# Supplementary material for: Polyglutamylation of microtubules drives neuronal remodeling
Source: Nat Commun. 2025 Jun 25;16:5384. doi: 10.1038/s41467-025-60855-6 (PMC12198417; doi:10.1038/s41467-025-60855-6)
Supplement: Supplementary file 3 — Supplementary Data 1 [file 41467_2025_60855_MOESM3_ESM.xlsx]

## Sheet: raw
baseMean	log2FoldChange	lfcSE	stat	pvalue	padj	ensembl_id	gene_name
45735	4.2102	0.0894705	47.0569	0	0	ENSMUSG00000036198.6	Arhgap36
13146.6	3.7884	0.104676	36.1918	8.2041e-287	9.45317e-283	ENSMUSG00000032231.8	Anxa2
3096.02	3.96172	0.12376	32.0112	7.61364e-225	5.84854e-221	ENSMUSG00000024697.3	Gna14
10025.3	3.63588	0.122532	29.6729	1.71931e-193	9.90535e-190	ENSMUSG00000021998.10	Lcp1
2256.67	-2.24736	0.0782682	-28.7136	2.5845e-181	1.1912e-177	ENSMUSG00000028248.6	Pnisr
5051.42	3.42681	0.122404	27.9958	1.82715e-172	7.0178e-169	ENSMUSG00000022206.5	Npr3
8389.24	2.13193	0.0766218	27.824	2.22191e-170	7.31484e-167	ENSMUSG00000021772.8	Nkiras1
10313.8	3.48961	0.125778	27.7442	2.04665e-169	5.89563e-166	ENSMUSG00000028370.6	Pappa
959.712	3.81776	0.141342	27.0109	1.10078e-160	2.81862e-157	ENSMUSG00000026468.6	Lhx4
9161.48	2.81669	0.10467	26.9103	1.6648e-159	3.83653e-156	ENSMUSG00000027827.9	Kcnab1
7158.37	3.75088	0.140062	26.7802	5.4926e-158	1.1507e-154	ENSMUSG00000068220.5	Lgals1
9536.51	2.82569	0.106601	26.5072	8.01094e-155	1.53843e-151	ENSMUSG00000031207.10	Msn
1585.63	3.02312	0.114206	26.4708	2.10129e-154	3.72495e-151	ENSMUSG00000035105.5	Egln3
1986.57	4.18343	0.159488	26.2304	1.1966e-151	1.96968e-148	ENSMUSG00000056423.7	Uts2b
11120.2	1.33563	0.0523924	25.4927	2.37358e-143	3.64661e-140	ENSMUSG00000040430.11	Pitpnc1
34363.8	2.83722	0.111456	25.456	6.0544e-143	8.72022e-140	ENSMUSG00000018340.7	Anxa6
43058.2	2.08121	0.0817775	25.4496	7.1254e-143	9.65912e-140	ENSMUSG00000046844.6	Vat1l
18162.8	3.74968	0.14798	25.3391	1.1864e-141	1.51893e-138	ENSMUSG00000023064.4	Sncg
2670.36	3.10811	0.123589	25.1488	1.4581e-139	1.76852e-136	ENSMUSG00000047821.8	Trim16
4820.01	2.7068	0.10808	25.0445	2.00643e-138	2.31191e-135	ENSMUSG00000041959.8	S100a10
3266.93	3.20296	0.127993	25.0246	3.3e-138	3.62135e-135	ENSMUSG00000021255.10	Esrrb
2130.67	2.83693	0.114735	24.7259	5.63329e-135	5.90087e-132	ENSMUSG00000035834.5	Polr3g
6043.61	3.51597	0.142807	24.6204	7.63349e-134	7.64842e-131	ENSMUSG00000041548.4	Hspb8
2310.19	2.2958	0.0937503	24.4884	1.96262e-132	1.88452e-129	ENSMUSG00000038764.7	Ptpn3
9840.45	3.72656	0.153171	24.3294	9.58611e-131	8.83648e-128	ENSMUSG00000030669.7	Calca
5727	2.21194	0.0915095	24.1717	4.4143e-129	3.9126e-126	ENSMUSG00000062937.5	Mtap
4572.4	1.98172	0.0820129	24.1635	5.37968e-129	4.59166e-126	ENSMUSG00000070866.4	Zfp804a
2026.79	2.1406	0.0887161	24.1286	1.25126e-128	1.02983e-125	ENSMUSG00000005667.6	Mthfd2
4378.46	2.38845	0.0998968	23.9092	2.45842e-126	1.95359e-123	ENSMUSG00000033949.5	Trim36
29036.6	1.6578	0.0696207	23.8119	2.5121e-125	1.92971e-122	ENSMUSG00000020612.9	Prkar1a
14966.8	2.01215	0.0848162	23.7237	2.05448e-124	1.52728e-121	ENSMUSG00000022658.10	Tagln3
1263.78	2.97892	0.126745	23.5033	3.77409e-122	2.71793e-119	ENSMUSG00000064215.7	Ifi27
649.388	4.02941	0.171573	23.4851	5.79699e-122	4.04823e-119	ENSMUSG00000090669.1
1354.89	2.3045	0.0983208	23.4386	1.72824e-121	1.17139e-118	ENSMUSG00000019853.5	Hebp2
281685	2.97042	0.127438	23.3088	3.61112e-120	2.37766e-117	ENSMUSG00000022055.7	Nefl
8283.81	2.19212	0.095939	22.8492	1.48988e-115	9.53729e-113	ENSMUSG00000026610.7	Esrrg
11674.1	1.88086	0.0833651	22.5617	1.03082e-112	6.42035e-110	ENSMUSG00000028565.11	Nfia
10768.7	1.61103	0.0719058	22.4047	3.54093e-111	2.14739e-108	ENSMUSG00000019795.10	Pcmt1
53071	2.3471	0.104915	22.3715	7.45262e-111	4.40373e-108	ENSMUSG00000025092.6	Hspa12a
8224.77	2.24744	0.101347	22.1757	5.89217e-109	3.39463e-106	ENSMUSG00000036834.8	Plch1
1476.01	2.79816	0.126334	22.1488	1.07083e-108	6.01887e-106	ENSMUSG00000047344.9	Lancl3
54216.1	2.18246	0.0986808	22.1163	2.20088e-108	1.2076e-105	ENSMUSG00000027500.8	Stmn2
1159.48	3.60855	0.164801	21.8964	2.81166e-106	1.50686e-103	ENSMUSG00000042258.5	Isl1
9237.24	2.79852	0.128087	21.8486	8.01678e-106	4.19879e-103	ENSMUSG00000032232.8	Cgnl1
3750.95	1.84328	0.0845871	21.7916	2.79007e-105	1.42883e-102	ENSMUSG00000032462.8	Pik3cb
11424.7	1.88482	0.086619	21.7598	5.57566e-105	2.79328e-102	ENSMUSG00000025085.9	Ablim1
3417.43	2.30385	0.107266	21.4778	2.51119e-102	1.23128e-99	ENSMUSG00000060147.8	Serpinb6a
24219.9	1.54978	0.0722272	21.457	3.92471e-102	1.88427e-99	ENSMUSG00000020402.4	Vdac1
25521.7	1.91092	0.0893487	21.3872	1.75853e-101	8.27047e-99	ENSMUSG00000018451.5	6330403K07Rik
8107.33	2.13534	0.0998973	21.3754	2.26545e-101	1.04414e-98	ENSMUSG00000038301.8	Snx10
7505.19	2.24636	0.105251	21.3428	4.5442e-101	2.05336e-98	ENSMUSG00000042826.7	Fgf11
1766.49	1.80196	0.0851865	21.1531	2.58341e-99	1.1449e-96	ENSMUSG00000029153.8	Ociad2
5663.15	1.66532	0.0791918	21.029	3.56391e-98	1.54963e-95	ENSMUSG00000071379.1	Hpcal1
703.581	-1.81297	0.0870301	-20.8315	2.24154e-96	9.56599e-94	ENSMUSG00000031508.7	Ankrd10
23531.6	1.81455	0.0871179	20.8287	2.38048e-96	9.97423e-94	ENSMUSG00000034088.9	Hdlbp
1693.68	2.24835	0.108523	20.7178	2.39519e-95	9.85665e-93	ENSMUSG00000027293.7	Ehd4
58345.6	2.01079	0.0970946	20.7095	2.84103e-95	1.14862e-92	ENSMUSG00000024044.8	Epb41l3
8632.04	1.60514	0.0776628	20.6681	6.71192e-95	2.66683e-92	ENSMUSG00000029772.9	Ahcyl2
7067.68	1.63145	0.0793421	20.5622	5.98519e-94	2.33778e-91	ENSMUSG00000023868.8	Pde10a
1547.42	2.50163	0.123449	20.2645	2.64449e-91	1.0157e-88	ENSMUSG00000037196.6	Pacrg
5393.33	1.96595	0.0971538	20.2355	4.77064e-91	1.77322e-88	ENSMUSG00000009647.7	Mcu
23691.7	1.47319	0.0728	20.2362	4.70326e-91	1.77322e-88	ENSMUSG00000030161.6	Gabarapl1
1292.05	2.07536	0.103231	20.1041	6.79911e-90	2.48707e-87	ENSMUSG00000000296.6	Tpd52l1
38092	1.67653	0.0835429	20.0679	1.40814e-89	5.07042e-87	ENSMUSG00000018965.9	Ywhah
8743.12	1.94069	0.096831	20.042	2.36896e-89	8.39888e-87	ENSMUSG00000008489.10	Elavl2
5277.62	2.7693	0.138461	20.0006	5.43847e-89	1.89893e-86	ENSMUSG00000062991.5	Nrg1
12083.2	1.4133	0.0709026	19.933	2.10699e-88	7.2471e-86	ENSMUSG00000039607.9	Rbms3
43396	4.41672	0.222943	19.811	2.39284e-87	8.10926e-85	ENSMUSG00000023484.7	Prph
4551.56	1.78826	0.0911514	19.6186	1.07269e-85	3.58263e-83	ENSMUSG00000038205.6	Prkab2
5417.66	2.10576	0.10751	19.5867	2.00761e-85	6.60935e-83	ENSMUSG00000036450.4	Hif1an
5025.73	1.66742	0.0856058	19.4779	1.69003e-84	5.48545e-82	ENSMUSG00000034285.8	Nipsnap1
9872.66	1.99271	0.102442	19.452	2.80304e-84	8.97167e-82	ENSMUSG00000048899.8	Rimkla
1905.29	1.8784	0.0965958	19.446	3.15133e-84	9.81384e-82	ENSMUSG00000031109.9	Enox2
16148.7	1.55105	0.0797599	19.4466	3.11631e-84	9.81384e-82	ENSMUSG00000032366.9	Tpm1
565.442	2.77512	0.142737	19.4422	3.39134e-84	1.04205e-81	ENSMUSG00000031844.7	Hsd17b2
20873.9	1.8334	0.0944154	19.4184	5.39401e-84	1.61435e-81	ENSMUSG00000028530.8	Jak1
6665.82	2.00434	0.103217	19.4187	5.35788e-84	1.61435e-81	ENSMUSG00000040183.6	Ankrd6
7525.34	1.24546	0.0641741	19.4076	6.65792e-84	1.96707e-81	ENSMUSG00000038462.3	Uqcrfs1
6070.5	1.33619	0.068861	19.4041	7.12683e-84	2.07896e-81	ENSMUSG00000020250.8	Txnrd1
1247.07	3.78248	0.195281	19.3694	1.39833e-83	4.02806e-81	ENSMUSG00000034683.6	Ppp1r1c
18268.6	1.86374	0.0962739	19.3587	1.72069e-83	4.89548e-81	ENSMUSG00000041020.7	Map7d2
150934	1.26425	0.0653896	19.3341	2.77482e-83	7.79825e-81	ENSMUSG00000001175.7	Calm1
6523.66	2.05921	0.106529	19.3301	2.9999e-83	8.32925e-81	ENSMUSG00000049225.8	Pdp1
4249.66	1.41867	0.0734218	19.3222	3.49189e-83	9.55157e-81	ENSMUSG00000024527.8	Afg3l2
3465.28	1.43821	0.0744344	19.3218	3.52304e-83	9.55157e-81	ENSMUSG00000042680.7	Garem1
15069.1	1.48202	0.076779	19.3024	5.12558e-83	1.37348e-80	ENSMUSG00000054455.4	Vapb
4355.43	1.77319	0.0919182	19.291	6.39234e-83	1.69324e-80	ENSMUSG00000063410.7	Stk24
2031.67	4.65679	0.241463	19.2857	7.07727e-83	1.85336e-80	ENSMUSG00000028963.1	Uts2
4916.68	1.35791	0.0704443	19.2764	8.47171e-83	2.1936e-80	ENSMUSG00000032009.7	Sesn3
8635.72	1.76889	0.0921785	19.1899	4.49882e-82	1.15195e-79	ENSMUSG00000035246.10	Pcyt1b
69548.2	1.36283	0.0711449	19.1556	8.6859e-82	2.19963e-79	ENSMUSG00000026764.9	Kif5c
10085.9	2.35372	0.123158	19.1114	2.0288e-81	5.08193e-79	ENSMUSG00000036800.7	Fam135b
9039.73	1.39214	0.0729102	19.0939	2.83621e-81	7.02801e-79	ENSMUSG00000033900.7	Map9
627.556	2.16672	0.11349	19.0918	2.95546e-81	7.2456e-79	ENSMUSG00000026107.5	Nabp1
928.835	2.94111	0.154428	19.0452	7.20061e-81	1.74672e-78	ENSMUSG00000055069.3	Rab39
832.947	1.89125	0.0995453	18.9989	1.74185e-80	4.18136e-78	ENSMUSG00000044770.8	Scml4
10778	1.4211	0.0748199	18.9936	1.92654e-80	4.57701e-78	ENSMUSG00000028478.11	Clta
15021.2	1.86231	0.0985761	18.8921	1.32427e-79	3.11406e-77	ENSMUSG00000039145.9	Camk1d
6723.54	1.27766	0.0677268	18.8649	2.21599e-79	5.15786e-77	ENSMUSG00000021870.10	Slmap
1190.59	2.70583	0.143436	18.8644	2.23817e-79	5.15786e-77	ENSMUSG00000042425.10	Frmpd3
4461.6	1.69331	0.0897794	18.8608	2.39626e-79	5.46751e-77	ENSMUSG00000038582.9	Pptc7
4954.09	1.47904	0.0784535	18.8525	2.80473e-79	6.33677e-77	ENSMUSG00000056900.7	Usp13
10309.8	1.55632	0.0827147	18.8155	5.63845e-79	1.26154e-76	ENSMUSG00000027030.9	Stk39
27325.3	1.56534	0.0834976	18.7472	2.04177e-78	4.52429e-76	ENSMUSG00000018326.3	Ywhab
9571.15	2.89973	0.154927	18.7167	3.61623e-78	7.93677e-76	ENSMUSG00000021972.6	Hmbox1
24917.6	2.02842	0.108399	18.7124	3.91964e-78	8.52153e-76	ENSMUSG00000000308.8	Ckmt1
53858.5	2.26349	0.121001	18.7064	4.39344e-78	9.46231e-76	ENSMUSG00000033615.9	Cplx1
2035.75	2.51657	0.134584	18.6988	5.06433e-78	1.08063e-75	ENSMUSG00000019066.7	Rab3d
9004.34	1.9775	0.105774	18.6954	5.39412e-78	1.14044e-75	ENSMUSG00000050332.7	Amer1
5515.51	1.86993	0.100075	18.6853	6.52223e-78	1.36641e-75	ENSMUSG00000042699.5	Dhx9
4731.87	1.29168	0.0691572	18.6775	7.54975e-78	1.56742e-75	ENSMUSG00000018736.8	Ndel1
6394.53	2.22804	0.119835	18.5925	3.69536e-77	7.60353e-75	ENSMUSG00000019966.10	Kitl
8882.63	1.72729	0.0929329	18.5864	4.13833e-77	8.43962e-75	ENSMUSG00000036825.6	Ssx2ip
923.81	3.62992	0.195434	18.5737	5.24976e-77	1.06123e-74	ENSMUSG00000028214.7	Gem
17178.7	1.22212	0.0659326	18.536	1.05883e-76	2.12181e-74	ENSMUSG00000031299.9	Pdha1
57931.3	1.56777	0.0846311	18.5247	1.30531e-76	2.59318e-74	ENSMUSG00000032549.6	Rab6b
18950.1	1.42946	0.077541	18.4349	6.89665e-76	1.3584e-73	ENSMUSG00000035770.7	Dync1li2
1064.34	2.71197	0.147587	18.3753	2.06994e-75	4.04251e-73	ENSMUSG00000040666.10	Sh3bgr
14016.9	1.5236	0.0829386	18.3702	2.27566e-75	4.40694e-73	ENSMUSG00000022110.7	Sucla2
1861.03	3.02115	0.164592	18.3554	2.98786e-75	5.73794e-73	ENSMUSG00000021647.6	Cartpt
3448.91	1.80785	0.0986625	18.3235	5.37016e-75	1.02277e-72	ENSMUSG00000031309.8	Rps6ka3
3719.52	2.70063	0.147987	18.2491	2.10166e-74	3.9699e-72	ENSMUSG00000025586.9	Cpeb1
5222.23	1.86226	0.102689	18.1349	1.68983e-73	3.16603e-71	ENSMUSG00000056076.8	Eif3b
373.372	2.51733	0.138834	18.1319	1.78546e-73	3.31822e-71	ENSMUSG00000039745.7	Htatip2
6857.88	2.10895	0.116438	18.1122	2.55494e-73	4.71028e-71	ENSMUSG00000030554.8	Synm
663.4	2.35494	0.130032	18.1104	2.63627e-73	4.82165e-71	ENSMUSG00000068522.3	Aard
33417.3	1.61243	0.0892997	18.0564	7.02312e-73	1.27439e-70	ENSMUSG00000006273.8	Atp6v1b2
3877.76	3.10252	0.171872	18.0513	7.70264e-73	1.38678e-70	ENSMUSG00000024942.9	Capn1
26973.2	3.02961	0.16835	17.9959	2.09854e-72	3.7489e-70	ENSMUSG00000062393.7	Dgkk
9152.82	1.47465	0.0820509	17.9724	3.20681e-72	5.68468e-70	ENSMUSG00000032870.8	Smap2
8434.44	1.80826	0.10129	17.8524	2.76966e-71	4.87227e-69	ENSMUSG00000014077.7	Chp1
64819.3	1.91888	0.107545	17.8427	3.295e-71	5.75252e-69	ENSMUSG00000030337.10	Vamp1
5026.88	1.76218	0.0993609	17.7352	2.24362e-70	3.88754e-68	ENSMUSG00000026430.9	Rassf5
16423	3.07902	0.173935	17.7021	4.0394e-70	6.94686e-68	ENSMUSG00000022212.9	Cpne6
7339.36	1.87592	0.106005	17.6966	4.45666e-70	7.60769e-68	ENSMUSG00000026113.10	Inpp4a
42493.1	1.54772	0.0874635	17.6956	4.5375e-70	7.68873e-68	ENSMUSG00000005034.8	Prkacb
16649	1.44902	0.081889	17.6949	4.58753e-70	7.71676e-68	ENSMUSG00000021557.7	Agtpbp1
1616.08	1.81173	0.102475	17.6797	6.00674e-70	1.00308e-67	ENSMUSG00000028555.9	Ttc39a
83269	2.60362	0.147369	17.6674	7.47707e-70	1.23963e-67	ENSMUSG00000020917.10	Acly
1310.57	2.37861	0.134824	17.6423	1.16598e-69	1.91928e-67	ENSMUSG00000032940.9	Rbm11
8690.76	3.74924	0.212697	17.6272	1.52457e-69	2.49175e-67	ENSMUSG00000021919.6	Chat
8158.48	1.68801	0.095903	17.6012	2.41033e-69	3.9117e-67	ENSMUSG00000029657.8	Hsph1
2477.01	2.15204	0.122852	17.5174	1.05584e-68	1.70153e-66	ENSMUSG00000021585.7	Cast
9842.36	1.15886	0.0663351	17.4697	2.43629e-68	3.89891e-66	ENSMUSG00000029922.8	Mkrn1
20235.4	1.60705	0.0920636	17.4559	3.10543e-68	4.93549e-66	ENSMUSG00000057230.7	Aak1
2014.47	3.11077	0.178275	17.4493	3.48655e-68	5.50325e-66	ENSMUSG00000028755.3	Cda
16999.8	1.58883	0.0911261	17.4355	4.43648e-68	6.95502e-66	ENSMUSG00000051177.9	Plcb1
22605.2	1.63835	0.0940565	17.4188	5.94276e-68	9.25344e-66	ENSMUSG00000024127.7	Prepl
6315.71	1.21032	0.0696079	17.3877	1.02344e-67	1.58289e-65	ENSMUSG00000059923.6	Grb2
2806.6	1.28245	0.0738049	17.3762	1.2505e-67	1.92119e-65	ENSMUSG00000032112.8	Trappc4
11863.3	1.63401	0.0943397	17.3205	3.29536e-67	5.00026e-65	ENSMUSG00000026509.9	Capn2
1396.29	2.85392	0.164772	17.3204	3.29807e-67	5.00026e-65	ENSMUSG00000047986.6	Palm3
7906.33	1.51905	0.0877192	17.3171	3.4936e-67	5.26209e-65	ENSMUSG00000022982.9	Sod1
1626.08	1.32895	0.0768244	17.2986	4.82154e-67	7.21508e-65	ENSMUSG00000019785.7	Clvs2
7687.55	1.0817	0.0626314	17.2709	7.78885e-67	1.15803e-64	ENSMUSG00000047514.5	Tspyl1
4803.52	1.07361	0.0622723	17.2406	1.31626e-66	1.94444e-64	ENSMUSG00000028519.9	Dab1
42748.4	1.71335	0.100151	17.1076	1.30206e-65	1.89911e-63	ENSMUSG00000024083.8	Pja2
7631.74	1.93883	0.113331	17.1077	1.29932e-65	1.89911e-63	ENSMUSG00000024601.8	Isoc1
9212.73	1.88578	0.110394	17.0823	2.0117e-65	2.91569e-63	ENSMUSG00000022377.8	Asap1
1018.94	1.57725	0.092434	17.0635	2.77297e-65	3.99394e-63	ENSMUSG00000025795.7	Rassf3
6605.07	1.27971	0.0751084	17.0381	4.28291e-65	6.13042e-63	ENSMUSG00000046204.7	Pnma2
6854.32	1.19944	0.0704493	17.0257	5.29999e-65	7.5394e-63	ENSMUSG00000034613.6	Ppm1h
4305.84	3.15124	0.185298	17.0063	7.37513e-65	1.0427e-62	ENSMUSG00000039954.7	Stk32a
17369	1.35739	0.080138	16.9381	2.35541e-64	3.30978e-62	ENSMUSG00000026123.4	Plekhb2
19844.2	1.45205	0.0857355	16.9364	2.42401e-64	3.38554e-62	ENSMUSG00000021577.7	Sdha
6308.91	1.38322	0.0816822	16.9341	2.52165e-64	3.50069e-62	ENSMUSG00000019977.9	Hbs1l
15687.1	2.41697	0.142748	16.9317	2.62618e-64	3.62397e-62	ENSMUSG00000009075.2	Cabp7
14059.6	1.72191	0.101719	16.9282	2.78796e-64	3.82432e-62	ENSMUSG00000031431.7	Tsc22d3
6128.36	1.90597	0.112734	16.9067	4.01297e-64	5.47212e-62	ENSMUSG00000074736.4	Syndig1
7049.77	1.99332	0.118015	16.8903	5.30016e-64	7.18484e-62	ENSMUSG00000056596.8	Trnp1
8340.13	1.55433	0.0921154	16.8737	7.02665e-64	9.46954e-62	ENSMUSG00000044221.8	Grsf1
6701.16	1.10975	0.0658038	16.8645	8.21212e-64	1.10028e-61	ENSMUSG00000005615.8	Pcyt1a
30117.5	1.79473	0.106725	16.8164	1.85139e-63	2.46621e-61	ENSMUSG00000005469.8	Prkaca
13819.8	1.49441	0.089043	16.7831	3.2462e-63	4.29935e-61	ENSMUSG00000029777.9	Gars
2171.64	2.53122	0.151076	16.7545	5.24639e-63	6.90874e-61	ENSMUSG00000021108.10	Prkch
71053.3	1.73096	0.103329	16.7519	5.48644e-63	7.1838e-61	ENSMUSG00000036438.6	Calm2
17112.4	1.60612	0.0959177	16.7447	6.1867e-63	8.05495e-61	ENSMUSG00000037331.8	Larp1
604.991	2.1811	0.130465	16.7179	9.70029e-63	1.25586e-60	ENSMUSG00000022610.9	Mapk12
9349.51	1.47366	0.0882099	16.7063	1.17849e-62	1.51722e-60	ENSMUSG00000058799.7	Nap1l1
5569.8	1.61883	0.096963	16.6953	1.41749e-62	1.81478e-60	ENSMUSG00000032020.9	Ubash3b
51939.9	1.7777	0.106517	16.6893	1.5676e-62	1.99588e-60	ENSMUSG00000022594.8	Lynx1
4223.24	3.64672	0.219049	16.6479	3.13192e-62	3.96566e-60	ENSMUSG00000085139.1	A730046J19Rik
13963.3	1.51812	0.0913216	16.6238	4.68385e-62	5.89832e-60	ENSMUSG00000024587.9	Nars
3981.16	2.01858	0.121453	16.6203	4.97169e-62	6.22677e-60	ENSMUSG00000026558.8	Uck2
4562.53	1.0993	0.0662016	16.6053	6.38129e-62	7.94902e-60	ENSMUSG00000038949.8	Cnst
2937.44	1.35208	0.0818366	16.5217	2.55884e-61	3.17034e-59	ENSMUSG00000015806.6	Qdpr
15299.1	-2.28566	0.138488	-16.5044	3.41294e-61	4.20595e-59	ENSMUSG00000091793.1
5237.68	1.42845	0.0866209	16.4909	4.26808e-61	5.2318e-59	ENSMUSG00000000088.6	Cox5a
960.822	1.72935	0.104939	16.4796	5.13934e-61	6.26646e-59	ENSMUSG00000039633.6	Lonrf1
2936.88	3.98123	0.241858	16.461	6.99133e-61	8.47974e-59	ENSMUSG00000030666.4	Calcb
11389.7	1.44376	0.0880947	16.3887	2.30251e-60	2.77808e-58	ENSMUSG00000031078.9	Cttn
9642.7	1.85185	0.113301	16.3446	4.75587e-60	5.70828e-58	ENSMUSG00000042129.5	Rassf4
19370.5	1.46387	0.08983	16.2961	1.0527e-59	1.25696e-57	ENSMUSG00000017781.10	Pitpna
360.029	-3.57188	0.21944	-16.2773	1.43135e-59	1.70029e-57	ENSMUSG00000034714.8	Ttyh2
1589.41	2.58716	0.158964	16.2752	1.48141e-59	1.75073e-57	ENSMUSG00000033377.8	Palmd
1494.62	-1.70324	0.104721	-16.2646	1.75981e-59	2.06912e-57	ENSMUSG00000031134.9	Rbmx
6291.97	1.3713	0.0843277	16.2615	1.85145e-59	2.16582e-57	ENSMUSG00000052738.7	Suclg1
3865.74	1.71648	0.105704	16.2385	2.69405e-59	3.13558e-57	ENSMUSG00000028337.8	Coro2a
3036.65	3.50694	0.216	16.2358	2.81498e-59	3.25986e-57	ENSMUSG00000029359.7	Tesc
5065.77	1.31297	0.08096	16.2175	3.79512e-59	4.37293e-57	ENSMUSG00000020720.7	Psmd12
2082.1	1.78318	0.110249	16.1741	7.68264e-59	8.80828e-57	ENSMUSG00000008226.8	Scrn3
6010.25	1.17057	0.0724339	16.1606	9.56348e-59	1.09104e-56	ENSMUSG00000048490.7	Nrip1
2565.09	2.06901	0.128133	16.1474	1.18413e-58	1.34425e-56	ENSMUSG00000026014.7	Raph1
2153.37	1.46609	0.0908791	16.1323	1.51396e-58	1.71026e-56	ENSMUSG00000056367.8	Actr3b
5348.1	1.90341	0.118222	16.1004	2.53641e-58	2.8513e-56	ENSMUSG00000003411.4	Rab3b
192118	3.08861	0.192003	16.0862	3.18712e-58	3.5654e-56	ENSMUSG00000020396.7	Nefh
725.91	1.88017	0.117115	16.054	5.35723e-58	5.96413e-56	ENSMUSG00000037463.8	Fbxo27
2378	1.40556	0.0876259	16.0405	6.6612e-58	7.38016e-56	ENSMUSG00000028779.10	Pef1
13944.6	1.97919	0.12382	15.9844	1.64134e-57	1.80979e-55	ENSMUSG00000038530.5	Rgs4
7759.91	1.26112	0.0789078	15.9823	1.69887e-57	1.8643e-55	ENSMUSG00000021987.7	Mtmr6
4020.65	1.48478	0.0929142	15.9801	1.75858e-57	1.92069e-55	ENSMUSG00000022772.5	Senp5
2846.07	1.59349	0.0997411	15.9763	1.87055e-57	2.03335e-55	ENSMUSG00000038028.8	Tigar
5742.68	1.22052	0.0765497	15.9441	3.13055e-57	3.38702e-55	ENSMUSG00000030282.8	Cmas
28767.1	1.1746	0.073856	15.904	5.94615e-57	6.40323e-55	ENSMUSG00000011752.6	Pgam1
3158.91	1.43953	0.0905448	15.8985	6.48774e-57	6.95395e-55	ENSMUSG00000020638.7	Cmpk2
58911.1	1.86445	0.117297	15.8951	6.85311e-57	7.31157e-55	ENSMUSG00000004267.10	Eno2
17823.5	1.40941	0.0886865	15.8921	7.19165e-57	7.6374e-55	ENSMUSG00000025980.8	Hspd1
7343.69	1.98902	0.125462	15.8535	1.32859e-56	1.40447e-54	ENSMUSG00000031558.8	Slit2
860.335	2.04063	0.12877	15.847	1.47372e-56	1.55077e-54	ENSMUSG00000020098.6	Pcbd1
1242.98	-5.02331	0.317755	-15.8087	2.70858e-56	2.83724e-54	ENSMUSG00000064345.1	ND2
192101	4.23352	0.268161	15.7872	3.80827e-56	3.97111e-54	ENSMUSG00000022054.5	Nefm
532.006	-1.36635	0.0865515	-15.7865	3.85298e-56	3.99963e-54	ENSMUSG00000058392.6	Rrp1b
4208.96	3.75388	0.23784	15.7832	4.06031e-56	4.19596e-54	ENSMUSG00000013584.5	Aldh1a2
26335.1	1.81598	0.115108	15.7763	4.53005e-56	4.66049e-54	ENSMUSG00000018865.7	Sult4a1
13963.2	1.75353	0.11127	15.7592	5.93823e-56	6.08206e-54	ENSMUSG00000030268.10	Bcat1
59799.5	1.57865	0.100217	15.7524	6.61641e-56	6.74669e-54	ENSMUSG00000059195.8
5171.17	1.05366	0.067026	15.7201	1.10096e-55	1.11769e-53	ENSMUSG00000021051.8	Ppp2r5e
15633.5	1.49176	0.0949206	15.7159	1.17712e-55	1.18977e-53	ENSMUSG00000001089.8	Luzp1
5867.1	1.78296	0.113456	15.715	1.19448e-55	1.20205e-53	ENSMUSG00000031327.9	Chic1
1185.72	-2.17061	0.138203	-15.706	1.37615e-55	1.37884e-53	ENSMUSG00000042804.7	Gpr153
8196.41	1.37997	0.088069	15.6692	2.45655e-55	2.4507e-53	ENSMUSG00000020936.8	Nmt1
44675.8	1.31766	0.0843371	15.6237	5.01893e-55	4.98539e-53	ENSMUSG00000020745.9	Pafah1b1
659.013	2.84067	0.181907	15.6161	5.65665e-55	5.59474e-53	ENSMUSG00000048070.4	Pirt
5527.04	1.29069	0.0827198	15.6031	6.92922e-55	6.8241e-53	ENSMUSG00000014349.7	Ube2z
5086.22	1.72243	0.110407	15.6007	7.1967e-55	7.05736e-53	ENSMUSG00000057715.6	A830018L16Rik
5195.3	1.51423	0.0971532	15.586	9.05826e-55	8.84524e-53	ENSMUSG00000035078.5	Mtmr9
1887.35	1.66353	0.106736	15.5855	9.13909e-55	8.88651e-53	ENSMUSG00000030551.7	Nr2f2
4101.35	1.12018	0.0720455	15.5482	1.63584e-54	1.58394e-52	ENSMUSG00000025917.3	Cops5
23211.7	0.986984	0.0635821	15.523	2.42485e-54	2.33811e-52	ENSMUSG00000019124.4	Scrn1
8620.63	1.54113	0.099291	15.5213	2.48813e-54	2.38912e-52	ENSMUSG00000039697.8	Ncoa7
245.217	3.70453	0.238898	15.5067	3.12364e-54	2.9869e-52	ENSMUSG00000054763.3	Defb42
12280.1	1.28547	0.0829255	15.5015	3.38785e-54	3.22615e-52	ENSMUSG00000026260.6	Ndufa10
1210.58	1.89242	0.122121	15.4962	3.67814e-54	3.48818e-52	ENSMUSG00000047606.1	Ankrd34c
19790.6	1.66807	0.10774	15.4824	4.56312e-54	4.30972e-52	ENSMUSG00000022629.9	Kif21a
3039.26	1.41105	0.0911872	15.4742	5.1779e-54	4.87039e-52	ENSMUSG00000026155.7	Smap1
888.155	1.30073	0.0840805	15.47	5.53003e-54	5.18047e-52	ENSMUSG00000040177.9	2310057M21Rik
4509.45	1.84916	0.119563	15.466	5.88637e-54	5.49195e-52	ENSMUSG00000057766.7	Ankrd29
3826.47	1.68262	0.108967	15.4416	8.59811e-54	7.98966e-52	ENSMUSG00000028710.6	Atpaf1
1039.78	1.30311	0.0845696	15.4087	1.43096e-53	1.32436e-51	ENSMUSG00000075000.4	Nrbf2
1608.3	1.96712	0.127695	15.4048	1.52002e-53	1.40115e-51	ENSMUSG00000082185.1
2055.25	1.49894	0.0974615	15.3798	2.23522e-53	2.05222e-51	ENSMUSG00000022052.7	Ppp2r2a
2001.36	1.65715	0.10785	15.3653	2.7974e-53	2.55818e-51	ENSMUSG00000001630.7	Stk38l
1017.79	-1.37099	0.0892467	-15.3619	2.95027e-53	2.68731e-51	ENSMUSG00000010505.7	Myt1
86.6623	-4.00809	0.261356	-15.3357	4.41185e-53	4.0028e-51	ENSMUSG00000078485.2	Plekhn1
4898.32	1.32873	0.0868338	15.302	7.41618e-53	6.70219e-51	ENSMUSG00000037601.5	Nme1
10626.1	1.45697	0.0954415	15.2656	1.29717e-52	1.16771e-50	ENSMUSG00000021748.8	Pdhb
391.451	-1.70081	0.111437	-15.2625	1.35836e-52	1.21803e-50	ENSMUSG00000086180.1
7845.63	1.31799	0.0864293	15.2494	1.66261e-52	1.48507e-50	ENSMUSG00000001380.6	Hars
6465.71	1.97295	0.129565	15.2275	2.32478e-52	2.06852e-50	ENSMUSG00000001120.8	Pcbp3
6823.62	1.36215	0.0895594	15.2095	3.05867e-52	2.71104e-50	ENSMUSG00000029148.9	Nrbp1
6926.23	1.49868	0.0985768	15.2032	3.36651e-52	2.97246e-50	ENSMUSG00000048701.7	Ccdc6
21229.7	1.51167	0.0995283	15.1883	4.22431e-52	3.71562e-50	ENSMUSG00000033352.5	Map2k4
2832.33	2.04428	0.134645	15.1827	4.60507e-52	4.03512e-50	ENSMUSG00000031872.7	Bean1
3025.84	1.39929	0.0921849	15.1792	4.85937e-52	4.24182e-50	ENSMUSG00000029407.6	Uso1
3289.54	3.30736	0.218062	15.1671	5.84194e-52	5.08028e-50	ENSMUSG00000022508.5	Bcl6
38760.7	1.35843	0.0897188	15.141	8.69207e-52	7.53041e-50	ENSMUSG00000020321.9	Mdh1
107612	1.569	0.10376	15.1213	1.17131e-51	1.01097e-49	ENSMUSG00000036564.10	Ndrg4
6890.78	1.29883	0.0858962	15.121	1.17825e-51	1.01316e-49	ENSMUSG00000027363.8	Usp8
7646.51	1.52299	0.100866	15.0991	1.64054e-51	1.40544e-49	ENSMUSG00000026311.9	Asb1
5101.02	2.12263	0.140675	15.0888	1.91791e-51	1.63697e-49	ENSMUSG00000066438.6	Plekhd1
3245.93	1.59716	0.105948	15.075	2.36511e-51	2.01121e-49	ENSMUSG00000029073.3	Cptp
17078.8	1.56308	0.103815	15.0565	3.1293e-51	2.65128e-49	ENSMUSG00000025190.7	Got1
12509.9	1.2928	0.0858814	15.0534	3.28177e-51	2.77027e-49	ENSMUSG00000030327.5	Necap1
70934.2	1.15473	0.0767352	15.0482	3.54689e-51	2.98314e-49	ENSMUSG00000063077.7	Kif1b
94.3021	-3.82547	0.25425	-15.0461	3.66403e-51	3.07046e-49	ENSMUSG00000035237.7	Lcat
7001.05	-4.6298	0.307784	-15.0423	3.8755e-51	3.2359e-49	ENSMUSG00000064354.1	COX2
2981.2	1.42935	0.0950872	15.032	4.5311e-51	3.76964e-49	ENSMUSG00000030643.7	Rab30
1640.54	-1.73226	0.115343	-15.0184	5.56672e-51	4.61457e-49	ENSMUSG00000017677.5	Wsb1
3693.32	-2.81095	0.187194	-15.0162	5.74854e-51	4.73125e-49	ENSMUSG00000030428.9	Ttyh1
3208.23	1.318	0.0877709	15.0164	5.73591e-51	4.73125e-49	ENSMUSG00000035064.9	Eef2k
16986.8	1.80548	0.120465	14.9876	8.84285e-51	7.25208e-49	ENSMUSG00000019179.6	Mdh2
5656.84	1.45849	0.09737	14.9788	1.01017e-50	8.25512e-49	ENSMUSG00000021693.12	Kif2a
1199.88	2.51781	0.168142	14.9743	1.08086e-50	8.80158e-49	ENSMUSG00000030222.7	Rerg
3723.2	1.45102	0.0969798	14.9621	1.299e-50	1.05407e-48	ENSMUSG00000057554.6	Lgals8
865.066	1.8734	0.125362	14.9438	1.70839e-50	1.3814e-48	ENSMUSG00000022235.8	Cmbl
4171.67	1.28059	0.0856975	14.9432	1.72532e-50	1.39021e-48	ENSMUSG00000026280.10	Atg4b
2973.49	1.49874	0.10032	14.9395	1.82321e-50	1.46397e-48	ENSMUSG00000026705.10	Klhl20
4462.47	-4.5587	0.305363	-14.9288	2.14161e-50	1.71366e-48	ENSMUSG00000064341.1	ND1
23663.7	3.42285	0.229335	14.9251	2.26171e-50	1.80349e-48	ENSMUSG00000055322.7	Tns1
11945.8	1.51924	0.10181	14.9223	2.35863e-50	1.8743e-48	ENSMUSG00000031709.8	Tbc1d9
10036.9	1.31653	0.0882826	14.9127	2.72669e-50	2.15933e-48	ENSMUSG00000052539.9	Magi3
428.354	-3.86862	0.259487	-14.9087	2.8942e-50	2.28414e-48	ENSMUSG00000030495.6	Slc7a10
4618.27	-4.79592	0.321707	-14.9078	2.93458e-50	2.3081e-48	ENSMUSG00000064370.1	CYTB
2065.89	3.07757	0.206459	14.9064	2.99274e-50	2.34584e-48	ENSMUSG00000038473.8	Nos1ap
10382.4	1.62294	0.108984	14.8916	3.73826e-50	2.92028e-48	ENSMUSG00000001794.6	Capns1
350.585	-1.76011	0.118354	-14.8716	5.04008e-50	3.92394e-48	ENSMUSG00000062729.5	Ppox
288.87	-2.93547	0.197859	-14.8361	8.5543e-50	6.6375e-48	ENSMUSG00000019437.10	Tlcd1
3670.21	1.50847	0.101745	14.826	9.95483e-50	7.69829e-48	ENSMUSG00000033781.6	Asb13
27723.8	1.04058	0.0701969	14.8237	1.02955e-49	7.9351e-48	ENSMUSG00000022010.11	Tsc22d1
15802.1	1.00179	0.0676282	14.8133	1.20265e-49	9.23837e-48	ENSMUSG00000061904.6	Slc25a3
7252.65	1.25789	0.0849302	14.8109	1.24648e-49	9.54323e-48	ENSMUSG00000025607.8	Copg2
886.44	1.78644	0.120623	14.8101	1.26104e-49	9.62277e-48	ENSMUSG00000037594.3	Clba1
29385.6	1.3103	0.0885301	14.8006	1.45211e-49	1.10442e-47	ENSMUSG00000020366.11	Mapk9
897.317	-5.67752	0.383821	-14.7921	1.64669e-49	1.24829e-47	ENSMUSG00000064356.3	ATP8
1068.35	1.37883	0.0934577	14.7535	2.91974e-49	2.20608e-47	ENSMUSG00000002068.10	Ccne1
608.221	-1.57315	0.106738	-14.7384	3.65267e-49	2.75084e-47	ENSMUSG00000037355.8	Uvssa
8313.84	1.13011	0.076798	14.7153	5.14164e-49	3.85958e-47	ENSMUSG00000062098.5	Btbd3
10068.6	2.85245	0.193855	14.7143	5.21796e-49	3.90415e-47	ENSMUSG00000051855.8	Mest
2201.85	1.73469	0.118164	14.6803	8.62292e-49	6.43091e-47	ENSMUSG00000001379.8
163.886	-5.18625	0.353324	-14.6785	8.85592e-49	6.58338e-47	ENSMUSG00000064368.1	ND6
1417.29	1.23677	0.0843133	14.6688	1.02196e-48	7.57266e-47	ENSMUSG00000027305.3	Ndufaf1
13933.3	1.32688	0.0904724	14.6662	1.06166e-48	7.84169e-47	ENSMUSG00000004789.8	Dlst
914.48	2.22394	0.151643	14.6656	1.06989e-48	7.87718e-47	ENSMUSG00000074978.3
14560.6	1.56232	0.106626	14.6523	1.3022e-48	9.55704e-47	ENSMUSG00000000168.3	Dlat
20557.4	1.33206	0.0909854	14.6403	1.55358e-48	1.13658e-46	ENSMUSG00000024359.8	Hspa9
2822.32	1.4104	0.0963604	14.6367	1.63837e-48	1.19482e-46	ENSMUSG00000041025.8	Iffo2
5577.22	1.36775	0.093491	14.6298	1.81393e-48	1.31868e-46	ENSMUSG00000033460.8	Armcx1
19287.3	1.54528	0.105662	14.6247	1.95419e-48	1.41618e-46	ENSMUSG00000090100.1	Ttbk2
12975.1	1.69846	0.116378	14.5944	3.04841e-48	2.20221e-46	ENSMUSG00000036698.8	Ago2
26454.5	1.29213	0.0886951	14.5683	4.47167e-48	3.2203e-46	ENSMUSG00000018548.8	Trim37
868.386	2.39888	0.164671	14.5677	4.5069e-48	3.23556e-46	ENSMUSG00000000792.2	Slc5a5
12831.5	1.79212	0.123037	14.5657	4.64269e-48	3.3227e-46	ENSMUSG00000044864.10	Ankrd50
10437.5	1.74	0.119503	14.5603	5.02501e-48	3.58518e-46	ENSMUSG00000029757.10	Dync1i1
177.207	-2.84365	0.195717	-14.5294	7.88537e-48	5.60411e-46	ENSMUSG00000020014.8	Cfap54
753.276	1.86314	0.128233	14.5293	7.90339e-48	5.60411e-46	ENSMUSG00000054321.5	Taf4b
21291.4	1.21772	0.0838322	14.5257	8.33039e-48	5.88877e-46	ENSMUSG00000029291.6	Rufy3
4895.77	1.62059	0.111656	14.5141	9.86098e-48	6.94943e-46	ENSMUSG00000039652.9	Cpeb3
27948.5	1.07803	0.0743367	14.502	1.17704e-47	8.26978e-46	ENSMUSG00000028452.7	Vcp
7118.11	1.30601	0.090059	14.5017	1.18131e-47	8.27456e-46	ENSMUSG00000021037.6	Ahsa1
14190.8	1.46383	0.101085	14.4813	1.59166e-47	1.11151e-45	ENSMUSG00000024500.12	Ppp2r2b
513.525	-3.77151	0.260636	-14.4704	1.8643e-47	1.29797e-45	ENSMUSG00000010064.8	Slc38a3
122.112	-3.14494	0.217378	-14.4676	1.94063e-47	1.34704e-45	ENSMUSG00000035413.8	Tmem98
24315.9	1.06876	0.0738783	14.4665	1.97134e-47	1.36425e-45	ENSMUSG00000028149.6	Rap1gds1
4534.51	1.13274	0.0783248	14.4621	2.10388e-47	1.45161e-45	ENSMUSG00000013701.6	Timm23
500.643	-2.44435	0.169194	-14.447	2.61716e-47	1.80037e-45	ENSMUSG00000020902.6	Ntn1
606.021	1.69797	0.117701	14.4261	3.54651e-47	2.43242e-45	ENSMUSG00000079139.2
2745.31	1.2011	0.083333	14.4132	4.27227e-47	2.9215e-45	ENSMUSG00000034190.7	Chmp7
1980.62	1.22045	0.0846966	14.4096	4.50239e-47	3.06975e-45	ENSMUSG00000033610.8	Pank1
9384.66	1.36441	0.0947137	14.4056	4.76958e-47	3.24233e-45	ENSMUSG00000039000.4	Ube3c
11562.5	0.960899	0.0667364	14.3984	5.29363e-47	3.58799e-45	ENSMUSG00000019210.8	Atp6v1e1
273.217	-2.72019	0.189044	-14.3892	6.04594e-47	4.08589e-45	ENSMUSG00000031232.9	Magt1
1138.49	1.43809	0.100018	14.3783	7.0779e-47	4.7693e-45	ENSMUSG00000025545.8	Clybl
2433.45	1.38234	0.0962855	14.3567	9.67246e-47	6.4986e-45	ENSMUSG00000026003.5	Acadl
1598.59	1.1515	0.0802291	14.3527	1.02533e-46	6.86883e-45	ENSMUSG00000025340.8	Rabgef1
110745	1.48684	0.103611	14.3502	1.06285e-46	7.0995e-45	ENSMUSG00000062825.8	Actg1
1634.63	1.2347	0.0861613	14.3301	1.41898e-46	9.45095e-45	ENSMUSG00000046058.6	Eid2
1104.5	4.34186	0.303034	14.328	1.46359e-46	9.72e-45	ENSMUSG00000001566.8	Mnx1
1056.39	1.67264	0.116779	14.3232	1.56811e-46	1.03842e-44	ENSMUSG00000019864.7	Rtn4ip1
14268.1	1.52605	0.106572	14.3195	1.65276e-46	1.09134e-44	ENSMUSG00000018401.10	Mtmr4
572.141	-2.57773	0.180044	-14.3172	1.70854e-46	1.12495e-44	ENSMUSG00000027253.8	Lrp4
1234.56	-1.70415	0.119077	-14.3113	1.86023e-46	1.22134e-44	ENSMUSG00000029068.9	Ccnl2
3450.76	1.54424	0.108003	14.2981	2.24715e-46	1.47118e-44	ENSMUSG00000030878.9	Cdr2
8225.85	1.25505	0.0878222	14.2907	2.49912e-46	1.63151e-44	ENSMUSG00000026750.5	Psmb7
2907.67	3.41531	0.239194	14.2784	2.98462e-46	1.94295e-44	ENSMUSG00000042644.8	Itpr3
4745.7	0.948	0.0664224	14.2723	3.25765e-46	2.11472e-44	ENSMUSG00000024687.9	Osbp
5704.02	0.976518	0.0684324	14.2698	3.37397e-46	2.18408e-44	ENSMUSG00000031950.7	Gabarapl2
12114.1	1.28321	0.0899528	14.2654	3.59439e-46	2.32025e-44	ENSMUSG00000034868.8	Myl12b
871.528	-2.77138	0.194327	-14.2614	3.80768e-46	2.45106e-44	ENSMUSG00000053646.7	Plxnb1
15104.8	1.14132	0.0801233	14.2445	4.85013e-46	3.1134e-44	ENSMUSG00000038084.9	Opa1
6491.98	1.13443	0.0796509	14.2425	4.99072e-46	3.19475e-44	ENSMUSG00000073755.4	5730409E04Rik
6628.08	1.2109	0.0850302	14.2409	5.10887e-46	3.26133e-44	ENSMUSG00000039431.10	Mtmr7
2036.29	1.60793	0.112982	14.2317	5.82297e-46	3.70692e-44	ENSMUSG00000041912.6	Tdrkh
48095.4	1.31214	0.0922206	14.2283	6.11433e-46	3.88167e-44	ENSMUSG00000019923.6	Zwint
8263.1	1.21776	0.0856013	14.226	6.31961e-46	4.00097e-44	ENSMUSG00000069106.2
1582.6	1.7522	0.123189	14.2237	6.53506e-46	4.12604e-44	ENSMUSG00000091478.1
1294.1	-1.42143	0.100055	-14.2064	8.35985e-46	5.26374e-44	ENSMUSG00000041215.8	Yeats2
406.183	2.74	0.192909	14.2036	8.69989e-46	5.46291e-44	ENSMUSG00000039103.8	Nexn
846.988	1.26538	0.0891387	14.1956	9.74799e-46	6.10441e-44	ENSMUSG00000000811.7	Txnrd3
20547.8	1.3241	0.0932791	14.195	9.8352e-46	6.14234e-44	ENSMUSG00000031284.9	Pak3
3374.59	1.5152	0.106806	14.1864	1.11192e-45	6.92549e-44	ENSMUSG00000020032.8	Nuak1
30637.9	1.54054	0.108755	14.1652	1.50393e-45	9.3418e-44	ENSMUSG00000044285.6
1359.97	1.4334	0.101267	14.1546	1.74905e-45	1.08352e-43	ENSMUSG00000031155.8	Pim2
9843.31	2.65883	0.187921	14.1487	1.90311e-45	1.1758e-43	ENSMUSG00000003500.7	Impdh1
509.013	-2.67737	0.189302	-14.1434	2.05253e-45	1.26472e-43	ENSMUSG00000022194.9	Pabpn1
5130.42	-2.83239	0.200345	-14.1376	2.22897e-45	1.36978e-43	ENSMUSG00000002341.8	Ncan
4019.79	1.02355	0.0724167	14.1341	2.34043e-45	1.43445e-43	ENSMUSG00000020089.7	Ppa1
14188.8	1.2165	0.086106	14.1279	2.55587e-45	1.56233e-43	ENSMUSG00000016541.8	Atxn10
3226.5	1.38447	0.0980053	14.1265	2.60739e-45	1.58961e-43	ENSMUSG00000019494.8	Cops6
130332	1.35749	0.0961577	14.1173	2.97198e-45	1.8071e-43	ENSMUSG00000019505.6	Ubb
7692.43	1.18125	0.0837125	14.1107	3.26137e-45	1.97785e-43	ENSMUSG00000022307.8	Oxr1
1072.87	1.52907	0.108386	14.1076	3.40758e-45	2.0611e-43	ENSMUSG00000051346.8	Spryd4
11759.6	1.34832	0.0955986	14.104	3.58972e-45	2.16558e-43	ENSMUSG00000008575.10	Nfib
15590.4	1.0564	0.0749661	14.0917	4.27073e-45	2.56969e-43	ENSMUSG00000028692.8	Akr1a1
387.528	-3.19794	0.227011	-14.0871	4.55636e-45	2.73441e-43	ENSMUSG00000031596.9	Slc7a2
4770.92	1.27682	0.0906737	14.0815	4.93814e-45	2.95583e-43	ENSMUSG00000029649.7	Pomp
22097.5	1.18046	0.0838465	14.0788	5.12555e-45	3.06006e-43	ENSMUSG00000009394.6	Syn2
6787.23	2.4442	0.173819	14.0617	6.52911e-45	3.88794e-43	ENSMUSG00000028974.7	Dffa
9928.89	2.72878	0.194078	14.0602	6.66964e-45	3.96139e-43	ENSMUSG00000029361.10	Nos1
175.484	-2.74822	0.195549	-14.0539	7.29253e-45	4.32021e-43	ENSMUSG00000019359.8	Gdpd2
44080	1.0244	0.0730496	14.0234	1.1214e-44	6.62633e-43	ENSMUSG00000071866.5	Ppia
1675.38	1.15824	0.0825994	14.0224	1.1373e-44	6.70311e-43	ENSMUSG00000022889.7	Mrpl39
13666	1.57152	0.112201	14.0063	1.42733e-44	8.39103e-43	ENSMUSG00000029804.9	Herc3
17977.2	1.07178	0.0765262	14.0054	1.44448e-44	8.47026e-43	ENSMUSG00000031428.5	Zcchc18
15990.2	1.2053	0.0860914	14.0003	1.55286e-44	9.08266e-43	ENSMUSG00000041028.8	Ghitm
12034.9	1.50309	0.107427	13.9918	1.74985e-44	1.02089e-42	ENSMUSG00000054728.9	Phactr1
40125.1	1.18172	0.0845445	13.9775	2.13992e-44	1.24531e-42	ENSMUSG00000022285.10	Ywhaz
11684	1.09982	0.0787015	13.9746	2.22687e-44	1.29265e-42	ENSMUSG00000021771.7	Vdac2
10680.6	1.12675	0.0807177	13.9592	2.76685e-44	1.60206e-42	ENSMUSG00000079477.3	Rab7
6241.77	1.79025	0.128261	13.9579	2.81628e-44	1.62659e-42	ENSMUSG00000051335.5	Gfod1
4504.2	1.35006	0.0967395	13.9557	2.90566e-44	1.67402e-42	ENSMUSG00000027774.10	Gfm1
6945.83	1.38664	0.0993875	13.9519	3.06539e-44	1.76164e-42	ENSMUSG00000000399.7	Ndufa9
20548.1	3.98007	0.285494	13.941	3.57056e-44	2.04685e-42	ENSMUSG00000072812.4	Ahnak2
5134.77	1.56621	0.112557	13.9149	5.14563e-44	2.94246e-42	ENSMUSG00000039478.8	Micu3
2609.37	1.25227	0.0900038	13.9135	5.24525e-44	2.992e-42	ENSMUSG00000036398.7	Ppp1r11
13746.3	1.34811	0.0970332	13.8932	6.96236e-44	3.96167e-42	ENSMUSG00000029020.7	Mfn2
2551.99	1.47268	0.106099	13.8802	8.34839e-44	4.73864e-42	ENSMUSG00000024644.9	Cndp2
6824.7	0.97771	0.070478	13.8726	9.28956e-44	5.2599e-42	ENSMUSG00000028086.8	Fbxw7
20088	1.41949	0.102385	13.8643	1.04301e-43	5.89121e-42	ENSMUSG00000030246.5	Ldhb
2119.83	1.03754	0.0749604	13.8412	1.43707e-43	8.09711e-42	ENSMUSG00000032078.9	Zpr1
7354.31	1.16836	0.0844724	13.8312	1.65158e-43	9.28308e-42	ENSMUSG00000032435.7	Dync1li1
5252.1	-5.28621	0.382225	-13.8301	1.67786e-43	9.40785e-42	ENSMUSG00000064357.1	ATP6
17952.3	1.09158	0.0789367	13.8285	1.71587e-43	9.59762e-42	ENSMUSG00000062933.5
12168	1.49473	0.108093	13.8282	1.72353e-43	9.61714e-42	ENSMUSG00000041977.10	Arhgef11
4927.1	1.25565	0.0908098	13.8272	1.74609e-43	9.71946e-42	ENSMUSG00000078515.3	Ddi2
4620.41	1.21124	0.0876219	13.8235	1.83806e-43	1.02068e-41	ENSMUSG00000028932.7	Psmc2
21792.2	1.50116	0.108643	13.8174	2.00235e-43	1.10923e-41	ENSMUSG00000015837.9	Sqstm1
1898.07	1.30118	0.0942833	13.8008	2.52071e-43	1.39304e-41	ENSMUSG00000000339.8	Rtca
34499.1	1.33248	0.0965598	13.7995	2.56485e-43	1.41404e-41	ENSMUSG00000045983.8	Eif4g1
559.681	2.56917	0.186217	13.7966	2.67014e-43	1.46858e-41	ENSMUSG00000030137.7	Tuba8
315.246	3.18616	0.231025	13.7914	2.87099e-43	1.57528e-41	ENSMUSG00000028150.7	Rorc
29529.9	1.5081	0.109403	13.7849	3.14288e-43	1.72037e-41	ENSMUSG00000062661.6	Ncs1
12524.9	0.96307	0.0699571	13.7666	4.04969e-43	2.20627e-41	ENSMUSG00000004071.6	Cdip1
2335.96	1.26543	0.0919201	13.7666	4.04721e-43	2.20627e-41	ENSMUSG00000020288.7	Ahsa2
116.149	3.7164	0.269992	13.7649	4.14633e-43	2.25359e-41	ENSMUSG00000044522.4	A730020M07Rik
635.448	2.70205	0.19666	13.7397	5.87429e-43	3.18524e-41	ENSMUSG00000074345.3	Tnfaip8l3
154.144	-2.55913	0.186438	-13.7264	7.05107e-43	3.80763e-41	ENSMUSG00000085385.1
4958.12	-5.28466	0.385	-13.7264	7.05515e-43	3.80763e-41	ENSMUSG00000090378.1
351.16	-2.45078	0.178716	-13.7133	8.45462e-43	4.54165e-41	ENSMUSG00000044674.4	Fzd1
1453.69	-3.07341	0.224118	-13.7134	8.44517e-43	4.54165e-41	ENSMUSG00000054252.9	Fgfr3
2160.73	-3.08071	0.224918	-13.697	1.05736e-42	5.66672e-41	ENSMUSG00000031328.9	Flna
546.485	2.13994	0.15628	13.693	1.11764e-42	5.97587e-41	ENSMUSG00000029659.9	Medag
1293.96	-2.85051	0.208248	-13.6881	1.19608e-42	6.38045e-41	ENSMUSG00000071337.4	Tia1
7543.74	1.06273	0.0776437	13.6872	1.2104e-42	6.44198e-41	ENSMUSG00000048307.7	Ankrd46
2511.51	1.33729	0.0977953	13.6743	1.44512e-42	7.67348e-41	ENSMUSG00000017428.9	Psmd11
2459.24	1.59697	0.116839	13.6681	1.57488e-42	8.34325e-41	ENSMUSG00000021814.9	Anxa7
723.552	1.37023	0.100292	13.6625	1.70138e-42	8.99272e-41	ENSMUSG00000036764.5	Dnajc12
399.012	1.90611	0.139529	13.6611	1.73397e-42	9.14402e-41	ENSMUSG00000057615.4	Ldoc1
3693.78	1.32346	0.0969211	13.6551	1.88346e-42	9.90967e-41	ENSMUSG00000034424.5	Gcsh
2183.99	1.41043	0.103343	13.6481	2.07222e-42	1.0878e-40	ENSMUSG00000041035.7	Dpcd
1170.64	2.8159	0.206348	13.6464	2.12155e-42	1.11116e-40	ENSMUSG00000001333.8	Sync
2917.15	-3.93609	0.288859	-13.6264	2.79177e-42	1.45887e-40	ENSMUSG00000036634.8	Mag
1902.49	1.56293	0.114711	13.6249	2.84708e-42	1.48441e-40	ENSMUSG00000032590.9	Apeh
4979.69	1.32168	0.0971053	13.6108	3.45509e-42	1.79735e-40	ENSMUSG00000035173.8	Ccdc186
8832.06	1.53221	0.11262	13.6051	3.73632e-42	1.93927e-40	ENSMUSG00000020664.8	Dld
2382.44	1.76777	0.129946	13.6039	3.79726e-42	1.96647e-40	ENSMUSG00000057594.6	Arl16
19716.8	1.50519	0.110788	13.5862	4.83591e-42	2.49874e-40	ENSMUSG00000036745.8	Ttll7
3267.35	1.07028	0.0788659	13.5709	5.96227e-42	3.07383e-40	ENSMUSG00000034343.7	Ube2f
5365.77	1.32463	0.0976352	13.5671	6.27158e-42	3.22608e-40	ENSMUSG00000057455.6	Rit2
5014.38	1.54979	0.11425	13.5648	6.47167e-42	3.32159e-40	ENSMUSG00000043463.6	Rab9b
907.671	-1.83634	0.135415	-13.5608	6.83432e-42	3.49993e-40	ENSMUSG00000053332.7	Gas5
936.033	-1.61913	0.119473	-13.5522	7.68463e-42	3.92666e-40	ENSMUSG00000074415.3	3110039I08Rik
523.842	-4.00107	0.295325	-13.548	8.14228e-42	4.1513e-40	ENSMUSG00000031980.9	Agt
843.518	1.4498	0.107072	13.5404	9.0243e-42	4.59084e-40	ENSMUSG00000025933.8	Tmem14a
15501.3	2.13007	0.157481	13.5259	1.09993e-41	5.58323e-40	ENSMUSG00000030000.7	Add2
6764.11	1.03924	0.0768507	13.5228	1.1476e-41	5.81241e-40	ENSMUSG00000028906.8	Epb41
146.443	-2.74292	0.20316	-13.5013	1.536e-41	7.76251e-40	ENSMUSG00000001750.9	Tcirg1
3666.65	1.79283	0.133097	13.4701	2.34591e-41	1.18296e-39	ENSMUSG00000005198.9	Polr2a
2731.43	1.18475	0.0879652	13.4684	2.40088e-41	1.20804e-39	ENSMUSG00000041278.4	Ttc1
7898.14	1.0356	0.0768923	13.4682	2.40814e-41	1.20905e-39	ENSMUSG00000024099.8	Ndufv2
3786.3	1.1127	0.0826627	13.4607	2.66393e-41	1.33457e-39	ENSMUSG00000027710.8	Acad9
328.865	-2.60621	0.193728	-13.4529	2.95969e-41	1.47953e-39	ENSMUSG00000032289.9	Thsd4
3623.48	1.68887	0.125589	13.4476	3.17983e-41	1.58613e-39	ENSMUSG00000073436.5	Eme2
4867.25	1.10797	0.0824517	13.4378	3.63267e-41	1.80809e-39	ENSMUSG00000048799.6	Cep120
6499.51	1.26598	0.0942505	13.432	3.92525e-41	1.94952e-39	ENSMUSG00000030770.8	Parva
378.611	-3.11114	0.231766	-13.4237	4.39409e-41	2.17767e-39	ENSMUSG00000038146.7	Notch3
143.215	-3.04839	0.227114	-13.4223	4.47462e-41	2.21282e-39	ENSMUSG00000071550.7	Cfap44
9305.77	1.17525	0.0876125	13.4142	4.99515e-41	2.46428e-39	ENSMUSG00000018770.3	Atp5g3
4153.6	1.08756	0.0810765	13.414	5.00448e-41	2.46428e-39	ENSMUSG00000044573.8	Acp1
16262.4	1.11958	0.0834844	13.4106	5.24048e-41	2.57499e-39	ENSMUSG00000028410.7	Dnaja1
5250.16	1.46129	0.109041	13.4013	5.94042e-41	2.9127e-39	ENSMUSG00000016382.9	Pls3
4686.12	1.48281	0.110656	13.4001	6.03524e-41	2.95291e-39	ENSMUSG00000038172.8	Ttc39b
8229.39	1.12252	0.0838091	13.3937	6.57849e-41	3.21189e-39	ENSMUSG00000049866.6	Arl4c
839.183	3.10975	0.232226	13.391	6.82519e-41	3.3253e-39	ENSMUSG00000051920.6	Rspo2
9711.33	-4.24494	0.31712	-13.3859	7.30901e-41	3.55351e-39	ENSMUSG00000064358.1	COX3
359.679	1.83463	0.137281	13.3641	9.80578e-41	4.75735e-39	ENSMUSG00000023947.7	Nfkbie
2872.65	1.28846	0.0964867	13.3538	1.12588e-40	5.45083e-39	ENSMUSG00000051344.7	Plekhm3
6738.37	1.45092	0.108685	13.3498	1.18718e-40	5.73557e-39	ENSMUSG00000029752.6	Asns
18598.9	1.02862	0.0770673	13.347	1.23256e-40	5.94232e-39	ENSMUSG00000025228.4	Actr1a
534.548	-1.78349	0.133674	-13.3421	1.31713e-40	6.33678e-39	ENSMUSG00000047909.5	Ankrd16
5017.45	-2.14481	0.160821	-13.3367	1.41652e-40	6.80077e-39	ENSMUSG00000062296.4	Trank1
5182.42	0.990324	0.0743088	13.3271	1.60955e-40	7.71144e-39	ENSMUSG00000024502.8	Jakmip2
319.788	-2.32788	0.174842	-13.3142	1.91355e-40	9.14893e-39	ENSMUSG00000052593.8	Adam17
23817.6	-3.59383	0.269933	-13.3138	1.92472e-40	9.18327e-39	ENSMUSG00000064351.1	COX1
3687.98	1.39921	0.105107	13.3122	1.96647e-40	9.36309e-39	ENSMUSG00000054752.9	Fsd1l
1904.57	1.0989	0.0826197	13.3007	2.29177e-40	1.08894e-38	ENSMUSG00000079228.3
8517.97	1.08469	0.0815643	13.2986	2.35756e-40	1.1179e-38	ENSMUSG00000053199.7	Arhgap20
7087.09	1.21883	0.0916984	13.2918	2.5838e-40	1.22266e-38	ENSMUSG00000040648.7	Ppip5k2
4228.6	1.38521	0.104272	13.2846	2.84411e-40	1.34308e-38	ENSMUSG00000035849.8	Krt222
1097.17	2.36451	0.178036	13.281	2.98201e-40	1.40532e-38	ENSMUSG00000023905.8	Tnfrsf12a
1420.36	1.43263	0.107883	13.2794	3.04678e-40	1.43292e-38	ENSMUSG00000018189.6	Uchl5
2986.39	3.46372	0.26102	13.27	3.458e-40	1.62301e-38	ENSMUSG00000058743.4	Kcnj14
1773.42	2.39164	0.180245	13.2688	3.51143e-40	1.64473e-38	ENSMUSG00000021215.8	Net1
1341.5	-2.32643	0.175569	-13.2508	4.46583e-40	2.08753e-38	ENSMUSG00000030029.7	Lrig1
3265.05	1.29375	0.0977781	13.2315	5.77527e-40	2.69415e-38	ENSMUSG00000039067.4	Psmd7
58202.7	1.18536	0.0895907	13.2308	5.82498e-40	2.71185e-38	ENSMUSG00000027273.7	Snap25
7246	1.41493	0.106961	13.2284	6.01347e-40	2.79396e-38	ENSMUSG00000034825.7	Nrip3
4472.29	1.38868	0.105051	13.2191	6.80965e-40	3.15751e-38	ENSMUSG00000032293.7	Ireb2
11211.7	1.8003	0.136206	13.2175	6.9556e-40	3.21871e-38	ENSMUSG00000061981.7	Flot2
5150.99	1.1862	0.0897819	13.2121	7.47568e-40	3.45245e-38	ENSMUSG00000072640.5	Lyrm9
505.913	-2.89549	0.219173	-13.211	7.58559e-40	3.4962e-38	ENSMUSG00000039904.7	Gpr37
1336.44	1.18539	0.0897366	13.2096	7.71867e-40	3.55044e-38	ENSMUSG00000032314.8	Etfa
17413.2	1.3438	0.101793	13.2013	8.6233e-40	3.95864e-38	ENSMUSG00000034336.3	Ina
34553.5	1.54713	0.117198	13.201	8.65436e-40	3.96501e-38	ENSMUSG00000052949.8	Rnf157
2059.82	1.0653	0.080718	13.1978	9.03757e-40	4.13236e-38	ENSMUSG00000066632.1
17006.7	0.995116	0.0754364	13.1915	9.82599e-40	4.48396e-38	ENSMUSG00000000563.11	Atp5f1
2059.78	1.0653	0.0807634	13.1903	9.97346e-40	4.54226e-38	ENSMUSG00000069008.1
401.045	1.54499	0.117152	13.1879	1.03035e-39	4.68331e-38	ENSMUSG00000053007.6	Creb5
12363.9	2.10622	0.159866	13.1749	1.22389e-39	5.55208e-38	ENSMUSG00000036578.6	Fxyd7
5047.63	1.05384	0.0800329	13.1675	1.3492e-39	6.10853e-38	ENSMUSG00000029613.9	Eif2ak1
4042.71	1.33444	0.101472	13.1508	1.6837e-39	7.60802e-38	ENSMUSG00000024571.8	Txnl4a
1247.35	1.56937	0.119342	13.1502	1.69728e-39	7.65437e-38	ENSMUSG00000031870.9	Pgr
299.293	1.98316	0.150817	13.1495	1.71381e-39	7.71383e-38	ENSMUSG00000020553.8	Pctp
1383.04	1.4452	0.109964	13.1425	1.87885e-39	8.44016e-38	ENSMUSG00000028914.7	Casp9
1460.52	0.853047	0.0649479	13.1343	2.09347e-39	9.38602e-38	ENSMUSG00000039043.5	Arpin
389.83	-2.97291	0.226424	-13.1298	2.22184e-39	9.94221e-38	ENSMUSG00000002602.9	Axl
9257.26	1.54758	0.117888	13.1275	2.29175e-39	1.02351e-37	ENSMUSG00000027520.8	Zdbf2
523.059	2.83018	0.215683	13.1219	2.46548e-39	1.09898e-37	ENSMUSG00000024747.3	Aldh1a7
3371.57	1.43652	0.109496	13.1193	2.5518e-39	1.13525e-37	ENSMUSG00000019528.9	Gyg
241.633	-2.20909	0.168391	-13.1188	2.56898e-39	1.1407e-37	ENSMUSG00000044712.8	Slc38a6
16109.5	1.35625	0.1034	13.1166	2.64633e-39	1.17278e-37	ENSMUSG00000028760.9	Eif4g3
3642.59	1.33341	0.101708	13.1102	2.87748e-39	1.27277e-37	ENSMUSG00000039058.7	Ak5
3295.09	1.31602	0.100454	13.1008	3.25806e-39	1.43835e-37	ENSMUSG00000019467.7	Arhgef25
4244.25	1.32146	0.100907	13.0958	3.48015e-39	1.53346e-37	ENSMUSG00000021460.10	Auh
4543.92	1.31173	0.100187	13.0929	3.61725e-39	1.59083e-37	ENSMUSG00000028367.5	Txn1
5333	1.12733	0.0862561	13.0695	4.9157e-39	2.15776e-37	ENSMUSG00000029502.8	Golga3
188.986	5.23791	0.401068	13.0599	5.58031e-39	2.44483e-37	ENSMUSG00000078503.3	Zfp990
7689.63	0.850484	0.065127	13.0589	5.65665e-39	2.47358e-37	ENSMUSG00000025139.7	Tollip
1633.29	1.38449	0.10604	13.0563	5.84849e-39	2.55262e-37	ENSMUSG00000052534.7	Pbx1
2134.7	1.00225	0.0767747	13.0544	5.9991e-39	2.61341e-37	ENSMUSG00000042787.6	Exog
299.071	-1.4953	0.1146	-13.048	6.52304e-39	2.83629e-37	ENSMUSG00000031355.9	Arhgap6
5086.37	1.49476	0.114576	13.046	6.69375e-39	2.90504e-37	ENSMUSG00000049804.8	Armcx4
78397.6	1.92901	0.147893	13.0433	6.93769e-39	3.00524e-37	ENSMUSG00000051391.8	Ywhag
2017.98	1.02696	0.0788528	13.0238	8.96399e-39	3.87571e-37	ENSMUSG00000025909.9	Sntg1
4633.29	1.04739	0.0804713	13.0157	9.95735e-39	4.29714e-37	ENSMUSG00000024583.2	Txnl1
1675.36	1.32244	0.101628	13.0125	1.03885e-38	4.47484e-37	ENSMUSG00000069911.4	Fam196b
5949.99	0.924813	0.0711088	13.0056	1.13695e-38	4.88826e-37	ENSMUSG00000005779.6	Psmb4
220.008	-3.45506	0.265787	-12.9993	1.23408e-38	5.29598e-37	ENSMUSG00000006390.9	Elovl1
1612.59	1.66517	0.128135	12.9954	1.29932e-38	5.56558e-37	ENSMUSG00000053137.5	Mapk11
3428.96	1.05187	0.0810175	12.9833	1.52209e-38	6.50772e-37	ENSMUSG00000033624.4	Pdpr
10141.9	1.04661	0.0806338	12.9798	1.59282e-38	6.79752e-37	ENSMUSG00000030057.9	Cnbp
5168.56	1.14323	0.0881211	12.9734	1.73237e-38	7.37937e-37	ENSMUSG00000039703.9	Nploc4
641.446	1.58944	0.122681	12.9559	2.17642e-38	9.2538e-37	ENSMUSG00000028636.8	Ppcs
1053.5	-2.85641	0.220517	-12.9532	2.25334e-38	9.5632e-37	ENSMUSG00000043496.5	Tril
271.669	2.16587	0.167224	12.9519	2.29137e-38	9.70672e-37	ENSMUSG00000042678.10	Myo15
249.518	-2.60052	0.200822	-12.9494	2.36777e-38	1.0012e-36	ENSMUSG00000022475.11	Hdac7
3631.28	1.30293	0.100633	12.9474	2.43173e-38	1.02636e-36	ENSMUSG00000028124.7	Gclm
949.547	1.6377	0.126577	12.9384	2.73153e-38	1.15079e-36	ENSMUSG00000089896.3
6585.73	1.12658	0.0871212	12.9312	3.0014e-38	1.26217e-36	ENSMUSG00000001441.7	Npepps
9606.55	1.01155	0.0782308	12.9303	3.03537e-38	1.27414e-36	ENSMUSG00000024122.10	Pdpk1
2923.82	0.824327	0.0637655	12.9275	3.15018e-38	1.31993e-36	ENSMUSG00000028944.8	Prkag2
3335.63	1.77885	0.13763	12.9249	3.2589e-38	1.363e-36	ENSMUSG00000021974.8	Fgf9
2920.79	1.29206	0.0999851	12.9225	3.36003e-38	1.40275e-36	ENSMUSG00000074643.5	Cpne1
11958.6	1.16603	0.090243	12.921	3.42692e-38	1.42809e-36	ENSMUSG00000032279.9	Idh3a
7246.96	1.02507	0.0793369	12.9205	3.44916e-38	1.43476e-36	ENSMUSG00000021114.7	Atp6v1d
2075.84	1.13391	0.0877947	12.9155	3.68058e-38	1.52827e-36	ENSMUSG00000020255.7	D10Wsu102e
712.605	1.35294	0.104779	12.9124	3.83395e-38	1.58909e-36	ENSMUSG00000032477.8	Cdc25a
177.589	-2.73909	0.212236	-12.9059	4.16839e-38	1.72461e-36	ENSMUSG00000032558.12	Nphp3
1704.31	1.64995	0.127855	12.9049	4.22411e-38	1.74453e-36	ENSMUSG00000052125.10	F730043M19Rik
8822.43	1.83394	0.14221	12.896	4.74301e-38	1.95532e-36	ENSMUSG00000003528.8	Slc25a1
3937.53	1.45271	0.11267	12.8935	4.89481e-38	2.0143e-36	ENSMUSG00000032840.7	2410131K14Rik
3588.89	1.35481	0.10512	12.8882	5.24221e-38	2.15342e-36	ENSMUSG00000021996.9	Esd
130.613	-2.80845	0.217959	-12.8852	5.45257e-38	2.23585e-36	ENSMUSG00000051048.9	P4ha3
4804.06	1.55073	0.120409	12.8788	5.92431e-38	2.42497e-36	ENSMUSG00000028300.8	C9orf72
4819.51	1.14806	0.089255	12.8627	7.30218e-38	2.98366e-36	ENSMUSG00000020111.8	Micu1
4153.47	1.0001	0.077784	12.8574	7.82107e-38	3.19003e-36	ENSMUSG00000021595.11	Nsun2
5678.14	1.0401	0.080919	12.8535	8.21663e-38	3.34544e-36	ENSMUSG00000014606.8	Slc25a11
5136.58	1.18753	0.0924067	12.8511	8.478e-38	3.44578e-36	ENSMUSG00000082016.1
1379.79	1.33296	0.103726	12.8508	8.51566e-38	3.45499e-36	ENSMUSG00000000295.6	Hddc2
826.451	1.57214	0.122341	12.8504	8.55694e-38	3.46564e-36	ENSMUSG00000058809.6
6108.84	1.46923	0.114353	12.8481	8.81156e-38	3.5625e-36	ENSMUSG00000026688.5	Mgst3
803.376	-1.59254	0.123965	-12.8467	8.9751e-38	3.62226e-36	ENSMUSG00000022974.6	Paxbp1
3707.21	1.20079	0.0934967	12.8432	9.39477e-38	3.78501e-36	ENSMUSG00000017376.8	Nlk
6163.83	1.03918	0.080951	12.8372	1.01477e-37	4.08123e-36	ENSMUSG00000054976.7	Nyap2
10303	1.3882	0.10831	12.8169	1.3195e-37	5.29754e-36	ENSMUSG00000028439.8	Fam219a
1776.19	1.08097	0.0843633	12.8133	1.38207e-37	5.53911e-36	ENSMUSG00000030045.9	Mrpl19
3123.04	1.23411	0.0963703	12.8059	1.51891e-37	6.07697e-36	ENSMUSG00000020173.10	Cobl
3673.46	1.13834	0.0889334	12.7999	1.64249e-37	6.55998e-36	ENSMUSG00000038187.8	Btbd10
150.21	-2.2774	0.177934	-12.7991	1.6579e-37	6.61008e-36	ENSMUSG00000030862.5	Cpxm2
2562.23	1.17519	0.091897	12.7881	1.91101e-37	7.60609e-36	ENSMUSG00000030986.6	Dhx32
503791	-6.2033	0.486111	-12.7611	2.70399e-37	1.07437e-35	ENSMUSG00000064339.1
1668.15	-1.30679	0.102422	-12.7588	2.78519e-37	1.10473e-35	ENSMUSG00000042249.6	Grk3
4449.97	1.58825	0.124514	12.7555	2.90334e-37	1.14961e-35	ENSMUSG00000024712.3	Rfk
518.448	-2.20181	0.172711	-12.7486	3.17566e-37	1.25529e-35	ENSMUSG00000036916.7	Zfp280c
532.965	-2.63871	0.206998	-12.7475	3.21702e-37	1.26946e-35	ENSMUSG00000046312.4	AI464131
1650.17	-4.10932	0.322376	-12.747	3.24072e-37	1.27662e-35	ENSMUSG00000064363.1	ND4
976.466	-2.825	0.221821	-12.7355	3.75376e-37	1.4762e-35	ENSMUSG00000015714.4	Cers2
829.606	-2.67511	0.210103	-12.7324	3.90788e-37	1.53419e-35	ENSMUSG00000035967.8	Ints6l
2586.61	1.30407	0.102448	12.7291	4.0757e-37	1.59735e-35	ENSMUSG00000026192.7	Atic
2403.44	1.02646	0.0806407	12.7288	4.08881e-37	1.59977e-35	ENSMUSG00000057329.6	Bcl2
251.554	-2.29832	0.180577	-12.7276	4.15429e-37	1.62264e-35	ENSMUSG00000079277.2	Hoxd3
763.494	-2.2572	0.17736	-12.7266	4.20677e-37	1.64036e-35	ENSMUSG00000035649.11	Zcchc7
11447.9	1.42691	0.112146	12.7237	4.36621e-37	1.69965e-35	ENSMUSG00000047766.9	Lrrc49
5458.02	1.25981	0.0990369	12.7206	4.54259e-37	1.76533e-35	ENSMUSG00000025630.8	Hprt
11350.6	1.13317	0.0890907	12.7193	4.61865e-37	1.79186e-35	ENSMUSG00000037351.3	Actr1b
663.758	1.97376	0.155287	12.7104	5.17485e-37	2.00428e-35	ENSMUSG00000006906.9	Stambp
18048.8	1.10459	0.0869279	12.707	5.40623e-37	2.09038e-35	ENSMUSG00000044847.7	Lsm11
3009.87	0.921073	0.0724888	12.7064	5.44718e-37	2.10269e-35	ENSMUSG00000004508.5	Gab2
19568.4	1.62873	0.128245	12.7001	5.90818e-37	2.27682e-35	ENSMUSG00000038429.4	Usp5
3847.06	1.4188	0.111753	12.6959	6.2295e-37	2.39664e-35	ENSMUSG00000022587.7	Ly6e
2234.98	1.08814	0.085709	12.6958	6.24222e-37	2.39753e-35	ENSMUSG00000066860.6
6431.75	1.48145	0.116711	12.6932	6.44602e-37	2.47169e-35	ENSMUSG00000021285.7	Ppp1r13b
10462.3	1.12049	0.0882826	12.6921	6.54433e-37	2.50522e-35	ENSMUSG00000028136.9	Snx27
8608.62	0.807417	0.0636337	12.6885	6.84737e-37	2.61688e-35	ENSMUSG00000059119.7	Nap1l4
4873.06	1.35079	0.106462	12.6879	6.89761e-37	2.63171e-35	ENSMUSG00000029094.5	Afap1
3242.6	3.42308	0.269928	12.6815	7.49011e-37	2.85305e-35	ENSMUSG00000033788.9	Dysf
573.045	-2.1464	0.169272	-12.6802	7.61858e-37	2.8972e-35	ENSMUSG00000032332.10	Col12a1
214.367	-3.42151	0.269947	-12.6747	8.16221e-37	3.09882e-35	ENSMUSG00000091886.1
23225.5	1.08484	0.0856015	12.6731	8.33193e-37	3.15805e-35	ENSMUSG00000027805.10	Pfn2
5133.86	1.28826	0.101665	12.6716	8.49987e-37	3.21641e-35	ENSMUSG00000027806.4	Tsc22d2
16509.7	1.01497	0.0801571	12.6622	9.57793e-37	3.61841e-35	ENSMUSG00000022812.7	Gsk3b
10680.8	1.24434	0.0983474	12.6525	1.08327e-36	4.08577e-35	ENSMUSG00000078812.4	Eif5a
238.586	2.65081	0.20958	12.6482	1.14444e-36	4.30941e-35	ENSMUSG00000045345.5
17270.2	1.18951	0.0940796	12.6436	1.21323e-36	4.56101e-35	ENSMUSG00000037259.8	Dzank1
213.999	-2.86142	0.226331	-12.6426	1.22914e-36	4.61329e-35	ENSMUSG00000086370.2	Ftx
403.445	1.56518	0.123824	12.6403	1.26549e-36	4.742e-35	ENSMUSG00000081752.1
18101.8	1.10703	0.0875923	12.6385	1.29544e-36	4.84633e-35	ENSMUSG00000030774.6	Pak1
10047	0.883147	0.0699009	12.6343	1.36676e-36	5.10485e-35	ENSMUSG00000022710.10	Usp7
7908.55	1.12337	0.0889378	12.631	1.42528e-36	5.31481e-35	ENSMUSG00000021178.8	Psmc1
1589.39	1.02453	0.0811519	12.6248	1.54049e-36	5.73515e-35	ENSMUSG00000036932.8	Aifm1
3963.49	1.42106	0.112592	12.6213	1.61238e-36	5.99311e-35	ENSMUSG00000031618.7	Nr3c2
103.238	-3.28699	0.260445	-12.6207	1.62392e-36	6.02629e-35	ENSMUSG00000072672.4	Duxbl3
2087.32	0.946374	0.0750302	12.6132	1.78481e-36	6.61269e-35	ENSMUSG00000029199.5	Lias
6588.66	1.10892	0.0879401	12.61	1.85982e-36	6.87954e-35	ENSMUSG00000057181.8	5730455P16Rik
86423.5	1.49112	0.118265	12.6083	1.90146e-36	7.02231e-35	ENSMUSG00000025393.5	Atp5b
734.195	1.22713	0.0973375	12.6069	1.9342e-36	7.13178e-35	ENSMUSG00000004127.6	Trmt10a
438.562	-1.2018	0.0953504	-12.604	2.00724e-36	7.38926e-35	ENSMUSG00000027569.9	Mrgbp
512.648	-2.0957	0.166305	-12.6016	2.069e-36	7.60447e-35	ENSMUSG00000009995.10	Taz
4795.59	0.955841	0.0759297	12.5885	2.44245e-36	8.96277e-35	ENSMUSG00000005510.3	Ndufs3
3061.91	0.989647	0.0786741	12.5791	2.75233e-36	1.00839e-34	ENSMUSG00000038848.8	Ythdf1
1839.57	0.785204	0.0624267	12.578	2.78973e-36	1.02047e-34	ENSMUSG00000014551.8	Mrps25
7059.48	1.16626	0.092749	12.5743	2.92239e-36	1.0673e-34	ENSMUSG00000028811.5	Yars
843.225	-4.33302	0.344905	-12.5629	3.37596e-36	1.231e-34	ENSMUSG00000064367.1	ND5
14421.5	1.21979	0.09717	12.5532	3.81817e-36	1.39004e-34	ENSMUSG00000055204.7	Ankrd17
3135.03	1.01376	0.0808033	12.5461	4.17687e-36	1.51685e-34	ENSMUSG00000022023.5	Wbp4
178.787	-3.33596	0.265898	-12.546	4.17966e-36	1.51685e-34	ENSMUSG00000052911.4	Lamb2
226.115	-2.29759	0.183221	-12.54	4.51065e-36	1.6344e-34	ENSMUSG00000020614.7	Fam20a
13000.1	1.1902	0.0950428	12.5227	5.60656e-36	2.02831e-34	ENSMUSG00000027010.8	Slc25a12
727.529	1.7362	0.138736	12.5144	6.22625e-36	2.24194e-34	ENSMUSG00000024014.6	Pim1
20373.2	1.15912	0.092622	12.5145	6.21911e-36	2.24194e-34	ENSMUSG00000029126.4	Nsg1
1074.11	1.24161	0.0992127	12.5146	6.20882e-36	2.24194e-34	ENSMUSG00000047221.5	Fam185a
11725.8	1.10013	0.0879314	12.5112	6.48634e-36	2.33195e-34	ENSMUSG00000005312.7	Ubqln1
791.534	1.23884	0.0991079	12.4999	7.47688e-36	2.68387e-34	ENSMUSG00000020623.5	Map2k6
233.515	-3.06706	0.245757	-12.48	9.59651e-36	3.43937e-34	ENSMUSG00000000957.8	Mmp14
9401.32	1.05827	0.0848058	12.4787	9.75783e-36	3.49176e-34	ENSMUSG00000051675.7	Trim32
3442.28	0.877175	0.0703021	12.4772	9.93941e-36	3.55122e-34	ENSMUSG00000022507.5	1810013L24Rik
3520.1	1.16924	0.0937228	12.4755	1.01508e-35	3.62112e-34	ENSMUSG00000021684.9	Pde8b
811.606	-2.49473	0.199985	-12.4746	1.02725e-35	3.65889e-34	ENSMUSG00000024754.6	Cemip2
1545.77	1.7237	0.138246	12.4683	1.11152e-35	3.95292e-34	ENSMUSG00000050052.5	Tdrp
168.708	-2.53438	0.203269	-12.4681	1.11448e-35	3.95735e-34	ENSMUSG00000070407.5	Hs3st3b1
17038.4	1.05862	0.0849442	12.4626	1.19441e-35	4.23465e-34	ENSMUSG00000048814.4	Lonrf2
9776.12	1.14345	0.0918005	12.4558	1.30039e-35	4.6033e-34	ENSMUSG00000013160.7	Atp6v0d1
1090.47	-1.12054	0.0899761	-12.4538	1.33362e-35	4.71368e-34	ENSMUSG00000006705.5	Pknox1
6140.09	1.3641	0.109551	12.4517	1.36857e-35	4.8298e-34	ENSMUSG00000026603.7	Smyd2
38939.8	2.76645	0.222537	12.4314	1.76518e-35	6.21996e-34	ENSMUSG00000039126.8	Prune2
265.984	1.69821	0.136671	12.4255	1.89964e-35	6.68355e-34	ENSMUSG00000089945.3	Pakap
3977.58	0.993038	0.0799441	12.4217	1.99368e-35	7.00372e-34	ENSMUSG00000026664.7	Phyh
18503	1.37083	0.11039	12.4181	2.08526e-35	7.31426e-34	ENSMUSG00000031672.7	Got2
1495.45	1.83647	0.147971	12.411	2.2772e-35	7.97538e-34	ENSMUSG00000033735.7	Spr
373.718	-1.39851	0.112724	-12.4065	2.41062e-35	8.42985e-34	ENSMUSG00000079036.3	Alkbh1
13788.8	1.20832	0.097467	12.3972	2.70615e-35	9.44898e-34	ENSMUSG00000063694.5	Cycs
355.552	-3.2178	0.259622	-12.3942	2.80998e-35	9.79665e-34	ENSMUSG00000042613.3	Pbxip1
612.441	-1.61713	0.130487	-12.3931	2.84942e-35	9.91917e-34	ENSMUSG00000029283.10	Cdc7
500.026	-2.66538	0.21524	-12.3833	3.21682e-35	1.11812e-33	ENSMUSG00000027981.8	Rnpc3
921.751	-3.53523	0.285501	-12.3826	3.24838e-35	1.12739e-33	ENSMUSG00000026424.8	Gpr37l1
1110.44	1.10856	0.0895363	12.3811	3.30646e-35	1.14582e-33	ENSMUSG00000031482.8	Slc25a15
2688.58	1.31098	0.105938	12.3749	3.57206e-35	1.23601e-33	ENSMUSG00000037536.7	Fbxo34
3815.35	1.27692	0.103187	12.3748	3.58004e-35	1.23691e-33	ENSMUSG00000050132.7	Sarm1
6814.2	-3.38656	0.273683	-12.374	3.61252e-35	1.24627e-33	ENSMUSG00000007097.8	Atp1a2
30823.3	1.38489	0.111947	12.3709	3.75636e-35	1.29395e-33	ENSMUSG00000025855.7	Prkar1b
2989.15	0.962146	0.0777927	12.3681	3.8905e-35	1.33816e-33	ENSMUSG00000069089.6	Cdk7
5446.77	1.16676	0.0943658	12.3642	4.08379e-35	1.40255e-33	ENSMUSG00000034295.8	Fhod3
2731.48	1.16989	0.0946363	12.362	4.19611e-35	1.43898e-33	ENSMUSG00000026032.8	Ndufb3
4717.83	2.1155	0.171243	12.3538	4.64659e-35	1.58873e-33	ENSMUSG00000007594.9	Hapln4
6057.13	1.15329	0.0933546	12.3539	4.64258e-35	1.58873e-33	ENSMUSG00000036501.6	Fam13b
26094.2	1.38188	0.111867	12.3529	4.70023e-35	1.60351e-33	ENSMUSG00000023456.7	Tpi1
569.293	-1.13207	0.0916449	-12.3528	4.70374e-35	1.60351e-33	ENSMUSG00000058979.6	Hdhd5
696.057	-2.39626	0.194043	-12.3491	4.92456e-35	1.67631e-33	ENSMUSG00000036036.9	Zfp57
6551.56	0.95834	0.0777306	12.329	6.3235e-35	2.14934e-33	ENSMUSG00000027177.8	Hipk3
2577.06	0.846227	0.0686619	12.3245	6.68163e-35	2.26772e-33	ENSMUSG00000022280.8	Rnf19a
3005.58	1.34055	0.108807	12.3205	7.02311e-35	2.38011e-33	ENSMUSG00000027796.2	Smad9
1306.05	1.89136	0.153584	12.3148	7.53982e-35	2.55147e-33	ENSMUSG00000046532.7	Ar
190.863	-1.79753	0.145968	-12.3145	7.56706e-35	2.55693e-33	ENSMUSG00000047767.10	Atg16l2
3515.46	0.982083	0.0798774	12.2949	9.65025e-35	3.25608e-33	ENSMUSG00000027531.10	Impa1
3014.7	2.26211	0.184073	12.2892	1.03491e-34	3.48677e-33	ENSMUSG00000027489.9	Necab3
1473.94	1.01151	0.0823276	12.2864	1.07161e-34	3.60513e-33	ENSMUSG00000038335.7	Tsr1
2925.22	1.0864	0.0884547	12.282	1.1311e-34	3.79975e-33	ENSMUSG00000003662.4	Ciao1
1928.1	1.09315	0.0890511	12.2755	1.22622e-34	4.11329e-33	ENSMUSG00000027944.8	Hax1
1661.15	-1.19676	0.0975717	-12.2654	1.38886e-34	4.65207e-33	ENSMUSG00000025158.7	Rfng
2234.64	1.11069	0.0905988	12.2595	1.49443e-34	4.99841e-33	ENSMUSG00000036850.3	Mrpl41
684.687	-1.63287	0.133199	-12.2589	1.50621e-34	5.03052e-33	ENSMUSG00000066456.6	Hmgn3
5358.55	1.26969	0.103595	12.2563	1.55486e-34	5.18549e-33	ENSMUSG00000045210.8	Vcpip1
2702.39	1.07989	0.0881764	12.2469	1.74564e-34	5.81333e-33	ENSMUSG00000031584.9	Gsr
554.215	2.23519	0.182658	12.237	1.97249e-34	6.55931e-33	ENSMUSG00000058056.8	Palld
7892.96	1.25948	0.102938	12.2353	2.01375e-34	6.68687e-33	ENSMUSG00000054428.6	Atpif1
17265.2	1.04386	0.08533	12.2332	2.06672e-34	6.85289e-33	ENSMUSG00000021218.8	Gdi2
3142.6	1.33501	0.109167	12.229	2.17531e-34	7.20259e-33	ENSMUSG00000083396.1
12667.6	1.15924	0.0948612	12.2204	2.41906e-34	7.99816e-33	ENSMUSG00000071708.5	Sms
708.534	1.12345	0.0919361	12.2199	2.43411e-34	8.03639e-33	ENSMUSG00000023094.8	Msrb2
14271.8	1.21464	0.0994038	12.2193	2.45249e-34	8.08549e-33	ENSMUSG00000025410.8	Dctn2
2442.41	-3.9095	0.320014	-12.2166	2.53381e-34	8.34168e-33	ENSMUSG00000032854.8	Ugt8a
1605.88	2.34971	0.19239	12.2132	2.64202e-34	8.68549e-33	ENSMUSG00000078235.2	Fam43b
6062.22	1.13042	0.0925902	12.2089	2.787e-34	9.14906e-33	ENSMUSG00000023025.8	Larp4
622.898	-3.09548	0.253659	-12.2033	2.98417e-34	9.7824e-33	ENSMUSG00000028542.10	Slc6a9
13377.6	0.968382	0.0793745	12.2002	3.1019e-34	1.01539e-32	ENSMUSG00000036707.9	Cab39
163.683	-4.29721	0.352396	-12.1943	3.33421e-34	1.08989e-32	ENSMUSG00000067736.1
197.437	-3.03608	0.249195	-12.1836	3.80262e-34	1.24124e-32	ENSMUSG00000018459.9	Slc13a3
1388.47	1.69625	0.139345	12.173	4.32756e-34	1.41059e-32	ENSMUSG00000023048.7	Prr13
9708.38	0.922756	0.0758343	12.1681	4.59911e-34	1.49698e-32	ENSMUSG00000006818.4	Sod2
82.7009	-3.10774	0.255687	-12.1544	5.43276e-34	1.76584e-32	ENSMUSG00000073418.4	C4b
106.055	-3.55152	0.292225	-12.1534	5.50592e-34	1.7871e-32	ENSMUSG00000047021.8	Cfap65
5456.25	0.769062	0.0632837	12.1526	5.55592e-34	1.80079e-32	ENSMUSG00000014769.9	Psmb1
569.533	1.69492	0.139502	12.1497	5.75499e-34	1.86269e-32	ENSMUSG00000038954.8	Supt3
163.344	-4.31987	0.355617	-12.1475	5.91258e-34	1.91102e-32	ENSMUSG00000065947.3	ND4L
1755.75	1.15953	0.0954701	12.1455	6.06133e-34	1.95635e-32	ENSMUSG00000028684.8	Urod
2656.43	-3.04792	0.251028	-12.1418	6.34402e-34	2.04473e-32	ENSMUSG00000026879.7	Gsn
374.982	-1.36057	0.112182	-12.1283	7.48264e-34	2.40834e-32	ENSMUSG00000064247.7	Plcxd1
4538.13	0.943836	0.0778258	12.1275	7.54885e-34	2.42627e-32	ENSMUSG00000001173.9	Ocrl
501.786	-1.9246	0.158761	-12.1226	8.0141e-34	2.57221e-32	ENSMUSG00000023764.11	Sfi1
380.225	-1.73882	0.143471	-12.1196	8.31183e-34	2.66406e-32	ENSMUSG00000040188.9	Scamp2
3217.57	1.11913	0.0923443	12.1191	8.36781e-34	2.67828e-32	ENSMUSG00000041124.9	Msantd4
642.282	-1.65335	0.136578	-12.1055	9.87297e-34	3.15565e-32	ENSMUSG00000030536.8	Iqgap1
1028.74	1.07182	0.0885542	12.1035	1.0118e-33	3.22948e-32	ENSMUSG00000029246.8	Ppat
127.292	-2.21174	0.182803	-12.0991	1.06834e-33	3.40526e-32	ENSMUSG00000029206.7	Nsun7
5336.91	1.18298	0.0977838	12.0979	1.08284e-33	3.44669e-32	ENSMUSG00000047879.10	Usp14
4884.88	1.16722	0.0964936	12.0964	1.10389e-33	3.50884e-32	ENSMUSG00000033526.9	Ppip5k1
10157.7	1.06717	0.0882366	12.0944	1.13117e-33	3.59061e-32	ENSMUSG00000041236.7	Vps41
155.578	-2.24815	0.185928	-12.0915	1.17098e-33	3.71185e-32	ENSMUSG00000025324.6	Atp10a
8431.03	1.17993	0.0976563	12.0825	1.3075e-33	4.13891e-32	ENSMUSG00000042359.9	Osbpl6
2399.26	2.14025	0.177165	12.0805	1.3385e-33	4.23125e-32	ENSMUSG00000071234.2	Syndig1l
44168.2	1.33034	0.110144	12.0782	1.37709e-33	4.34727e-32	ENSMUSG00000024501.13	Dpysl3
11842.9	2.02987	0.168179	12.0697	1.52718e-33	4.8145e-32	ENSMUSG00000037217.8	Syn1
4785.55	1.22104	0.101186	12.0673	1.57198e-33	4.94895e-32	ENSMUSG00000052833.7	Sae1
17755.7	0.96643	0.0800903	12.0668	1.58246e-33	4.97513e-32	ENSMUSG00000032959.6	Pebp1
6732.74	1.22571	0.101593	12.0649	1.61859e-33	5.08181e-32	ENSMUSG00000034940.8	Synrg
1486.38	1.40982	0.116882	12.0619	1.67797e-33	5.26107e-32	ENSMUSG00000021752.6	Kctd6
3023.04	1.23362	0.102318	12.0567	1.787e-33	5.59531e-32	ENSMUSG00000087701.2
885.177	-1.73626	0.144067	-12.0517	1.89902e-33	5.93798e-32	ENSMUSG00000025199.9	Chuk
361.288	1.33762	0.111015	12.049	1.96273e-33	6.12886e-32	ENSMUSG00000071679.4	Rtl4
15206.3	1.34453	0.111643	12.0432	2.10726e-33	6.5713e-32	ENSMUSG00000053192.5	Mllt11
26290.4	1.11181	0.0923363	12.0408	2.16734e-33	6.74952e-32	ENSMUSG00000027993.10	Trim2
4637.15	0.896807	0.0745132	12.0355	2.31094e-33	7.18699e-32	ENSMUSG00000015961.8	Adss
410.008	-3.00347	0.249694	-12.0286	2.51285e-33	7.8044e-32	ENSMUSG00000031990.7	Jam3
218.544	3.74233	0.311777	12.0032	3.4169e-33	1.05979e-31	ENSMUSG00000029307.5	Dmp1
1461.88	1.19056	0.0991919	12.0026	3.44432e-33	1.06686e-31	ENSMUSG00000069814.5	Ccdc92b
1761.59	1.22154	0.101778	12.002	3.46762e-33	1.07263e-31	ENSMUSG00000029366.9	Dck
1532.86	-2.7339	0.227814	-12.0006	3.52754e-33	1.08971e-31	ENSMUSG00000037266.11	Rsrp1
2526.71	1.01741	0.0848718	11.9876	4.12581e-33	1.27282e-31	ENSMUSG00000030869.5	Ndufab1
22709.4	2.69513	0.224971	11.9799	4.52817e-33	1.39507e-31	ENSMUSG00000014846.5	Tppp3
2109.85	1.1567	0.0965764	11.9771	4.68637e-33	1.44189e-31	ENSMUSG00000002017.9	Fam98a
4871.52	1.09177	0.0911928	11.9721	4.97657e-33	1.52913e-31	ENSMUSG00000004069.9	Dnaja3
7512.27	1.25734	0.105048	11.9692	5.15161e-33	1.58081e-31	ENSMUSG00000031068.7	Glrx3
45075.5	1.16404	0.0973225	11.9606	5.71436e-33	1.75116e-31	ENSMUSG00000000948.9
5848.61	1.03922	0.0869866	11.9469	6.74097e-33	2.06302e-31	ENSMUSG00000033400.8	Agl
1018.99	-1.47449	0.123428	-11.9461	6.80304e-33	2.07926e-31	ENSMUSG00000020263.7	Appl2
219.142	-3.23136	0.270684	-11.9378	7.52284e-33	2.29621e-31	ENSMUSG00000027188.8	Pamr1
2289.14	1.21835	0.102113	11.9314	8.11782e-33	2.47454e-31	ENSMUSG00000056268.8	Dennd1b
267.262	2.54159	0.213109	11.9263	8.63718e-33	2.62938e-31	ENSMUSG00000070305.4	Mpzl3
553.47	-2.08893	0.175204	-11.9228	9.00351e-33	2.73728e-31	ENSMUSG00000020385.10	Clk4
1183.1	-3.38433	0.283856	-11.9227	9.01623e-33	2.73754e-31	ENSMUSG00000028517.8	Plpp3
4015.61	-3.04742	0.255731	-11.9165	9.70695e-33	2.94338e-31	ENSMUSG00000030307.7	Slc6a11
458.972	1.0291	0.0863872	11.9127	1.01676e-32	3.07901e-31	ENSMUSG00000019768.9	Esr1
28609.5	2.14896	0.180397	11.9124	1.02049e-32	3.08623e-31	ENSMUSG00000029608.7	Rph3a
115.267	-3.25975	0.273689	-11.9104	1.04486e-32	3.15582e-31	ENSMUSG00000072675.5	Duxbl2
3779.99	0.954816	0.080174	11.9093	1.05863e-32	3.19322e-31	ENSMUSG00000078652.3	Psme3
20298.3	1.30048	0.109208	11.9083	1.071e-32	3.2263e-31	ENSMUSG00000026667.8	Uhmk1
1989.74	-2.26367	0.190137	-11.9055	1.10815e-32	3.33386e-31	ENSMUSG00000026678.5	Rgs5
25595.5	1.11511	0.0936964	11.9013	1.16475e-32	3.49956e-31	ENSMUSG00000021820.9	Camk2g
589.96	-2.70836	0.227584	-11.9005	1.17639e-32	3.52995e-31	ENSMUSG00000030849.10	Fgfr2
969.032	1.37746	0.115755	11.8998	1.18674e-32	3.55637e-31	ENSMUSG00000078923.4	Ube2v1
6792.02	1.09227	0.0918287	11.8946	1.26223e-32	3.77767e-31	ENSMUSG00000022995.9	Enah
11637	1.67908	0.141188	11.8925	1.29462e-32	3.86958e-31	ENSMUSG00000033436.7	Armcx2
5860.96	1.28515	0.108069	11.8919	1.30354e-32	3.8912e-31	ENSMUSG00000063801.6	Ap3s2
2028.85	1.02724	0.0864003	11.8893	1.3454e-32	4.00577e-31	ENSMUSG00000018659.6	Pnpo
7061.64	1.46596	0.1233	11.8894	1.34433e-32	4.00577e-31	ENSMUSG00000053617.4	Sh3pxd2a
1104.1	1.24654	0.104878	11.8856	1.40621e-32	4.18144e-31	ENSMUSG00000069255.6	Dusp22
979.554	1.44821	0.121888	11.8814	1.47866e-32	4.39119e-31	ENSMUSG00000091421.1
2729.15	0.999156	0.0841218	11.8775	1.54941e-32	4.5954e-31	ENSMUSG00000029198.3	Grpel1
10058.6	1.12912	0.0950646	11.8773	1.55216e-32	4.59764e-31	ENSMUSG00000024581.6	Napg
7688.97	1.3458	0.11331	11.8772	1.55444e-32	4.59847e-31	ENSMUSG00000032097.8	Ddx6
510.503	3.00356	0.252909	11.876	1.57644e-32	4.65758e-31	ENSMUSG00000047963.5	Stbd1
2587.56	1.10275	0.0928634	11.8749	1.59733e-32	4.71324e-31	ENSMUSG00000025872.5	Thoc3
5218.52	1.72489	0.145275	11.8733	1.62902e-32	4.8006e-31	ENSMUSG00000020312.5	Shc2
3733.16	1.71232	0.144236	11.8717	1.66142e-32	4.88985e-31	ENSMUSG00000000253.6	Gmpr
714.337	-3.03283	0.255567	-11.8671	1.75476e-32	5.15796e-31	ENSMUSG00000026923.8	Notch1
265.068	-2.25308	0.189879	-11.8659	1.78032e-32	5.22642e-31	ENSMUSG00000069808.7	Fam57a
101.541	3.71052	0.312746	11.8643	1.81363e-32	5.31745e-31	ENSMUSG00000084127.1
13642.3	1.60388	0.135274	11.8565	1.9902e-32	5.82772e-31	ENSMUSG00000052981.5	Ube2ql1
1072.63	1.09028	0.0919697	11.8548	2.03229e-32	5.94341e-31	ENSMUSG00000038240.7	Pdss2
541.588	3.79575	0.320259	11.8521	2.09864e-32	6.12967e-31	ENSMUSG00000022479.9	Vdr
3371.2	1.08206	0.091332	11.8476	2.2147e-32	6.46048e-31	ENSMUSG00000027879.3	Sec22b
336.139	-3.38939	0.28612	-11.8461	2.25547e-32	6.5711e-31	ENSMUSG00000038668.8	Lpar1
402.131	1.70885	0.144415	11.8329	2.63989e-32	7.68134e-31	ENSMUSG00000024526.8	Cidea
2676.09	1.20836	0.102141	11.8304	2.71953e-32	7.90309e-31	ENSMUSG00000029634.8	Rnf6
760.574	-1.82659	0.154447	-11.8266	2.84387e-32	8.25404e-31	ENSMUSG00000057777.3	Mab21l2
15708.9	1.23514	0.104472	11.8227	2.9811e-32	8.64143e-31	ENSMUSG00000046442.4	Ppm1e
8489.32	1.70925	0.14458	11.8222	2.99851e-32	8.68098e-31	ENSMUSG00000027663.6	Zmat3
2860.12	1.20195	0.101738	11.8142	3.29751e-32	9.53465e-31	ENSMUSG00000021868.6	Ppif
1966.08	-3.22059	0.272631	-11.813	3.3437e-32	9.65608e-31	ENSMUSG00000022425.9	Enpp2
9183.68	1.09492	0.0927152	11.8094	3.48851e-32	1.00617e-30	ENSMUSG00000006024.6	Napa
7217.41	1.05296	0.0892313	11.8003	3.88758e-32	1.11986e-30	ENSMUSG00000027091.8	Zc3h15
22298	1.31314	0.111306	11.7975	4.01939e-32	1.15639e-30	ENSMUSG00000030465.11	Psd3
285.337	-1.9097	0.16189	-11.7963	4.07645e-32	1.17134e-30	ENSMUSG00000027676.5	Ccdc39
287.424	-2.60164	0.220605	-11.7932	4.23085e-32	1.2142e-30	ENSMUSG00000041734.9	Kirrel
726.31	-2.86818	0.243267	-11.7903	4.38099e-32	1.25572e-30	ENSMUSG00000050334.5	C130071C03Rik
520.584	-1.61225	0.136809	-11.7847	4.68289e-32	1.34059e-30	ENSMUSG00000029625.9	Cpsf4
3249.3	1.18129	0.100393	11.7667	5.79329e-32	1.65641e-30	ENSMUSG00000032306.8	Mpi
1694.95	0.909852	0.0773735	11.7592	6.33113e-32	1.80794e-30	ENSMUSG00000033845.7	Mrpl15
3874.78	-1.44397	0.122907	-11.7485	7.18894e-32	2.05036e-30	ENSMUSG00000045994.9	B3gat1
860.471	1.93889	0.165068	11.746	7.40843e-32	2.11035e-30	ENSMUSG00000074793.4	Hspa12b
2678.96	0.9749	0.0829998	11.7458	7.42121e-32	2.11138e-30	ENSMUSG00000048175.7	Asb8
125.015	-2.80073	0.238497	-11.7433	7.6482e-32	2.17328e-30	ENSMUSG00000047090.7	Tmem198b
2866.48	1.04973	0.0893964	11.7425	7.72038e-32	2.19108e-30	ENSMUSG00000004070.9	Hmox2
4201.36	0.967356	0.082387	11.7416	7.79927e-32	2.21075e-30	ENSMUSG00000044072.8	Eml6
78.5977	-3.35061	0.285578	-11.7327	8.66361e-32	2.45274e-30	ENSMUSG00000032514.5	Ttc21a
5224.07	1.04445	0.0890405	11.7301	8.93978e-32	2.52782e-30	ENSMUSG00000038412.7	Higd1a
884.083	-1.03041	0.0878549	-11.7286	9.09637e-32	2.56894e-30	ENSMUSG00000039372.5	38047
285.456	-3.50647	0.299053	-11.7252	9.46593e-32	2.67004e-30	ENSMUSG00000091158.1
9441.06	-3.15665	0.269229	-11.7248	9.51738e-32	2.68127e-30	ENSMUSG00000044349.8	Snhg11
6736.37	1.2935	0.110336	11.7233	9.68389e-32	2.72485e-30	ENSMUSG00000078566.2	Bnip3
320.247	-2.04184	0.174298	-11.7146	1.07279e-31	3.01494e-30	ENSMUSG00000035293.7	G2e3
2966.41	0.998944	0.0853363	11.706	1.1879e-31	3.33436e-30	ENSMUSG00000022035.5	Ccdc25
637.09	-1.15858	0.0989898	-11.7041	1.21505e-31	3.40644e-30	ENSMUSG00000029427.7	Zcchc8
17994.3	0.762344	0.0651396	11.7032	1.22689e-31	3.43544e-30	ENSMUSG00000031748.9	Gnao1
12490.9	1.28858	0.110162	11.6972	1.31741e-31	3.68442e-30	ENSMUSG00000090841.1	Myl6
275.769	1.69641	0.145076	11.6933	1.37937e-31	3.85304e-30	ENSMUSG00000042938.8
9039.23	1.05357	0.0901227	11.6904	1.42674e-31	3.98053e-30	ENSMUSG00000040652.8	Oaz2
1100.4	-1.07165	0.0916925	-11.6874	1.47805e-31	4.11869e-30	ENSMUSG00000021327.11	Zkscan3
17102.8	0.95915	0.0820694	11.6871	1.4844e-31	4.13141e-30	ENSMUSG00000027634.8	Ndrg3
827.746	2.23552	0.191291	11.6865	1.49463e-31	4.15486e-30	ENSMUSG00000006411.6	Nectin4
5914.06	2.11337	0.180869	11.6846	1.52862e-31	4.24423e-30	ENSMUSG00000016664.7	Pacsin2
1341.07	1.23905	0.106137	11.674	1.72989e-31	4.79728e-30	ENSMUSG00000028247.2	Coq3
49.2519	-4.45997	0.382061	-11.6735	1.74184e-31	4.82459e-30	ENSMUSG00000073567.2
710.84	-1.84865	0.158442	-11.6677	1.86348e-31	5.15534e-30	ENSMUSG00000063564.7	Col23a1
1489.27	-2.35932	0.202242	-11.6659	1.90452e-31	5.26255e-30	ENSMUSG00000024665.7	Fads2
3058.68	1.29425	0.11095	11.6651	1.92151e-31	5.30313e-30	ENSMUSG00000021930.8	Spryd7
284.848	3.15338	0.270546	11.6556	2.14808e-31	5.92136e-30	ENSMUSG00000060204.4	Gm5868
1499.12	1.41717	0.121617	11.6527	2.22287e-31	6.1202e-30	ENSMUSG00000029878.5	Dbpht2
6485.8	1.22011	0.104714	11.6518	2.24633e-31	6.17739e-30	ENSMUSG00000031353.7	Rbbp7
6960.35	1.09342	0.093857	11.6498	2.2994e-31	6.3158e-30	ENSMUSG00000020124.8	Usp15
11761.3	0.903778	0.0775928	11.6477	2.35693e-31	6.46612e-30	ENSMUSG00000018395.12	Kif3a
10146.7	1.28352	0.110201	11.6471	2.37481e-31	6.50744e-30	ENSMUSG00000041037.7	Irgq
244.677	-2.01097	0.172788	-11.6384	2.63006e-31	7.1983e-30	ENSMUSG00000040152.8	Thbs1
91.7843	-3.77515	0.324407	-11.6371	2.67038e-31	7.29998e-30	ENSMUSG00000030796.8	Tead2
8674.35	0.803762	0.0690885	11.6338	2.77458e-31	7.57585e-30	ENSMUSG00000029430.7	Ran
3505.03	0.973896	0.0837701	11.6258	3.04636e-31	8.30808e-30	ENSMUSG00000020457.7	Drg1
3875.51	1.17998	0.101609	11.613	3.54116e-31	9.64609e-30	ENSMUSG00000022951.9	Rcan1
787.421	-3.38508	0.291717	-11.604	3.93178e-31	1.06975e-29	ENSMUSG00000053062.9	Jam2
1276.97	1.00206	0.0863813	11.6004	4.10269e-31	1.11493e-29	ENSMUSG00000026887.3	Mrrf
12909.4	1.17554	0.101382	11.5951	4.36353e-31	1.18442e-29	ENSMUSG00000039601.8	Rcan2
4377.64	1.34111	0.115734	11.5879	4.74843e-31	1.28738e-29	ENSMUSG00000043542.6	Zc2hc1a
1281.11	-2.75027	0.237348	-11.5875	4.76776e-31	1.2911e-29	ENSMUSG00000035545.7	Leng8
158.06	-2.29705	0.198247	-11.5868	4.80646e-31	1.30006e-29	ENSMUSG00000090867.1
8127.18	1.09038	0.0941163	11.5855	4.88214e-31	1.31898e-29	ENSMUSG00000020267.6	Hint1
3212.28	1.61442	0.139429	11.5788	5.2803e-31	1.42488e-29	ENSMUSG00000029722.9	Agfg2
2528.48	1.8322	0.15831	11.5734	5.61789e-31	1.5142e-29	ENSMUSG00000018446.7	C1qbp
195.257	-2.49119	0.215294	-11.5711	5.77113e-31	1.55369e-29	ENSMUSG00000020282.12	Rhbdf1
235.69	-2.08028	0.179815	-11.569	5.91449e-31	1.59042e-29	ENSMUSG00000020527.8	Myo19
134.208	-2.17942	0.188486	-11.5627	6.36471e-31	1.7095e-29	ENSMUSG00000033540.11	Idua
3816.7	1.33366	0.115371	11.5597	6.59148e-31	1.76834e-29	ENSMUSG00000057359.4
6909.82	0.900913	0.0779428	11.5586	6.67609e-31	1.78896e-29	ENSMUSG00000036112.7	Metap2
15784.5	1.31933	0.114181	11.5548	6.98199e-31	1.86876e-29	ENSMUSG00000032047.5	Acat1
3852.54	1.03038	0.0891754	11.5546	7.00114e-31	1.87171e-29	ENSMUSG00000029769.8	Ccdc136
3375.54	0.84413	0.0730653	11.5531	7.12088e-31	1.90151e-29	ENSMUSG00000038546.7	Ranbp9
890.006	1.87245	0.16212	11.5498	7.39852e-31	1.97337e-29	ENSMUSG00000026956.9	Uap1l1
96.8403	3.64203	0.315488	11.5441	7.90531e-31	2.1061e-29	ENSMUSG00000083038.1
30150.9	0.746233	0.0646518	11.5423	8.06924e-31	2.14729e-29	ENSMUSG00000000826.10	Dnajc5
138.533	-2.53862	0.219967	-11.5409	8.20433e-31	2.18073e-29	ENSMUSG00000039934.8	Gsap
1322.21	1.2773	0.110702	11.5382	8.47109e-31	2.24904e-29	ENSMUSG00000019797.4	1700021F05Rik
19989.1	1.27137	0.110225	11.5343	8.86542e-31	2.3475e-29	ENSMUSG00000020496.8	Rnf187
1499.85	1.32097	0.114526	11.5342	8.87254e-31	2.3475e-29	ENSMUSG00000060923.5	Acyp2
5677.15	0.977545	0.0847519	11.5342	8.87208e-31	2.3475e-29	ENSMUSG00000062421.7	Arf2
4496.73	1.27656	0.110688	11.533	8.99866e-31	2.37814e-29	ENSMUSG00000023075.9	Akirin1
668.921	1.3462	0.116742	11.5314	9.16919e-31	2.42043e-29	ENSMUSG00000073207.1	Ccdc160
420.41	-1.37143	0.118957	-11.5288	9.44976e-31	2.49165e-29	ENSMUSG00000015659.6	Serac1
3892.71	1.49317	0.129523	11.5282	9.50843e-31	2.50425e-29	ENSMUSG00000021448.5	Shc3
4025.74	1.15463	0.100183	11.5252	9.85058e-31	2.5914e-29	ENSMUSG00000029203.9	Ube2k
587.19	1.34362	0.116592	11.5241	9.98019e-31	2.6225e-29	ENSMUSG00000029735.10	Tpk1
7025.78	1.37296	0.119261	11.5122	1.14487e-30	3.00184e-29	ENSMUSG00000025240.8	Sacm1l
40.7576	-3.26925	0.283981	-11.5122	1.14499e-30	3.00184e-29	ENSMUSG00000048038.6	Ccdc187
558.719	1.22049	0.106039	11.5097	1.17842e-30	3.08598e-29	ENSMUSG00000029790.9	Cep41
480.201	-1.63829	0.142365	-11.5077	1.20709e-30	3.15749e-29	ENSMUSG00000066800.3	Rnasel
994.152	1.74069	0.151274	11.5068	1.21851e-30	3.18375e-29	ENSMUSG00000034327.10	Kctd9
1168.82	2.25145	0.195769	11.5006	1.31071e-30	3.42077e-29	ENSMUSG00000057060.7	Slc35f3
641.848	-3.69006	0.320938	-11.4978	1.35393e-30	3.52956e-29	ENSMUSG00000006403.6	Adamts4
2063.4	-2.11594	0.184186	-11.4881	1.51486e-30	3.94464e-29	ENSMUSG00000079733.2
3284.67	1.40324	0.122181	11.4849	1.57156e-30	4.08766e-29	ENSMUSG00000017692.8	Rhbdl3
14037.1	1.4315	0.124677	11.4817	1.6305e-30	4.23616e-29	ENSMUSG00000059814.4
142.536	-2.80762	0.244813	-11.4685	1.90012e-30	4.93112e-29	ENSMUSG00000044197.7	Gpr146
2722.4	1.22424	0.106754	11.4679	1.9134e-30	4.96e-29	ENSMUSG00000021823.8	Vcl
2024.81	-1.13407	0.0988955	-11.4674	1.92456e-30	4.98331e-29	ENSMUSG00000055436.11	Srsf11
8594.82	1.19394	0.104133	11.4656	1.9637e-30	5.07895e-29	ENSMUSG00000027694.7
756.631	1.3172	0.114904	11.4635	2.01253e-30	5.19364e-29	ENSMUSG00000033405.3	Nudt15
2707.91	1.97226	0.172047	11.4635	2.01255e-30	5.19364e-29	ENSMUSG00000043889.5
5860.11	1.19712	0.104457	11.4604	2.08572e-30	5.37645e-29	ENSMUSG00000020708.5	Psmc5
22334.1	1.47154	0.128444	11.4567	2.17585e-30	5.60252e-29	ENSMUSG00000026202.7	Tuba4a
845.095	-1.69445	0.147961	-11.452	2.29667e-30	5.90701e-29	ENSMUSG00000032224.8	Fam81a
1131.15	1.76232	0.153933	11.4486	2.39009e-30	6.14042e-29	ENSMUSG00000062813.6
166.006	-2.12587	0.185709	-11.4473	2.42545e-30	6.22434e-29	ENSMUSG00000029022.11	Miip
587.447	1.51478	0.132335	11.4465	2.44698e-30	6.27259e-29	ENSMUSG00000028706.7	Nsun4
217.744	-1.88664	0.164832	-11.4458	2.46812e-30	6.31977e-29	ENSMUSG00000008398.7	Elk3
463.459	-2.83759	0.247996	-11.4421	2.57677e-30	6.59063e-29	ENSMUSG00000022098.8	Bmp1
1683.46	1.2783	0.111745	11.4394	2.65703e-30	6.78839e-29	ENSMUSG00000027615.7	Hps3
1391.3	1.71963	0.150376	11.4355	2.77957e-30	7.0936e-29	ENSMUSG00000018339.5	Gpx3
198.831	-1.70524	0.149147	-11.4333	2.85121e-30	7.26837e-29	ENSMUSG00000086290.1	Snhg12
7541.44	0.843255	0.0737558	11.4331	2.85862e-30	7.2792e-29	ENSMUSG00000039159.10	Ube2h
3512.76	1.53449	0.134276	11.4279	3.03498e-30	7.71976e-29	ENSMUSG00000020635.7	Fkbp1b
5947.03	-3.52985	0.308894	-11.4274	3.05161e-30	7.75352e-29	ENSMUSG00000024411.8	Aqp4
160.648	2.99948	0.262531	11.4253	3.12693e-30	7.93612e-29	ENSMUSG00000033576.5	Apol6
340.697	-4.52975	0.396519	-11.4238	3.18033e-30	8.06279e-29	ENSMUSG00000092805.1
461.69	-2.9436	0.257754	-11.4202	3.31452e-30	8.39375e-29	ENSMUSG00000031538.5	Plat
2743.8	1.34617	0.117881	11.4198	3.33055e-30	8.42509e-29	ENSMUSG00000079317.4	Trappc2
66913.7	1.14747	0.100505	11.417	3.43782e-30	8.6869e-29	ENSMUSG00000025428.9	Atp5a1
1995.77	1.13416	0.0993416	11.4167	3.45001e-30	8.70815e-29	ENSMUSG00000035476.3	Tab3
4422.26	1.77161	0.155398	11.4005	4.15707e-30	1.04814e-28	ENSMUSG00000025178.8	Pi4k2a
151.372	2.00039	0.175623	11.3902	4.67659e-30	1.17784e-28	ENSMUSG00000090677.1
5043.38	1.29825	0.114036	11.3845	4.99379e-30	1.25635e-28	ENSMUSG00000054027.6	Nt5dc3
835.775	1.4256	0.125243	11.3827	5.10131e-30	1.282e-28	ENSMUSG00000054409.4	Tmem74
11587.8	1.37346	0.120667	11.3822	5.13012e-30	1.28784e-28	ENSMUSG00000030357.4	Fkbp4
222.626	3.71869	0.326949	11.3739	5.64151e-30	1.41467e-28	ENSMUSG00000050395.7	Tnfsf15
366.98	2.47196	0.217351	11.3732	5.68939e-30	1.42513e-28	ENSMUSG00000050860.5	Phospho1
421.597	-3.38398	0.297553	-11.3727	5.71923e-30	1.43105e-28	ENSMUSG00000024299.10	Adamts10
4603.84	-1.58838	0.139673	-11.3722	5.75454e-30	1.43832e-28	ENSMUSG00000029838.7	Ptn
409.238	3.15445	0.277454	11.3693	5.94885e-30	1.48528e-28	ENSMUSG00000001249.8	Hpn
3838.42	0.891101	0.078392	11.3672	6.08854e-30	1.51851e-28	ENSMUSG00000030557.9	Mef2a
1798.69	1.04315	0.0918009	11.3631	6.38024e-30	1.58954e-28	ENSMUSG00000070934.5	Rraga
350.69	1.40536	0.123822	11.3499	7.42486e-30	1.8478e-28	ENSMUSG00000026196.7	Bard1
12182.3	1.06574	0.0938994	11.3498	7.43516e-30	1.84836e-28	ENSMUSG00000022956.4	Atp5o
630.767	1.40274	0.123673	11.3423	8.09667e-30	2.01064e-28	ENSMUSG00000075591.2
121.467	-2.09116	0.184402	-11.3402	8.29199e-30	2.05693e-28	ENSMUSG00000087391.1
133.078	-1.94267	0.171322	-11.3393	8.38e-30	2.07653e-28	ENSMUSG00000084910.1
2380.33	1.0705	0.0944119	11.3386	8.44493e-30	2.09037e-28	ENSMUSG00000090935.2	Synj2bp
6609.43	1.36743	0.120636	11.3352	8.78581e-30	2.17241e-28	ENSMUSG00000054850.3	Smim10l2a
7137.92	1.09516	0.0966171	11.3351	8.79663e-30	2.17276e-28	ENSMUSG00000051674.8	Dcun1d4
8822.18	0.972916	0.0858564	11.3319	9.12096e-30	2.25045e-28	ENSMUSG00000067851.5	Arfgef1
830.631	1.0967	0.0968298	11.3261	9.74852e-30	2.40272e-28	ENSMUSG00000039182.4	AW209491
6794.12	1.17543	0.103799	11.3241	9.96956e-30	2.45458e-28	ENSMUSG00000024472.8	Dcp2
3910.8	0.922603	0.0814812	11.3229	1.01075e-29	2.48589e-28	ENSMUSG00000027502.5	Rtf2
19753.3	0.828086	0.073144	11.3213	1.02936e-29	2.52894e-28	ENSMUSG00000034593.10	Myo5a
27151	1.01981	0.0900922	11.3196	1.0497e-29	2.57618e-28	ENSMUSG00000037503.6	Fam168b
3134.55	1.27529	0.112688	11.3169	1.0818e-29	2.65213e-28	ENSMUSG00000083327.1
167.937	-1.52684	0.134966	-11.3128	1.13421e-29	2.77767e-28	ENSMUSG00000044794.7
479.849	-1.48561	0.131394	-11.3065	1.21799e-29	2.97967e-28	ENSMUSG00000027829.8	Ccnl1
535.215	-3.41871	0.302372	-11.3063	1.22141e-29	2.98489e-28	ENSMUSG00000045092.6	S1pr1
2938.58	1.01859	0.0900914	11.3061	1.22341e-29	2.98661e-28	ENSMUSG00000008450.7	Nutf2
430.419	-3.81726	0.337637	-11.3058	1.22849e-29	2.99583e-28	ENSMUSG00000052951.4
3664.25	1.00874	0.0892338	11.3044	1.24759e-29	3.0392e-28	ENSMUSG00000062580.3	Timm17a
106.956	-3.2845	0.290578	-11.3034	1.26301e-29	3.07349e-28	ENSMUSG00000048502.8	Duxbl1
25184.5	1.41955	0.125659	11.2968	1.36132e-29	3.30924e-28	ENSMUSG00000030806.5	Stx1b
2837.43	1.35107	0.119618	11.2948	1.39158e-29	3.37923e-28	ENSMUSG00000065990.6	Aurkaip1
666.966	-3.05775	0.270793	-11.2918	1.44036e-29	3.49401e-28	ENSMUSG00000021703.8	Serinc5
3442.76	0.95958	0.0850168	11.287	1.52226e-29	3.6888e-28	ENSMUSG00000068749.5	Psma5
3074.65	-3.2792	0.290589	-11.2847	1.56207e-29	3.78129e-28	ENSMUSG00000052229.5	Gpr17
73021.8	1.45958	0.129363	11.2829	1.59433e-29	3.85533e-28	ENSMUSG00000001525.9	Tubb5
3985.28	1.08975	0.0965997	11.2811	1.62746e-29	3.93132e-28	ENSMUSG00000039678.6	Tbc1d13
1349.47	1.74479	0.154754	11.2746	1.75109e-29	4.22553e-28	ENSMUSG00000076441.4	Ass1
19888	1.27646	0.113238	11.2724	1.79612e-29	4.32966e-28	ENSMUSG00000020456.10	Ogdh
3207.33	1.15	0.102059	11.2681	1.88662e-29	4.54306e-28	ENSMUSG00000026455.8	Klhl12
12989.5	1.33488	0.118542	11.2608	2.04816e-29	4.92692e-28	ENSMUSG00000021301.7	Hecw1
2313.73	1.2796	0.113645	11.2595	2.07849e-29	4.99465e-28	ENSMUSG00000024427.6	Spry4
998.154	-1.32364	0.117588	-11.2566	2.14903e-29	5.15879e-28	ENSMUSG00000005899.6	Smpd4
114.692	-2.04278	0.18154	-11.2525	2.25018e-29	5.39598e-28	ENSMUSG00000032649.8	Colgalt2
836.244	1.05985	0.0941982	11.2513	2.28175e-29	5.46601e-28	ENSMUSG00000038302.8	Afg1l
183.229	-2.09857	0.186526	-11.2508	2.295e-29	5.49202e-28	ENSMUSG00000024064.7	Galnt14
8249.25	1.24556	0.110753	11.2463	2.41545e-29	5.77427e-28	ENSMUSG00000002052.6	Supt6
1379.49	0.919995	0.0818237	11.2436	2.48948e-29	5.94507e-28	ENSMUSG00000046707.7	Csnk2a2
5315.03	1.09043	0.0970023	11.2413	2.55612e-29	6.0979e-28	ENSMUSG00000027455.10	Nsfl1c
11744.4	1.19743	0.106538	11.2395	2.60946e-29	6.21873e-28	ENSMUSG00000008892.4	Vdac3
433.632	-3.03661	0.270193	-11.2387	2.63288e-29	6.26806e-28	ENSMUSG00000032911.5	Cspg4
2538.11	1.10907	0.0987838	11.2273	2.99574e-29	7.12454e-28	ENSMUSG00000022442.9	Ttll1
162.008	-3.15	0.280604	-11.2258	3.046e-29	7.23661e-28	ENSMUSG00000051980.7	Casr
7749.55	1.17575	0.104737	11.2257	3.04919e-29	7.23673e-28	ENSMUSG00000022551.7	Cyc1
2251.64	1.00801	0.0898028	11.2247	3.08312e-29	7.30973e-28	ENSMUSG00000026672.5	Optn
3130.27	0.947261	0.0844941	11.211	3.60189e-29	8.53089e-28	ENSMUSG00000009112.2	Bcl2l13
510.831	-2.48454	0.221628	-11.2104	3.62473e-29	8.57617e-28	ENSMUSG00000027878.9	Notch2
845.616	-3.50493	0.312658	-11.2101	3.63858e-29	8.60012e-28	ENSMUSG00000035805.7	Mlc1
9739.32	0.977364	0.0872108	11.2069	3.77135e-29	8.9048e-28	ENSMUSG00000034566.3	Atp5h
74.7864	-3.28335	0.293037	-11.2046	3.8728e-29	9.13497e-28	ENSMUSG00000020432.6	Tcn2
10208	0.987718	0.0881561	11.2042	3.88875e-29	9.16321e-28	ENSMUSG00000042751.8	Nmnat2
1323.52	0.986936	0.0880893	11.2038	3.90586e-29	9.19412e-28	ENSMUSG00000041632.5	Mrps27
6972.83	0.936465	0.0836098	11.2004	4.05821e-29	9.54301e-28	ENSMUSG00000024241.6	Sos1
4730.81	1.1148	0.0995558	11.1977	4.18261e-29	9.82551e-28	ENSMUSG00000028953.8	Abcf2
6000.58	1.17209	0.104676	11.1973	4.20407e-29	9.86586e-28	ENSMUSG00000024269.4	Tpgs2
3260.42	1.08928	0.0972838	11.1969	4.22228e-29	9.89851e-28	ENSMUSG00000024997.7	Prdx3
3807.23	0.826777	0.073863	11.1934	4.39311e-29	1.02848e-27	ENSMUSG00000022890.7	Atp5j
1037.82	4.21144	0.376246	11.1933	4.39596e-29	1.02848e-27	ENSMUSG00000032318.5	Isl2
1745	-1.4729	0.131634	-11.1893	4.60039e-29	1.07521e-27	ENSMUSG00000031214.7	Ophn1
33228.2	-3.99635	0.357329	-11.184	4.88606e-29	1.14082e-27	ENSMUSG00000031425.8	Plp1
4616.56	1.03173	0.0923289	11.1745	5.43557e-29	1.26784e-27	ENSMUSG00000028745.12	Capzb
4610.62	1.26276	0.113045	11.1705	5.68864e-29	1.32553e-27	ENSMUSG00000017943.9	Gdap1l1
12855.2	1.66835	0.149363	11.1698	5.73076e-29	1.33399e-27	ENSMUSG00000051343.8	Rab11fip5
728.639	1.55301	0.13906	11.1679	5.85571e-29	1.3617e-27	ENSMUSG00000030735.4
5453.47	1.0286	0.0921158	11.1664	5.95473e-29	1.38333e-27	ENSMUSG00000021704.7	Mtx3
5721.06	1.1534	0.103309	11.1645	6.08366e-29	1.41186e-27	ENSMUSG00000053119.5	Chmp3
229.134	2.27442	0.203861	11.1567	6.63882e-29	1.53915e-27	ENSMUSG00000028862.6	Map3k6
32942.7	1.48056	0.132831	11.1462	7.4717e-29	1.73051e-27	ENSMUSG00000027581.11	Stmn3
10988.7	1.10437	0.0990893	11.1452	7.55515e-29	1.74808e-27	ENSMUSG00000028277.7	Ube2j1
312.91	1.65232	0.148255	11.1451	7.56439e-29	1.74846e-27	ENSMUSG00000009551.2	6330409D20Rik
3276.48	0.99191	0.089002	11.1448	7.59154e-29	1.75298e-27	ENSMUSG00000055239.8	Kcmf1
310.778	1.59722	0.143368	11.1407	7.94925e-29	1.83374e-27	ENSMUSG00000083477.1
1932.05	0.828765	0.0743921	11.1405	7.96763e-29	1.83614e-27	ENSMUSG00000007338.8	Mrpl49
12372.3	1.14385	0.102676	11.1404	7.9787e-29	1.83685e-27	ENSMUSG00000024966.8	Stip1
8154.57	0.990159	0.0889284	11.1343	8.53791e-29	1.96363e-27	ENSMUSG00000000804.8	Usp32
241.17	-3.42455	0.307587	-11.1336	8.60852e-29	1.9779e-27	ENSMUSG00000029151.7	Slc30a3
7318.84	2.14266	0.192466	11.1327	8.69641e-29	1.9961e-27	ENSMUSG00000026792.9	Lrsam1
8357.06	1.59136	0.142972	11.1305	8.9123e-29	2.04362e-27	ENSMUSG00000020483.7	Dynll2
348.081	-2.02024	0.181614	-11.1238	9.60888e-29	2.20116e-27	ENSMUSG00000058361.4
1767.86	1.47499	0.132622	11.1217	9.83618e-29	2.25099e-27	ENSMUSG00000030403.8	Vasp
7774.91	0.988465	0.0888923	11.1198	1.00491e-28	2.29744e-27	ENSMUSG00000030224.10	Strap
10039.5	1.44172	0.129702	11.1156	1.05375e-28	2.4067e-27	ENSMUSG00000040111.8	Gramd1b
325.339	-3.22598	0.290308	-11.1123	1.09334e-28	2.49465e-27	ENSMUSG00000008090.8	Fgfrl1
6597	1.06497	0.0958514	11.1106	1.11398e-28	2.53923e-27	ENSMUSG00000070565.5	Rasal2
336.513	-3.03964	0.273804	-11.1015	1.23349e-28	2.80886e-27	ENSMUSG00000051107.4
39.2702	-3.84176	0.346064	-11.1013	1.23622e-28	2.8123e-27	ENSMUSG00000001128.7	Cfp
446.002	-3.9587	0.356613	-11.1008	1.24277e-28	2.82442e-27	ENSMUSG00000032554.9	Trf
5217.96	1.344	0.121074	11.1006	1.24607e-28	2.82913e-27	ENSMUSG00000073838.4	Tufm
8043.69	1.14459	0.103232	11.0876	1.44176e-28	3.27022e-27	ENSMUSG00000038065.6	Mturn
59.8314	-3.1588	0.284918	-11.0867	1.4561e-28	3.29949e-27	ENSMUSG00000044948.9	Itprip
5173.2	0.892162	0.080545	11.0766	1.63013e-28	3.69022e-27	ENSMUSG00000026000.10	Lancl1
3793.22	0.729228	0.0658766	11.0696	1.76153e-28	3.98376e-27	ENSMUSG00000068663.6	Clec16a
280.194	1.69873	0.153554	11.0628	1.90063e-28	4.29412e-27	ENSMUSG00000040322.6	Slc25a24
349.639	2.62077	0.236968	11.0596	1.96975e-28	4.44593e-27	ENSMUSG00000090432.1
320.523	-1.79546	0.16235	-11.0592	1.97839e-28	4.46107e-27	ENSMUSG00000021287.6	Xrcc3
2156.88	0.982642	0.0888565	11.0588	1.98843e-28	4.47932e-27	ENSMUSG00000029196.9	Tada2b
5812.82	1.33192	0.120462	11.0568	2.0321e-28	4.57323e-27	ENSMUSG00000060803.3	Gstp1
100.131	-2.3783	0.215137	-11.0548	2.07729e-28	4.67035e-27	ENSMUSG00000028641.9	P3h1
1711.52	-3.52094	0.318533	-11.0536	2.10558e-28	4.72935e-27	ENSMUSG00000005360.8	Slc1a3
4278.83	1.47685	0.133625	11.0522	2.13995e-28	4.80186e-27	ENSMUSG00000071659.3	Hnrnpul2
1511.28	-2.65697	0.240479	-11.0487	2.22437e-28	4.98645e-27	ENSMUSG00000048148.9	Nwd1
17859.8	1.22008	0.110434	11.048	2.24078e-28	5.01836e-27	ENSMUSG00000031960.8	Aars
1262.5	1.49926	0.135741	11.045	2.31836e-28	5.18705e-27	ENSMUSG00000042515.6	Mum1l1
2258.66	1.27204	0.115199	11.0421	2.39438e-28	5.35194e-27	ENSMUSG00000057531.6	Dtnbp1
2323.4	0.795137	0.0720667	11.0333	2.63888e-28	5.89273e-27	ENSMUSG00000021671.8	Poc5
248.497	-3.6749	0.333193	-11.0293	2.75858e-28	6.15406e-27	ENSMUSG00000070436.5	Serpinh1
343.23	-3.39405	0.307753	-11.0285	2.7853e-28	6.20766e-27	ENSMUSG00000022790.7	Igsf11
2259.11	1.03448	0.0939312	11.0132	3.30203e-28	7.3522e-27	ENSMUSG00000028622.5	Mrpl37
1179.59	1.23729	0.112348	11.013	3.30742e-28	7.35708e-27	ENSMUSG00000042626.7	Shc1
150.121	-2.91646	0.264894	-11.0099	3.42377e-28	7.60856e-27	ENSMUSG00000028047.5	Thbs3
14415.1	1.14387	0.103908	11.0085	3.47586e-28	7.71687e-27	ENSMUSG00000022973.10	Synj1
489.491	-3.3564	0.304992	-11.0049	3.61997e-28	8.02909e-27	ENSMUSG00000027966.10	Col11a1
8174.68	0.952347	0.0865619	11.0019	3.74101e-28	8.28957e-27	ENSMUSG00000026878.9	Rab14
9113.76	1.26546	0.115023	11.0018	3.74557e-28	8.2917e-27	ENSMUSG00000034341.10	Wbp2
2450.59	1.74127	0.158282	11.0011	3.77617e-28	8.35143e-27	ENSMUSG00000046607.5	Hrk
530.123	2.56749	0.233486	10.9963	3.98054e-28	8.79497e-27	ENSMUSG00000029994.9	Anxa4
119.439	-2.68334	0.244139	-10.991	4.22048e-28	9.31619e-27	ENSMUSG00000028631.7	Kcnq4
563.089	-1.36582	0.124276	-10.9902	4.26047e-28	9.39545e-27	ENSMUSG00000027881.8	Prpf38b
978.451	1.04617	0.0951954	10.9897	4.28195e-28	9.43379e-27	ENSMUSG00000028114.10	Mettl14
2740.62	0.795746	0.0725496	10.9683	5.42875e-28	1.1949e-26	ENSMUSG00000019715.8	Gle1
30911.1	1.37363	0.125414	10.9528	6.44183e-28	1.41653e-26	ENSMUSG00000033059.7	Pygb
409.121	1.95195	0.178233	10.9517	6.52069e-28	1.4325e-26	ENSMUSG00000026380.9	Tfcp2l1
7603.61	0.948575	0.0866708	10.9446	7.0553e-28	1.54847e-26	ENSMUSG00000020647.8	Ncoa1
797.2	1.27714	0.116753	10.9388	7.5171e-28	1.64825e-26	ENSMUSG00000051705.5	Senp8
1482.37	1.33932	0.122457	10.9371	7.66279e-28	1.6786e-26	ENSMUSG00000052962.2	Mrpl35
242.537	-2.41922	0.221205	-10.9365	7.70801e-28	1.68691e-26	ENSMUSG00000039452.5	Snx22
393.204	-3.0933	0.282856	-10.936	7.75872e-28	1.69639e-26	ENSMUSG00000020591.9	Ntsr2
2199.4	-1.4403	0.131719	-10.9346	7.87273e-28	1.71969e-26	ENSMUSG00000020863.9	Luc7l3
1907.42	-1.08758	0.0994895	-10.9316	8.136e-28	1.77551e-26	ENSMUSG00000029651.9	Mtus2
11351	1.95257	0.17862	10.9314	8.15359e-28	1.77767e-26	ENSMUSG00000059714.7	Flot1
285.166	2.67373	0.244593	10.9313	8.16393e-28	1.77824e-26	ENSMUSG00000086897.1
3192.12	3.57243	0.326881	10.9288	8.39222e-28	1.82624e-26	ENSMUSG00000030847.7	Bag3
26205.8	-3.91025	0.357889	-10.9259	8.66883e-28	1.88465e-26	ENSMUSG00000021268.10	Meg3
76.1158	-2.91086	0.266448	-10.9246	8.78794e-28	1.90875e-26	ENSMUSG00000001555.4	Fkbp10
1783.03	-1.31629	0.120491	-10.9244	8.80937e-28	1.9116e-26	ENSMUSG00000036097.6	Slf2
3806.95	0.90062	0.0824417	10.9243	8.81893e-28	1.91187e-26	ENSMUSG00000034432.5	Cops8
2280.85	0.877048	0.0802977	10.9224	9.00377e-28	1.95011e-26	ENSMUSG00000020078.8	Vps26a
8785.12	1.30537	0.119539	10.92	9.24766e-28	2.00105e-26	ENSMUSG00000021303.7	Gng4
4061.57	1.56401	0.143252	10.918	9.46042e-28	2.04326e-26	ENSMUSG00000039313.7	Minar1
181.545	-2.92807	0.268188	-10.918	9.45668e-28	2.04326e-26	ENSMUSG00000052861.7	Dnah6
371.27	-1.39998	0.128242	-10.9167	9.58844e-28	2.06897e-26	ENSMUSG00000041477.8	Dcp1b
3419.66	0.976063	0.0894108	10.9166	9.60069e-28	2.06967e-26	ENSMUSG00000027712.8	Anxa5
15674.1	1.22719	0.112416	10.9165	9.61731e-28	2.07132e-26	ENSMUSG00000064302.6	Clasp1
2345.31	-1.24381	0.113969	-10.9136	9.92121e-28	2.13477e-26	ENSMUSG00000032525.6	Nktr
2955.67	0.910731	0.08345	10.9135	9.9359e-28	2.13594e-26	ENSMUSG00000040018.8	Cox15
4122.08	1.00601	0.0921814	10.9134	9.9461e-28	2.13614e-26	ENSMUSG00000012117.7	Dhdds
5543.65	0.742674	0.068067	10.9109	1.02213e-27	2.19319e-26	ENSMUSG00000053838.7	Nudcd3
1090.35	1.1596	0.106289	10.9099	1.03362e-27	2.2158e-26	ENSMUSG00000022519.7	Srl
524.336	1.45856	0.133697	10.9094	1.03888e-27	2.22293e-26	ENSMUSG00000035509.10	Fbxl21
33272.2	1.64675	0.150946	10.9095	1.03808e-27	2.22293e-26	ENSMUSG00000036752.4	Tubb4b
136.262	-3.45276	0.316547	-10.9076	1.0605e-27	2.26709e-26	ENSMUSG00000040055.8	Gjb6
3032.03	1.13383	0.103978	10.9045	1.09646e-27	2.34179e-26	ENSMUSG00000023089.6	Ndufa5
1905.48	0.894801	0.0820598	10.9042	1.10002e-27	2.34721e-26	ENSMUSG00000027618.10	Nfs1
12861.5	1.25213	0.114838	10.9035	1.10904e-27	2.36428e-26	ENSMUSG00000024735.6	Prpf19
599.535	1.45406	0.133442	10.8965	1.19712e-27	2.54969e-26	ENSMUSG00000048281.7	Dleu7
1452.44	-3.64637	0.33464	-10.8964	1.19903e-27	2.5514e-26	ENSMUSG00000022122.7	Ednrb
508.3	1.34816	0.123772	10.8923	1.25452e-27	2.66701e-26	ENSMUSG00000015980.8	Lrrc27
452.123	-1.06124	0.0974378	-10.8915	1.26539e-27	2.68765e-26	ENSMUSG00000042210.9	Abhd14a
7405.76	0.905613	0.0831549	10.8907	1.27691e-27	2.7096e-26	ENSMUSG00000061518.4	Cox5b
1461.98	1.54596	0.141984	10.8882	1.31148e-27	2.78041e-26	ENSMUSG00000058927.4
4592.7	0.955986	0.0878007	10.8881	1.31294e-27	2.78095e-26	ENSMUSG00000005936.11	Kctd20
1106.69	1.441	0.132362	10.8869	1.33141e-27	2.81748e-26	ENSMUSG00000075705.6	Msrb1
595.506	1.90372	0.174916	10.8837	1.37917e-27	2.91588e-26	ENSMUSG00000031383.8	Dusp9
44000.4	1.67345	0.153812	10.8798	1.43823e-27	3.03794e-26	ENSMUSG00000021288.11	Klc1
1277.35	0.951572	0.0874829	10.8772	1.47989e-27	3.12309e-26	ENSMUSG00000031533.3	Mrps31
21710	1.12286	0.103247	10.8754	1.50939e-27	3.18243e-26	ENSMUSG00000009894.9	Snap47
3733.44	0.877541	0.0806939	10.8749	1.51756e-27	3.19672e-26	ENSMUSG00000034189.4	Hsdl1
6523.98	0.911953	0.0838627	10.8744	1.52738e-27	3.21448e-26	ENSMUSG00000029405.9	G3bp2
5860.6	0.946587	0.087128	10.8643	1.70485e-27	3.58469e-26	ENSMUSG00000027566.8	Psma7
3224.76	1.50395	0.138458	10.8621	1.74658e-27	3.66909e-26	ENSMUSG00000050875.4	Minar2
923.255	-1.58788	0.146216	-10.8598	1.79085e-27	3.75866e-26	ENSMUSG00000028572.7	Hook1
1579.33	0.722389	0.0665228	10.8593	1.80181e-27	3.77823e-26	ENSMUSG00000051232.7	Tmem199
12111	-3.16463	0.291496	-10.8565	1.85684e-27	3.89008e-26	ENSMUSG00000005089.8	Slc1a2
1532.73	-0.976199	0.0899664	-10.8507	1.97888e-27	4.14199e-26	ENSMUSG00000022801.7	Lrch3
7084.92	0.698555	0.0643805	10.8504	1.98525e-27	4.15156e-26	ENSMUSG00000033499.6	Larp4b
2961.36	0.968282	0.0892409	10.8502	1.98965e-27	4.15699e-26	ENSMUSG00000028945.8	Rheb
5056.66	1.38851	0.127974	10.85	1.99491e-27	4.1642e-26	ENSMUSG00000031137.11	Fgf13
93154.3	2.00907	0.185242	10.8456	2.09164e-27	4.36216e-26	ENSMUSG00000062380.3	Tubb3
2739.6	1.11277	0.102606	10.8451	2.10519e-27	4.38645e-26	ENSMUSG00000026869.6	Psmd5
277.857	-2.54247	0.234466	-10.8436	2.1379e-27	4.44655e-26	ENSMUSG00000023191.3	P3h3
22638.6	1.0172	0.0938054	10.8437	2.13685e-27	4.44655e-26	ENSMUSG00000060450.6	Rnf14
18669	0.881439	0.081294	10.8426	2.16217e-27	4.49298e-26	ENSMUSG00000062070.6	Pgk1
10317.2	-4.82346	0.444961	-10.8402	2.21994e-27	4.60887e-26	ENSMUSG00000092746.1
4343.24	1.02454	0.0945498	10.836	2.32376e-27	4.82009e-26	ENSMUSG00000010914.4	Pdhx
216.688	-3.91127	0.361055	-10.8329	2.40461e-27	4.9833e-26	ENSMUSG00000074264.5	Amy1
659.155	-1.73273	0.160039	-10.8269	2.56632e-27	5.31363e-26	ENSMUSG00000033257.8	Ttll4
314.663	2.30141	0.212594	10.8254	2.60999e-27	5.39921e-26	ENSMUSG00000025213.5	Kazald1
15628.3	1.19813	0.110737	10.8195	2.78191e-27	5.74969e-26	ENSMUSG00000003131.5	Pafah1b2
2209.77	1.54605	0.142919	10.8177	2.83889e-27	5.8622e-26	ENSMUSG00000021219.9	Rgs6
1712.07	3.03936	0.281006	10.816	2.8907e-27	5.96386e-26	ENSMUSG00000060594.4	Layn
5509.9	1.36645	0.126351	10.8147	2.93301e-27	6.04574e-26	ENSMUSG00000061859.9	Patj
2908.78	0.929644	0.0860026	10.8095	3.10434e-27	6.39317e-26	ENSMUSG00000002728.8	Naa20
2608.33	1.0937	0.101195	10.8079	3.15853e-27	6.49896e-26	ENSMUSG00000035765.8	Dym
3743.22	1.10797	0.102544	10.8048	3.26527e-27	6.71259e-26	ENSMUSG00000052632.8	Asap2
137.172	1.67103	0.154671	10.8038	3.3031e-27	6.7843e-26	ENSMUSG00000046275.2	Trarg1
8821.87	1.17804	0.109067	10.8011	3.40235e-27	6.98193e-26	ENSMUSG00000026426.4	Arl8a
703.283	1.71555	0.158835	10.8009	3.41026e-27	6.99195e-26	ENSMUSG00000057967.6	Fgf18
51.781	-3.0932	0.286523	-10.7956	3.60941e-27	7.39369e-26	ENSMUSG00000020185.10	E2f7
12423.9	1.12021	0.103832	10.7887	3.89385e-27	7.96925e-26	ENSMUSG00000036751.6	Cox6b1
631.744	-1.28231	0.118895	-10.7852	4.04451e-27	8.27025e-26	ENSMUSG00000021738.4	Atxn7
131.572	-2.94185	0.272993	-10.7763	4.45454e-27	9.10062e-26	ENSMUSG00000023942.8	Slc29a1
158.54	-2.9765	0.276216	-10.776	4.46954e-27	9.12317e-26	ENSMUSG00000090086.1
10034.9	1.10649	0.102714	10.7725	4.64221e-27	9.46723e-26	ENSMUSG00000026933.9	Camsap1
57.9122	-3.16947	0.294444	-10.7643	5.07672e-27	1.03442e-25	ENSMUSG00000034911.7	Ushbp1
1159.03	-1.10972	0.103175	-10.7557	5.57163e-27	1.13426e-25	ENSMUSG00000014668.8	Chfr
4966.87	1.02226	0.0950857	10.751	5.86456e-27	1.19284e-25	ENSMUSG00000006304.8	Arpc2
139.392	-2.83189	0.263535	-10.7458	6.20409e-27	1.26079e-25	ENSMUSG00000029122.5	Evc
1600.62	-1.80307	0.16784	-10.7428	6.40681e-27	1.30084e-25	ENSMUSG00000020723.3	Cacng4
91.0947	2.58016	0.2402	10.7417	6.48412e-27	1.31537e-25	ENSMUSG00000040694.3	Apobec2
1085.52	1.03982	0.0968261	10.739	6.67367e-27	1.35264e-25	ENSMUSG00000026248.8	Mrpl44
216.512	-2.666	0.248284	-10.7377	6.76938e-27	1.37083e-25	ENSMUSG00000033581.10	Igf2bp2
202.724	-3.16248	0.294607	-10.7346	7.00431e-27	1.41716e-25	ENSMUSG00000022899.2	Slc15a2
8551.65	0.979801	0.0912902	10.7328	7.13836e-27	1.44301e-25	ENSMUSG00000020271.10	Fbxw11
640.484	-4.19698	0.391052	-10.7325	7.16104e-27	1.44633e-25	ENSMUSG00000091456.1
3326.97	1.57151	0.146561	10.7226	7.97532e-27	1.60938e-25	ENSMUSG00000050447.8	Lypd6
563.946	-3.34425	0.312007	-10.7185	8.33151e-27	1.67979e-25	ENSMUSG00000017724.8	Etv4
2222.72	0.912965	0.0851797	10.7181	8.36936e-27	1.68594e-25	ENSMUSG00000038975.7	Rabggtb
7539.74	1.14996	0.107294	10.7178	8.39397e-27	1.68942e-25	ENSMUSG00000032905.4	Atg12
2538.05	0.77898	0.0726823	10.7176	8.41588e-27	1.69236e-25	ENSMUSG00000029474.6	Rnf34
42577.9	1.63159	0.152244	10.7169	8.47966e-27	1.7037e-25	ENSMUSG00000027523.12	Gnas
64.7094	-2.29977	0.214624	-10.7153	8.6234e-27	1.73107e-25	ENSMUSG00000020656.9	Grhl1
164.39	-4.24214	0.396032	-10.7116	8.9791e-27	1.8009e-25	ENSMUSG00000089417.1
53726.3	-5.24618	0.489954	-10.7075	9.38523e-27	1.88072e-25	ENSMUSG00000092665.1
53827.2	-5.24619	0.490173	-10.7027	9.88171e-27	1.97849e-25	ENSMUSG00000092773.1
1251.87	1.05686	0.0987596	10.7014	1.00273e-26	2.00589e-25	ENSMUSG00000067148.8	Polr1c
10010.1	1.09424	0.102333	10.693	1.09786e-26	2.1943e-25	ENSMUSG00000028194.9	Ddah1
18276.9	0.890207	0.0832545	10.6926	1.10241e-26	2.20148e-25	ENSMUSG00000032244.8	Fem1b
4573.97	0.881644	0.0824657	10.691	1.12104e-26	2.23674e-25	ENSMUSG00000031539.4	Ap3m2
2057.33	1.20941	0.113138	10.6897	1.13792e-26	2.26847e-25	ENSMUSG00000024410.8	Rmc1
14909.6	0.981932	0.091859	10.6896	1.13904e-26	2.26873e-25	ENSMUSG00000027479.8	Mapre1
367.386	1.87743	0.175714	10.6846	1.20166e-26	2.39138e-25	ENSMUSG00000023963.8	Cyp39a1
1359.62	1.72714	0.161729	10.6792	1.27382e-26	2.53281e-25	ENSMUSG00000024376.6	Epb41l4a
3702.48	0.78941	0.0739622	10.6732	1.35936e-26	2.70055e-25	ENSMUSG00000040591.11	1110051M20Rik
270.919	-3.15911	0.296	-10.6727	1.36627e-26	2.71195e-25	ENSMUSG00000020122.9	Egfr
1871.85	0.974122	0.0912895	10.6707	1.39582e-26	2.76821e-25	ENSMUSG00000031409.1	Tceal6
2243.19	0.789562	0.0739987	10.6699	1.40713e-26	2.78825e-25	ENSMUSG00000056121.8	Fez2
453.597	-1.80324	0.169024	-10.6686	1.42804e-26	2.82725e-25	ENSMUSG00000026939.6	Tmem141
459.506	-1.32527	0.12424	-10.667	1.45178e-26	2.87178e-25	ENSMUSG00000030055.9	Rab43
1470.22	0.711966	0.0667629	10.6641	1.49857e-26	2.9618e-25	ENSMUSG00000022706.9	Mrpl40
405.692	-1.82993	0.171619	-10.6628	1.52031e-26	3.00219e-25	ENSMUSG00000041144.8	Dnah7b
3070.9	1.15207	0.108069	10.6604	1.55886e-26	3.07567e-25	ENSMUSG00000025812.10	Pard3
3164.34	1.30876	0.12277	10.6603	1.56141e-26	3.07807e-25	ENSMUSG00000027472.8	Pdrg1
1431.09	2.24324	0.21048	10.6577	1.60469e-26	3.16068e-25	ENSMUSG00000033722.2	BC034090
243.33	-3.64933	0.342504	-10.6549	1.6548e-26	3.25662e-25	ENSMUSG00000043448.6	Gjc2
7717.56	1.08208	0.101568	10.6538	1.67415e-26	3.29187e-25	ENSMUSG00000028960.11	Ube4b
250.538	-1.89242	0.177665	-10.6516	1.71389e-26	3.36714e-25	ENSMUSG00000033767.8	Tmem131l
1017.51	1.17243	0.110117	10.6471	1.79911e-26	3.53156e-25	ENSMUSG00000030056.6	Isy1
13527.5	1.09638	0.102989	10.6457	1.82635e-26	3.58199e-25	ENSMUSG00000041645.7	Ddx24
3105.94	-0.837328	0.0787028	-10.6391	1.95977e-26	3.84038e-25	ENSMUSG00000042439.4	Zfp532
3141.67	1.01906	0.0958111	10.6361	2.02351e-26	3.96192e-25	ENSMUSG00000005483.8	Dnajb1
9208.61	0.945508	0.0889359	10.6313	2.13012e-26	4.16712e-25	ENSMUSG00000020152.7	Actr2
10329.5	1.14445	0.10766	10.6303	2.15395e-26	4.21016e-25	ENSMUSG00000025777.7	Gdap1
5680.1	1.01784	0.0957503	10.6302	2.15761e-26	4.21375e-25	ENSMUSG00000003235.6	Eif2b5
137.191	-2.5652	0.241345	-10.6288	2.18984e-26	4.27307e-25	ENSMUSG00000029570.1	Lfng
268.127	-1.5195	0.142963	-10.6286	2.19414e-26	4.27783e-25	ENSMUSG00000072893.6	4933439C10Rik
2042.6	0.826315	0.0777485	10.6281	2.20672e-26	4.29873e-25	ENSMUSG00000030942.7	Thumpd1
15113.7	1.40288	0.132007	10.6274	2.2231e-26	4.32697e-25	ENSMUSG00000006057.8	Atp5g1
3353.8	0.713633	0.0671532	10.6269	2.23333e-26	4.34321e-25	ENSMUSG00000033658.10	Ddx19b
3636.94	0.947513	0.0891739	10.6255	2.26889e-26	4.40864e-25	ENSMUSG00000006941.4	Eif1b
4189.22	1.04963	0.0987857	10.6254	2.27095e-26	4.40894e-25	ENSMUSG00000039770.5	Ypel5
10076.6	1.31841	0.124122	10.6219	2.35768e-26	4.57346e-25	ENSMUSG00000042724.7	Map3k9
4143.04	0.977283	0.0920192	10.6204	2.39458e-26	4.64113e-25	ENSMUSG00000028249.8	Sdcbp
507.071	1.63813	0.154282	10.6178	2.46343e-26	4.77057e-25	ENSMUSG00000084817.2
8807.61	1.02348	0.0964208	10.6147	2.54518e-26	4.92474e-25	ENSMUSG00000025204.4	Ndufb8
23603.7	2.02254	0.190548	10.6143	2.5558e-26	4.93887e-25	ENSMUSG00000028931.5	Kcnab2
1044.42	1.022	0.0962847	10.6143	2.55677e-26	4.93887e-25	ENSMUSG00000078185.1	Chml
105.018	-2.07881	0.195855	-10.614	2.56498e-26	4.95057e-25	ENSMUSG00000069920.4	B3gnt9
870.851	1.06959	0.100814	10.6095	2.69153e-26	5.19048e-25	ENSMUSG00000020514.2	Mrpl22
119.377	-2.91462	0.27477	-10.6075	2.75009e-26	5.29898e-25	ENSMUSG00000027326.7	Knl1
2526.26	1.55594	0.146714	10.6052	2.81749e-26	5.42431e-25	ENSMUSG00000027327.7	1700037H04Rik
3015.73	1.46865	0.13857	10.5986	3.02423e-26	5.81748e-25	ENSMUSG00000062038.3
3755.64	1.07855	0.101772	10.5977	3.05369e-26	5.86437e-25	ENSMUSG00000002416.7	Ndufb2
25855.4	1.06982	0.100948	10.5977	3.05285e-26	5.86437e-25	ENSMUSG00000022841.8	Ap2m1
3765.83	0.732894	0.0691796	10.5941	3.17492e-26	6.09209e-25	ENSMUSG00000039536.8	Stau1
1997.52	1.1127	0.105039	10.5932	3.20391e-26	6.14261e-25	ENSMUSG00000028013.10	Ppa2
433.99	-1.90189	0.179618	-10.5885	3.36829e-26	6.45239e-25	ENSMUSG00000046020.7	Pofut1
6801.52	1.14844	0.108464	10.5881	3.38261e-26	6.47443e-25	ENSMUSG00000051851.4	Rtl8c
2145.18	1.37654	0.130063	10.5836	3.54926e-26	6.78778e-25	ENSMUSG00000044224.10	Dnajc21
12011.7	1.08811	0.102845	10.5801	3.68517e-26	7.04186e-25	ENSMUSG00000029632.5	Ndufa4
104.445	-3.00687	0.284249	-10.5783	3.75743e-26	7.17398e-25	ENSMUSG00000016995.10	Matn4
109.678	-1.76789	0.167241	-10.5709	4.06588e-26	7.75648e-25	ENSMUSG00000031953.1	Tmem170
434.222	-2.14737	0.203154	-10.5702	4.09748e-26	7.81029e-25	ENSMUSG00000038721.7	Hoxb7
187.787	-2.22931	0.21093	-10.5689	4.15127e-26	7.90629e-25	ENSMUSG00000048332.7	Lhfp
694.034	-1.43392	0.135676	-10.5687	4.16243e-26	7.92099e-25	ENSMUSG00000043183.11	Simc1
151.332	-3.22462	0.305119	-10.5684	4.17576e-26	7.9398e-25	ENSMUSG00000038094.8	Atp13a4
10182.2	1.56316	0.147974	10.5637	4.39003e-26	8.34033e-25	ENSMUSG00000022099.9	Dmtn
173.242	-2.95372	0.279707	-10.5601	4.56313e-26	8.66206e-25	ENSMUSG00000087396.1	4933407K13Rik
1394.07	0.851986	0.0807059	10.5567	4.73123e-26	8.97376e-25	ENSMUSG00000020116.7	Pno1
448.453	-1.62145	0.153625	-10.5546	4.83684e-26	9.16653e-25	ENSMUSG00000025050.6	Pcgf6
5894.88	1.02514	0.0971344	10.5539	4.87526e-26	9.23175e-25	ENSMUSG00000042532.8	Golga7b
5257.16	0.950707	0.0901031	10.5513	5.00906e-26	9.47733e-25	ENSMUSG00000031918.9	Mtmr2
4713.79	-1.19546	0.113309	-10.5505	5.05499e-26	9.55638e-25	ENSMUSG00000031028.7	Tub
2031.89	1.13441	0.107539	10.5489	5.14152e-26	9.71199e-25	ENSMUSG00000034789.7	Rab24
153.253	-2.66235	0.252393	-10.5484	5.1647e-26	9.74778e-25	ENSMUSG00000086496.1	Gm14204
8233.08	1.04235	0.0988967	10.5398	5.66368e-26	1.06808e-24	ENSMUSG00000070738.4	Dgkd
1784.84	0.940714	0.0892655	10.5384	5.74811e-26	1.08312e-24	ENSMUSG00000036391.9	Sec24a
3400.1	0.951346	0.0902792	10.5378	5.78275e-26	1.08875e-24	ENSMUSG00000041231.9	Ublcp1
53709.4	1.94448	0.184531	10.5374	5.81006e-26	1.093e-24	ENSMUSG00000029223.8	Uchl1
9335.16	1.32276	0.125534	10.5371	5.82911e-26	1.09569e-24	ENSMUSG00000038552.8	Fndc4
2941.63	2.80521	0.266273	10.5351	5.95252e-26	1.11798e-24	ENSMUSG00000026547.9	Tagln2
425.958	-2.1018	0.199537	-10.5334	6.06216e-26	1.13764e-24	ENSMUSG00000014418.8	Hps5
1510.72	0.994325	0.0944021	10.5329	6.09487e-26	1.14285e-24	ENSMUSG00000041343.11	Ankrd42
353.562	-3.70391	0.351796	-10.5286	6.37902e-26	1.19516e-24	ENSMUSG00000036949.8	Slc39a12
649.683	1.1266	0.107025	10.5266	6.51786e-26	1.22018e-24	ENSMUSG00000073154.4	9330158H04Rik
228.248	2.20466	0.209576	10.5196	7.01646e-26	1.31245e-24	ENSMUSG00000089958.1
57.2576	-2.98251	0.283644	-10.515	7.37187e-26	1.37782e-24	ENSMUSG00000029650.4	Slc46a3
165.042	-1.78967	0.170299	-10.509	7.85303e-26	1.46656e-24	ENSMUSG00000047490.1
328.307	-1.86249	0.177241	-10.5083	7.91392e-26	1.47673e-24	ENSMUSG00000037818.9	Abhd18
454.543	-1.91245	0.182046	-10.5053	8.16828e-26	1.52296e-24	ENSMUSG00000032252.8	Glce
349.885	-3.39714	0.323395	-10.5046	8.22671e-26	1.53261e-24	ENSMUSG00000051497.8	Kcnj16
3112.41	0.81982	0.0780621	10.5022	8.44331e-26	1.5717e-24	ENSMUSG00000027519.4	Rab22a
15644.2	0.920955	0.0876972	10.5015	8.4994e-26	1.58086e-24	ENSMUSG00000020361.7	Hspa4
4131.63	1.16215	0.110688	10.4993	8.70591e-26	1.61796e-24	ENSMUSG00000013539.7	Tango2
1333.13	1.12899	0.107546	10.4978	8.84572e-26	1.64262e-24	ENSMUSG00000031133.5	Arhgef6
4432.09	2.12932	0.202863	10.4963	8.98042e-26	1.6663e-24	ENSMUSG00000081272.1
8302.99	1.34873	0.128527	10.4937	9.23004e-26	1.71123e-24	ENSMUSG00000027394.7	Ttl
9422.05	1.00396	0.0957061	10.49	9.6042e-26	1.77917e-24	ENSMUSG00000034557.8	Zfyve9
647.047	-1.31926	0.125907	-10.4781	1.08932e-25	2.01634e-24	ENSMUSG00000018068.7	Ints2
4140.08	1.20252	0.114778	10.477	1.10202e-25	2.03821e-24	ENSMUSG00000019861.7	Gopc
280.377	-1.79997	0.171872	-10.4727	1.15264e-25	2.13011e-24	ENSMUSG00000037824.5	Tspan14
832.145	1.07821	0.102957	10.4724	1.15723e-25	2.1369e-24	ENSMUSG00000073016.3	Uprt
1862.56	-2.67888	0.255849	-10.4705	1.17961e-25	2.17647e-24	ENSMUSG00000030287.8	Itpr2
13387.1	0.858785	0.0820803	10.4627	1.28094e-25	2.35965e-24	ENSMUSG00000029775.8	Klhdc10
3563.86	0.85389	0.0816119	10.4628	1.27998e-25	2.35965e-24	ENSMUSG00000037926.7	Ssh2
8000.77	1.23958	0.118482	10.4622	1.28878e-25	2.37221e-24	ENSMUSG00000036966.8	Spryd3
175.188	-3.47331	0.332014	-10.4613	1.29998e-25	2.39091e-24	ENSMUSG00000052336.5	Cx3cr1
820.347	-1.48148	0.14164	-10.4595	1.32543e-25	2.43576e-24	ENSMUSG00000041923.8	Nol4
5340.55	0.922293	0.0882084	10.4558	1.37771e-25	2.52982e-24	ENSMUSG00000026596.7	Abl2
3939.97	1.52375	0.145784	10.4521	1.43309e-25	2.62942e-24	ENSMUSG00000037606.10	Osbpl5
4432.68	1.10632	0.105863	10.4505	1.45818e-25	2.67333e-24	ENSMUSG00000042298.11	Ttc19
3229.44	1.05356	0.100818	10.4502	1.46245e-25	2.67902e-24	ENSMUSG00000028098.9	Rnf115
29493.3	1.12596	0.107785	10.4463	1.52336e-25	2.78839e-24	ENSMUSG00000054423.6	Cadps
78.4912	-5.84413	0.55971	-10.4414	1.60486e-25	2.93523e-24	ENSMUSG00000083863.1
833.291	-1.22952	0.117779	-10.4392	1.64238e-25	3.00147e-24	ENSMUSG00000045409.9	Trim39
10373.1	0.795253	0.0762848	10.4248	1.91069e-25	3.48906e-24	ENSMUSG00000018547.8	Pip4k2b
5884.28	0.752177	0.0721772	10.4213	1.98312e-25	3.61844e-24	ENSMUSG00000024238.5	Zeb1
177.709	2.41399	0.231674	10.4197	2.01511e-25	3.67391e-24	ENSMUSG00000022026.5	Olfm4
32935	1.56661	0.150363	10.4188	2.03491e-25	3.70707e-24	ENSMUSG00000060240.6	Cend1
6906.64	1.54036	0.147846	10.4187	2.03732e-25	3.70853e-24	ENSMUSG00000042700.8	Sipa1l1
3710.11	-1.71066	0.164218	-10.417	2.07358e-25	3.77156e-24	ENSMUSG00000053963.5	Stum
1582.91	0.863432	0.0828905	10.4165	2.084e-25	3.78753e-24	ENSMUSG00000024414.7	Mrpl27
222.659	-1.47216	0.14144	-10.4084	2.27077e-25	4.12371e-24	ENSMUSG00000051413.10	Plagl2
2916.63	0.947433	0.0910399	10.4068	2.30871e-25	4.18931e-24	ENSMUSG00000030301.10	Ccdc91
6103.16	-2.92881	0.281513	-10.4038	2.38231e-25	4.31946e-24	ENSMUSG00000086878.2
3555.3	0.811069	0.0779628	10.4033	2.3954e-25	4.33978e-24	ENSMUSG00000040102.8	Klhl42
107082	1.42855	0.137358	10.4002	2.47472e-25	4.47995e-24	ENSMUSG00000023004.8	Tuba1b
63.2692	-3.36421	0.323614	-10.3958	2.59179e-25	4.68476e-24	ENSMUSG00000030898.6	Cckbr
407.172	-2.31748	0.222925	-10.3958	2.59192e-25	4.68476e-24	ENSMUSG00000057110.8	Cntrl
2424.28	0.705843	0.0679146	10.3931	2.6656e-25	4.81417e-24	ENSMUSG00000039449.8	Prpf18
233.403	-1.91039	0.183856	-10.3907	2.73402e-25	4.93388e-24	ENSMUSG00000004270.7	Lpcat3
1358.62	-1.55745	0.149913	-10.389	2.78175e-25	5.01608e-24	ENSMUSG00000040943.7	Tet2
873.433	1.3413	0.129182	10.383	2.96206e-25	5.33704e-24	ENSMUSG00000054733.7	Msra
492.933	-1.39253	0.134139	-10.3812	3.018e-25	5.43357e-24	ENSMUSG00000056763.9	Cspp1
781.582	1.78357	0.171837	10.3794	3.07657e-25	5.5347e-24	ENSMUSG00000045625.4	Pigz
18897.2	0.829583	0.0799349	10.3782	3.11481e-25	5.59913e-24	ENSMUSG00000021700.8	Rab3c
371.067	-2.61368	0.252029	-10.3706	3.37559e-25	6.06316e-24	ENSMUSG00000022514.8	Il1rap
985.24	1.28855	0.124304	10.3661	3.53481e-25	6.34421e-24	ENSMUSG00000033721.8	Vav3
14614	1.17383	0.113253	10.3647	3.59031e-25	6.43881e-24	ENSMUSG00000000538.11	Tom1l2
273.109	-3.31354	0.319793	-10.3615	3.70954e-25	6.64746e-24	ENSMUSG00000030605.9	Mfge8
7404.01	1.37208	0.132442	10.3599	3.77493e-25	6.75938e-24	ENSMUSG00000018765.5	Fxr2
3258.01	0.940259	0.0907753	10.3581	3.84547e-25	6.88034e-24	ENSMUSG00000032290.6	Ptpn9
126.836	-2.7611	0.266732	-10.3516	4.11537e-25	7.35755e-24	ENSMUSG00000033491.6	Prss35
10453.2	1.18464	0.114447	10.351	4.14162e-25	7.39874e-24	ENSMUSG00000075415.6	Fnbp1
1516.23	2.73667	0.264415	10.3499	4.18862e-25	7.4769e-24	ENSMUSG00000014776.6	Nol3
344.93	-2.29551	0.221829	-10.3481	4.26785e-25	7.61244e-24	ENSMUSG00000032741.8	Tpcn1
210.918	1.46382	0.141503	10.3448	4.41848e-25	7.87501e-24	ENSMUSG00000072531.1
6438.4	-3.72053	0.359671	-10.3443	4.44359e-25	7.91364e-24	ENSMUSG00000002985.9	Apoe
826.221	1.44975	0.140184	10.3417	4.56156e-25	8.11746e-24	ENSMUSG00000024867.8	Pip5k1b
3003.17	0.866673	0.0838138	10.3405	4.62358e-25	8.22148e-24	ENSMUSG00000045658.8	Pid1
11852.7	1.58545	0.153338	10.3396	4.66702e-25	8.29232e-24	ENSMUSG00000021719.8	Rgs7bp
1578.45	1.12647	0.108965	10.3379	4.74864e-25	8.43084e-24	ENSMUSG00000021993.8	Mipep
1690.18	1.27211	0.123057	10.3376	4.76133e-25	8.44688e-24	ENSMUSG00000004085.8	Map3k20
3816.27	1.13242	0.109553	10.3367	4.80769e-25	8.52256e-24	ENSMUSG00000031153.9	Gripap1
1526.53	-3.02728	0.293049	-10.3303	5.14043e-25	9.10539e-24	ENSMUSG00000025278.8	Flnb
3971.72	1.10967	0.107422	10.33	5.15458e-25	9.12345e-24	ENSMUSG00000015217.5	Hmgb3
157.458	-2.9294	0.283629	-10.3283	5.2495e-25	9.28432e-24	ENSMUSG00000045087.8	S1pr5
18209.6	0.744428	0.072087	10.3268	5.33135e-25	9.42186e-24	ENSMUSG00000026490.10	Cdc42bpa
7439.19	0.899789	0.087165	10.3228	5.55633e-25	9.81193e-24	ENSMUSG00000032601.7	Prkar2a
4587.06	1.05578	0.102293	10.3211	5.65479e-25	9.97815e-24	ENSMUSG00000028954.7	Nub1
5364.66	1.68574	0.163348	10.32	5.72436e-25	1.00932e-23	ENSMUSG00000024900.4	Cpt1a
3416.98	-0.750824	0.0727648	-10.3185	5.81219e-25	1.02402e-23	ENSMUSG00000031858.8	Mau2
209.678	1.45961	0.141479	10.3168	5.9158e-25	1.04148e-23	ENSMUSG00000072551.1
254.208	-3.61844	0.350741	-10.3165	5.93184e-25	1.04351e-23	ENSMUSG00000059336.8	Slc14a1
30024.6	1.24914	0.121114	10.3138	6.10392e-25	1.07296e-23	ENSMUSG00000026797.9	Stxbp1
12167.1	1.1401	0.11058	10.3101	6.34186e-25	1.11393e-23	ENSMUSG00000068739.7	Sars
543.65	1.28971	0.125093	10.31	6.34805e-25	1.11417e-23	ENSMUSG00000001983.7	Taco1
127.694	-2.38304	0.231149	-10.3096	6.37953e-25	1.11885e-23	ENSMUSG00000028128.8	F3
724.796	-1.86879	0.181309	-10.3072	6.53451e-25	1.14515e-23	ENSMUSG00000025241.7	Fyco1
373.773	1.53048	0.148672	10.2943	7.47503e-25	1.30898e-23	ENSMUSG00000028100.5	Nudt17
13631.1	0.838577	0.081465	10.2937	7.52273e-25	1.31634e-23	ENSMUSG00000024294.7	Mib1
4064.03	0.915598	0.0889889	10.2889	7.90716e-25	1.38255e-23	ENSMUSG00000062381.3
2157.24	0.837913	0.0814431	10.2883	7.95555e-25	1.38996e-23	ENSMUSG00000023572.9	Ccndbp1
9082.4	1.17926	0.114664	10.2845	8.2775e-25	1.44511e-23	ENSMUSG00000062929.7	Cfl2
221.453	-1.55072	0.150784	-10.2844	8.28776e-25	1.44581e-23	ENSMUSG00000018372.7	Cep95
2595.51	0.777659	0.0756222	10.2835	8.36517e-25	1.45821e-23	ENSMUSG00000048429.9	Timm29
684.301	-0.938862	0.091301	-10.2832	8.39351e-25	1.46204e-23	ENSMUSG00000021252.5	Erg28
546.824	-3.42321	0.332908	-10.2828	8.42742e-25	1.46684e-23	ENSMUSG00000027570.8	Col9a3
613.818	-2.50405	0.24369	-10.2755	9.0834e-25	1.57983e-23	ENSMUSG00000006498.9	Ptbp1
226.978	1.59859	0.155585	10.2747	9.16308e-25	1.59248e-23	ENSMUSG00000010461.7	Eya4
159.103	-1.79156	0.174389	-10.2734	9.28973e-25	1.61328e-23	ENSMUSG00000023066.8	Rttn
2083.39	1.16971	0.113863	10.273	9.32478e-25	1.61814e-23	ENSMUSG00000041216.8	Clvs1
2468.18	-1.54324	0.150254	-10.2709	9.53177e-25	1.65282e-23	ENSMUSG00000032936.8	Camkv
626.058	1.74689	0.170164	10.2659	1.00388e-24	1.73943e-23	ENSMUSG00000004791.6	Pgf
453.438	-1.77725	0.173125	-10.2657	1.00573e-24	1.74133e-23	ENSMUSG00000030022.8	Adamts9
3238.22	0.946185	0.0921932	10.2631	1.0337e-24	1.78841e-23	ENSMUSG00000031732.5	Phlpp2
390.183	1.73175	0.168882	10.2542	1.13324e-24	1.95915e-23	ENSMUSG00000060680.1
398.904	-2.38264	0.23239	-10.2527	1.15027e-24	1.9871e-23	ENSMUSG00000005501.7	Usp40
598.756	-1.39067	0.135713	-10.2472	1.21864e-24	2.10363e-23	ENSMUSG00000032547.5	Ryk
150.209	-3.19988	0.312313	-10.2457	1.23679e-24	2.13337e-23	ENSMUSG00000057337.6	Chst3
319.502	-3.08539	0.301207	-10.2434	1.26668e-24	2.1833e-23	ENSMUSG00000049538.8	Adamts16
12514.8	1.2274	0.119844	10.2416	1.29029e-24	2.22232e-23	ENSMUSG00000021476.8	Habp4
1254.97	-3.34081	0.326262	-10.2397	1.31681e-24	2.26631e-23	ENSMUSG00000064360.1	ND3
751.939	-0.982437	0.0959535	-10.2387	1.3305e-24	2.28817e-23	ENSMUSG00000036478.7	Btg1
3344.29	0.6853	0.0669354	10.2382	1.33669e-24	2.2971e-23	ENSMUSG00000030881.8	Arfip2
237.85	-3.26781	0.319206	-10.2373	1.34937e-24	2.31715e-23	ENSMUSG00000028655.5	Mfsd2a
35.6666	-3.82164	0.373432	-10.2338	1.39857e-24	2.39985e-23	ENSMUSG00000069893.4	9930111J21Rik1
2667.78	1.00831	0.0986124	10.225	1.53259e-24	2.62786e-23	ENSMUSG00000079252.3
497.527	-1.81795	0.1778	-10.2247	1.53682e-24	2.63316e-23	ENSMUSG00000025019.8	Lcor
8113.6	0.749594	0.0733233	10.2231	1.562e-24	2.67431e-23	ENSMUSG00000028524.12	Sgip1
39.9594	-3.24419	0.317628	-10.2138	1.72022e-24	2.94301e-23	ENSMUSG00000035697.8	Arhgap45
122.142	1.95402	0.191357	10.2114	1.76352e-24	3.01486e-23	ENSMUSG00000033752.6	Mnd1
55.6779	-2.62233	0.25688	-10.2084	1.81855e-24	3.10663e-23	ENSMUSG00000000693.4	Loxl3
1690.32	0.885036	0.086712	10.2066	1.8523e-24	3.16194e-23	ENSMUSG00000024829.6	Mrpl21
1775.95	0.857351	0.0840203	10.2041	1.90107e-24	3.2428e-23	ENSMUSG00000024082.4	Ndufaf7
385.52	1.6242	0.15921	10.2016	1.94952e-24	3.32298e-23	ENSMUSG00000027890.10	Gstm4
745.268	-1.89367	0.185655	-10.1999	1.98463e-24	3.38033e-23	ENSMUSG00000041836.8	Ptpre
1713.84	0.778534	0.0763432	10.1978	2.02786e-24	3.45141e-23	ENSMUSG00000049792.6	Bag5
1095.5	1.07124	0.105076	10.195	2.08842e-24	3.55185e-23	ENSMUSG00000038982.8	Bloc1s5
2676.74	1.29863	0.127409	10.1927	2.13849e-24	3.63432e-23	ENSMUSG00000045648.8	Vwc2l
27844.4	1.03207	0.101289	10.1894	2.21214e-24	3.75672e-23	ENSMUSG00000056201.6	Cfl1
9134.44	1.31763	0.129342	10.1872	2.26232e-24	3.83911e-23	ENSMUSG00000018750.7	Zbtb4
412.65	-2.82952	0.277898	-10.1819	2.38889e-24	4.05091e-23	ENSMUSG00000022505.7	Emp2
115.17	-1.77415	0.17426	-10.1811	2.40937e-24	4.08265e-23	ENSMUSG00000025036.6	Sfxn2
1986.93	1.06899	0.105001	10.1807	2.41694e-24	4.09245e-23	ENSMUSG00000030256.5	Bhlhe41
7557.11	1.30635	0.12834	10.1788	2.46484e-24	4.1705e-23	ENSMUSG00000059040.4	Eno1b
182.812	1.74736	0.171773	10.1725	2.63126e-24	4.44883e-23	ENSMUSG00000026354.8	Lct
885.713	1.34271	0.132009	10.1713	2.66299e-24	4.49899e-23	ENSMUSG00000078695.2	Cisd3
348.943	-3.41462	0.335713	-10.1712	2.66484e-24	4.49899e-23	ENSMUSG00000083563.1
43759.8	1.34457	0.132215	10.1695	2.712e-24	4.57527e-23	ENSMUSG00000058625.5
4586.98	0.994434	0.0978014	10.1679	2.75819e-24	4.64978e-23	ENSMUSG00000032606.6	Nicn1
5856.39	1.00877	0.0992203	10.1669	2.78582e-24	4.69292e-23	ENSMUSG00000002997.9	Prkar2b
2638.6	0.801181	0.0788545	10.1602	2.98333e-24	5.02198e-23	ENSMUSG00000029038.3	Ssu72
9102.41	0.974396	0.0959127	10.1592	3.01549e-24	5.0724e-23	ENSMUSG00000046432.5	Bex3
2177.35	0.97658	0.0961465	10.1572	3.07756e-24	5.17305e-23	ENSMUSG00000058317.4	Ube2e2
4799.03	1.00306	0.0987566	10.1569	3.08884e-24	5.18822e-23	ENSMUSG00000025791.11	Pgm2
10920.2	0.89748	0.0883734	10.1555	3.1307e-24	5.25469e-23	ENSMUSG00000021096.9	Ppm1a
8432.05	0.992243	0.0977234	10.1536	3.19412e-24	5.35724e-23	ENSMUSG00000024065.7	Ehd3
5047.74	1.14899	0.113194	10.1506	3.29263e-24	5.51844e-23	ENSMUSG00000018040.3	Rrp7a
2087.41	0.72991	0.0719114	10.1501	3.30878e-24	5.54149e-23	ENSMUSG00000025068.7	Gsto1
885.382	2.62343	0.258528	10.1476	3.39691e-24	5.68495e-23	ENSMUSG00000032679.6	Cd59a
70.3113	3.13044	0.308585	10.1445	3.50522e-24	5.86197e-23	ENSMUSG00000082334.1
520.08	-2.0406	0.201162	-10.1441	3.52133e-24	5.88462e-23	ENSMUSG00000040234.10	Tm7sf3
2746.35	1.12569	0.110977	10.1434	3.54659e-24	5.92254e-23	ENSMUSG00000038417.3	Fig4
2383.47	0.895831	0.0883826	10.1358	3.83118e-24	6.39316e-23	ENSMUSG00000024668.7	Sdhaf2
2550.37	-2.39752	0.2366	-10.1332	3.93444e-24	6.56071e-23	ENSMUSG00000004892.8	Bcan
107.45	-2.94287	0.290501	-10.1303	4.05323e-24	6.75391e-23	ENSMUSG00000014361.5	Mertk
3177.02	1.52082	0.150212	10.1244	4.30435e-24	7.16717e-23	ENSMUSG00000045671.11	Spred2
1356.87	1.0163	0.100392	10.1233	4.35563e-24	7.24733e-23	ENSMUSG00000052926.9	Rnaseh2a
72.2908	-2.12491	0.210076	-10.115	4.74156e-24	7.88378e-23	ENSMUSG00000020709.8	Adap2
866.584	-1.35753	0.13424	-10.1128	4.85005e-24	8.05836e-23	ENSMUSG00000004591.9	Pkn2
4809.33	1.26152	0.124758	10.1117	4.90237e-24	8.13942e-23	ENSMUSG00000053297.7	AI854703
113.428	5.04707	0.499376	10.1067	5.15667e-24	8.55546e-23	ENSMUSG00000044103.4	Il1f9
570.018	1.79399	0.177507	10.1066	5.16373e-24	8.56102e-23	ENSMUSG00000078117.2
9449.37	3.39921	0.336343	10.1064	5.17522e-24	8.57391e-23	ENSMUSG00000022860.8	Chodl
92.3558	-3.15127	0.311826	-10.1059	5.20248e-24	8.61286e-23	ENSMUSG00000015852.7	Fcrls
1122.61	0.827862	0.0819357	10.1038	5.31427e-24	8.79163e-23	ENSMUSG00000021113.4	Snapc1
375.337	-2.33951	0.231607	-10.1012	5.45664e-24	9.02067e-23	ENSMUSG00000075012.3	Fjx1
6968.91	1.07434	0.106408	10.0965	5.72725e-24	9.46125e-23	ENSMUSG00000028546.11	Elavl4
3811.48	0.895472	0.0886933	10.0963	5.73799e-24	9.47221e-23	ENSMUSG00000048732.5	Klhl11
475.14	-2.6887	0.266314	-10.096	5.75452e-24	9.49269e-23	ENSMUSG00000027087.5	Itgav
23574.6	0.941051	0.093227	10.0942	5.86099e-24	9.66141e-23	ENSMUSG00000039347.5	Atp6v0e2
175.465	-1.49289	0.147923	-10.0923	5.97371e-24	9.84018e-23	ENSMUSG00000040936.7	Ulk4
3846.09	0.798861	0.0791628	10.0914	6.03262e-24	9.93013e-23	ENSMUSG00000021737.3	Psmd6
97.4105	-1.71086	0.169587	-10.0884	6.21692e-24	1.02262e-22	ENSMUSG00000036833.9	Pnpla7
1479.2	1.28297	0.127194	10.0867	6.3273e-24	1.04003e-22	ENSMUSG00000027076.4	Timm10
1480.29	3.31516	0.328716	10.0852	6.42389e-24	1.05516e-22	ENSMUSG00000010825.11	Grid2ip
834.988	-3.35951	0.33313	-10.0847	6.45663e-24	1.05978e-22	ENSMUSG00000031385.8	Plxnb3
1124.52	1.35779	0.13466	10.0831	6.55916e-24	1.07584e-22	ENSMUSG00000049090.2	Zadh2
1686.96	-1.37534	0.13641	-10.0824	6.61041e-24	1.08348e-22	ENSMUSG00000030447.9	Cyfip1
254.282	-2.2716	0.225324	-10.0815	6.67072e-24	1.09259e-22	ENSMUSG00000017765.9	Slc12a4
5975.94	0.786085	0.0779856	10.0799	6.78148e-24	1.10994e-22	ENSMUSG00000028879.4	Stx12
385.305	1.19284	0.118355	10.0785	6.87551e-24	1.12453e-22	ENSMUSG00000014243.5	Zswim7
2310.04	1.25216	0.124294	10.0741	7.18954e-24	1.17506e-22	ENSMUSG00000027244.8	Atg13
3816.23	1.01877	0.101164	10.0705	7.4566e-24	1.2174e-22	ENSMUSG00000020640.8	Itsn2
4394.77	1.01053	0.100346	10.0705	7.45917e-24	1.2174e-22	ENSMUSG00000027680.8	Fxr1
13141.8	1.14049	0.113293	10.0668	7.74708e-24	1.26349e-22	ENSMUSG00000033953.10	Ppp3r1
2870.5	1.45943	0.144987	10.0659	7.8152e-24	1.2737e-22	ENSMUSG00000028843.8	Sh3bgrl3
1971.25	0.970807	0.0965405	10.056	8.64768e-24	1.40838e-22	ENSMUSG00000024424.8	Ttc39c
29702.1	1.17044	0.116424	10.0533	8.88813e-24	1.44652e-22	ENSMUSG00000014592.10	Camta1
3358.87	1.86877	0.185915	10.0517	9.02694e-24	1.46807e-22	ENSMUSG00000037224.8	Zfyve28
69.568	-3.14602	0.313022	-10.0505	9.14066e-24	1.48552e-22	ENSMUSG00000018500.2	Adora2b
10268.1	0.895667	0.0891209	10.05	9.18545e-24	1.49175e-22	ENSMUSG00000025613.6	Cct8
62.9676	-3.24574	0.323015	-10.0483	9.34995e-24	1.51739e-22	ENSMUSG00000037578.4	Pkd2l1
143.256	-1.77895	0.17711	-10.0443	9.72894e-24	1.57779e-22	ENSMUSG00000030276.12	Ttll3
39861.4	0.929639	0.0925861	10.0408	1.00846e-23	1.63432e-22	ENSMUSG00000034187.12	Nsf
446.339	-2.03024	0.202241	-10.0387	1.03023e-23	1.66842e-22	ENSMUSG00000028211.5	Trp53inp1
7279.43	0.870267	0.0867069	10.0369	1.04939e-23	1.69826e-22	ENSMUSG00000020978.4	Klhdc2
2799.31	1.08276	0.107881	10.0366	1.05199e-23	1.70028e-22	ENSMUSG00000042595.7	Fam199x
2556.28	-2.09971	0.209205	-10.0366	1.05211e-23	1.70028e-22	ENSMUSG00000046743.6	Fat4
4244.06	0.691001	0.0688771	10.0324	1.09831e-23	1.77369e-22	ENSMUSG00000026275.7	Ppp1r7
3912.13	0.831657	0.0829077	10.0311	1.11239e-23	1.79518e-22	ENSMUSG00000037257.7	Aagab
1217.73	1.13274	0.112926	10.0309	1.11542e-23	1.7988e-22	ENSMUSG00000036285.9	Noa1
2915.94	2.30208	0.229527	10.0297	1.12904e-23	1.81949e-22	ENSMUSG00000034997.4	Htr2a
6575.23	1.88189	0.187637	10.0294	1.13213e-23	1.8232e-22	ENSMUSG00000036377.10	C530008M17Rik
2356.83	1.56017	0.155586	10.0277	1.15174e-23	1.85348e-22	ENSMUSG00000026393.3	Nek7
2568.6	0.905598	0.0903452	10.0237	1.19869e-23	1.92769e-22	ENSMUSG00000044068.4	Zrsr1
6478.23	0.970116	0.0967859	10.0233	1.2039e-23	1.93471e-22	ENSMUSG00000038717.7	Atp5l
12174.8	1.20848	0.12064	10.0172	1.28034e-23	2.05613e-22	ENSMUSG00000046709.10	Mapk10
2282.69	-3.75928	0.375332	-10.0159	1.29773e-23	2.08261e-22	ENSMUSG00000037625.6	Cldn11
805.097	0.986021	0.0984556	10.0149	1.3113e-23	2.10291e-22	ENSMUSG00000017561.9	Crlf3
1643.74	0.988257	0.0987172	10.011	1.36386e-23	2.18568e-22	ENSMUSG00000079184.4	Mphosph8
28322.6	1.47227	0.147144	10.0056	1.44022e-23	2.30645e-22	ENSMUSG00000031840.6	Rab3a
1749.66	0.986399	0.0986039	10.0036	1.46891e-23	2.35077e-22	ENSMUSG00000049760.5	2410015M20Rik
183.081	-3.52768	0.352791	-9.99934	1.53419e-23	2.45354e-22	ENSMUSG00000006522.9	Itih3
5700.36	1.00248	0.100257	9.99909	1.53801e-23	2.45793e-22	ENSMUSG00000042520.9	Ubap2l
101.89	-3.06326	0.30638	-9.99823	1.55147e-23	2.47772e-22	ENSMUSG00000029468.10	P2rx7
255.34	-1.33446	0.133497	-9.99618	1.58383e-23	2.52766e-22	ENSMUSG00000032259.6	Drd2
769.112	1.78747	0.17882	9.99594	1.58773e-23	2.53212e-22	ENSMUSG00000032285.9	Dnaja4
6067.68	1.44235	0.14432	9.99405	1.61838e-23	2.57922e-22	ENSMUSG00000036617.9	Etl4
1497.27	1.07343	0.10741	9.99368	1.62437e-23	2.58699e-22	ENSMUSG00000028982.9	Slc25a33
2092.51	0.929434	0.0930212	9.99164	1.65811e-23	2.63889e-22	ENSMUSG00000029388.8	Eif2b1
1228.24	-2.41859	0.242091	-9.99042	1.67868e-23	2.66979e-22	ENSMUSG00000062209.8	Erbb4
518.924	1.40894	0.141032	9.9902	1.68243e-23	2.67391e-22	ENSMUSG00000061013.2	Mkx
2313.89	1.11163	0.111305	9.98725	1.7333e-23	2.75285e-22	ENSMUSG00000031432.3	Prps1
2535.81	0.851553	0.0852774	9.98569	1.76078e-23	2.79456e-22	ENSMUSG00000010755.9	Cars
4147.22	1.3348	0.133712	9.9827	1.81459e-23	2.87799e-22	ENSMUSG00000050751.7	Pgbd5
298464	1.68852	0.169171	9.98115	1.84326e-23	2.92146e-22	ENSMUSG00000052727.4	Map1b
97.4545	-3.74678	0.375465	-9.97904	1.88278e-23	2.98204e-22	ENSMUSG00000042464.6
88.5244	-2.82762	0.283521	-9.97323	1.99622e-23	3.15955e-22	ENSMUSG00000087488.1
273.789	-2.8982	0.290675	-9.97057	2.05054e-23	3.24329e-22	ENSMUSG00000044338.7	Aplnr
694.32	1.02735	0.103083	9.96623	2.14207e-23	3.38574e-22	ENSMUSG00000028318.8	Polr1e
510.092	-1.17614	0.118033	-9.96451	2.17949e-23	3.44251e-22	ENSMUSG00000042396.8	Rbm7
199.805	-2.41686	0.24262	-9.96152	2.24597e-23	3.54509e-22	ENSMUSG00000078706.4
6697.19	1.45672	0.146259	9.95985	2.28414e-23	3.60288e-22	ENSMUSG00000040711.7	Sh3pxd2b
118.419	-1.83965	0.184716	-9.95937	2.29517e-23	3.61779e-22	ENSMUSG00000084877.1
2403.06	0.908951	0.09129	9.95674	2.35671e-23	3.71226e-22	ENSMUSG00000004642.7	Slbp
9906.52	1.13844	0.114341	9.95652	2.36187e-23	3.71785e-22	ENSMUSG00000046157.7	Tmem229b
106228	1.14053	0.114603	9.95204	2.47067e-23	3.88646e-22	ENSMUSG00000019370.10	Calm3
15330.1	0.83339	0.083748	9.95116	2.49253e-23	3.91817e-22	ENSMUSG00000048076.8	Arf1
491.809	-2.16405	0.217511	-9.94915	2.54334e-23	3.99531e-22	ENSMUSG00000034462.8	Pkd2
511.555	1.27064	0.127736	9.94739	2.58887e-23	4.06406e-22	ENSMUSG00000059249.7
4283.25	0.922127	0.0927123	9.94612	2.62207e-23	4.11338e-22	ENSMUSG00000030751.10	Psma1
1788.17	0.68477	0.0688536	9.94531	2.64341e-23	4.14403e-22	ENSMUSG00000039983.7	Ccdc32
6144.36	1.3265	0.133437	9.94097	2.7613e-23	4.32591e-22	ENSMUSG00000004040.10	Stat3
2192.97	1.02446	0.103057	9.94072	2.76833e-23	4.33398e-22	ENSMUSG00000020848.7	Doc2b
128.953	-1.63694	0.164689	-9.93963	2.79856e-23	4.37832e-22	ENSMUSG00000070337.4	Gpr179
1477.91	-1.56166	0.157166	-9.93641	2.89048e-23	4.51908e-22	ENSMUSG00000000416.9	Cttnbp2
1522.92	0.991767	0.0998218	9.93537	2.92092e-23	4.56357e-22	ENSMUSG00000049985.7	Ankrd55
3917.38	1.09038	0.109766	9.93374	2.96899e-23	4.63553e-22	ENSMUSG00000006494.5	Pdk1
149.85	-1.82993	0.18423	-9.93286	2.99553e-23	4.67379e-22	ENSMUSG00000044345.8	Marveld1
2312.83	-2.27617	0.229365	-9.9238	3.28026e-23	5.11459e-22	ENSMUSG00000037071.2	Scd1
19006	1.16021	0.11696	9.91972	3.41719e-23	5.32448e-22	ENSMUSG00000024012.10	Mtch1
283.586	-2.03732	0.205451	-9.91631	3.53579e-23	5.50555e-22	ENSMUSG00000054555.5	Adam12
1120.61	0.881238	0.0888691	9.91613	3.54225e-23	5.51189e-22	ENSMUSG00000071497.2	Nutf2
480.002	-1.58534	0.159882	-9.91565	3.55933e-23	5.53473e-22	ENSMUSG00000029761.9	Cald1
413.78	-2.37135	0.239185	-9.91426	3.60912e-23	5.60837e-22	ENSMUSG00000020099.6	Unc5b
41.9803	-3.52306	0.355357	-9.91412	3.61433e-23	5.61268e-22	ENSMUSG00000031389.10	Arhgap4
924.767	1.92068	0.193759	9.9127	3.66615e-23	5.68933e-22	ENSMUSG00000060260.6	Pwwp2b
2797.5	0.949578	0.0958035	9.91173	3.70163e-23	5.74051e-22	ENSMUSG00000078676.3	Casc3
23046.3	1.43807	0.145114	9.90991	3.76982e-23	5.84233e-22	ENSMUSG00000026932.8	Nacc2
187.705	-1.55013	0.156451	-9.90809	3.83922e-23	5.94259e-22	ENSMUSG00000011382.6	Dhdh
3560.74	1.32814	0.134046	9.90808	3.83967e-23	5.94259e-22	ENSMUSG00000073639.4	Rab18
6225.59	1.40725	0.14204	9.90747	3.86321e-23	5.975e-22	ENSMUSG00000038155.8	Gstp2
94.8201	-2.60566	0.263212	-9.8995	4.18362e-23	6.46623e-22	ENSMUSG00000078486.2	Perm1
886.542	-3.4587	0.349409	-9.89871	4.21689e-23	6.51328e-22	ENSMUSG00000032368.8	Zic1
5983.39	0.78718	0.0795292	9.89801	4.24644e-23	6.55454e-22	ENSMUSG00000031913.9	Vps4a
21684.2	1.80193	0.182061	9.89738	4.27333e-23	6.59162e-22	ENSMUSG00000022619.5	Mapk8ip2
421.245	1.77168	0.179013	9.89691	4.29354e-23	6.61837e-22	ENSMUSG00000080977.1
1037.11	-1.86105	0.188083	-9.89485	4.38287e-23	6.75156e-22	ENSMUSG00000086023.1
2913.2	2.64617	0.267454	9.89391	4.42419e-23	6.81065e-22	ENSMUSG00000038354.7	Ankrd35
143.062	-3.56777	0.360613	-9.89362	4.43669e-23	6.82534e-22	ENSMUSG00000026519.9	Tmem63a
63524.7	1.40379	0.141904	9.8925	4.48693e-23	6.89802e-22	ENSMUSG00000032294.9	Pkm
3440.47	1.68277	0.170122	9.89151	4.53151e-23	6.96191e-22	ENSMUSG00000063576.5	Klhdc3
4632.19	1.66556	0.168393	9.89088	4.55989e-23	7.00085e-22	ENSMUSG00000029544.9	Cabp1
1897.23	0.752709	0.0761346	9.88655	4.76138e-23	7.30533e-22	ENSMUSG00000029312.5	Klhl8
4394.73	1.73866	0.175869	9.88605	4.78516e-23	7.33692e-22	ENSMUSG00000036913.8	Trim67
538.437	1.67133	0.169106	9.88334	4.91687e-23	7.53386e-22	ENSMUSG00000016526.7	Dyrk3
1876.66	-1.3407	0.135672	-9.88196	4.9847e-23	7.63272e-22	ENSMUSG00000018796.6	Acsl1
2539.51	1.51471	0.153282	9.88183	4.99137e-23	7.63786e-22	ENSMUSG00000016757.4	Ttll12
1709.43	1.05145	0.106451	9.87734	5.21988e-23	7.98223e-22	ENSMUSG00000029125.8	Stx18
17599.3	0.777367	0.0787479	9.8716	5.52781e-23	8.44751e-22	ENSMUSG00000020668.8	Kif3c
98.6083	-3.51532	0.356206	-9.8688	5.68403e-23	8.68048e-22	ENSMUSG00000028197.4	Col24a1
1670.5	1.23966	0.125616	9.86871	5.68943e-23	8.68297e-22	ENSMUSG00000025212.9	Sfxn3
3914.43	1.18053	0.119659	9.86578	5.85791e-23	8.93419e-22	ENSMUSG00000026234.6	Ncl
369.465	-2.63358	0.266969	-9.86476	5.91766e-23	9.01934e-22	ENSMUSG00000039087.9	Rreb1
5292.45	1.14431	0.116005	9.86425	5.94749e-23	9.05882e-22	ENSMUSG00000028964.8	Park7
23444.2	0.791725	0.0802913	9.86067	6.16395e-23	9.38232e-22	ENSMUSG00000029461.8	Fam168a
3218.77	1.2538	0.127238	9.85398	6.58832e-23	1.00216e-21	ENSMUSG00000024059.8	Clip4
151440	1.11352	0.113025	9.85196	6.72199e-23	1.02182e-21	ENSMUSG00000015656.10	Hspa8
177.617	2.37798	0.241391	9.85111	6.77878e-23	1.02978e-21	ENSMUSG00000047228.8	A2ml1
403.442	-2.57302	0.261383	-9.84387	7.28508e-23	1.10596e-21	ENSMUSG00000044229.7	Nxpe4
1763.51	0.93765	0.0952545	9.84363	7.30282e-23	1.10792e-21	ENSMUSG00000074671.4	Tspyl3
1583.82	0.941386	0.095665	9.84044	7.53773e-23	1.14281e-21	ENSMUSG00000036775.6	Decr2
10270.2	0.961037	0.0976719	9.83944	7.61352e-23	1.15354e-21	ENSMUSG00000020300.7	Cpeb4
287.298	-2.08372	0.211902	-9.83343	8.08163e-23	1.22366e-21	ENSMUSG00000004880.6	Lbr
2318.03	0.869451	0.0884237	9.83278	8.1342e-23	1.23041e-21	ENSMUSG00000009907.10	Vps4b
9180.98	0.93285	0.0948718	9.83275	8.13687e-23	1.23041e-21	ENSMUSG00000022139.9	Mbnl2
477.99	-3.40585	0.346451	-9.83068	8.30594e-23	1.25515e-21	ENSMUSG00000039323.11	Igfbp2
10809.6	1.10873	0.112819	9.8275	8.57162e-23	1.29445e-21	ENSMUSG00000061032.7	Rrp1
52.1025	-2.6815	0.272934	-9.82472	8.81225e-23	1.32992e-21	ENSMUSG00000031200.9	Mtcp1
7656.86	1.13767	0.115841	9.82097	9.14597e-23	1.37938e-21	ENSMUSG00000038845.5	Phb
49579	1.18902	0.121094	9.81901	9.32592e-23	1.4056e-21	ENSMUSG00000031633.4	Slc25a4
29770.1	1.42424	0.145057	9.81846	9.37674e-23	1.41233e-21	ENSMUSG00000055567.8	Unc80
589.643	-3.97803	0.405249	-9.81627	9.58268e-23	1.44241e-21	ENSMUSG00000038173.8	Enpp6
70.3362	3.04124	0.309894	9.81379	9.82125e-23	1.47735e-21	ENSMUSG00000039070.5	Cpa4
41.1917	-3.03032	0.308872	-9.81091	1.0105e-22	1.51905e-21	ENSMUSG00000053656.5
265.2	-2.40901	0.245678	-9.80556	1.06551e-22	1.6007e-21	ENSMUSG00000090122.2	Kcne1l
195.767	-1.73676	0.177168	-9.80291	1.09389e-22	1.64226e-21	ENSMUSG00000063804.6	Lin28b
2977.75	1.55373	0.158511	9.802	1.10373e-22	1.65595e-21	ENSMUSG00000047495.8	Dlgap2
2748.02	0.925319	0.0944018	9.80192	1.10467e-22	1.65628e-21	ENSMUSG00000028646.10	Rragc
106.683	-2.74685	0.280243	-9.80164	1.10767e-22	1.6597e-21	ENSMUSG00000026826.5	Nr4a2
811.61	-1.60143	0.16339	-9.80128	1.11171e-22	1.66468e-21	ENSMUSG00000018417.8	Myo1b
48.8592	-3.01135	0.307276	-9.80015	1.1242e-22	1.68228e-21	ENSMUSG00000091547.1
710.222	-1.46358	0.149374	-9.79814	1.14681e-22	1.715e-21	ENSMUSG00000028456.10	Unc13b
99.3526	-1.84122	0.187917	-9.79803	1.148e-22	1.71567e-21	ENSMUSG00000027574.9	Nkain4
3266.89	1.00217	0.102289	9.79745	1.15463e-22	1.72446e-21	ENSMUSG00000017667.9	Zfp334
22708.2	0.906511	0.0925342	9.79649	1.16568e-22	1.73984e-21	ENSMUSG00000025272.9	Tro
6929.67	1.05938	0.108157	9.79485	1.18468e-22	1.76705e-21	ENSMUSG00000082229.1	Nap1l2
291.781	-1.76881	0.180592	-9.79452	1.18857e-22	1.77171e-21	ENSMUSG00000042594.9	Sh2b3
163.1	-3.30735	0.337693	-9.79395	1.19533e-22	1.78063e-21	ENSMUSG00000022687.5	Boc
215.079	-1.94191	0.198286	-9.79348	1.20093e-22	1.78783e-21	ENSMUSG00000079450.4	Cldn34c1
4862.54	1.01822	0.103994	9.79109	1.22957e-22	1.82927e-21	ENSMUSG00000047714.8	Ppp1r2
52.0757	-3.62119	0.369955	-9.78821	1.2652e-22	1.88107e-21	ENSMUSG00000069892.3	9930111J21Rik2
2350.84	-2.28793	0.2338	-9.78584	1.29513e-22	1.92433e-21	ENSMUSG00000057098.7	Ebf1
576.357	-2.91515	0.297906	-9.78549	1.29968e-22	1.92985e-21	ENSMUSG00000039328.9	Rnf122
675.225	0.993274	0.101506	9.78534	1.30158e-22	1.93141e-21	ENSMUSG00000050973.9	Gdpgp1
1282.82	-0.818487	0.0836628	-9.78316	1.32991e-22	1.97218e-21	ENSMUSG00000027522.8	Stx16
573.733	-2.40354	0.24571	-9.78203	1.34487e-22	1.9931e-21	ENSMUSG00000030091.9	Nup210
38.7009	-3.72498	0.380855	-9.78058	1.36424e-22	2.0205e-21	ENSMUSG00000059898.7	Dsc3
104.554	-3.31627	0.339084	-9.78008	1.37104e-22	2.02926e-21	ENSMUSG00000026288.8	Inpp5d
498.527	-3.58059	0.366123	-9.77976	1.37536e-22	2.03435e-21	ENSMUSG00000038765.5	Lmx1b
134.176	-2.17222	0.222139	-9.77868	1.39013e-22	2.05488e-21	ENSMUSG00000026880.9	Stom
737.115	-1.59168	0.162788	-9.77764	1.40452e-22	2.07481e-21	ENSMUSG00000034361.3	Cpne2
276.951	-1.4143	0.144683	-9.77519	1.43885e-22	2.12417e-21	ENSMUSG00000058706.3	0610030E20Rik
3566.97	0.769506	0.0787569	9.77065	1.50486e-22	2.2202e-21	ENSMUSG00000025439.4	Clns1a
708.549	1.22638	0.125523	9.77015	1.51227e-22	2.2297e-21	ENSMUSG00000041625.8	Ggact
713.977	-1.81889	0.186192	-9.76887	1.5315e-22	2.25661e-21	ENSMUSG00000020646.9	Mboat2
8800.26	1.2125	0.124144	9.76694	1.56103e-22	2.29865e-21	ENSMUSG00000031176.2	Dynlt3
6470.29	0.937471	0.0960339	9.76187	1.64105e-22	2.41494e-21	ENSMUSG00000042605.8	Atxn2
2803.11	0.883123	0.0904692	9.76159	1.64549e-22	2.41992e-21	ENSMUSG00000001774.7	Chordc1
547.783	-3.31848	0.339962	-9.76134	1.64965e-22	2.4245e-21	ENSMUSG00000006301.10	Tmbim1
374.081	2.26914	0.232476	9.76074	1.65933e-22	2.43717e-21	ENSMUSG00000019880.9	Rspo3
718.965	-4.05622	0.415812	-9.75493	1.75726e-22	2.57937e-21	ENSMUSG00000076439.5	Mog
73.5564	3.49584	0.358681	9.74637	1.91189e-22	2.80455e-21	ENSMUSG00000061815.5	Rufy4
52.0899	-3.86809	0.397073	-9.74151	2.00558e-22	2.94012e-21	ENSMUSG00000078690.2
2915.25	-0.804319	0.0825732	-9.74068	2.0219e-22	2.96216e-21	ENSMUSG00000038831.9	Ralgps1
2476.17	0.986956	0.101336	9.73947	2.04614e-22	2.99576e-21	ENSMUSG00000071359.6	Tbpl1
75.719	-2.74523	0.281893	-9.73854	2.06494e-22	3.02136e-21	ENSMUSG00000002897.3	Il17ra
514.309	-1.46893	0.150851	-9.73762	2.08382e-22	3.04706e-21	ENSMUSG00000052560.8	Cpne8
3405.1	0.773367	0.0794264	9.7369	2.09863e-22	3.0651e-21	ENSMUSG00000021963.9	Sap18
504.315	-1.61046	0.165398	-9.73689	2.09882e-22	3.0651e-21	ENSMUSG00000037936.9	Scarb1
2944.83	0.685046	0.0703899	9.73215	2.19887e-22	3.20918e-21	ENSMUSG00000028847.8	Trappc3
997.598	-1.87908	0.193091	-9.73157	2.21142e-22	3.22546e-21	ENSMUSG00000030064.9	Frmd4b
1942.18	1.75785	0.180654	9.73051	2.2348e-22	3.25749e-21	ENSMUSG00000029059.3	Fam213b
4976.73	1.05047	0.107958	9.73037	2.23778e-22	3.25977e-21	ENSMUSG00000027108.9	Ola1
498.51	-1.55554	0.159888	-9.72889	2.2705e-22	3.30536e-21	ENSMUSG00000061028.6	Clasrp
2911.03	1.08855	0.111895	9.72831	2.28347e-22	3.32214e-21	ENSMUSG00000028035.7	Dnajb4
1245.61	1.04122	0.107042	9.72729	2.30666e-22	3.35376e-21	ENSMUSG00000052253.5	Zfp622
2128.26	1.6249	0.16708	9.72529	2.3523e-22	3.41796e-21	ENSMUSG00000019890.3	Nts
2431.55	-3.24327	0.333492	-9.72517	2.35503e-22	3.41976e-21	ENSMUSG00000018593.6	Sparc
910.557	-3.21977	0.331271	-9.71945	2.49116e-22	3.61517e-21	ENSMUSG00000040260.7	Daam2
4495.14	1.03174	0.106155	9.71918	2.49791e-22	3.62268e-21	ENSMUSG00000040048.8	Ndufb10
1976.72	-1.87996	0.193556	-9.71273	2.66104e-22	3.85683e-21	ENSMUSG00000021338.10	Carmil1
8806.08	1.00027	0.102992	9.71212	2.67705e-22	3.8776e-21	ENSMUSG00000025162.10	Csnk1d
77.592	-3.40632	0.350758	-9.71131	2.69855e-22	3.90628e-21	ENSMUSG00000026170.5	Cyp27a1
5955.24	0.861253	0.088687	9.71116	2.70251e-22	3.90957e-21	ENSMUSG00000001783.3	Rtcb
491.439	-1.87142	0.192753	-9.70888	2.7635e-22	3.99528e-21	ENSMUSG00000000142.9	Axin2
839.199	0.739836	0.0762183	9.7068	2.82041e-22	4.07501e-21	ENSMUSG00000050730.8	Arhgap42
1834.79	0.822015	0.0846966	9.7054	2.85958e-22	4.12902e-21	ENSMUSG00000028518.8	Prkaa2
4393.13	0.84201	0.0868202	9.69832	3.065e-22	4.42286e-21	ENSMUSG00000038909.10	Kat7
3451.62	0.914987	0.094356	9.69718	3.09949e-22	4.46982e-21	ENSMUSG00000005882.11	Uqcc1
14476.6	0.986658	0.101775	9.69448	3.18267e-22	4.58691e-21	ENSMUSG00000006998.8	Psmd2
89.1001	-2.86747	0.295797	-9.69405	3.19596e-22	4.60318e-21	ENSMUSG00000028601.11	Echdc2
1486.97	0.783794	0.0808768	9.69121	3.28622e-22	4.73022e-21	ENSMUSG00000029500.10	Pgam5
89.7616	-3.54036	0.365343	-9.69049	3.30929e-22	4.76047e-21	ENSMUSG00000061524.7	Zic2
6774.71	0.963694	0.0995207	9.68336	3.54874e-22	5.10173e-21	ENSMUSG00000032330.6	Cox7a2
121.142	-2.31697	0.239354	-9.68011	3.6633e-22	5.26314e-21	ENSMUSG00000027276.7	Jag1
11927.8	1.0519	0.108668	9.67989	3.67112e-22	5.27109e-21	ENSMUSG00000047547.8	Cltb
541.084	-2.12745	0.219795	-9.67924	3.6947e-22	5.30164e-21	ENSMUSG00000034353.7	Ramp1
119.792	-2.07033	0.214057	-9.67184	3.97163e-22	5.69546e-21	ENSMUSG00000084844.2
4796.95	1.07263	0.110935	9.66894	4.08577e-22	5.8555e-21	ENSMUSG00000001482.8	Def8
249.357	-2.60509	0.26944	-9.66854	4.10198e-22	5.87509e-21	ENSMUSG00000022449.8	Adamts20
789.656	-1.20896	0.125042	-9.66841	4.10723e-22	5.87895e-21	ENSMUSG00000035024.8	Ncapd3
3726.06	1.03011	0.10655	9.66785	4.12945e-22	5.90709e-21	ENSMUSG00000030127.9	Cops7a
6995.37	1.19504	0.123629	9.6663	4.19245e-22	5.99348e-21	ENSMUSG00000021266.10	Wars
10008.8	0.975937	0.100988	9.66389	4.29261e-22	6.13287e-21	ENSMUSG00000027406.4	Idh3b
519.087	-2.04376	0.211595	-9.65883	4.50968e-22	6.439e-21	ENSMUSG00000052310.9	Slc39a1
6161.49	1.36466	0.141291	9.65851	4.52378e-22	6.45514e-21	ENSMUSG00000050910.5	Cdr2l
40788.6	1.16189	0.120315	9.65709	4.58716e-22	6.54152e-21	ENSMUSG00000027624.10	Epb41l1
8547.7	0.875242	0.0906435	9.65586	4.64226e-22	6.61601e-21	ENSMUSG00000024403.10	Atp6v1g2
1283.89	0.891151	0.0922927	9.6557	4.64979e-22	6.62265e-21	ENSMUSG00000033157.9	Abhd10
2017.52	1.19511	0.123792	9.65422	4.71741e-22	6.7148e-21	ENSMUSG00000036273.9	Lrrk2
6807.51	-1.87044	0.193839	-9.64948	4.94079e-22	7.02842e-21	ENSMUSG00000027447.6	Cst3
784.002	1.01449	0.105138	9.64918	4.95501e-22	7.04431e-21	ENSMUSG00000037814.8
1475.26	1.00525	0.104211	9.64629	5.09641e-22	7.24087e-21	ENSMUSG00000032263.7	Bckdhb
1388.41	1.0643	0.110336	9.646	5.11123e-22	7.25393e-21	ENSMUSG00000022637.9	Cblb
23948.1	0.902396	0.0935514	9.64598	5.1119e-22	7.25393e-21	ENSMUSG00000030275.4	Etnk1
1010.99	-3.11385	0.32287	-9.64427	5.19786e-22	7.36683e-21	ENSMUSG00000025321.8	Itgb8
3268.54	1.06686	0.110621	9.64433	5.19518e-22	7.36683e-21	ENSMUSG00000029174.11	Tbc1d1
1982.65	1.37129	0.142206	9.64302	5.26158e-22	7.45256e-21	ENSMUSG00000030103.5	Bhlhe40
4109.81	1.62081	0.1681	9.64194	5.31731e-22	7.52686e-21	ENSMUSG00000015846.8	Rxra
2146.27	1.07108	0.111185	9.63339	5.77907e-22	8.17549e-21	ENSMUSG00000023106.9	Denr
111.147	-3.26166	0.338782	-9.62761	6.11337e-22	8.6431e-21	ENSMUSG00000036768.5	Kif15
11978.6	0.889317	0.0923733	9.62742	6.12455e-22	8.6536e-21	ENSMUSG00000013593.6	Ndufs2
625.885	-2.29985	0.238979	-9.62366	6.35317e-22	8.97112e-21	ENSMUSG00000024172.4	St6gal2
326.3	-2.1782	0.226341	-9.62354	6.36037e-22	8.97579e-21	ENSMUSG00000075224.2	Lrrc55
8824.99	1.07665	0.111889	9.62251	6.42414e-22	9.06024e-21	ENSMUSG00000004771.6	Rab11a
2173.85	0.749441	0.0779136	9.61888	6.65532e-22	9.38054e-21	ENSMUSG00000029141.9	Slc4a1ap
189.31	1.84427	0.191757	9.61773	6.73005e-22	9.48008e-21	ENSMUSG00000028813.2	CK137956
3983.75	1.15688	0.120301	9.61658	6.80594e-22	9.58111e-21	ENSMUSG00000003033.8	Ap1m1
590.048	1.0866	0.113086	9.60857	7.35632e-22	1.03496e-20	ENSMUSG00000003604.7	Aven
1134.73	1.05453	0.109752	9.60828	7.37692e-22	1.03722e-20	ENSMUSG00000040675.11	Mthfd1l
1147.91	-2.32402	0.241921	-9.60653	7.50346e-22	1.05437e-20	ENSMUSG00000037235.7	Mxd4
49.4707	-2.62932	0.273722	-9.60581	7.55608e-22	1.06112e-20	ENSMUSG00000057265.6	Bbof1
7511.64	1.18904	0.123787	9.60548	7.58012e-22	1.06385e-20	ENSMUSG00000079562.2	Maea
350.874	-1.08203	0.112662	-9.60419	7.6756e-22	1.07659e-20	ENSMUSG00000036120.9	Rfxank
436.376	-3.17936	0.331111	-9.60207	7.8354e-22	1.09834e-20	ENSMUSG00000048458.8	Inka2
738.07	-2.54518	0.26522	-9.59649	8.27106e-22	1.158e-20	ENSMUSG00000024290.8	Rock1
2949.97	1.16819	0.12173	9.59654	8.26721e-22	1.158e-20	ENSMUSG00000032417.3	Rwdd2a
4465.57	0.8797	0.091737	9.58937	8.86206e-22	1.23999e-20	ENSMUSG00000079426.6	Arpc4
1177.96	-1.61163	0.168247	-9.57895	9.80405e-22	1.37096e-20	ENSMUSG00000029208.9	Guf1
3377.05	-1.72291	0.179899	-9.57711	9.97999e-22	1.39472e-20	ENSMUSG00000033105.6	Lss
4093.91	1.04011	0.108631	9.57478	1.02072e-21	1.4256e-20	ENSMUSG00000010376.8	Nedd8
5281.43	0.893016	0.0932708	9.57444	1.02413e-21	1.4295e-20	ENSMUSG00000028969.6	Cdk5
54.5233	-2.73049	0.285369	-9.56828	1.08699e-21	1.51633e-20	ENSMUSG00000000317.5	Bcl6b
3792.34	0.869621	0.0908957	9.56724	1.09802e-21	1.53079e-20	ENSMUSG00000021764.6	Ndufs4
4283.89	1.24173	0.12981	9.56581	1.11326e-21	1.5511e-20	ENSMUSG00000002489.8	Tiam1
166.174	-2.91104	0.304337	-9.56521	1.11971e-21	1.55914e-20	ENSMUSG00000050912.9	Tmem123
1070.89	-3.45505	0.361372	-9.56093	1.16699e-21	1.62398e-20	ENSMUSG00000050953.8	Gja1
62.8269	-3.17577	0.332368	-9.55498	1.23612e-21	1.71916e-20	ENSMUSG00000050666.7	Vstm4
279.796	-1.25491	0.131355	-9.55357	1.25303e-21	1.74162e-20	ENSMUSG00000026648.11	Dclre1c
5873.35	1.41338	0.147945	9.55337	1.25548e-21	1.74398e-20	ENSMUSG00000052928.7	Ctif
611.107	-1.53394	0.160602	-9.55116	1.28255e-21	1.78051e-20	ENSMUSG00000066613.7	Zfp932
5051.26	1.00558	0.105305	9.54927	1.30615e-21	1.81217e-20	ENSMUSG00000006095.6	Tbcb
1617.08	1.28939	0.135057	9.54702	1.33484e-21	1.85087e-20	ENSMUSG00000021596.9	Mctp1
2177.32	1.11319	0.11665	9.54299	1.38773e-21	1.92304e-20	ENSMUSG00000030802.8	Bckdk
576.957	-0.881693	0.0924014	-9.542	1.4011e-21	1.9404e-20	ENSMUSG00000070425.5	Xntrpc
7321.26	1.09877	0.115155	9.54164	1.40588e-21	1.94586e-20	ENSMUSG00000071072.5	Ptges3
18292.1	1.64195	0.172103	9.54051	1.42134e-21	1.96607e-20	ENSMUSG00000029516.11	Cit
873.6	-2.13525	0.223897	-9.53677	1.47357e-21	2.03709e-20	ENSMUSG00000028364.8	Tnc
5776.67	0.748736	0.0785164	9.53604	1.48388e-21	2.05012e-20	ENSMUSG00000023092.9	Fhl1
89.1678	-1.81008	0.189834	-9.53505	1.49816e-21	2.06861e-20	ENSMUSG00000004661.8	Arid3b
107.866	-3.01881	0.316656	-9.53342	1.52184e-21	2.10004e-20	ENSMUSG00000085396.1	Firre
4526.34	0.994339	0.104303	9.53317	1.52557e-21	2.10393e-20	ENSMUSG00000028577.7	Plaa
19709.1	0.993492	0.104276	9.52749	1.61134e-21	2.22021e-20	ENSMUSG00000020900.9	Myh10
542.779	-1.36951	0.143744	-9.52746	1.61181e-21	2.22021e-20	ENSMUSG00000028312.12	Smc2
19124.3	0.910418	0.095597	9.5235	1.67435e-21	2.30362e-20	ENSMUSG00000028528.9	Dnajc6
3189.35	1.06987	0.11234	9.5235	1.67436e-21	2.30362e-20	ENSMUSG00000044550.5	Tceal3
2617.8	1.06562	0.1119	9.52298	1.68283e-21	2.3139e-20	ENSMUSG00000029684.8	Wasl
2523.75	1.12774	0.118446	9.5211	1.71362e-21	2.35411e-20	ENSMUSG00000031402.5	Mpp1
2518.98	0.941679	0.0989048	9.52107	1.71412e-21	2.35411e-20	ENSMUSG00000050697.8	Prkaa1
21418.6	0.899698	0.0945448	9.5161	1.79794e-21	2.46775e-20	ENSMUSG00000005683.7	Cs
2975.66	3.32485	0.34947	9.51399	1.83487e-21	2.51694e-20	ENSMUSG00000029219.7	Slc10a4
1768.26	3.12625	0.328642	9.51263	1.85907e-21	2.54862e-20	ENSMUSG00000004951.9	Hspb1
131.709	-2.01232	0.211633	-9.50856	1.93315e-21	2.6486e-20	ENSMUSG00000038692.7	Hoxb4
133.851	-1.8075	0.190119	-9.50717	1.95916e-21	2.68264e-20	ENSMUSG00000090290.1	Tarbp1
3963.6	0.70773	0.0744502	9.50608	1.97985e-21	2.70936e-20	ENSMUSG00000039050.8	Osbpl2
94.5917	2.50063	0.263067	9.5057	1.98715e-21	2.71774e-20	ENSMUSG00000079460.4	4933403O08Rik
9048.45	1.2643	0.133015	9.50493	2.00181e-21	2.73616e-20	ENSMUSG00000035776.8	Cd99l2
13187.5	1.36148	0.143245	9.50457	2.00884e-21	2.74415e-20	ENSMUSG00000020741.10	Cluh
466.098	1.15377	0.1214	9.50388	2.02221e-21	2.76077e-20	ENSMUSG00000074182.4	Znhit6
232.583	-3.54274	0.372931	-9.4997	2.10496e-21	2.87204e-20	ENSMUSG00000020411.2	Nipal4
6263.94	0.963279	0.101405	9.49932	2.11266e-21	2.88084e-20	ENSMUSG00000019820.8	Utrn
374.791	-1.00332	0.105662	-9.49552	2.19123e-21	2.98621e-20	ENSMUSG00000031570.9	Plpp5
867.793	0.921382	0.0970392	9.49495	2.20313e-21	3.00066e-20	ENSMUSG00000070697.3	Utp3
40055.5	1.35426	0.142634	9.49463	2.20998e-21	3.00822e-20	ENSMUSG00000061603.6	Akap6
1618.26	0.57733	0.0608208	9.49232	2.25945e-21	3.07373e-20	ENSMUSG00000031754.8	Nudt21
5464.57	1.02681	0.108182	9.49145	2.2785e-21	3.09781e-20	ENSMUSG00000020949.8	Fkbp3
11243	0.604958	0.0637376	9.49138	2.27987e-21	3.09785e-20	ENSMUSG00000031812.9	Map1lc3b
2905.09	0.812963	0.0856625	9.4903	2.30366e-21	3.12834e-20	ENSMUSG00000006169.12	Clint1
6157.84	1.06013	0.111727	9.48857	2.34227e-21	3.1789e-20	ENSMUSG00000014195.9	Dnajc7
10321.7	0.831401	0.0876484	9.48564	2.4089e-21	3.2674e-20	ENSMUSG00000020029.5	Nudt4
2216.55	1.01154	0.106676	9.48238	2.48553e-21	3.36935e-20	ENSMUSG00000038342.8	Mlxip
434.698	1.27401	0.134386	9.48025	2.53668e-21	3.43667e-20	ENSMUSG00000084843.1
7186.66	0.977251	0.103103	9.4784	2.58217e-21	3.49624e-20	ENSMUSG00000032458.5	Copb2
986.768	-0.96379	0.101771	-9.47022	2.79251e-21	3.77883e-20	ENSMUSG00000035401.7	Emsy
131.455	-2.86023	0.3021	-9.46781	2.85762e-21	3.86466e-20	ENSMUSG00000029086.8	Prom1
695.366	-3.04661	0.321889	-9.4648	2.94136e-21	3.97557e-20	ENSMUSG00000019873.6	Reep3
419.266	-2.50979	0.265177	-9.46461	2.9466e-21	3.98033e-20	ENSMUSG00000044033.8	Ccdc141
1163.45	1.07889	0.114027	9.46177	3.02785e-21	4.0853e-20	ENSMUSG00000021368.7	Tbc1d7
1646.35	1.00642	0.106367	9.46178	3.02748e-21	4.0853e-20	ENSMUSG00000049670.8	Morn4
332.617	1.14664	0.121189	9.4616	3.03272e-21	4.08947e-20	ENSMUSG00000033739.8	Fkbpl
52610.1	0.894528	0.0945723	9.45866	3.11914e-21	4.20354e-20	ENSMUSG00000032186.8	Tmod2
1626.43	1.2027	0.127187	9.45617	3.19417e-21	4.30214e-20	ENSMUSG00000059173.10	Pde1a
9024.73	0.861764	0.0911431	9.45507	3.22819e-21	4.34542e-20	ENSMUSG00000003464.7	Pex19
327.554	2.69018	0.284614	9.45204	3.32303e-21	4.47047e-20	ENSMUSG00000002228.6	Ppm1j
2256.54	0.812706	0.086021	9.44777	3.46115e-21	4.65356e-20	ENSMUSG00000017188.3	Coa3
1286.42	-1.96861	0.208372	-9.44757	3.46773e-21	4.65969e-20	ENSMUSG00000030660.7	Pik3c2a
962.738	-3.5492	0.375797	-9.44445	3.57271e-21	4.79797e-20	ENSMUSG00000090828.2
1201.71	-1.16195	0.123089	-9.43993	3.73041e-21	5.00684e-20	ENSMUSG00000033278.8	Ptprm
109.374	-2.21943	0.235132	-9.43911	3.75948e-21	5.04291e-20	ENSMUSG00000025815.7	Dhtkd1
8090.49	3.61886	0.383399	9.43887	3.76826e-21	5.05174e-20	ENSMUSG00000045246.5	Kcng4
301.221	-2.35826	0.249915	-9.43628	3.86259e-21	5.1752e-20	ENSMUSG00000047793.7	Sned1
786.697	-1.50773	0.159783	-9.43612	3.86843e-21	5.18001e-20	ENSMUSG00000024006.10	Stk38
532.918	3.00477	0.318677	9.4289	4.14414e-21	5.54598e-20	ENSMUSG00000033249.3	Hsf4
1008.23	1.0044	0.106532	9.42815	4.17369e-21	5.58228e-20	ENSMUSG00000063760.6	Rnf217
1625.67	0.917816	0.0973548	9.42753	4.19841e-21	5.61208e-20	ENSMUSG00000060038.8	Dhps
1558.33	0.880777	0.093428	9.42733	4.20671e-21	5.61993e-20	ENSMUSG00000022151.10	Ttc33
85.787	-2.22657	0.236237	-9.42513	4.29566e-21	5.73542e-20	ENSMUSG00000036875.8	Dna2
567.492	-1.78381	0.189312	-9.42261	4.40025e-21	5.87167e-20	ENSMUSG00000034616.9	Ssh3
2214.79	0.912858	0.0968845	9.42213	4.42049e-21	5.89526e-20	ENSMUSG00000061461.6	Smim20
174.429	-4.18182	0.443855	-9.42159	4.443e-21	5.92186e-20	ENSMUSG00000004894.4	Hapln2
1232.67	-1.01491	0.107733	-9.42059	4.48574e-21	5.97537e-20	ENSMUSG00000054387.6	Mdm4
1151.26	-1.77331	0.188278	-9.41858	4.57248e-21	6.08739e-20	ENSMUSG00000060002.8	Chpt1
1133.55	0.962149	0.10216	9.41804	4.59572e-21	6.1148e-20	ENSMUSG00000020832.7	Eral1
74.3977	-2.32467	0.246856	-9.41711	4.63678e-21	6.16587e-20	ENSMUSG00000026418.10	Tnni1
4747.74	1.48105	0.157282	9.41655	4.66164e-21	6.19536e-20	ENSMUSG00000029512.7	Ulk1
123.404	-2.31169	0.245888	-9.40142	5.38313e-21	7.1501e-20	ENSMUSG00000085084.1	4930570G19Rik
3175.49	1.17725	0.125263	9.39822	5.54924e-21	7.36649e-20	ENSMUSG00000045302.7	Preb
3860.4	0.584984	0.062245	9.39809	5.55605e-21	7.37128e-20	ENSMUSG00000014550.8	Rbsn
479.693	-1.52762	0.162567	-9.39688	5.62041e-21	7.45238e-20	ENSMUSG00000035725.7	Prkx
197.496	-1.22365	0.130231	-9.39602	5.66674e-21	7.50949e-20	ENSMUSG00000053985.8	Zfp14
3601.45	1.01775	0.108329	9.39503	5.72027e-21	7.57607e-20	ENSMUSG00000028920.9	Fbxo42
6810.26	2.48167	0.264223	9.39234	5.86797e-21	7.76723e-20	ENSMUSG00000041556.8	Fbxo2
741.504	1.19035	0.12682	9.38615	6.22322e-21	8.23272e-20	ENSMUSG00000024228.6	Nudt12
10600.8	1.15495	0.1231	9.38221	6.46069e-21	8.54198e-20	ENSMUSG00000083899.1
628.549	-2.41021	0.256903	-9.38181	6.48517e-21	8.56943e-20	ENSMUSG00000038024.9	Dennd4c
141.377	-2.12844	0.226881	-9.38132	6.51517e-21	8.60414e-20	ENSMUSG00000072647.3	Adam1a
14628.5	0.968841	0.103291	9.37973	6.61449e-21	8.7303e-20	ENSMUSG00000022789.7	Dnm1l
6857.38	1.08313	0.115501	9.37765	6.74568e-21	8.89835e-20	ENSMUSG00000026526.7	Fh1
56.0624	-3.38035	0.36057	-9.37501	6.9172e-21	9.11939e-20	ENSMUSG00000045868.5	Gvin1
3027.46	0.936666	0.0999546	9.37092	7.19011e-21	9.47376e-20	ENSMUSG00000020740.7	Gga3
334.536	-2.48352	0.265055	-9.36985	7.2638e-21	9.56538e-20	ENSMUSG00000001761.6	Smo
1984.16	-2.6027	0.277814	-9.36849	7.35745e-21	9.68318e-20	ENSMUSG00000026249.4	Serpine2
1272.5	2.4754	0.264295	9.36607	7.52858e-21	9.8971e-20	ENSMUSG00000017737.2	Mmp9
4839	1.26609	0.135179	9.36607	7.52835e-21	9.8971e-20	ENSMUSG00000020476.8	Dbnl
8694.25	2.01458	0.215158	9.36327	7.73043e-21	1.01567e-19	ENSMUSG00000053693.9	Mast1
4001.93	0.777345	0.0830631	9.35849	8.08861e-21	1.06212e-19	ENSMUSG00000060904.7	Arl1
3629.95	0.677356	0.0723802	9.3583	8.10275e-21	1.06337e-19	ENSMUSG00000034157.5	Cipc
1164.21	0.983454	0.1051	9.3573	8.1799e-21	1.07288e-19	ENSMUSG00000019863.6	Qrsl1
47192.5	1.04371	0.111559	9.35566	8.30813e-21	1.08908e-19	ENSMUSG00000047126.10	Cltc
78.5416	-2.91615	0.311797	-9.35273	8.54108e-21	1.11898e-19	ENSMUSG00000032643.6	Fhl3
368.171	-2.07773	0.222166	-9.35216	8.5876e-21	1.12444e-19	ENSMUSG00000052430.8	Bmpr1b
33.2434	-3.93301	0.42057	-9.35162	8.63125e-21	1.12951e-19	ENSMUSG00000085246.1
24386.2	0.644622	0.0689357	9.35106	8.67763e-21	1.13494e-19	ENSMUSG00000027797.8	Dclk1
273.649	-3.02195	0.323183	-9.35061	8.71469e-21	1.13914e-19	ENSMUSG00000032667.10	Pon2
59800.8	-2.93894	0.314405	-9.34763	8.96322e-21	1.17096e-19	ENSMUSG00000092341.1	Malat1
145.433	-1.47675	0.157983	-9.34751	8.97312e-21	1.17159e-19	ENSMUSG00000042289.5	Hsd3b7
761.718	-1.43539	0.153565	-9.34709	9.00898e-21	1.17561e-19	ENSMUSG00000034818.10	Celf5
305.741	-1.33239	0.142565	-9.3459	9.1114e-21	1.1883e-19	ENSMUSG00000039308.4	Ndst2
1571.75	1.73609	0.185839	9.34188	9.46357e-21	1.23353e-19	ENSMUSG00000063919.6	Srrm4
14174.5	0.818247	0.0876514	9.33524	1.00762e-20	1.31264e-19	ENSMUSG00000005161.9	Prdx2
2872.19	0.58368	0.0625455	9.33208	1.03812e-20	1.3516e-19	ENSMUSG00000022412.6	Mief1
3026.22	0.694089	0.07439	9.33041	1.05465e-20	1.37236e-19	ENSMUSG00000025041.9	Nt5c2
413.332	1.26633	0.135795	9.32533	1.10635e-20	1.43881e-19	ENSMUSG00000021732.8	Fgf10
661.068	-1.92987	0.20699	-9.3235	1.12568e-20	1.4623e-19	ENSMUSG00000001065.8	Zfp276
80964.6	1.34282	0.144025	9.32351	1.12554e-20	1.4623e-19	ENSMUSG00000043091.8	Tuba1c
12771.6	0.842136	0.0903366	9.3222	1.13953e-20	1.47947e-19	ENSMUSG00000025781.8	Atp5c1
4237.75	0.734009	0.0787421	9.32168	1.14513e-20	1.4859e-19	ENSMUSG00000021669.7	Col4a3bp
551.761	-1.67109	0.179311	-9.31951	1.16877e-20	1.51572e-19	ENSMUSG00000029090.7	Adgra3
2057.16	1.03875	0.111471	9.31854	1.17953e-20	1.52881e-19	ENSMUSG00000026970.9	Rbms1
1559.31	0.858761	0.0921763	9.31651	1.2023e-20	1.55745e-19	ENSMUSG00000024556.3	Me2
629.678	-0.802462	0.0861559	-9.31406	1.23033e-20	1.59287e-19	ENSMUSG00000087177.1	E130307A14Rik
1877.29	-1.72659	0.185383	-9.31363	1.23536e-20	1.59848e-19	ENSMUSG00000032228.8	Tcf12
638.491	1.02021	0.109569	9.31115	1.26451e-20	1.63528e-19	ENSMUSG00000064254.6	Ethe1
3295.72	0.987937	0.106135	9.30826	1.29943e-20	1.6795e-19	ENSMUSG00000031819.6	Emc8
121.285	-2.18977	0.235276	-9.30721	1.31238e-20	1.69528e-19	ENSMUSG00000042284.8	Itga1
1490.58	-1.59964	0.171897	-9.30581	1.32974e-20	1.71675e-19	ENSMUSG00000006586.9	Runx1t1
6344.41	1.33398	0.143444	9.29971	1.4083e-20	1.81715e-19	ENSMUSG00000050192.7	Eif5a2
62.7383	-2.0261	0.217977	-9.29505	1.47137e-20	1.89747e-19	ENSMUSG00000043336.8	Filip1l
82.2894	-2.07851	0.223654	-9.29344	1.49378e-20	1.92529e-19	ENSMUSG00000024795.9	Kif20b
119.329	-1.94003	0.208815	-9.29064	1.53367e-20	1.9756e-19	ENSMUSG00000019944.7	Rhobtb1
493.043	-2.51297	0.270684	-9.28379	1.63561e-20	2.10573e-19	ENSMUSG00000029781.7	Fkbp9
321.403	1.65265	0.178063	9.28124	1.6752e-20	2.15549e-19	ENSMUSG00000060467.2
87.7746	2.74011	0.295359	9.27722	1.73958e-20	2.23708e-19	ENSMUSG00000068587.5	Mgam
4429.63	0.784084	0.0845302	9.27579	1.76304e-20	2.26599e-19	ENSMUSG00000043683.3	Fem1a
7476.23	1.09039	0.117595	9.2724	1.81998e-20	2.33787e-19	ENSMUSG00000035891.10	Cerk
3790.58	0.897869	0.0968361	9.27204	1.82613e-20	2.34447e-19	ENSMUSG00000021024.8	Psma6
2837.31	1.1211	0.120917	9.27164	1.83305e-20	2.35204e-19	ENSMUSG00000041801.5	Phlda3
2198.81	0.846337	0.091285	9.27138	1.83755e-20	2.3565e-19	ENSMUSG00000015290.8	Ubl4a
21456.2	1.16768	0.125953	9.27076	1.8483e-20	2.36897e-19	ENSMUSG00000017639.6	Rab11fip4
20613.7	1.66837	0.179971	9.27022	1.85767e-20	2.37966e-19	ENSMUSG00000013921.8	Clip3
101.293	-2.08289	0.22471	-9.26923	1.87497e-20	2.40048e-19	ENSMUSG00000043410.9	Hfm1
8610.62	1.05419	0.113746	9.26797	1.8973e-20	2.42772e-19	ENSMUSG00000038324.7	Trpc4ap
1962.48	0.809551	0.0873631	9.26651	1.92339e-20	2.45975e-19	ENSMUSG00000022466.5	Rpap3
216.313	2.76249	0.298147	9.26554	1.94091e-20	2.48077e-19	ENSMUSG00000028023.9	Pitx2
566.07	-1.69973	0.183476	-9.26406	1.96799e-20	2.51398e-19	ENSMUSG00000002032.9	Tmem25
195.866	-2.56848	0.277298	-9.26252	1.99659e-20	2.54911e-19	ENSMUSG00000033952.8	Aspm
2597.99	0.850629	0.0918423	9.26184	2.00941e-20	2.56406e-19	ENSMUSG00000030335.5	Mrpl51
340.475	1.21906	0.131632	9.26115	2.02236e-20	2.57916e-19	ENSMUSG00000034509.7	Mad2l1bp
10386.6	0.740613	0.0799784	9.26016	2.0412e-20	2.60174e-19	ENSMUSG00000031529.4	Tnks
1598.81	-3.08539	0.333243	-9.25869	2.06958e-20	2.63645e-19	ENSMUSG00000038608.8	Dock10
490.304	-2.60905	0.28181	-9.25816	2.07989e-20	2.64812e-19	ENSMUSG00000041730.6	Prrxl1
45.6584	-3.3323	0.360089	-9.25409	2.16058e-20	2.74935e-19	ENSMUSG00000019734.10	Tmc4
92.5693	-3.94944	0.426839	-9.25277	2.18749e-20	2.78205e-19	ENSMUSG00000041423.10	Paqr6
17079.5	0.98774	0.106765	9.2515	2.21362e-20	2.81373e-19	ENSMUSG00000036309.8	Skp1a
115.89	-1.71366	0.18526	-9.25003	2.2442e-20	2.85102e-19	ENSMUSG00000035456.5	Prdm8
617.355	1.07983	0.11678	9.24672	2.31494e-20	2.93928e-19	ENSMUSG00000036411.8	9530077C05Rik
1791.5	0.71508	0.077335	9.24653	2.31907e-20	2.94128e-19	ENSMUSG00000021785.7	Ngly1
432.752	-1.7619	0.190546	-9.24658	2.31791e-20	2.94128e-19	ENSMUSG00000038943.9	Prc1
756.208	-1.44867	0.156722	-9.24354	2.38464e-20	3.02277e-19	ENSMUSG00000003585.7	Sec14l2
2907.7	0.856819	0.0927102	9.24191	2.42143e-20	3.06772e-19	ENSMUSG00000028669.8	Pithd1
58492	1.30512	0.14123	9.24112	2.43926e-20	3.08861e-19	ENSMUSG00000030695.7	Aldoa
14926.4	1.37158	0.148487	9.237	2.53504e-20	3.20813e-19	ENSMUSG00000026179.8	Pnkd
6868.9	1.21547	0.131591	9.23673	2.54148e-20	3.21452e-19	ENSMUSG00000026817.8	Ak1
156.145	-2.80055	0.303241	-9.23537	2.57396e-20	3.25381e-19	ENSMUSG00000015224.9	Cyp2j9
1622.26	1.50959	0.163478	9.23423	2.6016e-20	3.28695e-19	ENSMUSG00000058420.5	Syt17
3696.42	0.814656	0.0882529	9.23093	2.68302e-20	3.38795e-19	ENSMUSG00000021911.8	Parg
2587.82	0.787906	0.0853756	9.2287	2.73934e-20	3.45718e-19	ENSMUSG00000020409.3	Slu7
16644.5	1.03776	0.112464	9.22748	2.77082e-20	3.49499e-19	ENSMUSG00000033419.8	Snap91
1643.47	0.749406	0.0812151	9.22742	2.77241e-20	3.49509e-19	ENSMUSG00000047989.5	Ino80c
7378.85	0.688289	0.0746043	9.22586	2.81286e-20	3.54415e-19	ENSMUSG00000034354.10	Mtmr3
14667.8	1.11769	0.121194	9.2223	2.90783e-20	3.6618e-19	ENSMUSG00000029840.5	Mtpn
6684.17	0.921297	0.0999135	9.22095	2.94476e-20	3.70629e-19	ENSMUSG00000002546.9	Golga2
8386.97	0.663172	0.071927	9.22007	2.96897e-20	3.73472e-19	ENSMUSG00000038095.8	Sbno1
1200.7	0.759364	0.0823669	9.21929	2.99084e-20	3.76017e-19	ENSMUSG00000027207.8	Galk2
2589.22	0.829251	0.0900021	9.21369	3.15109e-20	3.95948e-19	ENSMUSG00000028455.9	Stoml2
1535.63	1.26311	0.137105	9.21269	3.1806e-20	3.99438e-19	ENSMUSG00000039523.8	Cep104
1312.39	1.09373	0.11873	9.21189	3.20445e-20	4.02214e-19	ENSMUSG00000029708.9	Gcc1
3672.7	0.646008	0.0701467	9.20939	3.27969e-20	4.11435e-19	ENSMUSG00000006134.3	Crkl
115.736	-2.74118	0.297724	-9.20711	3.35029e-20	4.20062e-19	ENSMUSG00000027765.1	P2ry1
197.844	-2.37813	0.258352	-9.20499	3.41716e-20	4.28213e-19	ENSMUSG00000028369.9	Svep1
213.387	-3.32556	0.361393	-9.20206	3.51152e-20	4.39798e-19	ENSMUSG00000091070.1
2632.47	0.867328	0.0942695	9.20051	3.56242e-20	4.45931e-19	ENSMUSG00000025264.5	Tsr2
203.371	-1.89842	0.206368	-9.19918	3.60689e-20	4.51252e-19	ENSMUSG00000037725.7	Ckap2
1859.34	0.849786	0.0923927	9.19755	3.66212e-20	4.57914e-19	ENSMUSG00000071662.3	Polr2g
522.99	0.993786	0.108062	9.19642	3.70057e-20	4.62471e-19	ENSMUSG00000075704.9	Txnrd2
980.506	-1.65965	0.180473	-9.19614	3.71045e-20	4.63454e-19	ENSMUSG00000034761.9	Map4k5
104.033	-4.2613	0.463479	-9.19416	3.77933e-20	4.71802e-19	ENSMUSG00000084911.1
2730.39	1.2059	0.131198	9.19144	3.8763e-20	4.83646e-19	ENSMUSG00000029088.8	Kcnip4
250.709	-1.99301	0.216871	-9.18984	3.93415e-20	4.90597e-19	ENSMUSG00000030513.7	Pcsk6
1141.54	0.986074	0.10731	9.18906	3.9629e-20	4.93916e-19	ENSMUSG00000028251.5	Tstd3
62.7854	-2.0611	0.224302	-9.18892	3.968e-20	4.94284e-19	ENSMUSG00000079671.2	2610203C22Rik
3580.13	1.23754	0.134707	9.18695	4.04144e-20	5.0316e-19	ENSMUSG00000050908.6	Tvp23a
139.541	-2.68972	0.292821	-9.18556	4.09405e-20	5.09434e-19	ENSMUSG00000021876.8	Rnase4
400.336	1.18783	0.129319	9.18523	4.10632e-20	5.10686e-19	ENSMUSG00000084384.2
4829.37	0.993873	0.108264	9.18008	4.30762e-20	5.35432e-19	ENSMUSG00000024855.8	Pacs1
2743.61	0.793758	0.0864708	9.17949	4.33147e-20	5.38107e-19	ENSMUSG00000004895.8	Prcc
130.722	-2.65375	0.289221	-9.17551	4.49439e-20	5.58046e-19	ENSMUSG00000029084.4	Cd38
109.038	1.99931	0.217903	9.1752	4.50753e-20	5.59375e-19	ENSMUSG00000080935.1
268.175	-3.17742	0.346374	-9.17339	4.58356e-20	5.68505e-19	ENSMUSG00000018166.8	Erbb3
4547.17	0.957007	0.104347	9.17137	4.67049e-20	5.78975e-19	ENSMUSG00000039230.8	Tbcd
1633.43	0.947721	0.103354	9.16969	4.74382e-20	5.87749e-19	ENSMUSG00000031148.8	Gpkow
57.926	-2.97313	0.324253	-9.16916	4.76725e-20	5.90334e-19	ENSMUSG00000025013.8	Tll2
7521.99	0.968205	0.105606	9.16813	4.8129e-20	5.95668e-19	ENSMUSG00000022523.8	Fgf12
4430.19	0.809066	0.0882512	9.16776	4.82972e-20	5.97428e-19	ENSMUSG00000005371.8	Fbxo11
74.4819	-2.45046	0.26733	-9.16643	4.88933e-20	6.04477e-19	ENSMUSG00000029070.3	Mxra8
6699.33	0.879229	0.0959494	9.16347	5.02559e-20	6.20991e-19	ENSMUSG00000022031.4	Elp3
86.225	-2.60186	0.284071	-9.15921	5.22793e-20	6.45646e-19	ENSMUSG00000020330.8	Hmmr
1103.67	-1.15022	0.12562	-9.1564	5.36584e-20	6.62323e-19	ENSMUSG00000022672.7	Prkdc
2748.24	1.63872	0.178995	9.15509	5.43132e-20	6.70047e-19	ENSMUSG00000039640.7	Mrpl12
1121.19	1.47445	0.161071	9.15403	5.48459e-20	6.76256e-19	ENSMUSG00000037151.7	Lrrc20
2591.89	3.10902	0.339673	9.15298	5.53867e-20	6.8256e-19	ENSMUSG00000029304.8	Spp1
1276.01	1.01222	0.110613	9.15096	5.64275e-20	6.95015e-19	ENSMUSG00000011306.6	Sugp1
545.22	1.71628	0.187553	9.15088	5.64707e-20	6.95175e-19	ENSMUSG00000074364.4	Ehd2
89.475	-2.17501	0.237782	-9.14708	5.84908e-20	7.19659e-19	ENSMUSG00000091747.2
3449.21	1.16119	0.126955	9.14647	5.88228e-20	7.23357e-19	ENSMUSG00000026895.7	Ndufa8
10823	0.947718	0.103625	9.14566	5.92676e-20	7.28438e-19	ENSMUSG00000038619.6	Ensa
503.967	-2.08631	0.228267	-9.13975	6.25974e-20	7.68953e-19	ENSMUSG00000009291.6	Pttg1ip
2663.31	1.61101	0.176292	9.13831	6.3433e-20	7.78803e-19	ENSMUSG00000020400.10	Tnip1
510.544	-2.88512	0.315758	-9.13712	6.41387e-20	7.87049e-19	ENSMUSG00000068699.5	Flnc
163.232	-3.6285	0.397246	-9.13414	6.59258e-20	8.08547e-19	ENSMUSG00000025537.6	Phkg1
197.588	-1.76946	0.193729	-9.1337	6.61992e-20	8.11469e-19	ENSMUSG00000006567.5	Atp7b
5159.88	1.15189	0.126142	9.13166	6.74558e-20	8.26432e-19	ENSMUSG00000021066.8	Atl1
159.572	-3.23373	0.354361	-9.12552	7.13955e-20	8.74235e-19	ENSMUSG00000045672.7	Col27a1
254.831	-3.43902	0.376864	-9.12534	7.15103e-20	8.75175e-19	ENSMUSG00000024621.8	Csf1r
50.481	-3.23679	0.354815	-9.12247	7.34344e-20	8.98246e-19	ENSMUSG00000061740.6	Cyp2d22
99.4819	2.09551	0.229797	9.11897	7.58384e-20	9.2716e-19	ENSMUSG00000027186.8	Elf5
1945.61	0.951539	0.104368	9.11714	7.71331e-20	9.42488e-19	ENSMUSG00000054676.8	1600014C10Rik
171.531	-2.68578	0.294608	-9.11647	7.76086e-20	9.47795e-19	ENSMUSG00000028015.2	Ctso
341.087	-1.55713	0.170831	-9.11503	7.8652e-20	9.60029e-19	ENSMUSG00000015522.11	Arnt
31.5913	-4.3117	0.473065	-9.11438	7.91184e-20	9.65211e-19	ENSMUSG00000045382.6	Cxcr4
184.958	-1.54398	0.169413	-9.11366	7.96455e-20	9.71128e-19	ENSMUSG00000086181.1
2681.54	1.28691	0.141288	9.10843	8.35852e-20	1.01863e-18	ENSMUSG00000030259.6	Rassf8
54.8681	-3.38457	0.371671	-9.10637	8.5185e-20	1.03757e-18	ENSMUSG00000078606.1	Gm4070
1889.52	1.05699	0.116117	9.10281	8.80256e-20	1.07161e-18	ENSMUSG00000025665.9	Rps6ka6
6034.31	0.994673	0.109272	9.10269	8.81224e-20	1.07222e-18	ENSMUSG00000005575.8	Ube2m
2438.74	1.0104	0.111015	9.10145	8.91379e-20	1.084e-18	ENSMUSG00000029147.7	Ppm1g
1283.53	1.22974	0.135131	9.10035	9.00388e-20	1.09438e-18	ENSMUSG00000025287.9	Acot9
55.5369	-3.04661	0.3348	-9.09979	9.05076e-20	1.0995e-18	ENSMUSG00000024206.8	Rfx2
112.03	-3.5342	0.388494	-9.09719	9.26967e-20	1.1255e-18	ENSMUSG00000036887.5	C1qa
789.744	1.79455	0.197274	9.09677	9.30594e-20	1.12931e-18	ENSMUSG00000027313.3	Chac1
175.665	-3.80369	0.418272	-9.09381	9.56251e-20	1.15983e-18	ENSMUSG00000022132.8	Cldn10
3147.66	0.855581	0.0940944	9.0928	9.65247e-20	1.17013e-18	ENSMUSG00000059486.5	Kbtbd2
13584.6	0.691285	0.0760386	9.09124	9.79194e-20	1.18641e-18	ENSMUSG00000001440.5	Kpnb1
286.557	-1.68823	0.185744	-9.089	9.99539e-20	1.21042e-18	ENSMUSG00000029863.7	Casp2
687.189	-3.0866	0.339614	-9.08858	1.00345e-19	1.21452e-18	ENSMUSG00000005397.7	Nid1
438.551	1.41245	0.155412	9.08844	1.0047e-19	1.21539e-18	ENSMUSG00000071265.3	1700086L19Rik
1137.27	-2.32587	0.255935	-9.08773	1.01124e-19	1.22267e-18	ENSMUSG00000021614.9	Vcan
2196.67	1.07132	0.117889	9.08755	1.01299e-19	1.22414e-18	ENSMUSG00000018574.8	Acadvl
5557.19	0.929143	0.102258	9.08629	1.02473e-19	1.23753e-18	ENSMUSG00000020189.7	Osbpl8
88.0525	-2.47195	0.272054	-9.08625	1.02514e-19	1.23753e-18	ENSMUSG00000048922.10	Cdca2
1412.12	0.798441	0.0878833	9.08524	1.03468e-19	1.24839e-18	ENSMUSG00000028271.8	Gtf2b
1659.9	1.51192	0.166429	9.08444	1.04235e-19	1.25698e-18	ENSMUSG00000018507.10	Trpv2
89.4474	-1.93478	0.212995	-9.08371	1.04936e-19	1.26477e-18	ENSMUSG00000028476.7	Reck
5152.68	1.78844	0.196898	9.08308	1.05546e-19	1.27146e-18	ENSMUSG00000002504.7	Slc9a3r2
1201.49	0.952212	0.104868	9.08008	1.08492e-19	1.30627e-18	ENSMUSG00000026709.3	Dars2
107.76	3.1801	0.35025	9.07952	1.09057e-19	1.31239e-18	ENSMUSG00000026770.4	Il2ra
6581.8	1.7057	0.187872	9.07905	1.09527e-19	1.31735e-18	ENSMUSG00000024219.9	Anks1
68.5499	-1.82553	0.201189	-9.07372	1.15019e-19	1.38269e-18	ENSMUSG00000030889.7	Vwa3a
3406.41	0.565792	0.062361	9.07285	1.15945e-19	1.39309e-18	ENSMUSG00000042502.3	Cd2bp2
206.545	-3.38374	0.37303	-9.07094	1.17993e-19	1.41696e-18	ENSMUSG00000059588.7	Calcrl
810.57	0.711127	0.0784244	9.06768	1.21581e-19	1.45929e-18	ENSMUSG00000036693.9	Nop14
216.52	-1.39358	0.153712	-9.06617	1.23278e-19	1.47888e-18	ENSMUSG00000023074.5	Mospd1
1096.84	1.2209	0.134673	9.06565	1.23867e-19	1.48518e-18	ENSMUSG00000020085.9	Aifm2
47.7818	-2.34078	0.2583	-9.06224	1.27804e-19	1.53159e-18	ENSMUSG00000017861.5	Mybl2
2332.72	1.18625	0.130916	9.06114	1.29094e-19	1.54624e-18	ENSMUSG00000016179.5	Camk1g
1392.66	1.06223	0.117234	9.06081	1.29488e-19	1.55016e-18	ENSMUSG00000022013.3	Dnajc15
151.269	-1.5707	0.173379	-9.05935	1.31232e-19	1.57022e-18	ENSMUSG00000002845.8	Tmem39a
70.4219	-2.37498	0.262168	-9.05899	1.31669e-19	1.57463e-18	ENSMUSG00000091234.1
12417	1.06601	0.117697	9.0572	1.33841e-19	1.59978e-18	ENSMUSG00000024425.3	Ndfip1
1608.33	1.2628	0.139434	9.05662	1.34556e-19	1.60749e-18	ENSMUSG00000078670.2	Fam174b
113.498	-2.80877	0.310304	-9.05167	1.40794e-19	1.68114e-18	ENSMUSG00000048763.5	Hoxb3
449.476	-1.2543	0.138594	-9.0502	1.42709e-19	1.70312e-18	ENSMUSG00000041488.8	Stx3
2697	0.667264	0.0737332	9.04971	1.43351e-19	1.7099e-18	ENSMUSG00000021840.9	Mapk1ip1l
1618.16	0.893609	0.0987587	9.04841	1.4507e-19	1.7295e-18	ENSMUSG00000021326.5	Trim27
655.884	-0.851528	0.0941463	-9.04473	1.50039e-19	1.78782e-18	ENSMUSG00000020520.8	Galnt10
219.857	3.346	0.370077	9.04136	1.54734e-19	1.84282e-18	ENSMUSG00000040345.8	Arhgap9
58.5867	-3.0156	0.333587	-9.03991	1.56803e-19	1.86649e-18	ENSMUSG00000024013.8	Fgd2
721.671	-3.67583	0.406653	-9.03922	1.57801e-19	1.8774e-18	ENSMUSG00000031775.4	Pllp
2273.84	1.50037	0.166023	9.03709	1.609e-19	1.91328e-18	ENSMUSG00000056851.7	Pcbp2
1708.83	1.04216	0.115367	9.03349	1.66279e-19	1.97622e-18	ENSMUSG00000049299.8	Trappc1
1833.07	-2.72487	0.301657	-9.03299	1.67051e-19	1.98438e-18	ENSMUSG00000068748.3	Ptprz1
6456.91	1.07611	0.119145	9.03198	1.68591e-19	2.00164e-18	ENSMUSG00000034751.8	Mast4
172.978	-1.49354	0.165397	-9.03004	1.71613e-19	2.03647e-18	ENSMUSG00000051278.8	Zgrf1
389.13	-2.09437	0.231979	-9.02829	1.74368e-19	2.0681e-18	ENSMUSG00000032198.7	Dock6
35.1665	-3.48384	0.385889	-9.0281	1.74685e-19	2.07079e-18	ENSMUSG00000051041.7	Olfml1
1475.17	0.739923	0.0819948	9.02403	1.81302e-19	2.14812e-18	ENSMUSG00000026749.5	Nek6
679.802	-1.81533	0.201313	-9.01743	1.92557e-19	2.28031e-18	ENSMUSG00000040929.9	Rfx3
30205.3	0.694704	0.0770493	9.01636	1.94443e-19	2.30145e-18	ENSMUSG00000058230.5	Arhgap35
111.013	-2.63886	0.292719	-9.015	1.96877e-19	2.32907e-18	ENSMUSG00000030409.8	Dmpk
3554.98	-1.14205	0.126707	-9.01336	1.99829e-19	2.36278e-18	ENSMUSG00000024978.9	Gpam
2810.63	0.856867	0.095089	9.01121	2.03787e-19	2.40834e-18	ENSMUSG00000030350.8	Prmt8
2157.67	-1.16572	0.129432	-9.00647	2.12791e-19	2.51346e-18	ENSMUSG00000043419.10	Rnf227
110.889	1.50674	0.167308	9.00576	2.14174e-19	2.5285e-18	ENSMUSG00000019732.7	Calr3
64.9775	-2.0443	0.227121	-9.00093	2.23821e-19	2.64104e-18	ENSMUSG00000059022.7	Kcp
3185.97	0.839052	0.0932437	8.99848	2.28866e-19	2.69919e-18	ENSMUSG00000022992.9	Kansl2
109.394	-2.52157	0.280302	-8.99592	2.34257e-19	2.76136e-18	ENSMUSG00000048120.10	Entpd1
1899.5	1.02259	0.113673	8.99585	2.34416e-19	2.76182e-18	ENSMUSG00000064181.4	Rab3ip
3769.34	0.974872	0.108394	8.9938	2.38829e-19	2.81237e-18	ENSMUSG00000030216.9	Wbp11
92.2247	-2.73849	0.304496	-8.99352	2.3944e-19	2.81813e-18	ENSMUSG00000053218.2
9190.72	1.00411	0.11169	8.99012	2.46963e-19	2.90519e-18	ENSMUSG00000026496.6	Parp1
975.681	1.14146	0.127024	8.98613	2.56078e-19	3.01088e-18	ENSMUSG00000031758.8	Cdyl2
278.653	-3.02836	0.337031	-8.98538	2.57843e-19	3.03009e-18	ENSMUSG00000040848.6	Sft2d2
213.358	-2.00073	0.222699	-8.984	2.611e-19	3.06679e-18	ENSMUSG00000027495.4	Fam210b
1815.08	0.737473	0.0820882	8.98392	2.61291e-19	3.06747e-18	ENSMUSG00000015971.4	Actr8
224.624	-3.89636	0.433944	-8.97895	2.73369e-19	3.20763e-18	ENSMUSG00000025927.6	Tfap2b
94.5788	-3.08001	0.34305	-8.9783	2.74983e-19	3.22492e-18	ENSMUSG00000062031.5	Pgghg
3799.56	0.794221	0.0884992	8.97432	2.85096e-19	3.34184e-18	ENSMUSG00000022898.6	Vps26c
285.255	1.41425	0.157596	8.97393	2.86109e-19	3.352e-18	ENSMUSG00000042165.6
42.055	-2.54813	0.284016	-8.97176	2.9181e-19	3.41705e-18	ENSMUSG00000089706.1	B230216N24Rik
941.536	-1.2272	0.136856	-8.96707	3.0451e-19	3.56396e-18	ENSMUSG00000019970.9	Sgk1
84.1552	-3.83312	0.427604	-8.96417	3.12621e-19	3.65703e-18	ENSMUSG00000026435.8	Slc45a3
5347.22	1.21357	0.135387	8.96369	3.14e-19	3.6713e-18	ENSMUSG00000032802.7	Srxn1
17383.7	0.936306	0.104465	8.96286	3.1636e-19	3.69702e-18	ENSMUSG00000022016.9	Akap11
400.57	-2.50703	0.279742	-8.96196	3.18961e-19	3.72552e-18	ENSMUSG00000073474.4
216.274	-1.18096	0.131783	-8.96137	3.20655e-19	3.74342e-18	ENSMUSG00000038594.7	Cep85l
311.018	-3.11087	0.347147	-8.96125	3.21029e-19	3.74588e-18	ENSMUSG00000044037.8	Als2cl
1286.21	-1.10315	0.123116	-8.96023	3.23994e-19	3.77857e-18	ENSMUSG00000023951.9	Vegfa
5015.82	1.06842	0.119285	8.95685	3.34095e-19	3.8944e-18	ENSMUSG00000028851.6	Nudc
5235.87	0.769653	0.0859329	8.95645	3.35303e-19	3.9065e-18	ENSMUSG00000056820.6	Tsnax
3134.94	0.756081	0.0844318	8.95493	3.39953e-19	3.95867e-18	ENSMUSG00000033430.9	Terf2ip
121.929	-2.12835	0.237675	-8.95486	3.40171e-19	3.95921e-18	ENSMUSG00000025574.7	Tk1
660.682	1.45843	0.162912	8.95226	3.48273e-19	4.05146e-18	ENSMUSG00000031574.6	Star
795.108	1.00376	0.112182	8.94767	3.63075e-19	4.22152e-18	ENSMUSG00000030309.9	Caprin2
2159.87	0.997978	0.111578	8.94419	3.7468e-19	4.35427e-18	ENSMUSG00000042487.5	Leo1
94.1358	-2.09332	0.234059	-8.94355	3.76862e-19	4.3762e-18	ENSMUSG00000044350.7	Lacc1
449.565	2.12627	0.237744	8.94353	3.76948e-19	4.3762e-18	ENSMUSG00000074517.2	Gm10710
114.495	-3.13039	0.350125	-8.94078	3.86432e-19	4.48405e-18	ENSMUSG00000020241.7	Col6a2
2326.44	0.672266	0.0751917	8.9407	3.86718e-19	4.48511e-18	ENSMUSG00000028140.7	Mrpl9
2481.32	-1.01179	0.113176	-8.93994	3.89371e-19	4.51361e-18	ENSMUSG00000029238.7	Clock
6180.91	0.947739	0.106023	8.93903	3.92603e-19	4.54878e-18	ENSMUSG00000041658.6	Rragb
70691.9	1.05452	0.118003	8.93634	4.02284e-19	4.65862e-18	ENSMUSG00000021270.7	Hsp90aa1
14293.5	1.09256	0.122281	8.93481	4.07888e-19	4.72114e-18	ENSMUSG00000074781.3	Ube2n
4590.63	1.15677	0.129476	8.93426	4.09927e-19	4.74236e-18	ENSMUSG00000028488.9	Sh3gl2
1370.92	0.936577	0.104856	8.932	4.18386e-19	4.83779e-18	ENSMUSG00000020846.6	Rflnb
3692.58	1.00256	0.112252	8.93136	4.2079e-19	4.86314e-18	ENSMUSG00000063884.4	Ptcd3
626.452	-1.03632	0.116041	-8.93066	4.23464e-19	4.89159e-18	ENSMUSG00000019960.6	Dusp6
2322.09	1.45011	0.162382	8.9302	4.25222e-19	4.90944e-18	ENSMUSG00000051695.5	Pcbp1
58.1785	-2.68774	0.30098	-8.92996	4.26178e-19	4.91763e-18	ENSMUSG00000034023.9	Fancd2
102.127	2.46573	0.27612	8.92991	4.26359e-19	4.91763e-18	ENSMUSG00000073787.3	Gm10575
8840.69	0.822928	0.0921555	8.92978	4.26847e-19	4.92081e-18	ENSMUSG00000022403.8	St13
[truncated: 21,502 more rows]

## Sheet: edited logFC 1.5
baseMean	log2FoldChange	lfcSE	stat	pvalue	padj	ensembl_id	gene_name
996.423	25.6925	4.10786	6.25449	3.98818e-10	2.00278e-09	ENSMUSG00000069045.5	Ddx3y
282.294	24.5291	4.36816	5.61543	1.96073e-08	8.23944e-08	ENSMUSG00000069049.5	Eif2s3y
235.99	24.3031	4.45127	5.45982	4.76607e-08	1.93166e-07	ENSMUSG00000068457.7	Uty
263.767	23.6422	3.82096	6.1875	6.11275e-10	3.0171e-09	ENSMUSG00000056673.7	Kdm5d
87.2031	8.96467	1.69185	5.29874	1.16607e-07	4.5346e-07	ENSMUSG00000092226.1
29.3784	7.60258	1.65858	4.5838	4.56604e-06	1.47167e-05	ENSMUSG00000059565.3
29.4069	7.1687	1.84317	3.88933	0.000100521	0.000271937	ENSMUSG00000091973.2
19.4561	6.94564	1.29683	5.35587	8.51454e-08	3.36277e-07	ENSMUSG00000027919.5	Lce1g
9.70868	6.18613	1.38795	4.45703	8.31049e-06	2.58909e-05	ENSMUSG00000091148.1	Gm3182
26.9077	6.06807	1.78424	3.40093	0.000671569	0.00161447	ENSMUSG00000078374.3
26.296	6.04703	1.78462	3.38842	0.000702976	0.00168453	ENSMUSG00000090370.2
16.6765	5.9662	1.5439	3.86437	0.000111376	0.000299494	ENSMUSG00000092229.1
16.6997	5.96618	1.54542	3.86054	0.000113134	0.000303974	ENSMUSG00000092380.1
6.35589	5.95925	1.28396	4.64131	3.46211e-06	1.13378e-05	ENSMUSG00000086179.1
11.7729	5.82745	1.26262	4.61536	3.92418e-06	1.27594e-05	ENSMUSG00000033501.4	Crygs
78.5407	5.80871	1.25539	4.62702	3.70971e-06	1.20971e-05	ENSMUSG00000072324.3
6.66674	5.79303	1.27404	4.54698	5.44223e-06	1.73588e-05	ENSMUSG00000026390.1	Marco
7.08336	5.77242	1.41404	4.08221	4.46089e-05	0.000126167	ENSMUSG00000091700.1	LOC108168186
7.33468	5.71414	1.59599	3.5803	0.000343203	0.000861746	ENSMUSG00000083549.1
7.63759	5.59997	1.70596	3.2826	0.00102856	0.00239596	ENSMUSG00000034690.6	Nlrp4c
31.2397	5.4039	1.88186	2.87157	0.00408443	0.00856934	ENSMUSG00000068303.5
36.5861	5.39128	0.864472	6.23651	4.47452e-10	2.23581e-09	ENSMUSG00000048399.4	Tprg
188.986	5.23791	0.401068	13.0599	5.58031e-39	2.44483e-37	ENSMUSG00000078503.3	Zfp990
224.497	5.20712	1.21926	4.27073	1.94831e-05	5.77922e-05	ENSMUSG00000071356.4	Reg3b
7.21983	5.18992	1.26338	4.10796	3.99175e-05	0.000113596	ENSMUSG00000029280.6	Smr3a
3.66734	5.11898	1.51109	3.3876	0.000705067	0.00168901	ENSMUSG00000092282.1
3.66734	5.11898	1.51109	3.3876	0.000705067	0.00168901	ENSMUSG00000092497.1
4.20557	5.09892	1.76961	2.88138	0.00395937	0.00832895	ENSMUSG00000079223.2
7.31614	5.07473	1.32117	3.8411	0.000122482	0.000327563	ENSMUSG00000053724.3
113.428	5.04707	0.499376	10.1067	5.15667e-24	8.55546e-23	ENSMUSG00000044103.4	Il1f9
3.39575	4.99945	1.50909	3.31289	0.00092336	0.00217109	ENSMUSG00000027068.6	Dhrs9
25.0738	4.98593	1.65193	3.01824	0.0025425	0.00554061	ENSMUSG00000080880.1
2.15409	4.97117	1.98182	2.50839	0.0121283	0.0232158	ENSMUSG00000046774.9	8030474K03Rik
30.8388	4.97031	0.717464	6.92761	4.27999e-12	2.57123e-11	ENSMUSG00000082082.1
1.66658	4.91029	1.58995	3.08832	0.00201289	0.00445558	ENSMUSG00000087513.1
6.21693	4.88246	1.36451	3.57818	0.000345995	0.000868284	ENSMUSG00000032292.2	Nr2e3
5.31067	4.8237	1.40788	3.4262	0.000612086	0.00148058	ENSMUSG00000070530.4	Wfdc16
3.77676	4.7114	1.48481	3.17306	0.00150841	0.00341526	ENSMUSG00000088504.1
17.6111	4.70632	0.921843	5.10534	3.30204e-07	1.22026e-06	ENSMUSG00000006179.2	Prss16
24.226	4.67118	0.943837	4.94914	7.4543e-07	2.64528e-06	ENSMUSG00000025163.6	Cd7
2031.67	4.65679	0.241463	19.2857	7.07727e-83	1.85336e-80	ENSMUSG00000028963.1	Uts2
1.91744	4.65225	5.07305	0.917052	0.359115	0.452008	ENSMUSG00000052831.7
14.1603	4.579	1.21624	3.76488	0.000166631	0.000437857	ENSMUSG00000038676.2	Ucn
4.04326	4.57244	1.55603	2.93854	0.00329765	0.00703783	ENSMUSG00000079389.3
14.8345	4.56004	0.965565	4.72266	2.32779e-06	7.78463e-06	ENSMUSG00000038572.7	Bpifb5
5.27995	4.54945	1.13895	3.99444	6.48474e-05	0.00018018	ENSMUSG00000023943.7	Sult1c1
13.9639	4.52803	1.14024	3.97112	7.15343e-05	0.000197402	ENSMUSG00000064252.5	Olfr329-ps
3.04128	4.44084	1.41126	3.14672	0.00165116	0.00371048	ENSMUSG00000032015.6	Pou2f3
2.48869	4.42374	1.48612	2.97671	0.00291362	0.0062881	ENSMUSG00000075402.1	Krt76
43396	4.41672	0.222943	19.811	2.39284e-87	8.10926e-85	ENSMUSG00000023484.7	Prph
2.01441	4.38557	2.21169	1.98291	0.0473779	0.0791119	ENSMUSG00000071563.2
1.49052	4.36895	5.01378	0.871388	0.383542	0.476918	ENSMUSG00000071960.4
1.02586	4.36797	3.53849	1.23442	0.217048	0.296413	ENSMUSG00000090652.1
9.03808	4.35166	1.18883	3.66044	0.000251779	0.00064491	ENSMUSG00000012520.7	Phox2b
1104.5	4.34186	0.303034	14.328	1.46359e-46	9.72e-45	ENSMUSG00000001566.8	Mnx1
25.1917	4.32897	0.737417	5.87045	4.34616e-09	1.95696e-08	ENSMUSG00000003051.7	Elf3
1.69531	4.31882	1.64897	2.61911	0.00881606	0.0173959	ENSMUSG00000071564.2
2.87797	4.31438	1.436	3.00445	0.00266066	0.00577897	ENSMUSG00000054498.4	Olfr308
1.66696	4.30018	1.66124	2.58853	0.0096387	0.0188672	ENSMUSG00000083391.1
64.6911	4.28067	0.491806	8.70398	3.2045e-18	3.43719e-17	ENSMUSG00000017723.5	Wfdc2
45.6336	4.28051	0.687732	6.22409	4.84354e-10	2.41079e-09	ENSMUSG00000050359.6	Sprr1a
1.23378	4.26975	2.17394	1.96406	0.0495232	0.0823124	ENSMUSG00000091400.1
4.56625	4.24427	1.45942	2.9082	0.00363521	0.00770471	ENSMUSG00000091202.1
192101	4.23352	0.268161	15.7872	3.80827e-56	3.97111e-54	ENSMUSG00000022054.5	Nefm
27.2187	4.22424	0.774364	5.4551	4.8945e-08	1.98058e-07	ENSMUSG00000059956.7	Serpinb12
1037.82	4.21144	0.376246	11.1933	4.39596e-29	1.02848e-27	ENSMUSG00000032318.5	Isl2
45735	4.2102	0.0894705	47.0569	0	0	ENSMUSG00000036198.6	Arhgap36
1.074	4.2036	6.2512	0.672448	0.501299	0.591211	ENSMUSG00000091987.1	Gm10352
52.232	4.202	0.531908	7.89987	2.79204e-15	2.30536e-14	ENSMUSG00000075604.3	Cyp11b1
27.6008	4.1958	0.79832	5.25579	1.47394e-07	5.64141e-07	ENSMUSG00000069041.6	Slc25a31
3.20772	4.19106	1.45255	2.88531	0.00391023	0.00823461	ENSMUSG00000053054.7	Adh6a
1986.57	4.18343	0.159488	26.2304	1.1966e-151	1.96968e-148	ENSMUSG00000056423.7	Uts2b
0.978247	4.17375	2.11387	1.97446	0.0483295	0.0805551	ENSMUSG00000089775.1
2.59532	4.15516	1.53532	2.70639	0.00680201	0.0137165	ENSMUSG00000041138.9	Nme8
1.84044	4.15479	1.52153	2.73066	0.00632076	0.0128291	ENSMUSG00000089730.1	1700007P06Rik
1.29996	4.15217	1.76249	2.35586	0.01848	0.0339882	ENSMUSG00000076792.2
1.29996	4.15217	1.76249	2.35586	0.01848	0.0339882	ENSMUSG00000076818.2
1.89153	4.13679	1.97403	2.0956	0.0361177	0.0619341	ENSMUSG00000083693.1
1.47867	4.08882	2.01003	2.03421	0.0419304	0.0708889	ENSMUSG00000078504.2	Gm438
35.7329	4.07639	0.570719	7.14255	9.16159e-13	5.93392e-12	ENSMUSG00000085244.2
1.2819	4.07451	3.44325	1.18333	0.236678	0.319066	ENSMUSG00000069031.5
0.72161	4.07417	3.47212	1.1734	0.240637	0.323521	ENSMUSG00000070702.4	Csn1s1
1.39985	4.0518	1.65177	2.453	0.0141669	0.0266968	ENSMUSG00000050440.7	Hamp
649.388	4.02941	0.171573	23.4851	5.79699e-122	4.04823e-119	ENSMUSG00000090669.1
15.4668	4.02511	0.796371	5.05431	4.31952e-07	1.57256e-06	ENSMUSG00000042045.5	Sln
4.40644	4.02041	1.34023	2.99978	0.00270172	0.00585988	ENSMUSG00000091282.1
1.11793	4.01336	2.11451	1.89801	0.0576945	0.0939825	ENSMUSG00000074343.3	Gldnos
12.1304	4.00716	0.956751	4.1883	2.81055e-05	8.15938e-05	ENSMUSG00000024803.8	Ankrd1
9.10575	3.98527	2.3198	1.71794	0.0858077	0.133367	ENSMUSG00000084403.1
18.0977	3.98307	0.896102	4.44488	8.79409e-06	2.73142e-05	ENSMUSG00000033633.7	Clec18a
2936.88	3.98123	0.241858	16.461	6.99133e-61	8.47974e-59	ENSMUSG00000030666.4	Calcb
20548.1	3.98007	0.285494	13.941	3.57056e-44	2.04685e-42	ENSMUSG00000072812.4	Ahnak2
3.16988	3.97794	1.40458	2.83211	0.00462414	0.00962023	ENSMUSG00000024313.6	Mep1b
1.37288	3.96678	1.67595	2.36688	0.0179386	0.0331006	ENSMUSG00000093264.1
13.4969	3.96328	0.947263	4.18393	2.86514e-05	8.3136e-05	ENSMUSG00000044375.7	Pcare
3096.02	3.96172	0.12376	32.0112	7.61364e-225	5.84854e-221	ENSMUSG00000024697.3	Gna14
8.29198	3.94615	1.13854	3.46598	0.000528295	0.00129214	ENSMUSG00000025091.3	Pnliprp2
1.46834	3.93721	1.87514	2.09969	0.0357563	0.0613738	ENSMUSG00000063651.5	Cnfn
39.8904	3.92412	0.492916	7.96103	1.70607e-15	1.43647e-14	ENSMUSG00000074071.3	Fam169b
10.315	3.91223	1.01213	3.86533	0.000110939	0.000298442	ENSMUSG00000022657.9	Cd96
12.2247	3.90668	0.821683	4.75448	1.98957e-06	6.7012e-06	ENSMUSG00000015519.6	2310057J18Rik
53.5916	3.90555	0.511322	7.63814	2.20374e-14	1.67552e-13	ENSMUSG00000037086.3	Prr32
2.82837	3.89704	1.54777	2.51785	0.0118074	0.0226544	ENSMUSG00000092552.1
0.503499	3.87094	6.2559	0.618766	0.53607	0.623309	ENSMUSG00000051769.2	Wfdc15a
5.84157	3.86396	1.21707	3.17481	0.00149934	0.00339646	ENSMUSG00000039742.8	Fam71f1
0.853062	3.86342	2.38056	1.6229	0.10461	0.15832	ENSMUSG00000085896.1
2.88178	3.84639	1.5004	2.56358	0.01036	0.0201505	ENSMUSG00000063130.3	Calml3
0.72197	3.83191	2.27704	1.68284	0.0924055	0.14225	ENSMUSG00000086547.1
4.22355	3.83067	1.37851	2.77884	0.00545528	0.0111957	ENSMUSG00000037583.2	Nr0b2
1.66843	3.82544	1.67552	2.28314	0.0224223	0.0404131	ENSMUSG00000064263.6	Platr26
12.087	3.82232	0.927903	4.11931	3.8001e-05	0.000108557	ENSMUSG00000085400.1
1.48087	3.82031	1.51532	2.52112	0.011698	0.0224614	ENSMUSG00000089992.1	G6pd2
959.712	3.81776	0.141342	27.0109	1.10078e-160	2.81862e-157	ENSMUSG00000026468.6	Lhx4
1.79205	3.80138	2.02333	1.87878	0.0602749	0.0976543	ENSMUSG00000086136.1	Gm12718
1.23941	3.80134	1.85673	2.04733	0.0406258	0.0689006	ENSMUSG00000072753.5
541.588	3.79575	0.320259	11.8521	2.09864e-32	6.12967e-31	ENSMUSG00000022479.9	Vdr
13146.6	3.7884	0.104676	36.1918	8.2041e-287	9.45317e-283	ENSMUSG00000032231.8	Anxa2
1247.07	3.78248	0.195281	19.3694	1.39833e-83	4.02806e-81	ENSMUSG00000034683.6	Ppp1r1c
43.17	3.76986	0.472475	7.97895	1.47584e-15	1.24902e-14	ENSMUSG00000085447.1	9530026F06Rik
10.9321	3.7693	1.35219	2.78756	0.00531071	0.0109234	ENSMUSG00000072749.3
0.929012	3.76716	2.79697	1.34687	0.178021	0.251055	ENSMUSG00000078673.3	Gm2083
0.433046	3.76494	4.3937	0.856895	0.391503		ENSMUSG00000081282.1
1.51692	3.76482	1.533	2.45585	0.014055	0.0265034	ENSMUSG00000082329.1
4.49257	3.75913	1.41317	2.66007	0.00781244	0.015585	ENSMUSG00000028591.5	Pramef12
4208.96	3.75388	0.23784	15.7832	4.06031e-56	4.19596e-54	ENSMUSG00000013584.5	Aldh1a2
7158.37	3.75088	0.140062	26.7802	5.4926e-158	1.1507e-154	ENSMUSG00000068220.5	Lgals1
19.0168	3.75072	0.748942	5.00802	5.49935e-07	1.9768e-06	ENSMUSG00000030825.9	Hsd17b14
18162.8	3.74968	0.14798	25.3391	1.1864e-141	1.51893e-138	ENSMUSG00000023064.4	Sncg
8690.76	3.74924	0.212697	17.6272	1.52457e-69	2.49175e-67	ENSMUSG00000021919.6	Chat
1.79088	3.74746	1.85868	2.0162	0.0437796	0.0736746	ENSMUSG00000061397.7	Krt79
218.544	3.74233	0.311777	12.0032	3.4169e-33	1.05979e-31	ENSMUSG00000029307.5	Dmp1
0.553501	3.73	3.69841	1.00854	0.313194	0.403396	ENSMUSG00000021743.5	Fezf2
9840.45	3.72656	0.153171	24.3294	9.58611e-131	8.83648e-128	ENSMUSG00000030669.7	Calca
222.626	3.71869	0.326949	11.3739	5.64151e-30	1.41467e-28	ENSMUSG00000050395.7	Tnfsf15
6.99789	3.71852	1.17778	3.15724	0.00159271	0.00358858	ENSMUSG00000022832.4	Ropn1
116.149	3.7164	0.269992	13.7649	4.14633e-43	2.25359e-41	ENSMUSG00000044522.4	A730020M07Rik
101.541	3.71052	0.312746	11.8643	1.81363e-32	5.31745e-31	ENSMUSG00000084127.1
0.544023	3.70925	5.04516	0.735209	0.462212	0.554342	ENSMUSG00000085915.1
245.217	3.70453	0.238898	15.5067	3.12364e-54	2.9869e-52	ENSMUSG00000054763.3	Defb42
44.4709	3.69609	0.457843	8.07285	6.86775e-16	6.03843e-15	ENSMUSG00000086021.1
1.35308	3.6824	1.98151	1.85838	0.0631148	0.101797	ENSMUSG00000091379.1
0.422318	3.67058	5.38149	0.682076	0.495191		ENSMUSG00000084184.1
31.5021	3.66902	0.781024	4.6977	2.63105e-06	8.74423e-06	ENSMUSG00000032454.3	Rbp2
8.64199	3.66726	0.994147	3.68885	0.000225267	0.000581004	ENSMUSG00000091179.1
1.21784	3.66225	2.62731	1.39392	0.163343	0.233224	ENSMUSG00000091137.1
6.22057	3.65363	1.02175	3.57586	0.000349082	0.000875364	ENSMUSG00000074183.3	Gsta1
4223.24	3.64672	0.219049	16.6479	3.13192e-62	3.96566e-60	ENSMUSG00000085139.1	A730046J19Rik
96.8403	3.64203	0.315488	11.5441	7.90531e-31	2.1061e-29	ENSMUSG00000083038.1
2.40882	3.63832	1.68558	2.15849	0.0308894	0.0537527	ENSMUSG00000057654.3	Olfr328
10025.3	3.63588	0.122532	29.6729	1.71931e-193	9.90535e-190	ENSMUSG00000021998.10	Lcp1
923.81	3.62992	0.195434	18.5737	5.24976e-77	1.06123e-74	ENSMUSG00000028214.7	Gem
1.25657	3.62108	2.03935	1.77561	0.0757973	0.119665	ENSMUSG00000086289.1
8090.49	3.61886	0.383399	9.43887	3.76826e-21	5.05174e-20	ENSMUSG00000045246.5	Kcng4
1.41664	3.61432	1.7409	2.07612	0.0378831	0.0646727	ENSMUSG00000015401.6	Cltrn
1159.48	3.60855	0.164801	21.8964	2.81166e-106	1.50686e-103	ENSMUSG00000042258.5	Isl1
3.67816	3.58951	1.36455	2.63055	0.00852479	0.0168731	ENSMUSG00000029272.7	Sult1e1
0.942916	3.58893	2.02032	1.77642	0.0756643	0.119488	ENSMUSG00000063830.5
2.3283	3.58605	1.56314	2.29414	0.0217826	0.0393834	ENSMUSG00000092445.1
2.37146	3.58561	1.52531	2.35075	0.0187358	0.0344092	ENSMUSG00000092378.1
4.24259	3.57497	1.17542	3.04144	0.00235446	0.00515276	ENSMUSG00000086318.1
3192.12	3.57243	0.326881	10.9288	8.39222e-28	1.82624e-26	ENSMUSG00000030847.7	Bag3
1.39295	3.56132	1.69134	2.10561	0.0352379	0.0605742	ENSMUSG00000081845.1
0.912754	3.55524	2.07279	1.7152	0.0863086	0.134055	ENSMUSG00000042849.4	Olfr1414
0.740671	3.54902	3.62133	0.980031	0.327071	0.418486	ENSMUSG00000049149.6	Olfr1258
0.446672	3.54885	4.42716	0.80161	0.422779		ENSMUSG00000081432.1
3.37805	3.53502	1.69284	2.08822	0.0367778	0.0629583	ENSMUSG00000023906.2	Cldn6
1.2606	3.52456	1.93893	1.81778	0.0690974	0.110335	ENSMUSG00000000215.4	Ins2
0.989648	3.5194	2.18907	1.60772	0.107897	0.162643	ENSMUSG00000026572.5	Tbx19
6043.61	3.51597	0.142807	24.6204	7.63349e-134	7.64842e-131	ENSMUSG00000041548.4	Hspb8
0.544941	3.50738	4.51606	0.776646	0.437368	0.530593	ENSMUSG00000061486.5
3036.65	3.50694	0.216	16.2358	2.81498e-59	3.25986e-57	ENSMUSG00000029359.7	Tesc
0.463116	3.5039	6.26251	0.559504	0.575817		ENSMUSG00000092165.1
73.5564	3.49584	0.358681	9.74637	1.91189e-22	2.80455e-21	ENSMUSG00000061815.5	Rufy4
10313.8	3.48961	0.125778	27.7442	2.04665e-169	5.89563e-166	ENSMUSG00000028370.6	Pappa
2.07889	3.47444	1.5295	2.27162	0.0231097	0.041493	ENSMUSG00000090744.1	LOC102642386
69.2779	3.46973	0.424305	8.17744	2.89935e-16	2.6295e-15	ENSMUSG00000028635.7	Edn2
2986.39	3.46372	0.26102	13.27	3.458e-40	1.62301e-38	ENSMUSG00000058743.4	Kcnj14
3.25059	3.46097	1.50698	2.29662	0.0216403	0.0391538	ENSMUSG00000067614.3	Krt86
5.61755	3.44911	1.23126	2.80128	0.00508999	0.0105097	ENSMUSG00000029281.8	Smr2
29.2584	3.44873	0.976732	3.53089	0.000414169	0.00102784	ENSMUSG00000090643.1
0.547649	3.4365	4.33994	0.791831	0.428459	0.521542	ENSMUSG00000074805.5	Il1bos
5051.42	3.42681	0.122404	27.9958	1.82715e-172	7.0178e-169	ENSMUSG00000022206.5	Npr3
3242.6	3.42308	0.269928	12.6815	7.49011e-37	2.85305e-35	ENSMUSG00000033788.9	Dysf
23663.7	3.42285	0.229335	14.9251	2.26171e-50	1.80349e-48	ENSMUSG00000055322.7	Tns1
2907.67	3.41531	0.239194	14.2784	2.98462e-46	1.94295e-44	ENSMUSG00000042644.8	Itpr3
3.21619	3.40863	1.58984	2.14401	0.0320324	0.0555237	ENSMUSG00000079378.2	Gm8279
9449.37	3.39921	0.336343	10.1064	5.17522e-24	8.57391e-23	ENSMUSG00000022860.8	Chodl
32.8498	3.39152	0.612127	5.54056	3.01513e-08	1.24389e-07	ENSMUSG00000085022.2	Gm5860
19.9582	3.37938	0.584293	5.78371	7.30688e-09	3.20737e-08	ENSMUSG00000087470.1
2.17295	3.37828	1.59904	2.11269	0.0346272	0.0596267	ENSMUSG00000023391.7	Dlx2
10.2904	3.37575	0.766189	4.4059	1.05346e-05	3.23746e-05	ENSMUSG00000086631.1
719.98	3.3754	0.974895	3.46232	0.000535547	0.00130905	ENSMUSG00000059751.5
1.96975	3.37465	1.61113	2.09458	0.0362083	0.062071	ENSMUSG00000034127.7	Tspan8
4.45431	3.3734	1.20532	2.79876	0.00512992	0.0105827	ENSMUSG00000005547.8	Cyp2a5
1.39384	3.36783	1.83145	1.83889	0.0659309	0.105799	ENSMUSG00000073226.3
1.67498	3.35716	1.63855	2.04886	0.0404758	0.0686715	ENSMUSG00000085510.1
11.2554	3.35653	0.835755	4.01617	5.9152e-05	0.000165191	ENSMUSG00000037942.3	Crp
16.2566	3.35066	0.847285	3.95459	7.66667e-05	0.000210683	ENSMUSG00000050818.3	Olfr330
219.857	3.346	0.370077	9.04136	1.54734e-19	1.84282e-18	ENSMUSG00000040345.8	Arhgap9
0.594733	3.34094	2.87644	1.16148	0.245445	0.328911	ENSMUSG00000070448.5	Vmn2r89
2.32444	3.33924	1.593	2.0962	0.0360645	0.0618521	ENSMUSG00000044303.5	Cdkn2a
1.00783	3.3365	1.93162	1.7273	0.084113	0.131034	ENSMUSG00000064039.3	Ccr1l1
1.89152	3.33383	1.74553	1.90992	0.0561439	0.09182	ENSMUSG00000007457.3
3.51355	3.32759	1.50982	2.20396	0.027527	0.0484551	ENSMUSG00000086845.1	Gm13010
2975.66	3.32485	0.34947	9.51399	1.83487e-21	2.51694e-20	ENSMUSG00000029219.7	Slc10a4
2.11955	3.32416	1.54151	2.15643	0.0310501	0.0539858	ENSMUSG00000084939.1
1480.29	3.31516	0.328716	10.0852	6.42389e-24	1.05516e-22	ENSMUSG00000010825.11	Grid2ip
3289.54	3.30736	0.218062	15.1671	5.84194e-52	5.08028e-50	ENSMUSG00000022508.5	Bcl6
2.49092	3.30672	1.61462	2.04798	0.040562	0.0687974	ENSMUSG00000060765.3	Olfr325
9.10078	3.30667	0.970434	3.40741	0.000655818	0.00157907	ENSMUSG00000081494.1
8.85948	3.30621	0.967939	3.41573	0.000636119	0.00153549	ENSMUSG00000039224.1	D1Pas1
2.41473	3.30254	1.63459	2.02041	0.0433411	0.0730114	ENSMUSG00000042124.4	Lce1f
0.842456	3.29922	2.17624	1.51602	0.129515	0.190922	ENSMUSG00000051200.1	Olfr513
1.04013	3.29833	2.27138	1.45212	0.146467	0.212312	ENSMUSG00000059455.2	Plac8l1
0.728409	3.29542	3.18898	1.03338	0.301428	0.390774	ENSMUSG00000078683.2	Mup1
0.772654	3.29486	3.58361	0.919425	0.357873	0.450714	ENSMUSG00000078687.3	Mup8
1.34933	3.277	1.82366	1.79694	0.0723453	0.114868	ENSMUSG00000062170.6	Fmr1nb
1.17427	3.26844	1.85763	1.75947	0.0784985	0.123346	ENSMUSG00000075605.2	Slurp2
20.0851	3.2642	0.582205	5.60661	2.06329e-08	8.65936e-08	ENSMUSG00000037708.9	Spag6
1.0524	3.25752	2.24784	1.44918	0.147288	0.2133	ENSMUSG00000035923.3	Myf6
1.1692	3.25618	2.40266	1.35524	0.175341	0.247761	ENSMUSG00000037727.6	Avp
1.03396	3.25385	2.47869	1.31273	0.189274	0.264319	ENSMUSG00000030142.3	Clec4e
0.577954	3.244	5.19979	0.62387	0.532713	0.62052	ENSMUSG00000087297.1
2.00972	3.24386	1.52955	2.1208	0.033939	0.0585686	ENSMUSG00000090404.1
3.62825	3.23673	1.44269	2.24354	0.0248621	0.0443115	ENSMUSG00000049723.8	Mmp12
1.84601	3.2101	1.51001	2.12588	0.0335133	0.0579293	ENSMUSG00000074240.3	Cib3
2.0556	3.21002	1.51455	2.11945	0.0340522	0.0587375	ENSMUSG00000085464.1	Gm16208
30.849	3.20985	0.488796	6.56686	5.13863e-11	2.80755e-10	ENSMUSG00000058952.7	Cfi
31.9298	3.2082	0.539608	5.94542	2.75755e-09	1.26639e-08	ENSMUSG00000066361.3	Serpina3c
7.52608	3.20769	1.02229	3.13774	0.00170254	0.00381663	ENSMUSG00000043618.9
3266.93	3.20296	0.127993	25.0246	3.3e-138	3.62135e-135	ENSMUSG00000021255.10	Esrrb
13.7327	3.19362	0.89234	3.57892	0.000345015	0.000865919	ENSMUSG00000026295.5	Spp2
29.3872	3.18776	0.514335	6.19783	5.72452e-10	2.83581e-09	ENSMUSG00000051617.3	Krt9
1.99418	3.18646	4.61121	0.691025	0.48955	0.580273	ENSMUSG00000069053.5	Uba1y
315.246	3.18616	0.231025	13.7914	2.87099e-43	1.57528e-41	ENSMUSG00000028150.7	Rorc
107.76	3.1801	0.35025	9.07952	1.09057e-19	1.31239e-18	ENSMUSG00000026770.4	Il2ra
10.4719	3.17981	1.19835	2.65349	0.00796645	0.0158579	ENSMUSG00000079403.2
29.5532	3.17169	0.749454	4.232	2.31624e-05	6.80059e-05	ENSMUSG00000072432.3
41.748	3.16985	0.445141	7.12101	1.07142e-12	6.88919e-12	ENSMUSG00000048699.4	Krt90
5.65127	3.16104	1.05639	2.99229	0.00276893	0.0059938	ENSMUSG00000082308.1
1.04913	3.16043	2.46464	1.28231	0.199734	0.276516	ENSMUSG00000072982.1	9230009I02Rik
409.238	3.15445	0.277454	11.3693	5.94885e-30	1.48528e-28	ENSMUSG00000001249.8	Hpn
30.9241	3.15392	0.49889	6.32187	2.58417e-10	1.31899e-09	ENSMUSG00000013936.6	Myl2
284.848	3.15338	0.270546	11.6556	2.14808e-31	5.92136e-30	ENSMUSG00000060204.4	Gm5868
4305.84	3.15124	0.185298	17.0063	7.37513e-65	1.0427e-62	ENSMUSG00000039954.7	Stk32a
3.18832	3.14403	1.26315	2.48905	0.0128087	0.0243725	ENSMUSG00000071716.3	Apol7e
70.3113	3.13044	0.308585	10.1445	3.50522e-24	5.86197e-23	ENSMUSG00000082334.1
1768.26	3.12625	0.328642	9.51263	1.85907e-21	2.54862e-20	ENSMUSG00000004951.9	Hspb1
9.16661	3.12363	0.846987	3.68793	0.000226088	0.000582992	ENSMUSG00000040629.3	Mael
74.1081	3.12314	0.358098	8.72145	2.74656e-18	2.96462e-17	ENSMUSG00000044313.7	Mab21l3
15.2824	3.1214	0.566255	5.51236	3.54051e-08	1.45154e-07	ENSMUSG00000070719.4	Pla2g4d
8.77736	3.11312	0.821771	3.78831	0.000151678	0.000400576	ENSMUSG00000090435.1
12.9528	3.11143	0.673638	4.61884	3.85894e-06	1.25588e-05	ENSMUSG00000090237.1
2014.47	3.11077	0.178275	17.4493	3.48655e-68	5.50325e-66	ENSMUSG00000028755.3	Cda
839.183	3.10975	0.232226	13.391	6.82519e-41	3.3253e-39	ENSMUSG00000051920.6	Rspo2
2591.89	3.10902	0.339673	9.15298	5.53867e-20	6.8256e-19	ENSMUSG00000029304.8	Spp1
2670.36	3.10811	0.123589	25.1488	1.4581e-139	1.76852e-136	ENSMUSG00000047821.8	Trim16
3877.76	3.10252	0.171872	18.0513	7.70264e-73	1.38678e-70	ENSMUSG00000024942.9	Capn1
0.444141	3.10245	4.47501	0.693283	0.488132		ENSMUSG00000085920.1
14.8872	3.08972	1.15438	2.67652	0.00743904	0.0148942	ENSMUSG00000079406.3
0.720427	3.08936	2.63083	1.17429	0.240279	0.323115	ENSMUSG00000091349.1
192118	3.08861	0.192003	16.0862	3.18712e-58	3.5654e-56	ENSMUSG00000020396.7	Nefh
10.9885	3.07924	0.799566	3.85115	0.000117566	0.000315	ENSMUSG00000044041.4	Krt13
16423	3.07902	0.173935	17.7021	4.0394e-70	6.94686e-68	ENSMUSG00000022212.9	Cpne6
2065.89	3.07757	0.206459	14.9064	2.99274e-50	2.34584e-48	ENSMUSG00000038473.8	Nos1ap
56.8485	3.0754	0.422144	7.28519	3.21214e-13	2.17781e-12	ENSMUSG00000056912.5	1700017N19Rik
0.870791	3.06857	1.93188	1.58838	0.112199	0.168401	ENSMUSG00000091794.1	Vmn2r18
1.50812	3.06659	1.59236	1.92581	0.0541285	0.0889406	ENSMUSG00000044697.4
70.7661	3.05928	0.398204	7.6827	1.55766e-14	1.20256e-13	ENSMUSG00000026971.9	Itgb6
1.99822	3.05679	1.43007	2.1375	0.0325571	0.056378	ENSMUSG00000091319.1
73.7601	3.05583	0.394331	7.74942	9.23156e-15	7.30818e-14	ENSMUSG00000023439.5	Gnb3
2.63025	3.05498	1.25058	2.44284	0.0145721	0.0273887	ENSMUSG00000074236.2
3.78137	3.05393	2.27636	1.34159	0.179729	0.253062	ENSMUSG00000058328.6	Xlr5a
0.444392	3.04524	5.50545	0.553132	0.580173		ENSMUSG00000025004.8	Cyp2c40
0.582928	3.04343	3.58248	0.84953	0.395586	0.488914	ENSMUSG00000079451.2	Tmprss11g
70.3362	3.04124	0.309894	9.81379	9.82125e-23	1.47735e-21	ENSMUSG00000039070.5	Cpa4
0.645796	3.04097	2.93838	1.03492	0.300708	0.389973	ENSMUSG00000084829.1
1712.07	3.03936	0.281006	10.816	2.8907e-27	5.96386e-26	ENSMUSG00000060594.4	Layn
26.3201	3.03658	0.482388	6.29489	3.07613e-10	1.56041e-09	ENSMUSG00000090270.1
5.42272	3.03394	1.11485	2.72138	0.00650095	0.013167	ENSMUSG00000042240.8	Crybb2
0.91871	3.0303	2.01407	1.50457	0.132435	0.194703	ENSMUSG00000086945.1
7.8759	3.02999	0.969164	3.1264	0.00176963	0.0039555	ENSMUSG00000054579.7
0.699832	3.02967	1.95874	1.54674	0.121925	0.181134	ENSMUSG00000029092.5	D5Ertd615e
26973.2	3.02961	0.16835	17.9959	2.09854e-72	3.7489e-70	ENSMUSG00000062393.7	Dgkk
15.1259	3.02802	0.63423	4.77432	1.80313e-06	6.10806e-06	ENSMUSG00000041827.8	Oasl1
2.08355	3.02656	1.68432	1.7969	0.0723509	0.114869	ENSMUSG00000022085.3	Pebp4
1.5463	3.02561	1.81326	1.6686	0.0951958	0.145844	ENSMUSG00000082972.1
1.3802	3.02543	1.81854	1.66366	0.0961807	0.147226	ENSMUSG00000092288.1
0.779913	3.02419	2.58643	1.16925	0.242302	0.32529	ENSMUSG00000076853.2
1585.63	3.02312	0.114206	26.4708	2.10129e-154	3.72495e-151	ENSMUSG00000035105.5	Egln3
1861.03	3.02115	0.164592	18.3554	2.98786e-75	5.73794e-73	ENSMUSG00000021647.6	Cartpt
15.4645	3.0198	0.630924	4.78631	1.69873e-06	5.76627e-06	ENSMUSG00000045942.6	BC049762
7.37785	3.01191	0.969347	3.10716	0.00188896	0.00419982	ENSMUSG00000024806.3	Mlana
532.918	3.00477	0.318677	9.4289	4.14414e-21	5.54598e-20	ENSMUSG00000033249.3	Hsf4
510.503	3.00356	0.252909	11.876	1.57644e-32	4.65758e-31	ENSMUSG00000047963.5	Stbd1
160.648	2.99948	0.262531	11.4253	3.12693e-30	7.93612e-29	ENSMUSG00000033576.5	Apol6
9.94913	2.99162	0.792668	3.77412	0.000160575	0.000422908	ENSMUSG00000071340.1	Trappc3l
1.39466	2.99083	1.67932	1.78098	0.0749162	0.118431	ENSMUSG00000039198.7	Ptchd3
1.15222	2.99035	1.75252	1.70632	0.0879493	0.136173	ENSMUSG00000067835.4
1.34466	2.98997	1.83439	1.62995	0.103111	0.156339	ENSMUSG00000058807.3	Olfr331
0.911309	2.98915	1.91614	1.55999	0.118763	0.176905	ENSMUSG00000083281.1
2.1613	2.98894	1.90292	1.57072	0.116249	0.173616	ENSMUSG00000025431.4	Crisp1
0.811445	2.98868	2.06998	1.44382	0.148789	0.215176	ENSMUSG00000072791.4	Abcb5
1.13287	2.98787	2.03523	1.46808	0.142083	0.206914	ENSMUSG00000092438.1
0.709781	2.98732	2.36885	1.26109	0.207278	0.285075	ENSMUSG00000028533.4	Izumo3
0.520068	2.98566	2.80567	1.06415	0.287261	0.375364	ENSMUSG00000082608.1
0.51388	2.98547	3.31291	0.901162	0.367502	0.460477	ENSMUSG00000061388.5	Csn1s2b
0.553578	2.98503	3.33095	0.89615	0.370173	0.463218	ENSMUSG00000049548.7	Krt82
2.52267	2.98412	1.66587	1.79133	0.0732396	0.116056	ENSMUSG00000025461.9	Cd163l1
9.10337	2.98056	0.733086	4.06577	4.78733e-05	0.000135052	ENSMUSG00000086616.1
1263.78	2.97892	0.126745	23.5033	3.77409e-122	2.71793e-119	ENSMUSG00000064215.7	Ifi27
9.24721	2.97593	1.31088	2.27017	0.0231971	0.0416369	ENSMUSG00000081434.3
281685	2.97042	0.127438	23.3088	3.61112e-120	2.37766e-117	ENSMUSG00000022055.7	Nefl
66.9102	2.96724	0.333058	8.90907	5.14621e-19	5.88558e-18	ENSMUSG00000037705.7	Tecta
27962	2.9647	0.344492	8.606	7.56524e-18	7.87448e-17	ENSMUSG00000036585.9	Fgf1
1.15953	2.94869	1.93452	1.52425	0.127447	0.188295	ENSMUSG00000070495.4	Ctcfl
21.41	2.9481	0.560814	5.25682	1.46567e-07	5.6135e-07	ENSMUSG00000021456.7	Fbp2
1.94999	2.94792	1.96301	1.50173	0.133166	0.195533	ENSMUSG00000043681.5	Fam25c
17.6902	2.94659	0.809261	3.64109	0.000271485	0.000692154	ENSMUSG00000071574.5
0.983049	2.94659	2.00041	1.47299	0.140754	0.205217	ENSMUSG00000093006.1
0.953487	2.94349	2.08801	1.40971	0.158626	0.227391	ENSMUSG00000087351.1
928.835	2.94111	0.154428	19.0452	7.20061e-81	1.74672e-78	ENSMUSG00000055069.3	Rab39
0.474516	2.93071	2.91493	1.00541	0.314697		ENSMUSG00000070778.4
0.541096	2.93067	2.87511	1.01933	0.308048	0.397902	ENSMUSG00000084795.1
0.572177	2.92812	3.26602	0.89654	0.369965	0.462983	ENSMUSG00000087315.1
0.486796	2.92706	3.29928	0.887182	0.374981	0.468405	ENSMUSG00000049593.7	Lce1h
0.565334	2.92562	3.90617	0.748974	0.453873	0.546502	ENSMUSG00000086349.1	Gm13497
0.390824	2.92495	3.97228	0.73634	0.461524		ENSMUSG00000082867.1
3.42	2.92438	1.31174	2.22939	0.0257879	0.0457353	ENSMUSG00000031635.7	Anxa10
0.485812	2.92198	4.58975	0.636631	0.524365	0.613183	ENSMUSG00000066723.1	Vmn1r183
0.373738	2.91975	6.27717	0.465138	0.641833		ENSMUSG00000092008.1	Cyp2c69
44.8823	2.90184	0.626809	4.62954	3.66476e-06	1.19607e-05	ENSMUSG00000029378.4	Areg
9571.15	2.89973	0.154927	18.7167	3.61623e-78	7.93677e-76	ENSMUSG00000021972.6	Hmbox1
0.876632	2.89747	2.05263	1.41159	0.158071	0.226736	ENSMUSG00000032056.8	Btg4
1.08865	2.89447	6.21932	0.4654	0.641645	0.718561	ENSMUSG00000067764.5	Xlr5c
15.8484	2.88601	0.650823	4.4344	9.23272e-06	2.85825e-05	ENSMUSG00000046971.7	Pla2g4f
12.2019	2.88536	1.26847	2.27468	0.0229251	0.0412194	ENSMUSG00000091882.1	Gm6337
56.1558	2.87882	0.411844	6.99006	2.7477e-12	1.68765e-11	ENSMUSG00000037185.7	Krt80
10.262	2.87414	0.703983	4.08269	4.45178e-05	0.000125925	ENSMUSG00000081223.1
3.71795	2.86572	1.0978	2.61043	0.0090429	0.0178023	ENSMUSG00000074181.1
3.08403	2.86373	1.09338	2.61915	0.00881489	0.017395	ENSMUSG00000068009.5	Bpifb6
57.9224	2.86373	0.566603	5.05421	4.32187e-07	1.57317e-06	ENSMUSG00000078162.2
2.0292	2.86225	1.63282	1.75295	0.0796102	0.124863	ENSMUSG00000090605.1
1396.29	2.85392	0.164772	17.3204	3.29807e-67	5.00026e-65	ENSMUSG00000047986.6	Palm3
10068.6	2.85245	0.193855	14.7143	5.21796e-49	3.90415e-47	ENSMUSG00000051855.8	Mest
1138.78	2.84514	0.329846	8.62564	6.3735e-18	6.67928e-17	ENSMUSG00000007030.2	Vwa7
4.01396	2.8429	1.27326	2.23277	0.0255638	0.0453831	ENSMUSG00000086319.1
659.013	2.84067	0.181907	15.6161	5.65665e-55	5.59474e-53	ENSMUSG00000048070.4	Pirt
145.013	2.84066	0.39008	7.28226	3.28263e-13	2.22299e-12	ENSMUSG00000037124.6	Trim58
1.24623	2.84002	1.79285	1.58409	0.113174	0.169654	ENSMUSG00000081504.2
3.08864	2.83877	1.25217	2.26709	0.0233848	0.0419478	ENSMUSG00000059077.5	Pth
34363.8	2.83722	0.111456	25.456	6.0544e-143	8.72022e-140	ENSMUSG00000018340.7	Anxa6
2130.67	2.83693	0.114735	24.7259	5.63329e-135	5.90087e-132	ENSMUSG00000035834.5	Polr3g
2.38586	2.83046	1.40372	2.01641	0.0437576	0.073643	ENSMUSG00000085648.1
523.059	2.83018	0.215683	13.1219	2.46548e-39	1.09898e-37	ENSMUSG00000024747.3	Aldh1a7
15.1369	2.82732	0.629348	4.49245	7.04073e-06	2.21174e-05	ENSMUSG00000049709.3	Nlrp10
11.22	2.8266	0.862882	3.27577	0.00105375	0.00244943	ENSMUSG00000030470.7	Csrp3
5.63041	2.82624	1.00886	2.80141	0.00508802	0.0105066	ENSMUSG00000022357.2	Klhl38
9536.51	2.82569	0.106601	26.5072	8.01094e-155	1.53843e-151	ENSMUSG00000031207.10	Msn
9.76821	2.82142	0.929771	3.03454	0.00240904	0.00526571	ENSMUSG00000073803.2
1.65854	2.81872	1.62038	1.73954	0.0819391	0.128089	ENSMUSG00000062154.6	Tex33
9161.48	2.81669	0.10467	26.9103	1.6648e-159	3.83653e-156	ENSMUSG00000027827.9	Kcnab1
1170.64	2.8159	0.206348	13.6464	2.12155e-42	1.11116e-40	ENSMUSG00000001333.8	Sync
1.01359	2.8104	2.03696	1.3797	0.167679	0.238505	ENSMUSG00000081682.1
15.7924	2.81015	0.646257	4.34836	1.37161e-05	4.15249e-05	ENSMUSG00000001510.7	Dlx3
9911.86	2.80868	0.370396	7.5829	3.37919e-14	2.52181e-13	ENSMUSG00000023945.6	Slc5a7
4.49537	2.80791	1.45841	1.92532	0.0541887	0.0890332	ENSMUSG00000022589.6	Cyp11b2
77.5846	2.80695	0.397564	7.06037	1.66055e-12	1.049e-11	ENSMUSG00000021565.9	Slc6a19
2941.63	2.80521	0.266273	10.5351	5.95252e-26	1.11798e-24	ENSMUSG00000026547.9	Tagln2
0.701876	2.80274	4.2517	0.659205	0.509764	0.599186	ENSMUSG00000092222.1
47.7453	2.80142	0.351754	7.96414	1.66382e-15	1.40244e-14	ENSMUSG00000084814.1
2.1442	2.7992	1.58359	1.76763	0.0771229	0.121483	ENSMUSG00000026415.5	Fcamr
3.45934	2.79909	1.15326	2.42711	0.0152195	0.0284849	ENSMUSG00000085429.1
9237.24	2.79852	0.128087	21.8486	8.01678e-106	4.19879e-103	ENSMUSG00000032232.8	Cgnl1
1476.01	2.79816	0.126334	22.1488	1.07083e-108	6.01887e-106	ENSMUSG00000047344.9	Lancl3
26.1539	2.79784	0.531733	5.26174	1.42701e-07	5.47816e-07	ENSMUSG00000022857.6	Tmprss15
25.5195	2.79663	0.643067	4.34889	1.36826e-05	4.14288e-05	ENSMUSG00000070531.3	Wfdc6b
24.045	2.79659	0.731934	3.82083	0.000133006	0.000354226	ENSMUSG00000039518.7	Cdsn
3.63491	2.79308	1.29176	2.16222	0.0306012	0.0533356	ENSMUSG00000068680.1	Gm10248
1.39051	2.79275	1.69088	1.65166	0.0986037	0.150495	ENSMUSG00000073559.1
565.442	2.77512	0.142737	19.4422	3.39134e-84	1.04205e-81	ENSMUSG00000031844.7	Hsd17b2
17.1095	2.77474	0.740596	3.74663	0.000179224	0.000468172	ENSMUSG00000078915.1
5277.62	2.7693	0.138461	20.0006	5.43847e-89	1.89893e-86	ENSMUSG00000062991.5	Nrg1
38939.8	2.76645	0.222537	12.4314	1.76518e-35	6.21996e-34	ENSMUSG00000039126.8	Prune2
18.2649	2.76545	0.669132	4.13289	3.58234e-05	0.000102591	ENSMUSG00000085068.1
0.388122	2.76428	6.25831	0.441698	0.658708		ENSMUSG00000021216.6	Tubal3
7.20571	2.76352	0.920667	3.00165	0.00268517	0.00582726	ENSMUSG00000021214.7	Akr1c18
216.313	2.76249	0.298147	9.26554	1.94091e-20	2.48077e-19	ENSMUSG00000028023.9	Pitx2
17.9738	2.75104	0.827083	3.32619	0.000880412	0.00207731	ENSMUSG00000067001.5	Serpinb7
0.408331	2.74559	6.28281	0.437	0.662112		ENSMUSG00000066141.2	Gm11232
33.6822	2.7455	1.23341	2.22595	0.0260174	0.0461102	ENSMUSG00000047061.6
87.7746	2.74011	0.295359	9.27722	1.73958e-20	2.23708e-19	ENSMUSG00000068587.5	Mgam
406.183	2.74	0.192909	14.2036	8.69989e-46	5.46291e-44	ENSMUSG00000039103.8	Nexn
1516.23	2.73667	0.264415	10.3499	4.18862e-25	7.4769e-24	ENSMUSG00000014776.6	Nol3
22.0086	2.73283	0.847445	3.22478	0.00126069	0.00289252	ENSMUSG00000079381.2
0.554186	2.73015	3.31057	0.824676	0.409556	0.502942	ENSMUSG00000087602.1
9928.89	2.72878	0.194078	14.0602	6.66964e-45	3.96139e-43	ENSMUSG00000029361.10	Nos1
10.5438	2.72744	0.810523	3.36504	0.000765324	0.00182218	ENSMUSG00000059279.3	Olfr224
3.39909	2.72533	1.17087	2.32762	0.0199321	0.036357	ENSMUSG00000029158.6	Yipf7
19.517	2.72351	0.544614	5.00081	5.70888e-07	2.04701e-06	ENSMUSG00000031845.8	Bco1
8.03588	2.72341	1.00064	2.72166	0.00649541	0.0131581	ENSMUSG00000086948.1
4.09258	2.71266	1.08239	2.50616	0.012205	0.0233375	ENSMUSG00000035775.2	Krt20
1064.34	2.71197	0.147587	18.3753	2.06994e-75	4.04251e-73	ENSMUSG00000040666.10	Sh3bgr
53.5149	2.70793	0.572893	4.72677	2.28123e-06	7.63669e-06	ENSMUSG00000078967.2
3.75078	2.70792	1.7039	1.58924	0.112005	0.168154	ENSMUSG00000081355.1
4820.01	2.7068	0.10808	25.0445	2.00643e-138	2.31191e-135	ENSMUSG00000041959.8	S100a10
1190.59	2.70583	0.143436	18.8644	2.23817e-79	5.15786e-77	ENSMUSG00000042425.10	Frmpd3
0.896538	2.70361	3.06276	0.882738	0.377378	0.470701	ENSMUSG00000084278.1
635.448	2.70205	0.19666	13.7397	5.87429e-43	3.18524e-41	ENSMUSG00000074345.3	Tnfaip8l3
13.2228	2.70198	1.05845	2.55278	0.0106867	0.0207232	ENSMUSG00000092484.1
3719.52	2.70063	0.147987	18.2491	2.10166e-74	3.9699e-72	ENSMUSG00000025586.9	Cpeb1
5.40004	2.69983	0.978272	2.75979	0.00578385	0.0118227	ENSMUSG00000074553.3
22709.4	2.69513	0.224971	11.9799	4.52817e-33	1.39507e-31	ENSMUSG00000014846.5	Tppp3
39.2406	2.69417	0.441812	6.098	1.07401e-09	5.1435e-09	ENSMUSG00000025480.4	Syce1
4.1333	2.69266	1.20308	2.23813	0.0252124	0.0448318	ENSMUSG00000091126.1
2.09275	2.69181	1.59511	1.68754	0.0915005	0.141017	ENSMUSG00000041805.3	Pramel1
327.554	2.69018	0.284614	9.45204	3.32303e-21	4.47047e-20	ENSMUSG00000002228.6	Ppm1j
3.7769	2.68981	1.11113	2.42079	0.0154867	0.0289284	ENSMUSG00000086361.1
285.166	2.67373	0.244593	10.9313	8.16393e-28	1.77824e-26	ENSMUSG00000086897.1
136.188	2.67227	0.307018	8.70395	3.20526e-18	3.43719e-17	ENSMUSG00000083623.1
25.9287	2.66578	0.915915	2.91051	0.00360838	0.00765277	ENSMUSG00000046952.7
0.74839	2.66027	3.19418	0.83285	0.404929	0.49827	ENSMUSG00000054215.2	Sprr2k
9843.31	2.65883	0.187921	14.1487	1.90311e-45	1.1758e-43	ENSMUSG00000003500.7	Impdh1
2.9086	2.65216	1.54265	1.71923	0.0855731	0.13303	ENSMUSG00000083355.1
238.586	2.65081	0.20958	12.6482	1.14444e-36	4.30941e-35	ENSMUSG00000045345.5
2.03641	2.64768	1.61499	1.63944	0.101121	0.153787	ENSMUSG00000043484.2
2913.2	2.64617	0.267454	9.89391	4.42419e-23	6.81065e-22	ENSMUSG00000038354.7	Ankrd35
89.3866	2.64564	0.334124	7.91811	2.41141e-15	2.00183e-14	ENSMUSG00000020867.7	Spata20
3.52869	2.64558	1.04618	2.5288	0.0114454	0.0220461	ENSMUSG00000027048.8	Abcb11
44.5296	2.63844	0.67382	3.91564	9.0166e-05	0.000245525	ENSMUSG00000079501.2
39.5531	2.63408	0.452688	5.81876	5.92857e-09	2.63245e-08	ENSMUSG00000024366.7	Gfra3
3.96075	2.62847	1.07007	2.45636	0.0140354	0.0264729	ENSMUSG00000074412.3
0.821925	2.62801	2.4263	1.08314	0.278748	0.365982	ENSMUSG00000091573.1
1.47817	2.62694	1.9622	1.33877	0.180646	0.254058	ENSMUSG00000043727.5	F830045P16Rik
1.56924	2.6253	1.71024	1.53505	0.124773	0.184827	ENSMUSG00000057697.2	Vmn1r53
1.59831	2.62468	1.60586	1.63444	0.102167	0.155183	ENSMUSG00000082418.1
1.29104	2.62373	1.53045	1.71435	0.0864646	0.134243	ENSMUSG00000083820.1
885.382	2.62343	0.258528	10.1476	3.39691e-24	5.68495e-23	ENSMUSG00000032679.6	Cd59a
349.639	2.62077	0.236968	11.0596	1.96975e-28	4.44593e-27	ENSMUSG00000090432.1
2.55726	2.6171	1.43957	1.81797	0.0690686	0.110304	ENSMUSG00000047501.2	Cldn4
16.0115	2.61194	0.577083	4.5261	6.00825e-06	1.90271e-05	ENSMUSG00000078817.2	Nlrp12
83269	2.60362	0.147369	17.6674	7.47707e-70	1.23963e-67	ENSMUSG00000020917.10	Acly
1.26873	2.60093	1.63125	1.59444	0.110837	0.166596	ENSMUSG00000082189.1
1.33465	2.60089	1.63258	1.59312	0.111134	0.166997	ENSMUSG00000026523.7	Wdr64
7.55845	2.60015	0.895937	2.90215	0.00370607	0.00784121	ENSMUSG00000087540.1
1.88287	2.59939	1.6808	1.54652	0.121978	0.181202	ENSMUSG00000086756.1	Gm14051
94.0755	2.5974	0.400057	6.49259	8.43755e-11	4.51774e-10	ENSMUSG00000063683.6	Glyat
0.969807	2.59428	1.99372	1.30122	0.193182	0.268882	ENSMUSG00000070908.1	Gm13288
16.7629	2.59207	0.630899	4.10854	3.98174e-05	0.000113325	ENSMUSG00000089791.1
69.3754	2.59178	0.42714	6.06775	1.29718e-09	6.16363e-09	ENSMUSG00000074385.2	Gm10684
4.41168	2.59067	1.12602	2.30073	0.0214072	0.0387836	ENSMUSG00000091858.1
0.40838	2.59029	3.90538	0.663262	0.507162		ENSMUSG00000072312.1
0.711117	2.59027	2.50942	1.03222	0.301971	0.391347	ENSMUSG00000026735.2	Ptf1a
0.906774	2.58988	2.53579	1.02133	0.307098	0.396897	ENSMUSG00000068806.4	Olfr1259
0.380434	2.58945	4.65152	0.556689	0.57774		ENSMUSG00000086070.1	8430436N08Rik
0.731995	2.58877	2.52798	1.02405	0.305813	0.395525	ENSMUSG00000056829.2	Foxb2
0.834681	2.58859	2.45403	1.05483	0.291501	0.379936	ENSMUSG00000017211.8	Gsdma2
1.18498	2.58792	2.57873	1.00357	0.315588	0.405844	ENSMUSG00000053184.8	Spaca3
0.910023	2.58755	2.24238	1.15393	0.248528	0.332424	ENSMUSG00000055771.1
1.06878	2.58731	2.06981	1.25002	0.211292	0.289541	ENSMUSG00000038754.3	Elovl3
1589.41	2.58716	0.158964	16.2752	1.48141e-59	1.75073e-57	ENSMUSG00000033377.8	Palmd
0.756697	2.58715	2.25093	1.14937	0.250402	0.334426	ENSMUSG00000089705.1
0.551754	2.58712	2.23894	1.15551	0.247881	0.331655	ENSMUSG00000091370.1	5730435O14Rik
1.95559	2.58701	2.20252	1.17457	0.240168	0.322985	ENSMUSG00000090480.1
2.32151	2.58654	2.07236	1.24811	0.211989	0.290394	ENSMUSG00000036996.5
4.60578	2.58475	1.19784	2.15784	0.0309399	0.0538242	ENSMUSG00000083627.1
1.48276	2.58469	1.68456	1.53434	0.124945	0.185025	ENSMUSG00000075241.1
1.72023	2.58422	1.68351	1.53502	0.124779	0.184827	ENSMUSG00000071588.4
91.0947	2.58016	0.2402	10.7417	6.48412e-27	1.31537e-25	ENSMUSG00000040694.3	Apobec2
1.96582	2.57953	1.60623	1.60595	0.108285	0.163143	ENSMUSG00000090869.1
1.70183	2.57327	1.70268	1.5113	0.130711	0.192513	ENSMUSG00000073394.4
559.681	2.56917	0.186217	13.7966	2.67014e-43	1.46858e-41	ENSMUSG00000030137.7	Tuba8
530.123	2.56749	0.233486	10.9963	3.98054e-28	8.79497e-27	ENSMUSG00000029994.9	Anxa4
10.7635	2.56416	0.721973	3.5516	0.000382899	0.000955692	ENSMUSG00000027261.2	Hao1
0.979499	2.56028	2.07038	1.23663	0.216226	0.295495	ENSMUSG00000091594.1	LOC101056115
24.985	2.55979	0.430225	5.94989	2.68324e-09	1.23424e-08	ENSMUSG00000032999.8	Nlrp4f
2.82087	2.55838	1.32465	1.93136	0.0534382	0.0879192	ENSMUSG00000082755.1
1.07489	2.55675	2.27103	1.12581	0.260246	0.34549	ENSMUSG00000027355.8	Tmco5
1.04466	2.5547	2.31812	1.10206	0.270437	0.356738	ENSMUSG00000034239.8	Gm884
6.14583	2.55394	0.767339	3.3283	0.000873766	0.0020629	ENSMUSG00000086050.1
5.63657	2.55367	0.95414	2.67641	0.00744163	0.0148981	ENSMUSG00000087182.1
0.746749	2.55231	2.61537	0.975888	0.32912	0.420492	ENSMUSG00000058354.5	Krt6a
0.699765	2.55177	2.64336	0.96535	0.33437	0.426192	ENSMUSG00000085693.1
0.54947	2.5462	3.75771	0.677593	0.49803	0.588267	ENSMUSG00000083081.1
1.43417	2.54569	1.85456	1.37266	0.169858	0.241048	ENSMUSG00000083608.1
0.600139	2.54475	5.23209	0.486373	0.626703	0.705538	ENSMUSG00000082121.1
1.14951	2.54329	1.88932	1.34614	0.178257	0.251311	ENSMUSG00000034783.6	Cd207
43.5842	2.54247	0.342617	7.42074	1.16469e-13	8.24583e-13	ENSMUSG00000043036.7	Ccdc63
267.262	2.54159	0.213109	11.9263	8.63718e-33	2.62938e-31	ENSMUSG00000070305.4	Mpzl3
1.52417	2.53926	1.99588	1.27225	0.203285	0.280572	ENSMUSG00000090990.1
1.06966	2.53811	2.00624	1.2651	0.205834	0.283461	ENSMUSG00000086917.1
1.14007	2.53663	2.05512	1.2343	0.217092	0.296449	ENSMUSG00000056436.4	Cyct
0.874982	2.53553	2.08648	1.21522	0.224283	0.304843	ENSMUSG00000037263.6	Aldh3b3
1.25481	2.5326	2.16463	1.16999	0.242004	0.325017	ENSMUSG00000017165.1	Gast
3.12044	2.53254	1.12004	2.26111	0.0237525	0.0425302	ENSMUSG00000081761.1
2171.64	2.53122	0.151076	16.7545	5.24639e-63	6.90874e-61	ENSMUSG00000021108.10	Prkch
18.1314	2.52324	0.566786	4.45184	8.51375e-06	2.65063e-05	ENSMUSG00000033213.9	AA467197
0.590295	2.52162	2.74756	0.917767	0.358741	0.451586	ENSMUSG00000082541.1
10.3199	2.51909	0.775432	3.24862	0.00115965	0.00267536	ENSMUSG00000032315.5	Cyp1a1
0.603573	2.51867	3.00062	0.839384	0.401254	0.494777	ENSMUSG00000082519.1
0.54713	2.51793	3.07615	0.818532	0.413054	0.506347	ENSMUSG00000081230.1
1199.88	2.51781	0.168142	14.9743	1.08086e-50	8.80158e-49	ENSMUSG00000030222.7	Rerg
373.372	2.51733	0.138834	18.1319	1.78546e-73	3.31822e-71	ENSMUSG00000039745.7	Htatip2
0.574218	2.51664	3.04291	0.827051	0.408208	0.501608	ENSMUSG00000081030.1
2035.75	2.51657	0.134584	18.6988	5.06433e-78	1.08063e-75	ENSMUSG00000019066.7	Rab3d
0.667107	2.51627	3.27264	0.76888	0.441964	0.535155	ENSMUSG00000038968.2	Klk1b16
0.474992	2.51508	3.43986	0.731158	0.464683		ENSMUSG00000087386.1
100.019	2.51491	0.496374	5.06655	4.05087e-07	1.4792e-06	ENSMUSG00000023047.4	Amhr2
0.579386	2.51457	3.27819	0.767061	0.443045	0.536175	ENSMUSG00000026417.7	Pigr
4.75579	2.51339	1.26284	1.99026	0.0465619	0.0778958	ENSMUSG00000056359.4	D830013O20Rik
0.504189	2.51268	3.65242	0.687949	0.491485	0.582058	ENSMUSG00000061616.3	Olfr12
0.61388	2.51235	3.71363	0.67652	0.49871	0.588769	ENSMUSG00000075314.4
0.576907	2.51069	3.93823	0.637519	0.523787	0.612662	ENSMUSG00000082841.1
0.440841	2.51015	4.60998	0.544504	0.586095		ENSMUSG00000082151.1
0.446302	2.50951	4.62871	0.542162	0.587707		ENSMUSG00000025396.6	Hsd17b6
0.406683	2.50801	4.74829	0.528193	0.597366		ENSMUSG00000079988.2
1.05863	2.50735	6.2917	0.398517	0.690249	0.759636	ENSMUSG00000079859.1
1547.42	2.50163	0.123449	20.2645	2.64449e-91	1.0157e-88	ENSMUSG00000037196.6	Pacrg
94.5917	2.50063	0.263067	9.5057	1.98715e-21	2.71774e-20	ENSMUSG00000079460.4	4933403O08Rik
8.85274	2.49291	1.05581	2.36115	0.0182186	0.0335663	ENSMUSG00000072707.1	Olfr31
6027.71	2.48533	0.301225	8.25074	1.57414e-16	1.46392e-15	ENSMUSG00000025366.6	Esyt1
3.78937	2.48319	1.38291	1.79563	0.0725536	0.115128	ENSMUSG00000046049.5	Rp1l1
6810.26	2.48167	0.264223	9.39234	5.86797e-21	7.76723e-20	ENSMUSG00000041556.8	Fbxo2
6.86433	2.4778	0.918212	2.6985	0.00696519	0.0140223	ENSMUSG00000061356.6	Nuggc
1272.5	2.4754	0.264295	9.36607	7.52858e-21	9.8971e-20	ENSMUSG00000017737.2	Mmp9
366.98	2.47196	0.217351	11.3732	5.68939e-30	1.42513e-28	ENSMUSG00000050860.5	Phospho1
22.085	2.47103	0.48935	5.04961	4.42703e-07	1.60891e-06	ENSMUSG00000025557.8	Slc15a1
679.538	2.46984	0.786434	3.14055	0.0016863	0.00378391	ENSMUSG00000072736.4
1815.65	2.46964	0.311102	7.93836	2.04869e-15	1.70873e-14	ENSMUSG00000040856.11	Dlk1
55.0868	2.46599	0.354682	6.95267	3.58429e-12	2.17483e-11	ENSMUSG00000025754.4	Agbl1
102.127	2.46573	0.27612	8.92991	4.26359e-19	4.91763e-18	ENSMUSG00000073787.3	Gm10575
16.8883	2.4637	0.757204	3.25369	0.00113918	0.0026313	ENSMUSG00000084929.1	Foxo6os
92.2492	2.46271	0.492052	5.00498	5.58668e-07	2.00569e-06	ENSMUSG00000038729.12	Akap2
2.65533	2.46199	1.19909	2.05321	0.0400522	0.068048	ENSMUSG00000086441.1
4.12714	2.45994	0.92563	2.65758	0.00787028	0.0156841	ENSMUSG00000066715.1
67.4512	2.4553	0.308521	7.95831	1.74403e-15	1.46737e-14	ENSMUSG00000020395.7	Itk
61.9192	2.45483	0.313646	7.82675	5.00644e-15	4.03545e-14	ENSMUSG00000042417.4	Ccno
9.71615	2.4504	0.84149	2.91198	0.00359146	0.007619	ENSMUSG00000074595.3	Wfdc6a
4.30335	2.44866	1.05744	2.31565	0.0205771	0.0374359	ENSMUSG00000026931.4	1700019N19Rik
3.34554	2.4481	1.0919	2.24206	0.0249578	0.0444476	ENSMUSG00000068252.5	Apol7b
13.4358	2.44427	0.564099	4.33305	1.47057e-05	4.42767e-05	ENSMUSG00000053338.7	Tarm1
6787.23	2.4442	0.173819	14.0617	6.52911e-45	3.88794e-43	ENSMUSG00000028974.7	Dffa
1.62414	2.43908	1.84326	1.32324	0.185755	0.260068	ENSMUSG00000026304.7	Rab17
2.91351	2.43246	1.50278	1.61864	0.105526	0.159535	ENSMUSG00000022487.8	Gtsf1
9.12552	2.43097	0.691017	3.51796	0.000434883	0.00107716	ENSMUSG00000081350.1
28.9548	2.42387	0.496359	4.88329	1.04328e-06	3.63343e-06	ENSMUSG00000057818.6	1600029O15Rik
15687.1	2.41697	0.142748	16.9317	2.62618e-64	3.62397e-62	ENSMUSG00000009075.2	Cabp7
42.3351	2.4143	0.366696	6.58394	4.58138e-11	2.51256e-10	ENSMUSG00000083859.1
0.917312	2.4142	2.1245	1.13636	0.255805	0.340596	ENSMUSG00000020702.6	Ccl1
177.709	2.41399	0.231674	10.4197	2.01511e-25	3.67391e-24	ENSMUSG00000022026.5	Olfm4
204.039	2.41024	0.467695	5.15344	2.55745e-07	9.53973e-07	ENSMUSG00000074479.1
21.3236	2.40683	0.56519	4.25844	2.0586e-05	6.08991e-05	ENSMUSG00000011463.5	Cpb1
27.5813	2.40319	0.44592	5.38929	7.07385e-08	2.81355e-07	ENSMUSG00000029371.5	Cxcl5
1.28023	2.40025	1.86527	1.28681	0.19816	0.274649	ENSMUSG00000053219.7	Raet1e
22.7478	2.39963	0.610762	3.92892	8.53284e-05	0.000232792	ENSMUSG00000006546.2	Cryba2
868.386	2.39888	0.164671	14.5677	4.5069e-48	3.23556e-46	ENSMUSG00000000792.2	Slc5a5
14.2992	2.39737	0.524941	4.56692	4.9494e-06	1.58613e-05	ENSMUSG00000040170.7	Fmo2
18.1136	2.39528	0.527494	4.54087	5.60215e-06	1.78294e-05	ENSMUSG00000039315.8	Clnk
1773.42	2.39164	0.180245	13.2688	3.51143e-40	1.64473e-38	ENSMUSG00000021215.8	Net1
2.06356	2.38901	1.58531	1.50697	0.131818	0.193919	ENSMUSG00000085019.1
10.6659	2.38867	0.605102	3.94754	7.89576e-05	0.000216455	ENSMUSG00000051054.2	1700014D04Rik
4378.46	2.38845	0.0998968	23.9092	2.45842e-126	1.95359e-123	ENSMUSG00000033949.5	Trim36
2.64202	2.38612	1.53046	1.55909	0.118976	0.177176	ENSMUSG00000081729.1
17.1628	2.38072	0.603377	3.94567	7.95786e-05	0.000218009	ENSMUSG00000038086.3	Hspb2
12.444	2.37868	0.655454	3.62906	0.000284458	0.000723386	ENSMUSG00000031936.9	Hephl1
1310.57	2.37861	0.134824	17.6423	1.16598e-69	1.91928e-67	ENSMUSG00000032940.9	Rbm11
177.617	2.37798	0.241391	9.85111	6.77878e-23	1.02978e-21	ENSMUSG00000047228.8	A2ml1
0.707207	2.3774	2.30968	1.02932	0.303328	0.392818	ENSMUSG00000062282.3
0.843063	2.37607	2.10517	1.12868	0.259031	0.344116	ENSMUSG00000091402.1	Rd3l
7.43202	2.37526	0.800331	2.96785	0.00299892	0.00645226	ENSMUSG00000070533.5	Wfdc8
1.01858	2.37346	1.85207	1.28152	0.200012	0.276833	ENSMUSG00000053360.3
0.93572	2.37217	1.78082	1.33206	0.18284	0.256673	ENSMUSG00000066389.1
5.70274	2.37084	0.962243	2.46387	0.0137447	0.0259777	ENSMUSG00000090487.1	Gm2888
1.17621	2.3708	1.70405	1.39127	0.164142	0.234177	ENSMUSG00000035861.6	Tmprss11b
2.828	2.36744	1.55642	1.52108	0.12824	0.189272	ENSMUSG00000090023.1
1097.17	2.36451	0.178036	13.281	2.98201e-40	1.40532e-38	ENSMUSG00000023905.8	Tnfrsf12a
916.136	2.3637	0.504257	4.68749	2.76571e-06	9.1535e-06	ENSMUSG00000005611.8	Mrvi1
12.778	2.36358	0.632393	3.73752	0.000185844	0.000484368	ENSMUSG00000047182.4	Irs3
663.4	2.35494	0.130032	18.1104	2.63627e-73	4.82165e-71	ENSMUSG00000068522.3	Aard
10085.9	2.35372	0.123158	19.1114	2.0288e-81	5.08193e-79	ENSMUSG00000036800.7	Fam135b
3.415	2.35133	1.20572	1.95016	0.0511576	0.0846854	ENSMUSG00000021944.8	Gata4
1605.88	2.34971	0.19239	12.2132	2.64202e-34	8.68549e-33	ENSMUSG00000078235.2	Fam43b
53071	2.3471	0.104915	22.3715	7.45262e-111	4.40373e-108	ENSMUSG00000025092.6	Hspa12a
2.50574	2.34539	1.59602	1.46953	0.141689	0.206412	ENSMUSG00000073183.2
1.49612	2.34505	1.60204	1.46379	0.143251	0.20845	ENSMUSG00000072255.2
14.8175	2.34421	0.612952	3.82446	0.00013106	0.000349287	ENSMUSG00000051036.6	Ttc24
1.29217	2.34398	1.63819	1.43083	0.152479	0.219865	ENSMUSG00000091233.1
1.80835	2.34297	1.68382	1.39146	0.164085	0.23411	ENSMUSG00000078182.4
7.16805	2.34221	0.814807	2.87456	0.00404586	0.00849771	ENSMUSG00000051592.7	Ccnb3
0.95364	2.33718	2.31938	1.00768	0.313609	0.403817	ENSMUSG00000074171.1
0.977219	2.33709	2.3386	0.999356	0.317622	0.408028	ENSMUSG00000039329.8	Tex19.1
1.31131	2.33703	2.14792	1.08804	0.276576	0.363733	ENSMUSG00000028148.5	Them5
10.6911	2.3333	0.819653	2.8467	0.00441754	0.00922206	ENSMUSG00000071690.2
27.2062	2.32828	0.468625	4.96832	6.75365e-07	2.40441e-06	ENSMUSG00000036480.7	Prss56
54.4017	2.32356	0.395344	5.87732	4.16964e-09	1.88079e-08	ENSMUSG00000038670.8	Mybpc2
24.7157	2.32301	0.436237	5.32511	1.00893e-07	3.95624e-07	ENSMUSG00000022061.8	Nkx3-1
20.4259	2.32223	0.632524	3.67137	0.000241255	0.000619329	ENSMUSG00000090713.1	Gm8127
2.61475	2.3122	1.33072	1.73756	0.0822878	0.128547	ENSMUSG00000038192.5	Cer1
11.1455	2.3063	0.710065	3.24801	0.00116215	0.00268085	ENSMUSG00000052316.8	Lrrc15
22.728	2.30582	0.449979	5.12429	2.98663e-07	1.10868e-06	ENSMUSG00000082245.1
229.13	2.30507	0.366454	6.29019	3.17075e-10	1.60593e-09	ENSMUSG00000074575.4	Kcng1
1354.89	2.3045	0.0983208	23.4386	1.72824e-121	1.17139e-118	ENSMUSG00000019853.5	Hebp2
3.19014	2.30438	1.45307	1.58587	0.112768	0.169112	ENSMUSG00000027794.4	Sohlh2
4.45574	2.30421	1.22483	1.88125	0.0599383	0.0971704	ENSMUSG00000000889.7	Dbh
3417.43	2.30385	0.107266	21.4778	2.51119e-102	1.23128e-99	ENSMUSG00000060147.8	Serpinb6a
2915.94	2.30208	0.229527	10.0297	1.12904e-23	1.81949e-22	ENSMUSG00000034997.4	Htr2a
314.663	2.30141	0.212594	10.8254	2.60999e-27	5.39921e-26	ENSMUSG00000025213.5	Kazald1
0.877098	2.297	2.2133	1.03781	0.299356	0.388482	ENSMUSG00000084744.1
2310.19	2.2958	0.0937503	24.4884	1.96262e-132	1.88452e-129	ENSMUSG00000038764.7	Ptpn3
37.8442	2.29342	0.375997	6.09956	1.06358e-09	5.09675e-09	ENSMUSG00000026100.5	Mstn
0.534845	2.28816	2.89847	0.789437	0.429856	0.522939	ENSMUSG00000085431.1	4930440I19Rik
0.571101	2.28567	3.3099	0.690554	0.489846	0.580534	ENSMUSG00000072049.4	Vmn2r121
3.20879	2.27751	1.44127	1.58021	0.114059	0.170804	ENSMUSG00000052974.7	Cyp2f2
229.134	2.27442	0.203861	11.1567	6.63882e-29	1.53915e-27	ENSMUSG00000028862.6	Map3k6
374.081	2.26914	0.232476	9.76074	1.65933e-22	2.43717e-21	ENSMUSG00000019880.9	Rspo3
1.46573	2.26863	2.07861	1.09142	0.275089	0.361973	ENSMUSG00000038201.9	Kcna7
45.9553	2.26842	0.346183	6.55267	5.65192e-11	3.0777e-10	ENSMUSG00000085950.1
209.082	2.26523	0.32463	6.97789	2.99644e-12	1.83359e-11	ENSMUSG00000002633.3	Shh
53858.5	2.26349	0.121001	18.7064	4.39344e-78	9.46231e-76	ENSMUSG00000033615.9	Cplx1
3014.7	2.26211	0.184073	12.2892	1.03491e-34	3.48677e-33	ENSMUSG00000027489.9	Necab3
23.1654	2.26028	0.45115	5.01005	5.44173e-07	1.957e-06	ENSMUSG00000078612.2	Fyb2
12347.6	2.26028	0.310399	7.28186	3.29259e-13	2.22908e-12	ENSMUSG00000030110.6	Ret
5.61489	2.25908	0.940228	2.40269	0.0162748	0.030278	ENSMUSG00000090512.1	Gm3424
14.5865	2.25556	0.647307	3.48453	0.000493006	0.00121187	ENSMUSG00000017204.4	Gsdma
1168.82	2.25145	0.195769	11.5006	1.31071e-30	3.42077e-29	ENSMUSG00000057060.7	Slc35f3
1693.68	2.24835	0.108523	20.7178	2.39519e-95	9.85665e-93	ENSMUSG00000027293.7	Ehd4
8224.77	2.24744	0.101347	22.1757	5.89217e-109	3.39463e-106	ENSMUSG00000036834.8	Plch1
7505.19	2.24636	0.105251	21.3428	4.5442e-101	2.05336e-98	ENSMUSG00000042826.7	Fgf11
1431.09	2.24324	0.21048	10.6577	1.60469e-26	3.16068e-25	ENSMUSG00000033722.2	BC034090
827.746	2.23552	0.191291	11.6865	1.49463e-31	4.15486e-30	ENSMUSG00000006411.6	Nectin4
554.215	2.23519	0.182658	12.237	1.97249e-34	6.55931e-33	ENSMUSG00000058056.8	Palld
6394.53	2.22804	0.119835	18.5925	3.69536e-77	7.60353e-75	ENSMUSG00000019966.10	Kitl
3.98952	2.22657	0.962592	2.3131	0.020717	0.0376694	ENSMUSG00000082743.1
779.05	2.22577	0.299556	7.43023	1.08405e-13	7.70334e-13	ENSMUSG00000017417.8	Plxdc1
218.371	2.22534	0.665359	3.34457	0.00082411	0.00195166	ENSMUSG00000035745.2	Grin3b
17.8423	2.22445	0.544805	4.08302	4.44541e-05	0.000125776	ENSMUSG00000028786.9	Tmem54
914.48	2.22394	0.151643	14.6656	1.06989e-48	7.87718e-47	ENSMUSG00000074978.3
150.892	2.22225	0.26665	8.33395	7.81884e-17	7.4972e-16	ENSMUSG00000025081.7	Tdrd1
4.35287	2.21934	1.0281	2.15867	0.0308756	0.0537382	ENSMUSG00000020010.7	Vnn3
3.74727	2.21699	1.23969	1.78835	0.0737196	0.116753	ENSMUSG00000067615.3	Krt81
3.19272	2.21549	1.29708	1.70806	0.0876258	0.135745	ENSMUSG00000046180.5	4930550L24Rik
3.45549	2.21324	1.31008	1.6894	0.0911424	0.140522	ENSMUSG00000084951.1
2.08332	2.21218	1.56796	1.41086	0.158285	0.226992	ENSMUSG00000086426.1
5727	2.21194	0.0915095	24.1717	4.4143e-129	3.9126e-126	ENSMUSG00000062937.5	Mtap
25.4334	2.21138	0.444999	4.9694	6.71621e-07	2.3922e-06	ENSMUSG00000085810.1	Gm16325
2.67625	2.2097	1.22797	1.79948	0.0719432	0.114277	ENSMUSG00000086652.1
228.248	2.20466	0.209576	10.5196	7.01646e-26	1.31245e-24	ENSMUSG00000089958.1
0.599149	2.19976	2.59035	0.849212	0.395763	0.48908	ENSMUSG00000083303.1
202.437	2.19695	0.277956	7.90392	2.70264e-15	2.23314e-14	ENSMUSG00000047878.6	A4galt
3025.82	2.1959	0.264416	8.30471	1.00063e-16	9.47784e-16	ENSMUSG00000045777.8	Ifitm10
20.0789	2.19399	0.487012	4.50499	6.63747e-06	2.08877e-05	ENSMUSG00000081096.1
8.35638	2.19284	0.744194	2.9466	0.00321285	0.00687275	ENSMUSG00000070837.4	Aurkc
8283.81	2.19212	0.095939	22.8492	1.48988e-115	9.53729e-113	ENSMUSG00000026610.7	Esrrg
0.63416	2.19194	3.71187	0.590522	0.554841	0.640597	ENSMUSG00000073842.4	Mup7
54216.1	2.18246	0.0986808	22.1163	2.20088e-108	1.2076e-105	ENSMUSG00000027500.8	Stmn2
604.991	2.1811	0.130465	16.7179	9.70029e-63	1.25586e-60	ENSMUSG00000022610.9	Mapk12
497.959	2.1756	0.298851	7.27986	3.34175e-13	2.26037e-12	ENSMUSG00000033170.7	Card10
627.556	2.16672	0.11349	19.0918	2.95546e-81	7.2456e-79	ENSMUSG00000026107.5	Nabp1
271.669	2.16587	0.167224	12.9519	2.29137e-38	9.70672e-37	ENSMUSG00000042678.10	Myo15
15.6063	2.16498	0.613108	3.53116	0.000413736	0.00102692	ENSMUSG00000081750.3
37.5961	2.16256	0.502502	4.30358	1.68057e-05	5.02644e-05	ENSMUSG00000050108.6	Bpifc
1.50008	2.16048	1.34258	1.6092	0.107573	0.16224	ENSMUSG00000081448.1
7.83474	2.15917	0.734478	2.93973	0.00328494	0.00701264	ENSMUSG00000027022.6	Xirp2
1.95169	2.15569	2.45444	0.878279	0.379792	0.4732	ENSMUSG00000072479.4	Xlr5b
0.384131	2.15555	5.5321	0.389644	0.6968		ENSMUSG00000000394.9	Gcg
3.62126	2.15294	0.961216	2.23981	0.0251032	0.044672	ENSMUSG00000051985.5	Igfn1
33.3814	2.15279	0.425982	5.05372	4.3328e-07	1.57665e-06	ENSMUSG00000083610.1
2477.01	2.15204	0.122852	17.5174	1.05584e-68	1.70153e-66	ENSMUSG00000021585.7	Cast
17.7847	2.15068	0.766326	2.80648	0.00500867	0.0103538	ENSMUSG00000092465.1
5.45696	2.15002	1.04543	2.05658	0.0397262	0.0675589	ENSMUSG00000037157.8	Il22ra1
4.21219	2.14903	1.06926	2.00983	0.0444487	0.0746643	ENSMUSG00000026237.3	Nmur1
28609.5	2.14896	0.180397	11.9124	1.02049e-32	3.08623e-31	ENSMUSG00000029608.7	Rph3a
0.411371	2.14586	4.03239	0.532157	0.594617		ENSMUSG00000061701.6	Fbxw20
0.477089	2.14557	4.00416	0.535834	0.592073		ENSMUSG00000047104.3	Pbp2
7.11546	2.14533	0.778277	2.75651	0.00584226	0.0119343	ENSMUSG00000020017.8	Hal
0.464218	2.14494	3.94608	0.543563	0.586742		ENSMUSG00000073832.6
0.662192	2.14295	3.78106	0.566759	0.570878	0.6555	ENSMUSG00000090943.1
7318.84	2.14266	0.192466	11.1327	8.69641e-29	1.9961e-27	ENSMUSG00000026792.9	Lrsam1
3.26252	2.14082	1.28695	1.66349	0.0962152	0.147269	ENSMUSG00000036500.3	Akp3
2026.79	2.1406	0.0887161	24.1286	1.25126e-128	1.02983e-125	ENSMUSG00000005667.6	Mthfd2
1.65238	2.14029	1.64034	1.30478	0.191967	0.267433	ENSMUSG00000021336.9	Slc17a4
2399.26	2.14025	0.177165	12.0805	1.3385e-33	4.23125e-32	ENSMUSG00000071234.2	Syndig1l
546.485	2.13994	0.15628	13.693	1.11764e-42	5.97587e-41	ENSMUSG00000029659.9	Medag
1.65391	2.13753	1.44862	1.47556	0.140061	0.204316	ENSMUSG00000035638.8	Muc20
6.63622	2.13744	0.857873	2.49156	0.0127183	0.0242285	ENSMUSG00000012350.8	Ehf
0.531942	2.13707	3.39597	0.629297	0.529155	0.61703	ENSMUSG00000032093.6	Cd3e
2.61651	2.13704	1.377	1.55195	0.120674	0.179485	ENSMUSG00000014453.3	Blk
7.94661	2.13634	0.77914	2.74192	0.00610813	0.0124381	ENSMUSG00000087236.1	Kif28
8107.33	2.13534	0.0998973	21.3754	2.26545e-101	1.04414e-98	ENSMUSG00000038301.8	Snx10
6.39216	2.13521	0.914125	2.3358	0.0195017	0.0356679	ENSMUSG00000090637.1
0.481468	2.13204	2.93588	0.726202	0.467715		ENSMUSG00000028940.2	Hes2
8389.24	2.13193	0.0766218	27.824	2.22191e-170	7.31484e-167	ENSMUSG00000021772.8	Nkiras1
15501.3	2.13007	0.157481	13.5259	1.09993e-41	5.58323e-40	ENSMUSG00000030000.7	Add2
95.0066	2.12983	0.835713	2.54852	0.0108181	0.0209481	ENSMUSG00000090469.1
4432.09	2.12932	0.202863	10.4963	8.98042e-26	1.6663e-24	ENSMUSG00000081272.1
4.27539	2.12874	0.98605	2.15886	0.0308612	0.0537285	ENSMUSG00000074256.2
449.565	2.12627	0.237744	8.94353	3.76948e-19	4.3762e-18	ENSMUSG00000074517.2	Gm10710
2.96568	2.12498	1.20009	1.77069	0.0766129	0.120762	ENSMUSG00000028359.4	Orm3
2.91911	2.12363	1.08771	1.95238	0.0508936	0.0843148	ENSMUSG00000030827.4	Fgf21
5101.02	2.12263	0.140675	15.0888	1.91791e-51	1.63697e-49	ENSMUSG00000066438.6	Plekhd1
25.9757	2.12178	0.496987	4.2693	1.96087e-05	5.81423e-05	ENSMUSG00000022315.3	Slc30a8
0.883866	2.11852	2.22605	0.951693	0.341253	0.433168	ENSMUSG00000092202.1
4717.83	2.1155	0.171243	12.3538	4.64659e-35	1.58873e-33	ENSMUSG00000007594.9	Hapln4
148.903	2.1145	0.242295	8.72695	2.61621e-18	2.82922e-17	ENSMUSG00000045104.8
0.697514	2.11371	2.58288	0.818356	0.413154	0.506443	ENSMUSG00000085101.1
5914.06	2.11337	0.180869	11.6846	1.52862e-31	4.24423e-30	ENSMUSG00000016664.7	Pacsin2
0.542296	2.11023	2.50865	0.841181	0.400247	0.4938	ENSMUSG00000071040.1
6857.88	2.10895	0.116438	18.1122	2.55494e-73	4.71028e-71	ENSMUSG00000030554.8	Synm
12363.9	2.10622	0.159866	13.1749	1.22389e-39	5.55208e-38	ENSMUSG00000036578.6	Fxyd7
5417.66	2.10576	0.10751	19.5867	2.00761e-85	6.60935e-83	ENSMUSG00000036450.4	Hif1an
99.4819	2.09551	0.229797	9.11897	7.58384e-20	9.2716e-19	ENSMUSG00000027186.8	Elf5
562.882	2.08899	0.283298	7.37382	1.65805e-13	1.15823e-12	ENSMUSG00000034161.7	Scx
967.145	2.08796	0.241916	8.63093	6.08538e-18	6.38895e-17	ENSMUSG00000032006.7	Pdgfd
8.85418	2.08726	0.748222	2.78962	0.00527698	0.0108579	ENSMUSG00000081013.1
12.284	2.08263	0.663472	3.13899	0.00169533	0.00380196	ENSMUSG00000061808.3	Ttr
43058.2	2.08121	0.0817775	25.4496	7.1254e-143	9.65912e-140	ENSMUSG00000046844.6	Vat1l
101.562	2.08017	0.255698	8.13528	4.11e-16	3.6754e-15	ENSMUSG00000022949.3	Clic6
0.474166	2.0798	3.25797	0.638374	0.52323		ENSMUSG00000041791.4	Capza3
2830.09	2.07869	0.234151	8.87755	6.83463e-19	7.72836e-18	ENSMUSG00000049265.6	Kcnk3
27.6133	2.07665	0.473709	4.38381	1.16621e-05	3.56248e-05	ENSMUSG00000091733.1	Gm8094
8.50124	2.07618	0.645391	3.21694	0.00129565	0.00296478	ENSMUSG00000084375.1
1292.05	2.07536	0.103231	20.1041	6.79911e-90	2.48707e-87	ENSMUSG00000000296.6	Tpd52l1
0.793947	2.0726	2.23007	0.929384	0.35269	0.445426	ENSMUSG00000030976.2	Tex36
0.780047	2.07197	2.21095	0.937144	0.348685	0.440999	ENSMUSG00000072419.4	Dppa2
1.23091	2.06947	2.02994	1.01948	0.307977	0.397833	ENSMUSG00000091043.1	Glyatl3
2565.09	2.06901	0.128133	16.1474	1.18413e-58	1.34425e-56	ENSMUSG00000026014.7	Raph1
0.949804	2.06657	1.93057	1.07045	0.284418	0.372135	ENSMUSG00000083156.1
2.53942	2.06621	1.31868	1.56687	0.117144	0.17473	ENSMUSG00000041476.6	Smpx
625.259	2.06403	0.277003	7.45129	9.24296e-14	6.60888e-13	ENSMUSG00000042353.8	Frem3
501.474	2.06261	0.242619	8.50142	1.87289e-17	1.88557e-16	ENSMUSG00000046637.2	Ttc34
6523.66	2.05921	0.106529	19.3301	2.9999e-83	8.32925e-81	ENSMUSG00000049225.8	Pdp1
45.3162	2.05758	0.380483	5.40781	6.37986e-08	2.54896e-07	ENSMUSG00000056412.4
1.81648	2.05417	1.55017	1.32512	0.18513	0.259335	ENSMUSG00000086998.1
3.65905	2.05227	1.04296	1.96773	0.0490992	0.081702	ENSMUSG00000083145.1
4.262	2.05129	0.981006	2.09101	0.0365273	0.0625759	ENSMUSG00000054032.1
4.55986	2.04949	1.04662	1.9582	0.0502068	0.0833105	ENSMUSG00000092390.1
3.30016	2.04671	1.04165	1.96487	0.0494291	0.0821857	ENSMUSG00000083646.1
8.66526	2.04648	0.834717	2.45171	0.0142179	0.0267799	ENSMUSG00000019900.10	Rfx6
2832.33	2.04428	0.134645	15.1827	4.60507e-52	4.03512e-50	ENSMUSG00000031872.7	Bean1
860.335	2.04063	0.12877	15.847	1.47372e-56	1.55077e-54	ENSMUSG00000020098.6	Pcbd1
88.4421	2.03859	0.283409	7.19309	6.33397e-13	4.17524e-12	ENSMUSG00000046687.4	Gm5424
0.549854	2.03633	3.11226	0.654295	0.512922	0.602185	ENSMUSG00000080777.1
50.6059	2.03588	0.718324	2.83421	0.00459388	0.00956333	ENSMUSG00000038541.7	Srd5a2
0.650838	2.03568	3.03182	0.671439	0.501941	0.591755	ENSMUSG00000085835.1
0.470597	2.03565	3.02843	0.672183	0.501467		ENSMUSG00000063442.3
1.82121	2.03508	1.88962	1.07698	0.281489	0.368994	ENSMUSG00000091582.1
273.075	2.03507	0.244577	8.32078	8.73894e-17	8.33358e-16	ENSMUSG00000027490.10	E2f1
3.98896	2.03418	1.3124	1.54997	0.121149	0.18011	ENSMUSG00000070368.4	Prok1
0.609921	2.03407	2.8571	0.711933	0.476506	0.568203	ENSMUSG00000085683.1	Tmem238l
0.578249	2.03328	2.78304	0.730596	0.465026	0.557107	ENSMUSG00000023802.3	Nox3
25.0478	2.03322	0.683754	2.97361	0.00294319	0.00634658	ENSMUSG00000050896.6	Rtn4rl2
30.7564	2.03268	0.487342	4.17096	3.0332e-05	8.77039e-05	ENSMUSG00000026639.11	Lamb3
2.65404	2.03263	1.25117	1.62458	0.104251	0.157839	ENSMUSG00000092201.1
0.649128	2.03258	2.78004	0.731133	0.464698	0.556831	ENSMUSG00000083689.1
0.50412	2.03217	2.68839	0.755907	0.449705	0.542532	ENSMUSG00000024857.9	Cabp2
0.652353	2.03147	2.63282	0.771593	0.440355	0.533515	ENSMUSG00000085304.1
2.53047	2.03009	1.60854	1.26207	0.206924	0.284708	ENSMUSG00000081436.1
2.30252	2.02995	1.63641	1.24049	0.214795	0.293783	ENSMUSG00000048582.6	Gja3
11842.9	2.02987	0.168179	12.0697	1.52718e-33	4.8145e-32	ENSMUSG00000037217.8	Syn1
1.4889	2.02974	1.62061	1.25246	0.210403	0.288581	ENSMUSG00000092505.1
37.6475	2.02935	0.428333	4.73778	2.16069e-06	7.25002e-06	ENSMUSG00000070025.6
0.671954	2.02911	2.47171	0.820933	0.411685	0.505018	ENSMUSG00000050866.7	Clrn3
1.78696	2.02911	1.67302	1.21284	0.225191	0.305914	ENSMUSG00000085159.1
1.38186	2.02901	1.66244	1.2205	0.222274	0.302479	ENSMUSG00000025500.5	Lmntd2
2.13183	2.0285	1.73133	1.17165	0.241339	0.324277	ENSMUSG00000086254.1	3100003L05Rik
24917.6	2.02842	0.108399	18.7124	3.91964e-78	8.52153e-76	ENSMUSG00000000308.8	Ckmt1
0.77268	2.02789	1.80048	1.12631	0.260036	0.345272	ENSMUSG00000080907.1	4930455H04Rik
1.19183	2.02755	1.88539	1.0754	0.282195	0.369751	ENSMUSG00000086960.1
26.8955	2.0275	0.424213	4.77943	1.7579e-06	5.96184e-06	ENSMUSG00000031698.8	Mylk3
0.982935	2.02735	2.37018	0.855359	0.392353	0.485781	ENSMUSG00000091430.1
0.610974	2.0271	2.35672	0.860139	0.389713	0.483027	ENSMUSG00000082352.1
0.808489	2.02689	2.06952	0.979401	0.327382	0.418796	ENSMUSG00000059468.6
0.790352	2.02681	1.95806	1.03511	0.300616	0.389897	ENSMUSG00000081456.1
0.900917	2.02628	2.06106	0.983121	0.325548	0.416653	ENSMUSG00000062962.4
0.846424	2.02603	2.31801	0.874038	0.382097	0.475481	ENSMUSG00000086760.1
0.883508	2.02601	2.32416	0.871718	0.383362	0.476721	ENSMUSG00000085698.1
15.1907	2.0254	0.624271	3.24442	0.00117689	0.00271187	ENSMUSG00000048534.6	Jaml
0.572112	2.02535	2.62273	0.772229	0.439979	0.53312	ENSMUSG00000040205.7	Cuzd1
0.782421	2.02523	2.68992	0.752897	0.451512	0.544256	ENSMUSG00000090171.1	Ugt1a2
2.56709	2.02498	1.29898	1.5589	0.119019	0.177229	ENSMUSG00000078925.4	D030018L15Rik
316.667	2.02489	0.403255	5.02137	5.13032e-07	1.85021e-06	ENSMUSG00000027335.8	Adra1d
23603.7	2.02254	0.190548	10.6143	2.5558e-26	4.93887e-25	ENSMUSG00000028931.5	Kcnab2
3.4642	2.02118	1.08303	1.86623	0.0620092	0.100196	ENSMUSG00000083245.1
3981.16	2.01858	0.121453	16.6203	4.97169e-62	6.22677e-60	ENSMUSG00000026558.8	Uck2
97.2881	2.01669	0.266822	7.55816	4.08814e-14	3.03027e-13	ENSMUSG00000057346.4	Apol9a
8694.25	2.01458	0.215158	9.36327	7.73043e-21	1.01567e-19	ENSMUSG00000053693.9	Mast1
14966.8	2.01215	0.0848162	23.7237	2.05448e-124	1.52728e-121	ENSMUSG00000022658.10	Tagln3
58345.6	2.01079	0.0970946	20.7095	2.84103e-95	1.14862e-92	ENSMUSG00000024044.8	Epb41l3
17.4915	2.00957	0.504892	3.98019	6.88592e-05	0.000190591	ENSMUSG00000075256.3	Cerkl
93154.3	2.00907	0.185242	10.8456	2.09164e-27	4.36216e-26	ENSMUSG00000062380.3	Tubb3
29.2473	2.00578	0.432455	4.63813	3.51576e-06	1.14972e-05	ENSMUSG00000055555.1	4930502E18Rik
6665.82	2.00434	0.103217	19.4187	5.35788e-84	1.61435e-81	ENSMUSG00000040183.6	Ankrd6
2.20469	2.00333	1.24183	1.61321	0.106699	0.161153	ENSMUSG00000082076.1
7.89091	2.003	0.679274	2.94873	0.00319084	0.00682947	ENSMUSG00000092257.1
2.36283	2.00167	1.66392	1.20299	0.228981	0.31013	ENSMUSG00000062077.7	Trim54
9.86823	2.00137	0.630273	3.1754	0.00149631	0.00338993	ENSMUSG00000022304.6	Dpys
44.0723	2.00042	0.446827	4.47695	7.57168e-06	2.36917e-05	ENSMUSG00000091204.1	Gm7271
151.372	2.00039	0.175623	11.3902	4.67659e-30	1.17784e-28	ENSMUSG00000090677.1
6.12429	2.00013	0.869733	2.2997	0.0214652	0.0388766	ENSMUSG00000085375.1
109.038	1.99931	0.217903	9.1752	4.50753e-20	5.59375e-19	ENSMUSG00000080935.1
4.3196	1.99891	1.11949	1.78556	0.0741713	0.117363	ENSMUSG00000037005.9	Xpnpep2
1.6817	1.99797	1.61072	1.24042	0.214819	0.293799	ENSMUSG00000072726.3	Gm5797
8.2006	1.99565	0.643552	3.10099	0.00192872	0.00428284	ENSMUSG00000064310.4	Zpld1
65.718	1.99507	0.311318	6.40846	1.46995e-10	7.68837e-10	ENSMUSG00000021799.2	Opn4
49.239	1.99441	0.366606	5.4402	5.32202e-08	2.14528e-07	ENSMUSG00000020673.8	Tpo
1.32591	1.99401	1.79096	1.11337	0.265548	0.351395	ENSMUSG00000084783.1
7049.77	1.99332	0.118015	16.8903	5.30016e-64	7.18484e-62	ENSMUSG00000056596.8	Trnp1
1.52667	1.99288	1.80244	1.10566	0.268875	0.355024	ENSMUSG00000022181.9	C6
9872.66	1.99271	0.102442	19.452	2.80304e-84	8.97167e-82	ENSMUSG00000048899.8	Rimkla
2.07606	1.99257	1.80325	1.10498	0.269166	0.355306	ENSMUSG00000071506.3	Tmem139
1.87137	1.99191	1.45617	1.36791	0.171339	0.242821	ENSMUSG00000086909.1	Gm4926
1.20437	1.99145	1.83071	1.0878	0.276684	0.363834	ENSMUSG00000053251.4	Olfr212
1.50742	1.99115	1.85492	1.07344	0.283074	0.370713	ENSMUSG00000043312.5	Olfr131
2.77339	1.99093	1.05717	1.88327	0.0596632	0.0967926	ENSMUSG00000027762.5	Sucnr1
16.799	1.98992	0.55189	3.60564	0.000311386	0.000786917	ENSMUSG00000028217.5	Cdh17
5271.1	1.98951	0.273807	7.2661	3.70005e-13	2.48522e-12	ENSMUSG00000036760.6	Kcnk9
7343.69	1.98902	0.125462	15.8535	1.32859e-56	1.40447e-54	ENSMUSG00000031558.8	Slit2
0.778304	1.98769	1.92969	1.03006	0.302983	0.392504	ENSMUSG00000048498.7	Cd300e
1.21149	1.98657	1.9509	1.01829	0.308542	0.398439	ENSMUSG00000082171.1
1.82663	1.98469	1.85876	1.06775	0.285634	0.373514	ENSMUSG00000092138.1
0.98746	1.9833	1.90702	1.04	0.298338	0.387357	ENSMUSG00000091229.1
299.293	1.98316	0.150817	13.1495	1.71381e-39	7.71383e-38	ENSMUSG00000020553.8	Pctp
4572.4	1.98172	0.0820129	24.1635	5.37968e-129	4.59166e-126	ENSMUSG00000070866.4	Zfp804a
38916.4	1.98106	0.300662	6.589	4.42798e-11	2.43306e-10	ENSMUSG00000022565.8	Plec
5.82254	1.98013	0.887114	2.2321	0.0256085	0.0454449	ENSMUSG00000032948.8	Lipi
13944.6	1.97919	0.12382	15.9844	1.64134e-57	1.80979e-55	ENSMUSG00000038530.5	Rgs4
1.90964	1.97865	1.63197	1.21243	0.225348	0.306025	ENSMUSG00000071217.2
7.09846	1.97836	1.03748	1.90688	0.0565359	0.0923693	ENSMUSG00000091022.1	Gm3115
9004.34	1.9775	0.105774	18.6954	5.39412e-78	1.14044e-75	ENSMUSG00000050332.7	Amer1
0.918862	1.97713	2.28706	0.864488	0.38732	0.480657	ENSMUSG00000066809.1
78.6909	1.97697	0.226656	8.72233	2.72542e-18	2.94455e-17	ENSMUSG00000091169.1
51.0888	1.97438	0.355617	5.55199	2.82436e-08	1.16749e-07	ENSMUSG00000021337.7	Scgn
663.758	1.97376	0.155287	12.7104	5.17485e-37	2.00428e-35	ENSMUSG00000006906.9	Stambp
0.749644	1.97366	2.53142	0.779667	0.435587	0.528794	ENSMUSG00000073730.2	4933415F23Rik
4.81533	1.97306	0.76411	2.58216	0.0098184	0.0191848	ENSMUSG00000086414.1
6465.71	1.97295	0.129565	15.2275	2.32478e-52	2.06852e-50	ENSMUSG00000001120.8	Pcbp3
203.937	1.97271	0.234537	8.41107	4.06298e-17	3.98262e-16	ENSMUSG00000055775.9	Myh8
2707.91	1.97226	0.172047	11.4635	2.01255e-30	5.19364e-29	ENSMUSG00000043889.5
1.38358	1.9719	1.87728	1.05041	0.293532	0.382154	ENSMUSG00000085931.1
13.8431	1.97157	0.530249	3.71819	0.000200654	0.000520787	ENSMUSG00000081239.1
0.513598	1.97109	2.63502	0.748038	0.454438	0.547039	ENSMUSG00000063816.2
2.14701	1.96988	1.37761	1.42993	0.152737	0.220166	ENSMUSG00000078497.3
18.8648	1.96954	0.489654	4.02231	5.76311e-05	0.000161139	ENSMUSG00000090400.1
1608.3	1.96712	0.127695	15.4048	1.52002e-53	1.40115e-51	ENSMUSG00000082185.1
1.18668	1.96622	1.63833	1.20014	0.230085	0.31137	ENSMUSG00000085728.1
5393.33	1.96595	0.0971538	20.2355	4.77064e-91	1.77322e-88	ENSMUSG00000009647.7	Mcu
2703.16	1.9653	0.248241	7.91691	2.43485e-15	2.01911e-14	ENSMUSG00000034570.5	Inpp5j
1.46765	1.96435	2.02684	0.969172	0.332459	0.424015	ENSMUSG00000026085.5	Lyg1
3.82743	1.9633	1.1674	1.68178	0.0926117	0.142482	ENSMUSG00000038567.5	Cyp24a1
1.76339	1.96279	1.55138	1.26519	0.205803	0.283435	ENSMUSG00000053664.3
0.705148	1.96235	2.06253	0.951429	0.341387	0.433315	ENSMUSG00000081892.1
0.467283	1.96224	3.85206	0.5094	0.610472		ENSMUSG00000025418.7	Bsnd
0.987409	1.96211	2.07891	0.943818	0.345263	0.437439	ENSMUSG00000092597.1
7.14001	1.95906	0.834966	2.34628	0.018962	0.0347697	ENSMUSG00000025727.8	A930017K11Rik
9.49307	1.95694	0.866513	2.25841	0.0239204	0.0428019	ENSMUSG00000006542.7	Prkag3
0.703437	1.95667	2.20917	0.885705	0.375777	0.469126	ENSMUSG00000081544.1
122.142	1.95402	0.191357	10.2114	1.76352e-24	3.01486e-23	ENSMUSG00000033752.6	Mnd1
0.947154	1.95386	2.31262	0.844866	0.398186	0.491599	ENSMUSG00000086504.1	Kif16bos
11351	1.95257	0.17862	10.9314	8.15359e-28	1.77767e-26	ENSMUSG00000059714.7	Flot1
0.985622	1.95249	2.35952	0.827496	0.407956	0.501352	ENSMUSG00000004612.7	Nkg7
409.121	1.95195	0.178233	10.9517	6.52069e-28	1.4325e-26	ENSMUSG00000026380.9	Tfcp2l1
226.026	1.95052	0.255784	7.62566	2.42789e-14	1.83746e-13	ENSMUSG00000048647.3	Exd1
2819.4	1.94991	0.451786	4.31601	1.58873e-05	4.76166e-05	ENSMUSG00000018217.6	Pmp22
306.807	1.94893	0.329605	5.91292	3.36095e-09	1.52828e-08	ENSMUSG00000074607.5	Tox2
2.57545	1.94857	1.32812	1.46716	0.142331	0.207242	ENSMUSG00000053420.4	Gm4792
5.03277	1.94815	0.846648	2.30101	0.0213911	0.0387575	ENSMUSG00000055368.7	Slc6a2
0.710412	1.94659	2.60172	0.748193	0.454344	0.546955	ENSMUSG00000076594.1
53709.4	1.94448	0.184531	10.5374	5.81006e-26	1.093e-24	ENSMUSG00000029223.8	Uchl1
204.33	1.94335	0.227161	8.55494	1.17931e-17	1.20341e-16	ENSMUSG00000086555.1	Gm13446
1.16082	1.94247	2.74448	0.707774	0.479085	0.570423	ENSMUSG00000089703.1
1.46137	1.94112	1.74262	1.11391	0.26532	0.351154	ENSMUSG00000090700.1	Cyp4f40
8743.12	1.94069	0.096831	20.042	2.36896e-89	8.39888e-87	ENSMUSG00000008489.10	Elavl2
0.608248	1.94019	2.97348	0.652496	0.514081	0.603291	ENSMUSG00000089787.1	Gm15825
860.471	1.93889	0.165068	11.746	7.40843e-32	2.11035e-30	ENSMUSG00000074793.4	Hspa12b
7631.74	1.93883	0.113331	17.1077	1.29932e-65	1.89911e-63	ENSMUSG00000024601.8	Isoc1
0.786921	1.93865	2.98009	0.650536	0.515346	0.604508	ENSMUSG00000048153.4	Olfr49
0.422799	1.93739	3.07221	0.630619	0.52829		ENSMUSG00000089316.1
0.71115	1.93689	3.11154	0.622487	0.533622	0.621171	ENSMUSG00000091725.1	Gm8220
0.49948	1.93569	3.35613	0.576763	0.564099	0.649107	ENSMUSG00000073568.1	Arl14epl
0.512968	1.93478	3.45323	0.560281	0.575288	0.659741	ENSMUSG00000082640.1
0.448401	1.934	3.45371	0.559975	0.575496		ENSMUSG00000058568.6	Defb50
716.668	1.93357	0.363313	5.32205	1.02605e-07	4.01723e-07	ENSMUSG00000086524.2
0.448524	1.93245	3.53953	0.545963	0.585091		ENSMUSG00000081470.1
0.505374	1.93215	3.79065	0.509713	0.610252	0.691239	ENSMUSG00000092054.1	Kif4-ps
9.69628	1.93208	0.741152	2.60686	0.0091376	0.0179718	ENSMUSG00000086403.2
0.429404	1.93073	4.01829	0.480485	0.630882		ENSMUSG00000009114.10	2610028H24Rik
1.39828	1.93036	1.54305	1.251	0.210933	0.289102	ENSMUSG00000082740.1
0.460322	1.93032	3.94759	0.488986	0.624852		ENSMUSG00000024223.2	Armc12
0.396019	1.9301	3.98439	0.484414	0.628092		ENSMUSG00000092066.1	1700121N20Rik
190.46	1.92978	0.337092	5.72479	1.03563e-08	4.47602e-08	ENSMUSG00000034209.3	Rasl10a
0.430404	1.92954	3.93972	0.489766	0.6243		ENSMUSG00000027229.5	Terb2
0.395945	1.92947	3.95146	0.488292	0.625343		ENSMUSG00000086835.2
0.500009	1.92914	4.00648	0.481504	0.630159	0.70839	ENSMUSG00000074930.5
78397.6	1.92901	0.147893	13.0433	6.93769e-39	3.00524e-37	ENSMUSG00000051391.8	Ywhag
0.528953	1.92896	4.19177	0.460177	0.645389	0.721465	ENSMUSG00000089652.1
3.5137	1.92825	1.23191	1.56526	0.117523	0.175273	ENSMUSG00000027225.7	Duoxa2
73.0157	1.92777	0.312884	6.16131	7.21478e-10	3.53304e-09	ENSMUSG00000083761.1
0.379972	1.92745	4.75488	0.405362	0.685212		ENSMUSG00000083537.3
0.401347	1.92678	4.69917	0.410026	0.681787		ENSMUSG00000081524.1
0.642399	1.92602	5.23101	0.368193	0.712729	0.778872	ENSMUSG00000091353.1
0.429301	1.92598	4.6822	0.41134	0.680823		ENSMUSG00000026166.8	Ccl20
0.37374	1.92568	4.7631	0.404292	0.685998		ENSMUSG00000081277.1
140.78	1.92458	0.266695	7.21641	5.33798e-13	3.53894e-12	ENSMUSG00000029762.6	Akr1b8
326.485	1.92404	0.743404	2.58815	0.00964925	0.0188863	ENSMUSG00000091418.1
0.411691	1.92345	5.56314	0.345749	0.729531		ENSMUSG00000009580.7	Odam
4.35219	1.92107	1.01147	1.89929	0.0575261	0.0937479	ENSMUSG00000091508.1
4.68754	1.92092	1.0069	1.90776	0.0564216	0.0921958	ENSMUSG00000092142.1
924.767	1.92068	0.193759	9.9127	3.66615e-23	5.68933e-22	ENSMUSG00000060260.6	Pwwp2b
64819.3	1.91888	0.107545	17.8427	3.295e-71	5.75252e-69	ENSMUSG00000030337.10	Vamp1
765.444	1.91832	0.381703	5.02569	5.01626e-07	1.81106e-06	ENSMUSG00000084842.2
2.95499	1.91606	1.09304	1.75297	0.079607	0.124863	ENSMUSG00000063713.6	Klk1b24
2.08253	1.91512	1.43135	1.33797	0.180905	0.254375	ENSMUSG00000082325.1
3.91294	1.91448	1.04148	1.83823	0.0660291	0.105942	ENSMUSG00000085682.1
25521.7	1.91092	0.0893487	21.3872	1.75853e-101	8.27047e-99	ENSMUSG00000018451.5	6330403K07Rik
3.06108	1.91083	1.16613	1.63861	0.101294	0.153999	ENSMUSG00000060647.1
9.85311	1.9077	0.649574	2.93686	0.00331556	0.00707212	ENSMUSG00000088835.1
2.87405	1.90708	1.17057	1.62918	0.103274	0.156545	ENSMUSG00000076790.1
399.012	1.90611	0.139529	13.6611	1.73397e-42	9.14402e-41	ENSMUSG00000057615.4	Ldoc1
433.133	1.9061	0.374048	5.09587	3.47144e-07	1.27824e-06	ENSMUSG00000031734.8	Irx3
6128.36	1.90597	0.112734	16.9067	4.01297e-64	5.47212e-62	ENSMUSG00000074736.4	Syndig1
3844.59	1.9049	0.340877	5.58823	2.29401e-08	9.57012e-08	ENSMUSG00000026247.7	Ecel1
595.506	1.90372	0.174916	10.8837	1.37917e-27	2.91588e-26	ENSMUSG00000031383.8	Dusp9
5348.1	1.90341	0.118222	16.1004	2.53641e-58	2.8513e-56	ENSMUSG00000003411.4	Rab3b
117.274	1.90291	0.469024	4.05717	4.96715e-05	0.000139872	ENSMUSG00000091209.1
10.7102	1.90277	0.66452	2.86337	0.00419158	0.00878215	ENSMUSG00000018479.6	1700125H20Rik
29.7105	1.90119	0.415177	4.57923	4.66694e-06	1.50188e-05	ENSMUSG00000087369.1	Gm14696
927.637	1.89733	0.265631	7.14275	9.14831e-13	5.92865e-12	ENSMUSG00000032657.9	Fam189b
9.41711	1.89598	0.761589	2.48951	0.0127921	0.024351	ENSMUSG00000083169.1
0.73453	1.89583	2.48755	0.762127	0.445984	0.538833	ENSMUSG00000080866.1
0.764504	1.89533	2.58072	0.734418	0.462694	0.554833	ENSMUSG00000043932.5	Klri2
96.2167	1.89304	0.213757	8.85604	8.29084e-19	9.32466e-18	ENSMUSG00000035121.4	Neil2
1210.58	1.89242	0.122121	15.4962	3.67814e-54	3.48818e-52	ENSMUSG00000047606.1	Ankrd34c
1509.62	1.89195	0.787922	2.40119	0.0163419	0.0303856	ENSMUSG00000076617.2
1306.05	1.89136	0.153584	12.3148	7.53982e-35	2.55147e-33	ENSMUSG00000046532.7	Ar
832.947	1.89125	0.0995453	18.9989	1.74185e-80	4.18136e-78	ENSMUSG00000044770.8	Scml4
5.35445	1.8912	0.875554	2.16001	0.0307721	0.0536092	ENSMUSG00000091866.1
408.911	1.88979	0.423933	4.45776	8.2821e-06	2.58129e-05	ENSMUSG00000032523.4	Hhatl
3.89377	1.88893	1.17911	1.602	0.109157	0.164348	ENSMUSG00000042179.5	Pnliprp1
13.2089	1.88843	0.520843	3.62572	0.000288153	0.000732138	ENSMUSG00000030114.8	Klrg1
9212.73	1.88578	0.110394	17.0823	2.0117e-65	2.91569e-63	ENSMUSG00000022377.8	Asap1
3.95505	1.88538	0.917686	2.05449	0.0399284	0.0678576	ENSMUSG00000059252.4
11424.7	1.88482	0.086619	21.7598	5.57566e-105	2.79328e-102	ENSMUSG00000025085.9	Ablim1
6575.23	1.88189	0.187637	10.0294	1.13213e-23	1.8232e-22	ENSMUSG00000036377.10	C530008M17Rik
11674.1	1.88086	0.0833651	22.5617	1.03082e-112	6.42035e-110	ENSMUSG00000028565.11	Nfia
725.91	1.88017	0.117115	16.054	5.35723e-58	5.96413e-56	ENSMUSG00000037463.8	Fbxo27
87.632	1.87993	0.294434	6.38487	1.71538e-10	8.91343e-10	ENSMUSG00000079051.4	Gm14025
0.94247	1.87932	1.87315	1.00329	0.315719	0.405968	ENSMUSG00000079722.1	Ttll2
1905.29	1.8784	0.0965958	19.446	3.15133e-84	9.81384e-82	ENSMUSG00000031109.9	Enox2
5432.64	1.8778	0.254313	7.38381	1.53818e-13	1.07743e-12	ENSMUSG00000039195.4	1110008P14Rik
367.386	1.87743	0.175714	10.6846	1.20166e-26	2.39138e-25	ENSMUSG00000023963.8	Cyp39a1
7339.36	1.87592	0.106005	17.6966	4.45666e-70	7.60769e-68	ENSMUSG00000026113.10	Inpp4a
865.066	1.8734	0.125362	14.9438	1.70839e-50	1.3814e-48	ENSMUSG00000022235.8	Cmbl
890.006	1.87245	0.16212	11.5498	7.39852e-31	1.97337e-29	ENSMUSG00000026956.9	Uap1l1
24.2667	1.8719	0.380093	4.92484	8.44276e-07	2.9727e-06	ENSMUSG00000019102.4	Aldh3a1
3.7933	1.87107	1.2029	1.55547	0.119834	0.178373	ENSMUSG00000084966.1	2810471M01Rik
3.8233	1.87104	1.12968	1.65626	0.0976686	0.149238	ENSMUSG00000090682.1
4965.12	1.87042	0.23623	7.9178	2.41754e-15	2.0062e-14	ENSMUSG00000052684.3	Jun
5515.51	1.86993	0.100075	18.6853	6.52223e-78	1.36641e-75	ENSMUSG00000042699.5	Dhx9
3358.87	1.86877	0.185915	10.0517	9.02694e-24	1.46807e-22	ENSMUSG00000037224.8	Zfyve28
976.472	1.86789	0.239729	7.79166	6.61337e-15	5.2845e-14	ENSMUSG00000031883.6	Car7
141.635	1.86656	0.223946	8.33487	7.75842e-17	7.44659e-16	ENSMUSG00000031497.7	Tnfsf13b
58911.1	1.86445	0.117297	15.8951	6.85311e-57	7.31157e-55	ENSMUSG00000004267.10	Eno2
377.874	1.8642	0.29913	6.23206	4.60332e-10	2.29668e-09	ENSMUSG00000030047.8	Arhgap25
18268.6	1.86374	0.0962739	19.3587	1.72069e-83	4.89548e-81	ENSMUSG00000041020.7	Map7d2
3.57383	1.86358	1.16578	1.59857	0.109917	0.165352	ENSMUSG00000040525.7	Cblc
753.276	1.86314	0.128233	14.5293	7.90339e-48	5.60411e-46	ENSMUSG00000054321.5	Taf4b
15021.2	1.86231	0.0985761	18.8921	1.32427e-79	3.11406e-77	ENSMUSG00000039145.9	Camk1d
5222.23	1.86226	0.102689	18.1349	1.68983e-73	3.16603e-71	ENSMUSG00000056076.8	Eif3b
9049.68	1.85984	0.262993	7.07182	1.52914e-12	9.70507e-12	ENSMUSG00000025089.8	Gfra1
11.5397	1.8573	0.631072	2.94309	0.00324954	0.00694573	ENSMUSG00000052131.7	Akr1b7
37.3668	1.85234	0.414323	4.47076	7.79429e-06	2.43618e-05	ENSMUSG00000083019.1
43.6357	1.85208	0.321474	5.76122	8.35103e-09	3.64626e-08	ENSMUSG00000055795.4
9642.7	1.85185	0.113301	16.3446	4.75587e-60	5.70828e-58	ENSMUSG00000042129.5	Rassf4
392.22	1.85177	0.731755	2.53059	0.0113871	0.0219447	ENSMUSG00000079376.2
3.29858	1.8515	1.24869	1.48275	0.138141	0.201791	ENSMUSG00000087157.1
4509.45	1.84916	0.119563	15.466	5.88637e-54	5.49195e-52	ENSMUSG00000057766.7	Ankrd29
18.7384	1.84846	0.490338	3.76977	0.0001634	0.000429857	ENSMUSG00000086321.1	Gm11413
189.31	1.84427	0.191757	9.61773	6.73005e-22	9.48008e-21	ENSMUSG00000028813.2	CK137956
19.3373	1.84407	0.504729	3.65359	0.000258601	0.000661208	ENSMUSG00000026401.8	Cd55b
3750.95	1.84328	0.0845871	21.7916	2.79007e-105	1.42883e-102	ENSMUSG00000032462.8	Pik3cb
23.6325	1.8432	0.4648	3.96559	7.32149e-05	0.000201799	ENSMUSG00000025329.3	Padi1
13.3663	1.84216	0.560311	3.28774	0.00100995	0.00235522	ENSMUSG00000091024.1
7.49635	1.84104	0.920511	2.00002	0.0454976	0.0762599	ENSMUSG00000027513.5	Pck1
8122	1.83961	0.260622	7.05854	1.68265e-12	1.06092e-11	ENSMUSG00000037979.7	Ccdc92
1495.45	1.83647	0.147971	12.411	2.2772e-35	7.97538e-34	ENSMUSG00000033735.7	Spr
113.994	1.83642	0.226447	8.10968	5.07538e-16	4.51069e-15	ENSMUSG00000078305.1
2.03272	1.83601	1.31446	1.39678	0.162479	0.232206	ENSMUSG00000071102.1
359.679	1.83463	0.137281	13.3641	9.80578e-41	4.75735e-39	ENSMUSG00000023947.7	Nfkbie
8822.43	1.83394	0.14221	12.896	4.74301e-38	1.95532e-36	ENSMUSG00000003528.8	Slc25a1
20873.9	1.8334	0.0944154	19.4184	5.39401e-84	1.61435e-81	ENSMUSG00000028530.8	Jak1
2528.48	1.8322	0.15831	11.5734	5.61789e-31	1.5142e-29	ENSMUSG00000018446.7	C1qbp
29.3401	1.83188	0.374503	4.89152	1.00063e-06	3.49492e-06	ENSMUSG00000072492.5	Gm10364
13.7646	1.82703	0.512586	3.56435	0.000364763	0.000912998	ENSMUSG00000068614.7	Actc1
1.39906	1.82615	1.89642	0.962944	0.335576	0.427422	ENSMUSG00000078487.2	Ankrd65
82.144	1.82489	0.407866	4.47424	7.66837e-06	2.39812e-05	ENSMUSG00000021758.7	Ddx4
6809.96	1.82442	0.335862	5.43204	5.57138e-08	2.24149e-07	ENSMUSG00000038587.7	Akap12
215.869	1.82197	0.462045	3.94326	8.0381e-05	0.000220076	ENSMUSG00000092279.1
26335.1	1.81598	0.115108	15.7763	4.53005e-56	4.66049e-54	ENSMUSG00000018865.7	Sult4a1
23531.6	1.81455	0.0871179	20.8287	2.38048e-96	9.97423e-94	ENSMUSG00000034088.9	Hdlbp
6225.46	1.81421	0.385323	4.70829	2.49809e-06	8.32395e-06	ENSMUSG00000021188.6	Trip11
1.58884	1.81262	1.82678	0.99225	0.321075	0.411775	ENSMUSG00000045010.7	Gm4779
5.86448	1.81238	0.897676	2.01896	0.0434909	0.073253	ENSMUSG00000073574.3	Grxcr2
1616.08	1.81173	0.102475	17.6797	6.00674e-70	1.00308e-67	ENSMUSG00000028555.9	Ttc39a
148.926	1.81001	0.531189	3.40747	0.000655689	0.00157893	ENSMUSG00000004885.5	Crabp2
289.879	1.80901	0.39981	4.52467	6.04887e-06	1.91452e-05	ENSMUSG00000036907.8	C1ql2
8434.44	1.80826	0.10129	17.8524	2.76966e-71	4.87227e-69	ENSMUSG00000014077.7	Chp1
3448.91	1.80785	0.0986625	18.3235	5.37016e-75	1.02277e-72	ENSMUSG00000031309.8	Rps6ka3
27.8155	1.80662	0.494614	3.65258	0.000259619	0.000663738	ENSMUSG00000036526.7	Card11
3.63643	1.80648	0.919527	1.96457	0.0494636	0.0822312	ENSMUSG00000037438.5
16986.8	1.80548	0.120465	14.9876	8.84285e-51	7.25208e-49	ENSMUSG00000019179.6	Mdh2
11.2632	1.80518	0.602624	2.99553	0.00273969	0.00593665	ENSMUSG00000091981.1
11635.6	1.80319	0.278845	6.46665	1.00202e-10	5.32679e-10	ENSMUSG00000055053.10	Nfic
5.73666	1.80316	0.840928	2.14425	0.0320131	0.0554944	ENSMUSG00000082816.1
1766.49	1.80196	0.0851865	21.1531	2.58341e-99	1.1449e-96	ENSMUSG00000029153.8	Ociad2
21684.2	1.80193	0.182061	9.89738	4.27333e-23	6.59162e-22	ENSMUSG00000022619.5	Mapk8ip2
11211.7	1.8003	0.136206	13.2175	6.9556e-40	3.21871e-38	ENSMUSG00000061981.7	Flot2
30117.5	1.79473	0.106725	16.8164	1.85139e-63	2.46621e-61	ENSMUSG00000005469.8	Prkaca
789.744	1.79455	0.197274	9.09677	9.30594e-20	1.12931e-18	ENSMUSG00000027313.3	Chac1
570.018	1.79399	0.177507	10.1066	5.16373e-24	8.56102e-23	ENSMUSG00000078117.2
3666.65	1.79283	0.133097	13.4701	2.34591e-41	1.18296e-39	ENSMUSG00000005198.9	Polr2a
60.8754	1.79271	0.328089	5.4641	4.65252e-08	1.8873e-07	ENSMUSG00000024210.2	Ip6k3
12831.5	1.79212	0.123037	14.5657	4.64269e-48	3.3227e-46	ENSMUSG00000044864.10	Ankrd50
3.48622	1.79188	0.993473	1.80365	0.0712855	0.113396	ENSMUSG00000085457.2	1110046J04Rik
2155.27	1.79091	0.243136	7.36586	1.76005e-13	1.22541e-12	ENSMUSG00000039385.4	Cdh6
39.9846	1.79059	0.455454	3.93144	8.444e-05	0.000230505	ENSMUSG00000030214.4	Plbd1
6241.77	1.79025	0.128261	13.9579	2.81628e-44	1.62659e-42	ENSMUSG00000051335.5	Gfod1
5152.68	1.78844	0.196898	9.08308	1.05546e-19	1.27146e-18	ENSMUSG00000002504.7	Slc9a3r2
4551.56	1.78826	0.0911514	19.6186	1.07269e-85	3.58263e-83	ENSMUSG00000038205.6	Prkab2
769.112	1.78747	0.17882	9.99594	1.58773e-23	2.53212e-22	ENSMUSG00000032285.9	Dnaja4
19.1732	1.78733	0.708611	2.5223	0.011659	0.0223995	ENSMUSG00000073166.5
358.481	1.78674	0.39507	4.52258	6.10902e-06	1.9317e-05	ENSMUSG00000011171.4	Vipr2
92.5068	1.7866	0.315244	5.66735	1.4502e-08	6.17171e-08	ENSMUSG00000025185.7	Loxl4
886.44	1.78644	0.120623	14.8101	1.26104e-49	9.62277e-48	ENSMUSG00000037594.3	Clba1
45.9428	1.78628	0.445759	4.00727	6.14248e-05	0.000171165	ENSMUSG00000043126.4
484.906	1.78503	0.27985	6.3785	1.78825e-10	9.27532e-10	ENSMUSG00000003541.6	Ier3
781.582	1.78357	0.171837	10.3794	3.07657e-25	5.5347e-24	ENSMUSG00000045625.4	Pigz
14.6066	1.78356	0.585016	3.04874	0.00229799	0.00503875	ENSMUSG00000031138.4	F9
2082.1	1.78318	0.110249	16.1741	7.68264e-59	8.80828e-57	ENSMUSG00000008226.8	Scrn3
7.28312	1.78303	0.727747	2.45006	0.0142831	0.0268939	ENSMUSG00000016982.4	Pom121l2
5867.1	1.78296	0.113456	15.715	1.19448e-55	1.20205e-53	ENSMUSG00000031327.9	Chic1
16383.4	1.78154	0.218003	8.17208	3.03112e-16	2.74361e-15	ENSMUSG00000040097.8	Flywch1
4995.05	1.77998	0.207681	8.57077	1.02795e-17	1.05566e-16	ENSMUSG00000001229.6	Dpp9
66.9851	1.7799	0.272062	6.54227	6.05917e-11	3.2948e-10	ENSMUSG00000066270.2
3335.63	1.77885	0.13763	12.9249	3.2589e-38	1.363e-36	ENSMUSG00000021974.8	Fgf9
51939.9	1.7777	0.106517	16.6893	1.5676e-62	1.99588e-60	ENSMUSG00000022594.8	Lynx1
19.1482	1.77577	0.437879	4.05539	5.00506e-05	0.000140884	ENSMUSG00000000730.7	Dnmt3l
231.22	1.77568	0.226431	7.84207	4.43179e-15	3.59615e-14	ENSMUSG00000026934.8	Lhx3
1.68603	1.77431	1.85334	0.957355	0.338388	0.430195	ENSMUSG00000091835.1
4355.43	1.77319	0.0919182	19.291	6.39234e-83	1.69324e-80	ENSMUSG00000063410.7	Stk24
756.595	1.77283	0.335977	5.27665	1.31569e-07	5.0779e-07	ENSMUSG00000085795.1	Zfp703
9.39548	1.77248	0.712389	2.48808	0.0128435	0.0244307	ENSMUSG00000026012.2	Cd28
421.245	1.77168	0.179013	9.89691	4.29354e-23	6.61837e-22	ENSMUSG00000080977.1
4422.26	1.77161	0.155398	11.4005	4.15707e-30	1.04814e-28	ENSMUSG00000025178.8	Pi4k2a
123.994	1.77089	0.600054	2.95121	0.00316527	0.00678166	ENSMUSG00000072735.3
8635.72	1.76889	0.0921785	19.1899	4.49882e-82	1.15195e-79	ENSMUSG00000035246.10	Pcyt1b
2.12444	1.76839	1.40825	1.25574	0.209211	0.287203	ENSMUSG00000047938.7	4930483J18Rik
2382.44	1.76777	0.129946	13.6039	3.79726e-42	1.96647e-40	ENSMUSG00000057594.6	Arl16
3.24986	1.76686	1.06763	1.65494	0.0979368	0.149586	ENSMUSG00000023078.4	Cxcl13
129.907	1.76506	0.263832	6.69011	2.22999e-11	1.25864e-10	ENSMUSG00000037580.9	Gch1
0.733645	1.76406	3.04109	0.580074	0.561865	0.647247	ENSMUSG00000026580.9	Selp
1131.15	1.76232	0.153933	11.4486	2.39009e-30	6.14042e-29	ENSMUSG00000062813.6
5026.88	1.76218	0.0993609	17.7352	2.24362e-70	3.88754e-68	ENSMUSG00000026430.9	Rassf5
12.3903	1.76166	0.669964	2.62949	0.00855133	0.0169228	ENSMUSG00000066107.6
29.1761	1.76165	0.404721	4.35275	1.3444e-05	4.0728e-05	ENSMUSG00000059343.3	Aldoart1
72.8285	1.76157	0.24019	7.33405	2.233e-13	1.53702e-12	ENSMUSG00000037833.7	Sh2d4b
9.83556	1.7597	0.749004	2.34939	0.0188044	0.0345268	ENSMUSG00000086643.1
1942.18	1.75785	0.180654	9.73051	2.2348e-22	3.25749e-21	ENSMUSG00000029059.3	Fam213b
446.668	1.75742	0.335474	5.23862	1.61778e-07	6.17146e-07	ENSMUSG00000026456.11	Cyb5r1
5.68351	1.75581	0.685666	2.56074	0.010445	0.0203041	ENSMUSG00000084850.1
17.0589	1.7555	0.428308	4.09868	4.15521e-05	0.000117956	ENSMUSG00000069379.2
28.9455	1.75544	0.391386	4.4852	7.2846e-06	2.28337e-05	ENSMUSG00000083116.1
13963.2	1.75353	0.11127	15.7592	5.93823e-56	6.08206e-54	ENSMUSG00000030268.10	Bcat1
7930.92	1.7532	0.372169	4.71077	2.46786e-06	8.22919e-06	ENSMUSG00000029478.9	Ncor2
1582.6	1.7522	0.123189	14.2237	6.53506e-46	4.12604e-44	ENSMUSG00000091478.1
18.512	1.75121	0.523471	3.34538	0.000821685	0.00194612	ENSMUSG00000032068.7	Plet1
116.133	1.75056	0.311013	5.62856	1.8172e-08	7.66002e-08	ENSMUSG00000066797.4	Zfp648
542.985	1.74985	0.196547	8.90293	5.43932e-19	6.19621e-18	ENSMUSG00000032269.7	Htr3a
4.5534	1.74968	1.05496	1.65852	0.0972123	0.148607	ENSMUSG00000073184.3
29.4888	1.7486	0.420052	4.16282	3.14338e-05	9.07078e-05	ENSMUSG00000068452.6	Duox2
96.213	1.74842	0.309655	5.64636	1.63883e-08	6.93353e-08	ENSMUSG00000082935.1
182.812	1.74736	0.171773	10.1725	2.63126e-24	4.44883e-23	ENSMUSG00000026354.8	Lct
626.058	1.74689	0.170164	10.2659	1.00388e-24	1.73943e-23	ENSMUSG00000004791.6	Pgf
1.53469	1.74623	1.34462	1.29868	0.194053	0.269833	ENSMUSG00000092541.1
2.79715	1.74619	1.17176	1.49023	0.136163	0.199205	ENSMUSG00000076816.1
2.09404	1.7451	1.6388	1.06487	0.286937	0.374983	ENSMUSG00000092019.1	Gm4027
1349.47	1.74479	0.154754	11.2746	1.75109e-29	4.22553e-28	ENSMUSG00000076441.4	Ass1
19.1417	1.74363	0.498754	3.49598	0.000472329	0.00116403	ENSMUSG00000081486.1
4.76171	1.74345	1.07286	1.62505	0.104152	0.157719	ENSMUSG00000019787.7	Trdn
29.4972	1.7432	0.374308	4.65713	3.20647e-06	1.05351e-05	ENSMUSG00000042962.4
0.789341	1.74262	2.08317	0.836521	0.402862	0.496282	ENSMUSG00000079455.2
2.19155	1.74221	1.59406	1.09294	0.274422	0.361272	ENSMUSG00000079029.1	Gm5662
4.69197	1.74151	0.868467	2.00527	0.0449346	0.075409	ENSMUSG00000030048.4	Gkn3
2450.59	1.74127	0.158282	11.0011	3.77617e-28	8.35143e-27	ENSMUSG00000046607.5	Hrk
994.152	1.74069	0.151274	11.5068	1.21851e-30	3.18375e-29	ENSMUSG00000034327.10	Kctd9
10437.5	1.74	0.119503	14.5603	5.02501e-48	3.58518e-46	ENSMUSG00000029757.10	Dync1i1
16.516	1.73993	0.52599	3.30792	0.000939915	0.00220708	ENSMUSG00000082070.1
4394.73	1.73866	0.175869	9.88605	4.78516e-23	7.33692e-22	ENSMUSG00000036913.8	Trim67
3.00984	1.73795	1.185	1.46662	0.142479	0.207445	ENSMUSG00000082389.1
1.06981	1.73689	1.61433	1.07592	0.281962	0.36953	ENSMUSG00000038801.5	Scgb1c1
727.529	1.7362	0.138736	12.5144	6.22625e-36	2.24194e-34	ENSMUSG00000024014.6	Pim1
1571.75	1.73609	0.185839	9.34188	9.46357e-21	1.23353e-19	ENSMUSG00000063919.6	Srrm4
2201.85	1.73469	0.118164	14.6803	8.62292e-49	6.43091e-47	ENSMUSG00000001379.8
17.0926	1.73288	0.535657	3.23505	0.00121622	0.00279634	ENSMUSG00000081789.1
4.78474	1.73192	1.35912	1.27429	0.202561	0.279689	ENSMUSG00000040471.10	Ggt6
390.183	1.73175	0.168882	10.2542	1.13324e-24	1.95915e-23	ENSMUSG00000060680.1
4.14958	1.73103	1.39748	1.23868	0.215464	0.294611	ENSMUSG00000085421.1	4732490B19Rik
71053.3	1.73096	0.103329	16.7519	5.48644e-63	7.1838e-61	ENSMUSG00000036438.6	Calm2
960.822	1.72935	0.104939	16.4796	5.13934e-61	6.26646e-59	ENSMUSG00000039633.6	Lonrf1
6.22383	1.72777	0.800678	2.15788	0.0309369	0.053823	ENSMUSG00000035818.6	Plekhs1
54.7792	1.72766	0.360027	4.7987	1.59699e-06	5.43454e-06	ENSMUSG00000083218.1
8882.63	1.72729	0.0929329	18.5864	4.13833e-77	8.43962e-75	ENSMUSG00000036825.6	Ssx2ip
1359.62	1.72714	0.161729	10.6792	1.27382e-26	2.53281e-25	ENSMUSG00000024376.6	Epb41l4a
119.525	1.7255	0.265863	6.49017	8.57409e-11	4.58765e-10	ENSMUSG00000068246.4	Apol9b
5218.52	1.72489	0.145275	11.8733	1.62902e-32	4.8006e-31	ENSMUSG00000020312.5	Shc2
1710.36	1.72423	0.218347	7.89678	2.86196e-15	2.35892e-14	ENSMUSG00000024901.8	Peli3
1545.77	1.7237	0.138246	12.4683	1.11152e-35	3.95292e-34	ENSMUSG00000050052.5	Tdrp
25.5863	1.72267	0.454173	3.79299	0.000148846	0.000393548	ENSMUSG00000050377.6	Il31ra
1.27794	1.72257	1.497	1.15068	0.249864	0.333901	ENSMUSG00000085746.2
5086.22	1.72243	0.110407	15.6007	7.1967e-55	7.05736e-53	ENSMUSG00000057715.6	A830018L16Rik
105.502	1.72234	0.292362	5.89113	3.83566e-09	1.73524e-08	ENSMUSG00000047953.6	Gp5
14059.6	1.72191	0.101719	16.9282	2.78796e-64	3.82432e-62	ENSMUSG00000031431.7	Tsc22d3
96.6709	1.72158	0.22459	7.66541	1.78254e-14	1.36929e-13	ENSMUSG00000072978.2
10.0271	1.72125	0.625827	2.75036	0.00595298	0.0121483	ENSMUSG00000092012.1
3.53567	1.72008	1.15341	1.4913	0.135882	0.19892	ENSMUSG00000084807.1
120.506	1.72006	0.42335	4.06296	4.84539e-05	0.000136606	ENSMUSG00000058147.1	Xlr3c
1391.3	1.71963	0.150376	11.4355	2.77957e-30	7.0936e-29	ENSMUSG00000018339.5	Gpx3
6228.33	1.71744	0.301901	5.68877	1.2796e-08	5.47705e-08	ENSMUSG00000022816.5	Fstl1
1842.24	1.71695	0.223035	7.69812	1.38086e-14	1.07181e-13	ENSMUSG00000022217.8	Emc9
3865.74	1.71648	0.105704	16.2385	2.69405e-59	3.13558e-57	ENSMUSG00000028337.8	Coro2a
545.22	1.71628	0.187553	9.15088	5.64707e-20	6.95175e-19	ENSMUSG00000074364.4	Ehd2
979.32	1.7158	0.222986	7.69467	1.41865e-14	1.09928e-13	ENSMUSG00000021257.8	Angel1
703.283	1.71555	0.158835	10.8009	3.41026e-27	6.99195e-26	ENSMUSG00000057967.6	Fgf18
11.0315	1.71501	0.528547	3.24477	0.00117547	0.00270887	ENSMUSG00000040485.4	Lrrc52
6.41977	1.71381	0.755364	2.26885	0.0232773	0.0417653	ENSMUSG00000085781.1
37.7375	1.71344	0.340805	5.02763	4.9657e-07	1.79421e-06	ENSMUSG00000081783.1
3.01111	1.71337	1.23085	1.39202	0.163915	0.233896	ENSMUSG00000047034.8	Ankrd33
42748.4	1.71335	0.100151	17.1076	1.30206e-65	1.89911e-63	ENSMUSG00000024083.8	Pja2
33.6984	1.71273	0.61285	2.79469	0.00519488	0.0107046	ENSMUSG00000058057.4	Mettl7a3
3733.16	1.71232	0.144236	11.8717	1.66142e-32	4.88985e-31	ENSMUSG00000000253.6	Gmpr
1.20855	1.71195	1.48827	1.1503	0.250022	0.334092	ENSMUSG00000081138.1
18.1879	1.71099	0.472888	3.61818	0.000296679	0.00075206	ENSMUSG00000037603.6
22.1336	1.70956	0.480043	3.56126	0.000369076	0.00092319	ENSMUSG00000066867.5	Oas1e
8489.32	1.70925	0.14458	11.8222	2.99851e-32	8.68098e-31	ENSMUSG00000027663.6	Zmat3
14.9751	1.70914	1.39326	1.22672	0.219928	0.29976	ENSMUSG00000074738.2	Fndc10
402.131	1.70885	0.144415	11.8329	2.63989e-32	7.68134e-31	ENSMUSG00000024526.8	Cidea
7.56659	1.70865	0.770824	2.21665	0.0266467	0.0470915	ENSMUSG00000039956.2	Mrap
4246.79	1.70787	0.447564	3.81591	0.00013568	0.00036089	ENSMUSG00000037428.8	Vgf
0.855563	1.70786	2.28649	0.746933	0.455104	0.547669	ENSMUSG00000060422.2
1.14567	1.70688	1.74087	0.980475	0.326852	0.418228	ENSMUSG00000051729.5	Gm5087
6581.8	1.7057	0.187872	9.07905	1.09527e-19	1.31735e-18	ENSMUSG00000024219.9	Anks1
3.15617	1.70503	0.96358	1.76947	0.0768155	0.121065	ENSMUSG00000083854.1
1508.01	1.70464	0.207721	8.20636	2.27991e-16	2.08329e-15	ENSMUSG00000039936.10	Pik3cd
1.65167	1.70382	1.25344	1.35931	0.174048	0.246266	ENSMUSG00000065746.1
117.293	1.70371	0.237009	7.18839	6.55601e-13	4.30928e-12	ENSMUSG00000022952.9	Runx1
0.568746	1.70294	3.88085	0.438805	0.660802	0.73442	ENSMUSG00000024207.7	Acsbg2
259.904	1.70072	0.395864	4.29622	1.73736e-05	5.1882e-05	ENSMUSG00000035112.10	Wnk4
56.6804	1.70067	0.292054	5.82315	5.77496e-09	2.5682e-08	ENSMUSG00000081121.1
1365.81	1.70061	0.196825	8.64018	5.6123e-18	5.90573e-17	ENSMUSG00000015484.3	Fam163a
5.28664	1.69987	0.948563	1.79205	0.0731257	0.1159	ENSMUSG00000087524.1
47.6849	1.69905	0.292526	5.80821	6.31446e-09	2.79464e-08	ENSMUSG00000082066.1
280.194	1.69873	0.153554	11.0628	1.90063e-28	4.29412e-27	ENSMUSG00000040322.6	Slc25a24
12975.1	1.69846	0.116378	14.5944	3.04841e-48	2.20221e-46	ENSMUSG00000036698.8	Ago2
265.984	1.69821	0.136671	12.4255	1.89964e-35	6.68355e-34	ENSMUSG00000089945.3	Pakap
8.30437	1.69817	0.741695	2.28958	0.0220457	0.0398091	ENSMUSG00000087496.1
606.021	1.69797	0.117701	14.4261	3.54651e-47	2.43242e-45	ENSMUSG00000079139.2
275.769	1.69641	0.145076	11.6933	1.37937e-31	3.85304e-30	ENSMUSG00000042938.8
1388.47	1.69625	0.139345	12.173	4.32756e-34	1.41059e-32	ENSMUSG00000023048.7	Prr13
3.30688	1.69572	0.890452	1.90434	0.0568666	0.0928438	ENSMUSG00000086455.1
569.533	1.69492	0.139502	12.1497	5.75499e-34	1.86269e-32	ENSMUSG00000038954.8	Supt3
229.32	1.69375	0.3104	5.45666	4.85163e-08	1.96392e-07	ENSMUSG00000037221.7	Mospd3
1.951	1.69343	1.50646	1.12411	0.260966	0.346263	ENSMUSG00000008461.5	Fut1
4461.6	1.69331	0.0897794	18.8608	2.39626e-79	5.46751e-77	ENSMUSG00000038582.9	Pptc7
3623.48	1.68887	0.125589	13.4476	3.17983e-41	1.58613e-39	ENSMUSG00000073436.5	Eme2
2.96796	1.68876	1.22842	1.37474	0.169211	0.240218	ENSMUSG00000073018.3	Gm1070
298464	1.68852	0.169171	9.98115	1.84326e-23	2.92146e-22	ENSMUSG00000052727.4	Map1b
8158.48	1.68801	0.095903	17.6012	2.41033e-69	3.9117e-67	ENSMUSG00000029657.8	Hsph1
1802.53	1.68667	0.194556	8.6693	4.34784e-18	4.62158e-17	ENSMUSG00000056427.4	Slit3
128.889	1.68656	0.929445	1.81459	0.0695875	0.11104	ENSMUSG00000081087.1
5364.66	1.68574	0.163348	10.32	5.72436e-25	1.00932e-23	ENSMUSG00000024900.4	Cpt1a
3440.47	1.68277	0.170122	9.89151	4.53151e-23	6.96191e-22	ENSMUSG00000063576.5	Klhdc3
3826.47	1.68262	0.108967	15.4416	8.59811e-54	7.98966e-52	ENSMUSG00000028710.6	Atpaf1
4254.57	1.68056	0.206285	8.14675	3.73822e-16	3.35595e-15	ENSMUSG00000041115.9	Iqsec2
357.639	1.67978	0.273176	6.14907	7.79378e-10	3.798e-09	ENSMUSG00000039246.7	Lyplal1
11637	1.67908	0.141188	11.8925	1.29462e-32	3.86958e-31	ENSMUSG00000033436.7	Armcx2
36.5886	1.6787	0.425763	3.94281	8.05313e-05	0.000220371	ENSMUSG00000091639.1
0.659954	1.67817	2.11404	0.793819	0.427301	0.520518	ENSMUSG00000084404.1
38092	1.67653	0.0835429	20.0679	1.40814e-89	5.07042e-87	ENSMUSG00000018965.9	Ywhah
6.46179	1.6763	0.935279	1.7923	0.0730843	0.11585	ENSMUSG00000024673.7	Ms4a1
1.86587	1.67507	1.85139	0.904763	0.365591	0.458481	ENSMUSG00000092037.1
1.4557	1.67407	2.01573	0.830504	0.406254	0.499713	ENSMUSG00000079278.1	Tmem233
44000.4	1.67345	0.153812	10.8798	1.43823e-27	3.03794e-26	ENSMUSG00000021288.11	Klc1
751.129	1.67281	0.731178	2.28783	0.0221472	0.0399705	ENSMUSG00000079399.4
1056.39	1.67264	0.116779	14.3232	1.56811e-46	1.03842e-44	ENSMUSG00000019864.7	Rtn4ip1
24.2195	1.67203	0.476662	3.50779	0.000451844	0.00111665	ENSMUSG00000047363.4	Cstad
538.437	1.67133	0.169106	9.88334	4.91687e-23	7.53386e-22	ENSMUSG00000016526.7	Dyrk3
137.172	1.67103	0.154671	10.8038	3.3031e-27	6.7843e-26	ENSMUSG00000046275.2	Trarg1
279.373	1.67059	0.207631	8.04597	8.55638e-16	7.43723e-15	ENSMUSG00000061878.8	Sphk1
1208.51	1.66947	0.196511	8.49552	1.97047e-17	1.98036e-16	ENSMUSG00000040875.5	Osbpl10
20613.7	1.66837	0.179971	9.27022	1.85767e-20	2.37966e-19	ENSMUSG00000013921.8	Clip3
12855.2	1.66835	0.149363	11.1698	5.73076e-29	1.33399e-27	ENSMUSG00000051343.8	Rab11fip5
1.56614	1.66817	1.90654	0.874968	0.381591	0.47498	ENSMUSG00000090800.1
19790.6	1.66807	0.10774	15.4824	4.56312e-54	4.30972e-52	ENSMUSG00000022629.9	Kif21a
5025.73	1.66742	0.0856058	19.4779	1.69003e-84	5.48545e-82	ENSMUSG00000034285.8	Nipsnap1
193.357	1.66658	0.221894	7.51071	5.88075e-14	4.27878e-13	ENSMUSG00000003341.7	Atp8b3
0.924897	1.66657	2.59214	0.642934	0.520267	0.609318	ENSMUSG00000090796.1
0.443351	1.66654	4.45519	0.374067	0.708354		ENSMUSG00000091581.1
4632.19	1.66556	0.168393	9.89088	4.55989e-23	7.00085e-22	ENSMUSG00000029544.9	Cabp1
3.46248	1.66546	1.60071	1.04045	0.298131	0.387154	ENSMUSG00000079516.1	Reg3a
5663.15	1.66532	0.0791918	21.029	3.56391e-98	1.54963e-95	ENSMUSG00000071379.1	Hpcal1
3.8071	1.66522	0.916128	1.81767	0.069114	0.110353	ENSMUSG00000026963.4	Tmem210
1612.59	1.66517	0.128135	12.9954	1.29932e-38	5.56558e-37	ENSMUSG00000053137.5	Mapk11
1887.35	1.66353	0.106736	15.5855	9.13909e-55	8.88651e-53	ENSMUSG00000030551.7	Nr2f2
0.718184	1.66289	3.87169	0.429499	0.66756	0.740499	ENSMUSG00000040127.7	Sdr9c7
3143.18	1.66273	0.256539	6.48138	9.08863e-11	4.84608e-10	ENSMUSG00000058966.7	Fam57b
1.26124	1.66183	1.80177	0.922332	0.356356	0.449172	ENSMUSG00000083642.1
40.5715	1.66162	0.389746	4.26335	2.01386e-05	5.96446e-05	ENSMUSG00000032057.7	4833427G06Rik
8274.25	1.66095	0.319475	5.199	2.00359e-07	7.57269e-07	ENSMUSG00000062785.6	Kcnc3
15.9117	1.65857	0.536412	3.09198	0.00198828	0.0044066	ENSMUSG00000030402.4	Ppm1n
29036.6	1.6578	0.0696207	23.8119	2.5121e-125	1.92971e-122	ENSMUSG00000020612.9	Prkar1a
1.03671	1.65777	1.92525	0.861068	0.3892	0.482548	ENSMUSG00000000204.8	Slfn4
2001.36	1.65715	0.10785	15.3653	2.7974e-53	2.55818e-51	ENSMUSG00000001630.7	Stk38l
343.123	1.65688	0.463607	3.57389	0.000351723	0.00088141	ENSMUSG00000091754.1	Gm3636
25.7352	1.65553	0.394065	4.20117	2.65544e-05	7.72952e-05	ENSMUSG00000073063.3	Hbq1b
7.22373	1.65511	0.893307	1.85279	0.0639128	0.10294	ENSMUSG00000085766.1
1.31587	1.65423	1.7141	0.965072	0.334509	0.426322	ENSMUSG00000083319.1
9.72071	1.65283	0.600951	2.75035	0.00595319	0.0121483	ENSMUSG00000061897.5
321.403	1.65265	0.178063	9.28124	1.6752e-20	2.15549e-19	ENSMUSG00000060467.2
29.3293	1.65246	0.64821	2.54927	0.010795	0.020909	ENSMUSG00000067768.5	Xlr4b
312.91	1.65232	0.148255	11.1451	7.56439e-29	1.74846e-27	ENSMUSG00000009551.2	6330409D20Rik
8653.15	1.65228	0.197472	8.36716	5.90226e-17	5.72465e-16	ENSMUSG00000014498.3	Ankrd52
2.40535	1.65186	1.2173	1.35698	0.174786	0.247053	ENSMUSG00000054537.8	Tmprss11e
1704.31	1.64995	0.127855	12.9049	4.22411e-38	1.74453e-36	ENSMUSG00000052125.10	F730043M19Rik
11.8473	1.64962	0.521261	3.16467	0.0015526	0.00350815	ENSMUSG00000026073.7	Il1r2
17.6134	1.6483	0.508836	3.23935	0.00119804	0.00275758	ENSMUSG00000028186.8	Uox
33272.2	1.64675	0.150946	10.9095	1.03808e-27	2.22293e-26	ENSMUSG00000036752.4	Tubb4b
24.1529	1.64635	0.438543	3.75414	0.000173939	0.000455349	ENSMUSG00000087299.1
4403.7	1.64601	0.315962	5.20951	1.89341e-07	7.16834e-07	ENSMUSG00000030772.5	Dkk3
18292.1	1.64195	0.172103	9.54051	1.42134e-21	1.96607e-20	ENSMUSG00000029516.11	Cit
85.2378	1.64026	0.292757	5.60279	2.10929e-08	8.84436e-08	ENSMUSG00000038242.6	Aox4
10.3308	1.64019	0.695488	2.35833	0.0183576	0.0337873	ENSMUSG00000037095.7	Lrg1
53.3068	1.63959	0.344664	4.75706	1.96428e-06	6.62087e-06	ENSMUSG00000020911.8	Krt19
5.37827	1.63942	0.789073	2.07765	0.0377414	0.0644642	ENSMUSG00000050463.7	Krt78
131.552	1.63887	0.205429	7.9778	1.48965e-15	1.25932e-14	ENSMUSG00000001166.10	Oas1c
2748.24	1.63872	0.178995	9.15509	5.43132e-20	6.70047e-19	ENSMUSG00000039640.7	Mrpl12
22605.2	1.63835	0.0940565	17.4188	5.94276e-68	9.25344e-66	ENSMUSG00000024127.7	Prepl
1434.51	1.63825	0.282154	5.80623	6.38942e-09	2.8251e-08	ENSMUSG00000039474.7	Wfs1
507.071	1.63813	0.154282	10.6178	2.46343e-26	4.77057e-25	ENSMUSG00000084817.2
949.547	1.6377	0.126577	12.9384	2.73153e-38	1.15079e-36	ENSMUSG00000089896.3
33.1641	1.63758	0.354485	4.61961	3.84457e-06	1.25156e-05	ENSMUSG00000072594.3
12.0271	1.63626	0.546104	2.99623	0.00273336	0.00592515	ENSMUSG00000085560.1
11863.3	1.63401	0.0943397	17.3205	3.29536e-67	5.00026e-65	ENSMUSG00000026509.9	Capn2
42577.9	1.63159	0.152244	10.7169	8.47966e-27	1.7037e-25	ENSMUSG00000027523.12	Gnas
7067.68	1.63145	0.0793421	20.5622	5.98519e-94	2.33778e-91	ENSMUSG00000023868.8	Pde10a
17661.6	1.63035	0.199316	8.17977	2.84398e-16	2.58131e-15	ENSMUSG00000024862.9	Klc2
19568.4	1.62873	0.128245	12.7001	5.90818e-37	2.27682e-35	ENSMUSG00000038429.4	Usp5
5.28041	1.62872	0.901073	1.80753	0.0706797	0.11251	ENSMUSG00000022303.7	Dcstamp
80.3903	1.62855	0.214754	7.58334	3.36781e-14	2.51494e-13	ENSMUSG00000091230.1
0.405685	1.628	4.0222	0.404755	0.685658		ENSMUSG00000091841.1
0.489723	1.6278	3.02798	0.537586	0.590863	0.674348	ENSMUSG00000035448.7	Ccr3
0.418007	1.62727	3.01691	0.539383	0.589623		ENSMUSG00000058281.1
234.171	1.62726	0.251453	6.47143	9.70769e-11	5.16541e-10	ENSMUSG00000054958.6	Nt5c1a
0.465392	1.62713	3.44893	0.47178	0.637084		ENSMUSG00000067351.1
17.4346	1.62656	0.541308	3.00487	0.00265697	0.00577204	ENSMUSG00000002100.8	Mybpc3
0.83363	1.62633	2.28734	0.711016	0.477074	0.568592	ENSMUSG00000044084.2	Spem2
0.734444	1.62606	2.54182	0.639722	0.522353	0.611358	ENSMUSG00000025746.7	Il6
0.556722	1.626	2.18965	0.742585	0.457733	0.550131	ENSMUSG00000082134.1
0.974231	1.62563	2.09623	0.775499	0.438045	0.531246	ENSMUSG00000073854.2
75.9082	1.62537	0.265929	6.11204	9.83659e-10	4.73442e-09	ENSMUSG00000074704.2	Rad21l
1.01303	1.62515	2.18268	0.744564	0.456535	0.548962	ENSMUSG00000084918.1
1754.96	1.62492	0.242376	6.70412	2.02618e-11	1.14698e-10	ENSMUSG00000006218.4	Fam131c
2128.26	1.6249	0.16708	9.72529	2.3523e-22	3.41796e-21	ENSMUSG00000019890.3	Nts
0.875928	1.62481	2.00159	0.811762	0.416928	0.510093	ENSMUSG00000072909.1
0.753463	1.62442	1.99655	0.813616	0.415865	0.509117	ENSMUSG00000091962.2	Vmn2r78
0.862925	1.62426	1.84735	0.87924	0.379271	0.47273	ENSMUSG00000024088.3	4930583I09Rik
385.52	1.6242	0.15921	10.2016	1.94952e-24	3.32298e-23	ENSMUSG00000027890.10	Gstm4
10382.4	1.62294	0.108984	14.8916	3.73826e-50	2.92028e-48	ENSMUSG00000001794.6	Capns1
4109.81	1.62081	0.1681	9.64194	5.31731e-22	7.52686e-21	ENSMUSG00000015846.8	Rxra
4895.77	1.62059	0.111656	14.5141	9.86098e-48	6.94943e-46	ENSMUSG00000039652.9	Cpeb3
141.288	1.61923	0.400555	4.04248	5.28898e-05	0.000148549	ENSMUSG00000049796.4	Crh
5569.8	1.61883	0.096963	16.6953	1.41749e-62	1.81478e-60	ENSMUSG00000032020.9	Ubash3b
4.98407	1.61828	0.819867	1.97384	0.0484004	0.0806614	ENSMUSG00000069962.2
15.2525	1.61777	0.615367	2.62895	0.00856499	0.0169445	ENSMUSG00000073535.4	Gm5532
406.744	1.61646	0.681409	2.37223	0.0176811	0.0326648	ENSMUSG00000079369.2
3212.28	1.61442	0.139429	11.5788	5.2803e-31	1.42488e-29	ENSMUSG00000029722.9	Agfg2
1.52388	1.61297	1.51848	1.06223	0.288133	0.376291	ENSMUSG00000039209.6	Rpl39l
33417.3	1.61243	0.0892997	18.0564	7.02312e-73	1.27439e-70	ENSMUSG00000006273.8	Atp6v1b2
329.061	1.61151	0.209047	7.70887	1.26937e-14	9.88936e-14	ENSMUSG00000034936.2	Arl4d
7.66832	1.61147	0.762982	2.11207	0.0346803	0.0597092	ENSMUSG00000050966.2	Lin28a
10768.7	1.61103	0.0719058	22.4047	3.54093e-111	2.14739e-108	ENSMUSG00000019795.10	Pcmt1
2663.31	1.61101	0.176292	9.13831	6.3433e-20	7.78803e-19	ENSMUSG00000020400.10	Tnip1
6.43581	1.61035	1.2582	1.27989	0.200585	0.27746	ENSMUSG00000031965.7	Tbx20
13.4289	1.60963	0.615945	2.61327	0.00896795	0.0176623	ENSMUSG00000091555.1
2036.29	1.60793	0.112982	14.2317	5.82297e-46	3.70692e-44	ENSMUSG00000041912.6	Tdrkh
20235.4	1.60705	0.0920636	17.4559	3.10543e-68	4.93549e-66	ENSMUSG00000057230.7	Aak1
21.3081	1.60635	0.39836	4.0324	5.52093e-05	0.000154687	ENSMUSG00000085930.1
667.219	1.60615	0.327679	4.90159	9.5063e-07	3.32786e-06	ENSMUSG00000001988.8	Npas1
17112.4	1.60612	0.0959177	16.7447	6.1867e-63	8.05495e-61	ENSMUSG00000037331.8	Larp1
11.3307	1.60524	0.657086	2.44297	0.0145668	0.0273834	ENSMUSG00000046411.2
8632.04	1.60514	0.0776628	20.6681	6.71192e-95	2.66683e-92	ENSMUSG00000029772.9	Ahcyl2
32.5876	1.60446	0.331521	4.83969	1.30042e-06	4.48089e-06	ENSMUSG00000078252.1	Krtap17-1
6.87936	1.60413	0.742762	2.15968	0.0307977	0.0536375	ENSMUSG00000086411.1
60.1152	1.60391	0.280451	5.71905	1.0712e-08	4.62455e-08	ENSMUSG00000000440.6	Pparg
13642.3	1.60388	0.135274	11.8565	1.9902e-32	5.82772e-31	ENSMUSG00000052981.5	Ube2ql1
410.876	1.60272	0.720758	2.22366	0.0261713	0.0463579	ENSMUSG00000092016.1
2.3941	1.59939	1.26683	1.26251	0.206766	0.284558	ENSMUSG00000073094.3	Smim9
226.978	1.59859	0.155585	10.2747	9.16308e-25	1.59248e-23	ENSMUSG00000010461.7	Eya4
5.18813	1.59804	1.351	1.18286	0.236865	0.319232	ENSMUSG00000033080.7	Vsx1
310.778	1.59722	0.143368	11.1407	7.94925e-29	1.83374e-27	ENSMUSG00000083477.1
3245.93	1.59716	0.105948	15.075	2.36511e-51	2.01121e-49	ENSMUSG00000029073.3	Cptp
2459.24	1.59697	0.116839	13.6681	1.57488e-42	8.34325e-41	ENSMUSG00000021814.9	Anxa7
15.6459	1.59639	0.488245	3.26964	0.00107683	0.00249931	ENSMUSG00000062518.6	Zfp534
18.5892	1.59512	0.481293	3.31423	0.000918947	0.00216137	ENSMUSG00000009654.4	Oit3
93.4258	1.59364	0.211826	7.52335	5.33904e-14	3.9097e-13	ENSMUSG00000083375.1
2846.07	1.59349	0.0997411	15.9763	1.87055e-57	2.03335e-55	ENSMUSG00000038028.8	Tigar
7.73178	1.59328	0.578918	2.75216	0.00592033	0.0120845	ENSMUSG00000084020.1
19.1318	1.59243	0.503708	3.16141	0.00157008	0.00354313	ENSMUSG00000087103.1
7.87013	1.5915	0.711548	2.23667	0.0253081	0.044988	ENSMUSG00000063177.5	Klk1b27
8357.06	1.59136	0.142972	11.1305	8.9123e-29	2.04362e-27	ENSMUSG00000020483.7	Dynll2
641.446	1.58944	0.122681	12.9559	2.17642e-38	9.2538e-37	ENSMUSG00000028636.8	Ppcs
16999.8	1.58883	0.0911261	17.4355	4.43648e-68	6.95502e-66	ENSMUSG00000051177.9	Plcb1
43.7721	1.58871	0.357813	4.44005	8.9936e-06	2.78918e-05	ENSMUSG00000048538.7
4449.97	1.58825	0.124514	12.7555	2.90334e-37	1.14961e-35	ENSMUSG00000024712.3	Rfk
22.5879	1.58779	0.401265	3.95696	7.591e-05	0.000208752	ENSMUSG00000058186.6	Zfp980
357.319	1.587	0.665271	2.3855	0.0170559	0.0316213	ENSMUSG00000079354.2
18022.9	1.58682	0.188467	8.41963	3.77661e-17	3.71139e-16	ENSMUSG00000040276.8	Pacsin1
6.00886	1.58613	0.920657	1.72282	0.0849208	0.132149	ENSMUSG00000047420.7	Fam180a
0.903128	1.5856	2.45117	0.646875	0.517713	0.60682	ENSMUSG00000035186.6	Ubd
11852.7	1.58545	0.153338	10.3396	4.66702e-25	8.29232e-24	ENSMUSG00000021719.8	Rgs7bp
17.0687	1.58532	0.501382	3.16189	0.00156749	0.00353798	ENSMUSG00000083939.1
34.2903	1.58498	0.436114	3.63433	0.000278708	0.000709548	ENSMUSG00000004864.6	Mapk13
30.2468	1.58483	0.376756	4.20651	2.59344e-05	7.56147e-05	ENSMUSG00000034555.8	Tex16
2.26597	1.58322	1.14908	1.37781	0.168261	0.239105	ENSMUSG00000082998.2
25.0705	1.58271	0.403029	3.92704	8.59963e-05	0.000234565	ENSMUSG00000080997.1
1304.31	1.58234	0.191009	8.28411	1.18991e-16	1.11833e-15	ENSMUSG00000050211.8	Pla2g4e
26.5048	1.58086	0.377785	4.18455	2.85727e-05	8.29292e-05	ENSMUSG00000087383.1
9.3601	1.58076	0.685824	2.3049	0.0211719	0.0384028	ENSMUSG00000027718.2	Il21
2.40655	1.5792	1.9538	0.80827	0.418935	0.511971	ENSMUSG00000001622.9	Csn3
62.5455	1.57886	0.316006	4.99629	5.84443e-07	2.093e-06	ENSMUSG00000006764.8	Tph2
59799.5	1.57865	0.100217	15.7524	6.61641e-56	6.74669e-54	ENSMUSG00000059195.8
2.23044	1.57749	1.99521	0.790638	0.429155	0.522279	ENSMUSG00000025229.9	Pitx3
1018.94	1.57725	0.092434	17.0635	2.77297e-65	3.99394e-63	ENSMUSG00000025795.7	Rassf3
13.4729	1.57658	0.536001	2.94138	0.00326755	0.00697985	ENSMUSG00000030344.8	Akap3
19951.8	1.57617	0.234102	6.73282	1.66403e-11	9.49669e-11	ENSMUSG00000047976.3	Kcna1
1094.31	1.57568	0.295699	5.32866	9.89421e-08	3.88238e-07	ENSMUSG00000032714.6	Syde1
0.730965	1.57417	2.06305	0.76303	0.445445	0.538295	ENSMUSG00000078531.3
0.823811	1.57246	2.10059	0.748582	0.454109	0.54673	ENSMUSG00000082814.1
0.672286	1.57215	2.12198	0.740888	0.458761	0.551063	ENSMUSG00000083624.1
826.451	1.57214	0.122341	12.8504	8.55694e-38	3.46564e-36	ENSMUSG00000058809.6
63.2809	1.57176	0.503297	3.12293	0.00179058	0.00399727	ENSMUSG00000090761.1
13666	1.57152	0.112201	14.0063	1.42733e-44	8.39103e-43	ENSMUSG00000029804.9	Herc3
3326.97	1.57151	0.146561	10.7226	7.97532e-27	1.60938e-25	ENSMUSG00000050447.8	Lypd6
1.03849	1.57101	2.17138	0.723509	0.469367	0.561608	ENSMUSG00000046108.3	Il17c
439.891	1.57077	0.957262	1.6409	0.100819	0.153378	ENSMUSG00000063696.5
1.6556	1.57018	1.61755	0.970716	0.33169	0.423221	ENSMUSG00000081834.1
1247.35	1.56937	0.119342	13.1502	1.69728e-39	7.65437e-38	ENSMUSG00000031870.9	Pgr
107612	1.569	0.10376	15.1213	1.17131e-51	1.01097e-49	ENSMUSG00000036564.10	Ndrg4
1.47118	1.56816	2.29224	0.68412	0.493899	0.584287	ENSMUSG00000023829.8	Slc22a1
57931.3	1.56777	0.0846311	18.5247	1.30531e-76	2.59318e-74	ENSMUSG00000032549.6	Rab6b
0.886872	1.56701	1.78783	0.876484	0.380767	0.474184	ENSMUSG00000036216.5	Leap2
32935	1.56661	0.150363	10.4188	2.03491e-25	3.70707e-24	ENSMUSG00000060240.6	Cend1
5134.77	1.56621	0.112557	13.9149	5.14563e-44	2.94246e-42	ENSMUSG00000039478.8	Micu3
6.46676	1.56588	0.767461	2.04034	0.0413168	0.069949	ENSMUSG00000029134.8	Plb1
0.750493	1.5657	2.40053	0.65223	0.514253	0.60344	ENSMUSG00000044542.2	Prop1
27325.3	1.56534	0.0834976	18.7472	2.04177e-78	4.52429e-76	ENSMUSG00000018326.3	Ywhab
403.445	1.56518	0.123824	12.6403	1.26549e-36	4.742e-35	ENSMUSG00000081752.1
97.2319	1.56517	0.249151	6.28203	3.34186e-10	1.68814e-09	ENSMUSG00000044330.6
0.479231	1.56513	2.40581	0.650563	0.515328		ENSMUSG00000085725.1
12.5017	1.56507	0.491188	3.1863	0.00144103	0.00327177	ENSMUSG00000091009.1
1.77218	1.56472	1.27766	1.22468	0.220697	0.300589	ENSMUSG00000062501.4
23.3094	1.56462	0.369879	4.2301	2.33587e-05	6.85558e-05	ENSMUSG00000066592.2
4061.57	1.56401	0.143252	10.918	9.46042e-28	2.04326e-26	ENSMUSG00000039313.7	Minar1
0.757119	1.56368	2.47775	0.631091	0.527981	0.615942	ENSMUSG00000073602.4	Serpinb3b
2.15194	1.56339	1.21762	1.28397	0.199152	0.275859	ENSMUSG00000081849.1
10182.2	1.56316	0.147974	10.5637	4.39003e-26	8.34033e-25	ENSMUSG00000022099.9	Dmtn
17078.8	1.56308	0.103815	15.0565	3.1293e-51	2.65128e-49	ENSMUSG00000025190.7	Got1
1902.49	1.56293	0.114711	13.6249	2.84708e-42	1.48441e-40	ENSMUSG00000032590.9	Apeh
14560.6	1.56232	0.106626	14.6523	1.3022e-48	9.55704e-47	ENSMUSG00000000168.3	Dlat
5386.2	1.56218	0.179999	8.6788	3.99959e-18	4.26715e-17	ENSMUSG00000029166.8	Mapre3
0.671769	1.56177	2.52857	0.61765	0.536806	0.6239	ENSMUSG00000088856.1
3.43708	1.56115	0.853595	1.82892	0.0674122	0.107988	ENSMUSG00000027670.4	Ocstamp
0.569976	1.56115	2.65562	0.587865	0.556623	0.642364	ENSMUSG00000022002.1	Erich6b
28.117	1.56056	0.368266	4.23758	2.25941e-05	6.64727e-05	ENSMUSG00000056148.7	Rdh9
2356.83	1.56017	0.155586	10.0277	1.15174e-23	1.85348e-22	ENSMUSG00000026393.3	Nek7
73.9362	1.55901	0.507568	3.07154	0.00212959	0.00469585	ENSMUSG00000049892.7	Rasd1
3.43192	1.55763	1.34446	1.15855	0.24664	0.330224	ENSMUSG00000090302.1	Gm7714
1091.37	1.55734	0.190244	8.18599	2.70065e-16	2.45606e-15	ENSMUSG00000044042.11	Fmn1
7.4482	1.55694	0.792113	1.96556	0.0493498	0.0820716	ENSMUSG00000031877.8	Ces2g
0.601598	1.55651	3.03787	0.512369	0.608392	0.689743	ENSMUSG00000090934.1
0.538165	1.55643	2.94311	0.528838	0.596918	0.67971	ENSMUSG00000075029.6
4976.55	1.55638	0.231985	6.70896	1.96019e-11	1.11071e-10	ENSMUSG00000011256.9	Adam19
10309.8	1.55632	0.0827147	18.8155	5.63845e-79	1.26154e-76	ENSMUSG00000027030.9	Stk39
2526.26	1.55594	0.146714	10.6052	2.81749e-26	5.42431e-25	ENSMUSG00000027327.7	1700037H04Rik
4.61463	1.55583	1.04964	1.48224	0.138275	0.201962	ENSMUSG00000072743.3
1930.39	1.55486	0.252164	6.16609	7.00006e-10	3.43592e-09	ENSMUSG00000054667.7	Irs4
8340.13	1.55433	0.0921154	16.8737	7.02665e-64	9.46954e-62	ENSMUSG00000044221.8	Grsf1
2977.75	1.55373	0.158511	9.802	1.10373e-22	1.65595e-21	ENSMUSG00000047495.8	Dlgap2
1.74157	1.55315	1.41191	1.10003	0.271317	0.357736	ENSMUSG00000031512.8	Tex29
728.639	1.55301	0.13906	11.1679	5.85571e-29	1.3617e-27	ENSMUSG00000030735.4
3.06972	1.55268	1.22526	1.26722	0.205076	0.282619	ENSMUSG00000091329.1
0.385821	1.55213	3.44595	0.450422	0.652406		ENSMUSG00000049848.7	Ceacam19
2056.67	1.55181	0.175065	8.8642	7.70582e-19	8.67941e-18	ENSMUSG00000040452.8	Cdh12
39.8326	1.55116	0.389593	3.9815	6.84828e-05	0.000189618	ENSMUSG00000081726.1
16148.7	1.55105	0.0797599	19.4466	3.11631e-84	9.81384e-82	ENSMUSG00000032366.9	Tpm1
4804.06	1.55073	0.120409	12.8788	5.92431e-38	2.42497e-36	ENSMUSG00000028300.8	C9orf72
8159.14	1.55065	0.183182	8.46509	2.55965e-17	2.55466e-16	ENSMUSG00000019194.8	Scn1b
3806.06	1.55034	0.194666	7.96408	1.66453e-15	1.40253e-14	ENSMUSG00000032598.6	Nckipsd
12.5256	1.55005	0.588044	2.63595	0.00839029	0.0166255	ENSMUSG00000085238.1	4930479D17Rik
5014.38	1.54979	0.11425	13.5648	6.47167e-42	3.32159e-40	ENSMUSG00000043463.6	Rab9b
24219.9	1.54978	0.0722272	21.457	3.92471e-102	1.88427e-99	ENSMUSG00000020402.4	Vdac1
9.0909	1.54893	0.6812	2.27382	0.0229768	0.0412897	ENSMUSG00000078949.2	R3hdml
2780.94	1.54882	0.20763	7.45955	8.68194e-14	6.22316e-13	ENSMUSG00000030411.8	Nova2
1957.93	1.54842	0.182932	8.46444	2.57394e-17	2.56781e-16	ENSMUSG00000046727.6	Cystm1
0.429115	1.54816	4.68776	0.330257	0.741206		ENSMUSG00000079625.2	Tm4sf19
0.437101	1.54816	4.69198	0.329959	0.741431		ENSMUSG00000084863.1
32.9978	1.54816	0.362491	4.27089	1.94691e-05	5.77583e-05	ENSMUSG00000023070.6	Rgn
42493.1	1.54772	0.0874635	17.6956	4.5375e-70	7.68873e-68	ENSMUSG00000005034.8	Prkacb
9257.26	1.54758	0.117888	13.1275	2.29175e-39	1.02351e-37	ENSMUSG00000027520.8	Zdbf2
34553.5	1.54713	0.117198	13.201	8.65436e-40	3.96501e-38	ENSMUSG00000052949.8	Rnf157
0.459601	1.5468	5.3573	0.288728	0.77279		ENSMUSG00000053194.2	Cib4
92.03	1.54662	0.468474	3.30141	0.000962003	0.0022539	ENSMUSG00000087075.1	Lbhd2
0.448022	1.54655	5.51339	0.280508	0.779088		ENSMUSG00000073810.2
2209.77	1.54605	0.142919	10.8177	2.83889e-27	5.8622e-26	ENSMUSG00000021219.9	Rgs6
1461.98	1.54596	0.141984	10.8882	1.31148e-27	2.78041e-26	ENSMUSG00000058927.4
19287.3	1.54528	0.105662	14.6247	1.95419e-48	1.41618e-46	ENSMUSG00000090100.1	Ttbk2
401.045	1.54499	0.117152	13.1879	1.03035e-39	4.68331e-38	ENSMUSG00000053007.6	Creb5
192.875	1.54445	0.296355	5.2115	1.87318e-07	7.09639e-07	ENSMUSG00000020901.7	Pik3r5
3450.76	1.54424	0.108003	14.2981	2.24715e-46	1.47118e-44	ENSMUSG00000030878.9	Cdr2
978.924	1.5434	0.243418	6.34055	2.28953e-10	1.17406e-09	ENSMUSG00000030043.8	Tacr1
11.0807	1.54221	0.659485	2.33851	0.0193608	0.0354384	ENSMUSG00000084348.1
8620.63	1.54113	0.099291	15.5213	2.48813e-54	2.38912e-52	ENSMUSG00000039697.8	Ncoa7
30637.9	1.54054	0.108755	14.1652	1.50393e-45	9.3418e-44	ENSMUSG00000044285.6
6906.64	1.54036	0.147846	10.4187	2.03732e-25	3.70853e-24	ENSMUSG00000042700.8	Sipa1l1
210.523	1.53931	0.237853	6.47171	9.68991e-11	5.15833e-10	ENSMUSG00000027907.4	S100a11
21466.4	1.53918	0.178119	8.64132	5.55692e-18	5.86352e-17	ENSMUSG00000082809.2
6.83811	1.53695	0.834354	1.84209	0.0654622	0.105157	ENSMUSG00000078442.2	Ccdc105
6264.94	1.53691	0.241533	6.36313	1.97683e-10	1.02143e-09	ENSMUSG00000059003.6	Grin2a
3512.76	1.53449	0.134276	11.4279	3.03498e-30	7.71976e-29	ENSMUSG00000020635.7	Fkbp1b
8002.25	1.5343	0.317066	4.83907	1.3045e-06	4.4936e-06	ENSMUSG00000024120.6	Lrpprc
8832.06	1.53221	0.11262	13.6051	3.73632e-42	1.93927e-40	ENSMUSG00000020664.8	Dld
37.9073	1.53115	0.479421	3.19375	0.00140436	0.00319512	ENSMUSG00000087022.1	9130024F11Rik
1.44476	1.53111	1.64553	0.930465	0.35213	0.444893	ENSMUSG00000044378.5	Slc15a5
5.47412	1.53109	0.770669	1.98671	0.046955	0.0784683	ENSMUSG00000082272.1
373.773	1.53048	0.148672	10.2943	7.47503e-25	1.30898e-23	ENSMUSG00000028100.5	Nudt17
1072.87	1.52907	0.108386	14.1076	3.40758e-45	2.0611e-43	ENSMUSG00000051346.8	Spryd4
2.06653	1.52766	1.38678	1.10158	0.270643	0.356969	ENSMUSG00000037974.8	Muc5ac
119.952	1.52747	0.348925	4.37764	1.19969e-05	3.65843e-05	ENSMUSG00000020682.11	Mmp28
127.979	1.52682	0.259828	5.87628	4.19588e-09	1.89188e-08	ENSMUSG00000005124.3	Wisp1
14268.1	1.52605	0.106572	14.3195	1.65276e-46	1.09134e-44	ENSMUSG00000018401.10	Mtmr4
36.059	1.52584	0.35174	4.33799	1.43792e-05	4.33617e-05	ENSMUSG00000045288.10	Ush1g
1.6166	1.5251	1.53471	0.993736	0.320352	0.410961	ENSMUSG00000062329.3	Cytl1
7.21049	1.52393	0.627983	2.42671	0.0152363	0.0285094	ENSMUSG00000081185.1
3939.97	1.52375	0.145784	10.4521	1.43309e-25	2.62942e-24	ENSMUSG00000037606.10	Osbpl5
14016.9	1.5236	0.0829386	18.3702	2.27566e-75	4.40694e-73	ENSMUSG00000022110.7	Sucla2
7646.51	1.52299	0.100866	15.0991	1.64054e-51	1.40544e-49	ENSMUSG00000026311.9	Asb1
28.2492	1.52178	0.343389	4.43167	9.35068e-06	2.89166e-05	ENSMUSG00000079311.1
21.3696	1.52116	0.490555	3.10088	0.00192944	0.00428363	ENSMUSG00000063109.6
3177.02	1.52082	0.150212	10.1244	4.30435e-24	7.16717e-23	ENSMUSG00000045671.11	Spred2
84.723	1.52052	0.237155	6.4115	1.44098e-10	7.55403e-10	ENSMUSG00000040706.4	Agmat
621.856	1.51996	0.191808	7.92438	2.29282e-15	1.90614e-14	ENSMUSG00000030782.8	Tgfb1i1
11945.8	1.51924	0.10181	14.9223	2.35863e-50	1.8743e-48	ENSMUSG00000031709.8	Tbc1d9
7906.33	1.51905	0.0877192	17.3171	3.4936e-67	5.26209e-65	ENSMUSG00000022982.9	Sod1
13963.3	1.51812	0.0913216	16.6238	4.68385e-62	5.89832e-60	ENSMUSG00000024587.9	Nars
3.28985	1.51642	1.171	1.29499	0.195325	0.271308	ENSMUSG00000059058.5
2.51341	1.51611	1.03555	1.46407	0.143176	0.20838	ENSMUSG00000082683.1
3374.59	1.5152	0.106806	14.1864	1.11192e-45	6.92549e-44	ENSMUSG00000020032.8	Nuak1
87.6902	1.51487	0.272282	5.56363	2.64215e-08	1.09472e-07	ENSMUSG00000056656.4	Apol8
587.447	1.51478	0.132335	11.4465	2.44698e-30	6.27259e-29	ENSMUSG00000028706.7	Nsun4
2539.51	1.51471	0.153282	9.88183	4.99137e-23	7.63786e-22	ENSMUSG00000016757.4	Ttll12
24.4018	1.51429	0.367772	4.11746	3.83069e-05	0.000109404	ENSMUSG00000044062.7
5195.3	1.51423	0.0971532	15.586	9.05826e-55	8.84524e-53	ENSMUSG00000035078.5	Mtmr9
162.696	1.51395	0.182794	8.28228	1.20838e-16	1.13522e-15	ENSMUSG00000081232.2
9.51468	1.51293	0.713995	2.11896	0.0340936	0.0588001	ENSMUSG00000028834.7	Trim63
409.152	1.51223	0.569982	2.65312	0.00797518	0.0158704	ENSMUSG00000079364.2	Gm3558
546.503	1.51209	0.326686	4.62858	3.68174e-06	1.20144e-05	ENSMUSG00000030089.9	Slc41a3
1659.9	1.51192	0.166429	9.08444	1.04235e-19	1.25698e-18	ENSMUSG00000018507.10	Trpv2
7071.19	1.51188	0.344139	4.39323	1.1168e-05	3.41832e-05	ENSMUSG00000036502.8	Tmem255a
1439.1	1.51183	0.357305	4.23121	2.32439e-05	6.82363e-05	ENSMUSG00000075316.4	Scn9a
21229.7	1.51167	0.0995283	15.1883	4.22431e-52	3.71562e-50	ENSMUSG00000033352.5	Map2k4
38.1892	1.51092	0.359443	4.20349	2.62831e-05	7.65635e-05	ENSMUSG00000045725.4	Prr15
44.144	1.5101	0.267392	5.64753	1.62774e-08	6.89798e-08	ENSMUSG00000081113.1
1622.26	1.50959	0.163478	9.23423	2.6016e-20	3.28695e-19	ENSMUSG00000058420.5	Syt17
0.402269	1.50885	4.5453	0.331959	0.73992		ENSMUSG00000009646.7	Pla2g12b
3670.21	1.50847	0.101745	14.826	9.95483e-50	7.69829e-48	ENSMUSG00000033781.6	Asb13
29529.9	1.5081	0.109403	13.7849	3.14288e-43	1.72037e-41	ENSMUSG00000062661.6	Ncs1
10135.1	1.50732	0.191235	7.88206	3.22039e-15	2.63731e-14	ENSMUSG00000003072.9	Atp5d
0.486424	1.50731	3.81081	0.395536	0.692447	0.76122	ENSMUSG00000044860.8	Gm1123
755.336	1.50697	0.196608	7.66486	1.7903e-14	1.37479e-13	ENSMUSG00000091498.1
110.889	1.50674	0.167308	9.00576	2.14174e-19	2.5285e-18	ENSMUSG00000019732.7	Calr3
46.288	1.50662	0.293489	5.13346	2.84457e-07	1.05731e-06	ENSMUSG00000047905.9
19716.8	1.50519	0.110788	13.5862	4.83591e-42	2.49874e-40	ENSMUSG00000036745.8	Ttll7
3224.76	1.50395	0.138458	10.8621	1.74658e-27	3.66909e-26	ENSMUSG00000050875.4	Minar2
7.42741	1.5039	0.756359	1.98834	0.0467741	0.0782057	ENSMUSG00000025726.5	Slc28a1
12034.9	1.50309	0.107427	13.9918	1.74985e-44	1.02089e-42	ENSMUSG00000054728.9	Phactr1
230.987	1.50292	0.363617	4.13326	3.57647e-05	0.000102461	ENSMUSG00000057836.6	Xlr3a
21792.2	1.50116	0.108643	13.8174	2.00235e-43	1.10923e-41	ENSMUSG00000015837.9	Sqstm1
2247.71	1.5004	0.266138	5.63767	1.72362e-08	7.27622e-08	ENSMUSG00000033316.8	Galnt9
2273.84	1.50037	0.166023	9.03709	1.609e-19	1.91328e-18	ENSMUSG00000056851.7	Pcbp2
0.455596	-1.50013	6.22078	-0.241148	0.80944		ENSMUSG00000090366.2
1.18367	-1.50026	1.66621	-0.900405	0.367905	0.460906	ENSMUSG00000047492.4	Inhbe
5.16132	-1.50084	0.895482	-1.67602	0.0937349	0.143941	ENSMUSG00000028750.6	Pla2g2c
9.30852	-1.50092	0.611571	-2.4542	0.0141198	0.0266147	ENSMUSG00000089984.1	Fbxo24
1.41649	-1.50094	1.54144	-0.973724	0.330194	0.421615	ENSMUSG00000030468.6	Siglecg
1486.2	-1.50102	0.322181	-4.65893	3.17856e-06	1.04479e-05	ENSMUSG00000022865.7	Cxadr
40.7077	-1.50129	0.253432	-5.92383	3.14529e-09	1.4356e-08	ENSMUSG00000050994.12	Adgb
27.9838	-1.50132	0.350934	-4.27806	1.88532e-05	5.60321e-05	ENSMUSG00000073733.4	Rsg1
0.808797	-1.50133	2.15265	-0.697433	0.485532	0.576548	ENSMUSG00000058934.8
37.6042	-1.50204	0.308348	-4.87125	1.10894e-06	3.84816e-06	ENSMUSG00000025762.8	Larp1b
132.601	-1.50249	0.248221	-6.05301	1.4216e-09	6.72846e-09	ENSMUSG00000025747.6	Tyms
21.204	-1.50265	0.525404	-2.85999	0.00423648	0.0088714	ENSMUSG00000045004.2	Spata21
37.8699	-1.50266	0.259719	-5.78572	7.22038e-09	3.17061e-08	ENSMUSG00000019982.7	Myb
21.2193	-1.50273	0.441075	-3.40697	0.000656895	0.00158117	ENSMUSG00000040247.5	Tbc1d10c
23.1327	-1.50274	0.346631	-4.33528	1.45577e-05	4.38653e-05	ENSMUSG00000091127.1
65.2029	-1.50286	0.254014	-5.91642	3.29019e-09	1.49788e-08	ENSMUSG00000086602.1
100.033	-1.50307	0.356221	-4.21949	2.4486e-05	7.1691e-05	ENSMUSG00000027215.7	Cd82
7.36171	-1.50323	0.709906	-2.11751	0.0342169	0.0589951	ENSMUSG00000005251.8	Ripk4
2.79356	-1.50357	0.921666	-1.63136	0.102815	0.155986	ENSMUSG00000089990.1
140.808	-1.50359	0.260112	-5.78055	7.44555e-09	3.267e-08	ENSMUSG00000072844.6	G530011O06Rik
30.7465	-1.50369	0.33617	-4.473	7.71288e-06	2.41171e-05	ENSMUSG00000091759.1
0.990759	-1.50439	2.34497	-0.641537	0.521174	0.610163	ENSMUSG00000092021.1	Gbp11
82.9713	-1.50488	0.238186	-6.31809	2.64809e-10	1.35071e-09	ENSMUSG00000038132.5	Rbm24
3241.84	-1.50498	0.29045	-5.18156	2.2004e-07	8.26269e-07	ENSMUSG00000032883.9	Acsl3
0.567025	-1.50501	2.72274	-0.552754	0.580432	0.66455	ENSMUSG00000089877.1
1735.46	-1.50573	0.19497	-7.72287	1.13743e-14	8.91262e-14	ENSMUSG00000040536.9	Necab1
0.373137	-1.50583	6.23827	-0.241386	0.809256		ENSMUSG00000087000.1
4.53344	-1.50607	0.760595	-1.98013	0.0476894	0.0795802	ENSMUSG00000090939.1
2.30297	-1.50645	0.984491	-1.53018	0.125972	0.186354	ENSMUSG00000059908.7	Mug1
40.9339	-1.50649	0.295174	-5.10374	3.32999e-07	1.2298e-06	ENSMUSG00000028294.8	Cfap206
348.212	-1.50716	0.199563	-7.55231	4.27604e-14	3.16243e-13	ENSMUSG00000038677.6	Scube3
2.25623	-1.50731	1.21426	-1.24134	0.214482	0.29339	ENSMUSG00000085974.1
12.4335	-1.50753	0.547597	-2.75299	0.00590537	0.012055	ENSMUSG00000055937.1	Krt28
786.697	-1.50773	0.159783	-9.43612	3.86843e-21	5.18001e-20	ENSMUSG00000024006.10	Stk38
8.75502	-1.50806	0.655524	-2.30055	0.0214172	0.0387988	ENSMUSG00000090449.1
38.4604	-1.50869	0.342423	-4.40592	1.05338e-05	3.23746e-05	ENSMUSG00000044456.10	Rin3
5.32283	-1.50903	0.792958	-1.90303	0.0570361	0.0930679	ENSMUSG00000085303.1
7.79894	-1.50929	0.617456	-2.44437	0.0145104	0.0272863	ENSMUSG00000039099.7	Wdr93
2291.91	-1.50968	0.237673	-6.35195	2.12608e-10	1.09512e-09	ENSMUSG00000030096.7	Slc6a6
3517.35	-1.51026	0.226572	-6.6657	2.63401e-11	1.4769e-10	ENSMUSG00000042453.7	Reln
17.398	-1.51043	0.395379	-3.8202	0.000133343	0.000355	ENSMUSG00000082999.3
1.94539	-1.51046	1.55445	-0.971697	0.331201	0.42267	ENSMUSG00000062319.2
4.43073	-1.51089	0.808239	-1.86936	0.0615725	0.0995326	ENSMUSG00000073174.4
0.626823	-1.51217	2.23429	-0.676799	0.498533	0.588649	ENSMUSG00000084722.1
10.6947	-1.51283	0.563319	-2.68557	0.00724065	0.014545	ENSMUSG00000039098.3	Gm9767
319.931	-1.51338	0.243314	-6.21986	4.97585e-10	2.47344e-09	ENSMUSG00000070713.3
3.94581	-1.51368	0.929769	-1.62802	0.103521	0.156888	ENSMUSG00000078767.2
3.51175	-1.51394	1.01741	-1.48803	0.136742	0.199951	ENSMUSG00000085236.2	2610206C17Rik
44.9821	-1.51435	0.383525	-3.94851	7.864e-05	0.000215668	ENSMUSG00000039813.8	Tbc1d2
5.5641	-1.51441	0.798452	-1.89668	0.0578696	0.0942278	ENSMUSG00000084133.1
133.453	-1.51454	0.210411	-7.19801	6.10991e-13	4.03447e-12	ENSMUSG00000025577.7	Cbx2
123.642	-1.51501	0.300134	-5.04778	4.46969e-07	1.6229e-06	ENSMUSG00000037995.8	Igsf9
343.877	-1.5154	0.22085	-6.86164	6.80736e-12	4.00704e-11	ENSMUSG00000003559.7	As3mt
28.7382	-1.51581	0.284187	-5.33386	9.61466e-08	3.77836e-07	ENSMUSG00000087562.1
174.869	-1.51593	0.260966	-5.8089	6.28859e-09	2.78479e-08	ENSMUSG00000026047.7	Kdelc1
916.896	-1.51613	0.262946	-5.76596	8.11963e-09	3.54985e-08	ENSMUSG00000043067.8	Dpy19l1
155.308	-1.5179	0.189163	-8.02428	1.02126e-15	8.78166e-15	ENSMUSG00000062198.4	2700097O09Rik
2.14176	-1.51817	1.04013	-1.4596	0.144399	0.209832	ENSMUSG00000086694.1
1.21138	-1.51851	1.6303	-0.931428	0.351632	0.444336	ENSMUSG00000079466.2	Prdm12
9.79123	-1.51852	0.51316	-2.95914	0.00308495	0.00662745	ENSMUSG00000073822.2
41.1823	-1.51886	0.315261	-4.81778	1.45164e-06	4.97148e-06	ENSMUSG00000090721.1
119.487	-1.51893	0.217217	-6.99271	2.69633e-12	1.65787e-11	ENSMUSG00000052957.6	Gas1
949.919	-1.51923	0.176539	-8.60565	7.58867e-18	7.8953e-17	ENSMUSG00000028675.5	Pnrc2
2237.74	-1.51941	0.244162	-6.22298	4.87802e-10	2.42742e-09	ENSMUSG00000030352.8	Tspan9
268.127	-1.5195	0.142963	-10.6286	2.19414e-26	4.27783e-25	ENSMUSG00000072893.6	4933439C10Rik
0.848926	-1.51978	3.02295	-0.502747	0.615142	0.695513	ENSMUSG00000037202.5	Prf1
102.493	-1.52007	0.270253	-5.62461	1.85925e-08	7.83153e-08	ENSMUSG00000038011.9	Dnah10
6.30964	-1.52015	0.79224	-1.9188	0.0550091	0.0902138	ENSMUSG00000024922.1	Ovol1
7.82936	-1.52048	0.628601	-2.41883	0.0155706	0.0290724	ENSMUSG00000069899.3
275.343	-1.52089	0.214992	-7.07416	1.50352e-12	9.55031e-12	ENSMUSG00000032374.8	Plod2
0.680659	-1.52094	3.64057	-0.417776	0.676111	0.747981	ENSMUSG00000085941.1
2.27955	-1.52104	1.07065	-1.42067	0.155413	0.223438	ENSMUSG00000085636.1
57.4527	-1.52113	0.383937	-3.96192	7.43485e-05	0.000204825	ENSMUSG00000085291.1
14.407	-1.52135	0.484833	-3.13787	0.00170179	0.00381533	ENSMUSG00000035298.2	Klhl35
19.7112	-1.52167	0.456809	-3.33109	0.000865064	0.00204382	ENSMUSG00000058620.5	Adra2b
142.709	-1.5218	0.250323	-6.07933	1.20688e-09	5.75232e-09	ENSMUSG00000000037.9	Scml2
85.0508	-1.52269	0.189311	-8.04331	8.74461e-16	7.58447e-15	ENSMUSG00000033502.8	Cdc14a
30.1857	-1.52297	0.451909	-3.37008	0.000751462	0.00179066	ENSMUSG00000087184.1	LOC108167931
834.842	-1.52358	0.249144	-6.11525	9.64045e-10	4.64876e-09	ENSMUSG00000034853.9	Acot11
88.9008	-1.52411	0.317804	-4.79575	1.62071e-06	5.50955e-06	ENSMUSG00000020695.8	Mrc2
4.98816	-1.52414	0.89637	-1.70034	0.0890665	0.137643	ENSMUSG00000020325.9	Fstl3
34.5085	-1.52416	0.343761	-4.43376	9.26024e-06	2.86561e-05	ENSMUSG00000028407.3	Smim27
334.469	-1.52429	0.20288	-7.51328	5.76643e-14	4.20264e-13	ENSMUSG00000041126.8	H2afv
455.864	-1.52429	0.184772	-8.24957	1.58965e-16	1.47568e-15	ENSMUSG00000001156.7	Mxd1
817.042	-1.52441	0.209492	-7.2767	3.42081e-13	2.31113e-12	ENSMUSG00000028273.8	Pdlim5
12.5	-1.52482	0.482455	-3.16054	0.00157478	0.00355165	ENSMUSG00000021187.8	Tc2n
539.401	-1.52509	0.219377	-6.95191	3.60384e-12	2.18554e-11	ENSMUSG00000032500.8	Dclk3
48.7485	-1.52658	0.301906	-5.05646	4.27103e-07	1.55663e-06	ENSMUSG00000091244.1
20.9523	-1.52676	0.366502	-4.16575	3.10327e-05	8.96512e-05	ENSMUSG00000044320.8	1700001O22Rik
167.937	-1.52684	0.134966	-11.3128	1.13421e-29	2.77767e-28	ENSMUSG00000044794.7
479.693	-1.52762	0.162567	-9.39688	5.62041e-21	7.45238e-20	ENSMUSG00000035725.7	Prkx
5.73911	-1.5279	0.769651	-1.98518	0.0471245	0.0787402	ENSMUSG00000000244.9	Tspan32
1006.57	-1.52815	0.184346	-8.28958	1.13646e-16	1.06969e-15	ENSMUSG00000052613.8	Pcdh15
0.783152	-1.52856	3.19828	-0.477933	0.632698	0.710512	ENSMUSG00000084301.1
6.14771	-1.52856	0.629288	-2.42904	0.015139	0.0283502	ENSMUSG00000087670.1
5.23079	-1.52857	0.730512	-2.09246	0.0363976	0.0623676	ENSMUSG00000079467.2	Gm14966
3.91071	-1.52882	1.06325	-1.43788	0.150469	0.217225	ENSMUSG00000081553.1
12.1455	-1.52915	0.611591	-2.50028	0.0124095	0.0236874	ENSMUSG00000024778.6	Fas
3.8052	-1.52981	0.864745	-1.76909	0.0768785	0.12114	ENSMUSG00000038045.8	Sult6b1
4.91784	-1.53111	0.651252	-2.35102	0.018722	0.0343894	ENSMUSG00000084996.1
671.024	-1.53114	0.288685	-5.30385	1.13382e-07	4.41442e-07	ENSMUSG00000030376.6	Slc8a2
247.107	-1.53145	0.201604	-7.59634	3.04614e-14	2.28139e-13	ENSMUSG00000027671.8	Actl6a
13.1826	-1.53203	0.501485	-3.05498	0.00225078	0.00494274	ENSMUSG00000039883.4	Lrrc17
1.253	-1.53313	1.52906	-1.00267	0.316022	0.406298	ENSMUSG00000051956.4	Rnf133
5.21295	-1.53371	0.878336	-1.74615	0.0807848	0.126508	ENSMUSG00000055341.7	Zfp457
611.107	-1.53394	0.160602	-9.55116	1.28255e-21	1.78051e-20	ENSMUSG00000066613.7	Zfp932
72.3686	-1.53412	1.04881	-1.46273	0.143542	0.208793	ENSMUSG00000066058.5	Cldn19
1.616	-1.53446	1.6224	-0.945795	0.344253	0.4364	ENSMUSG00000090962.1
93.0323	-1.53457	0.264522	-5.8013	6.58043e-09	2.9051e-08	ENSMUSG00000035910.9	Dcdc2a
0.771807	-1.53493	1.93839	-0.791861	0.428442	0.521542	ENSMUSG00000084218.1
36.9419	-1.53528	0.327343	-4.69013	2.73034e-06	9.04423e-06	ENSMUSG00000009356.6	Lpo
3.41324	-1.53552	0.978407	-1.56941	0.116553	0.173962	ENSMUSG00000045928.1	4933440M02Rik
83.736	-1.5356	0.266109	-5.77057	7.90046e-09	3.45936e-08	ENSMUSG00000028464.9	Tpm2
84.6049	-1.53568	0.210747	-7.28682	3.17366e-13	2.15298e-12	ENSMUSG00000057842.6	Zfp595
1536.44	-1.5357	0.259051	-5.92817	3.06326e-09	1.39982e-08	ENSMUSG00000020674.9	Pxdn
479.068	-1.5358	0.185622	-8.27381	1.29742e-16	1.21541e-15	ENSMUSG00000011958.11	Bnip2
106.248	-1.53613	0.215272	-7.13575	9.62593e-13	6.22243e-12	ENSMUSG00000046959.10	Slc26a1
13.0755	-1.53623	0.530952	-2.89336	0.00381149	0.00804356	ENSMUSG00000073906.2	Olfr692
13.9717	-1.53637	0.42529	-3.61251	0.000303244	0.00076752	ENSMUSG00000084977.1
1.00298	-1.53643	1.69391	-0.907035	0.364388	0.457371	ENSMUSG00000083157.1
4.02982	-1.53693	1.23566	-1.24381	0.213568	0.292279	ENSMUSG00000090585.1	4933406F09Rik
6.40642	-1.53754	0.804209	-1.91187	0.0558927	0.0914741	ENSMUSG00000087263.1
21.6993	-1.53805	0.401194	-3.83367	0.000126247	0.000337122	ENSMUSG00000021904.5	Sema3g
4.19372	-1.5384	0.998389	-1.54089	0.123345	0.183008	ENSMUSG00000085792.1
57.8471	-1.53856	0.31196	-4.9319	8.1432e-07	2.87337e-06	ENSMUSG00000090363.1
94.3376	-1.5387	0.200827	-7.6618	1.8334e-14	1.40602e-13	ENSMUSG00000052783.9	Grk4
32.8722	-1.53915	0.303153	-5.07712	3.832e-07	1.40417e-06	ENSMUSG00000068151.6	Gm31445
8.27868	-1.53942	0.566275	-2.71851	0.00655766	0.0132726	ENSMUSG00000087119.2
51.7626	-1.53976	0.387487	-3.97371	7.07609e-05	0.000195432	ENSMUSG00000033880.5	Lgals3bp
314.174	-1.54008	0.201771	-7.63281	2.297e-14	1.7424e-13	ENSMUSG00000020137.4	Thap2
1.13304	-1.54064	1.46478	-1.05179	0.292894	0.381493	ENSMUSG00000090027.1
26.4367	-1.54073	0.376422	-4.09308	4.25676e-05	0.000120705	ENSMUSG00000028348.6	Cavin4
302.535	-1.54101	0.24741	-6.22859	4.70646e-10	2.3456e-09	ENSMUSG00000071748.2
3.9093	-1.54126	0.899106	-1.71422	0.0864891	0.134263	ENSMUSG00000042451.6	Mybph
28.8955	-1.54144	0.33947	-4.54072	5.60634e-06	1.78376e-05	ENSMUSG00000085164.1
361.056	-1.54145	0.187412	-8.22492	1.95327e-16	1.79478e-15	ENSMUSG00000050565.8	Tor1aip2
71.9618	-1.54173	0.418854	-3.68084	0.000232469	0.000597906	ENSMUSG00000079018.3	Ly6c1
194.216	-1.54253	0.256183	-6.02122	1.73103e-09	8.11631e-09	ENSMUSG00000023885.7	Thbs2
32.9791	-1.54317	0.37828	-4.07943	4.51465e-05	0.000127625	ENSMUSG00000020641.8	Rsad2
2468.18	-1.54324	0.150254	-10.2709	9.53177e-25	1.65282e-23	ENSMUSG00000032936.8	Camkv
27.4801	-1.54327	0.367062	-4.20439	2.61783e-05	7.62774e-05	ENSMUSG00000049608.7	Gpr55
184.958	-1.54398	0.169413	-9.11366	7.96455e-20	9.71128e-19	ENSMUSG00000086181.1
41.9841	-1.54437	0.341347	-4.52434	6.05838e-06	1.91727e-05	ENSMUSG00000055632.10	Hmcn2
68.535	-1.54472	0.350771	-4.4038	1.06371e-05	3.26755e-05	ENSMUSG00000041696.7	Rasl12
216.457	-1.5451	0.272606	-5.66788	1.44577e-08	6.154e-08	ENSMUSG00000022494.6	Shisa9
13.2475	-1.54521	0.492907	-3.13489	0.00171917	0.00385016	ENSMUSG00000057816.3	Cfap299
8.95296	-1.5454	0.539242	-2.86587	0.00415859	0.00872018	ENSMUSG00000040287.3	Stac3
304.673	-1.54558	0.18639	-8.29217	1.11197e-16	1.0485e-15	ENSMUSG00000041961.7	Znrf3
3.07916	-1.54563	1.18811	-1.30092	0.193288	0.269013	ENSMUSG00000081472.1
1329.92	-1.54604	0.215077	-7.18833	6.55873e-13	4.30984e-12	ENSMUSG00000040669.7	Phc1
15.345	-1.54657	0.464389	-3.33033	0.000867445	0.00204923	ENSMUSG00000075576.6	Gm12359
281.384	-1.54705	0.239879	-6.44928	1.12384e-10	5.94283e-10	ENSMUSG00000050721.8	Plekho2
1.26387	-1.54915	1.72358	-0.898797	0.368761	0.461802	ENSMUSG00000022705.4	Drd3
187.705	-1.55013	0.156451	-9.90809	3.83922e-23	5.94259e-22	ENSMUSG00000011382.6	Dhdh
173.189	-1.55023	0.288068	-5.38147	7.38798e-08	2.93292e-07	ENSMUSG00000043279.8	Trim56
221.453	-1.55072	0.150784	-10.2844	8.28776e-25	1.44581e-23	ENSMUSG00000018372.7	Cep95
99.6742	-1.55101	0.191367	-8.10489	5.27921e-16	4.68642e-15	ENSMUSG00000053263.3
2.588	-1.55138	1.15366	-1.34475	0.178705	0.251866	ENSMUSG00000045178.4
242.662	-1.55202	0.183227	-8.47045	2.44446e-17	2.44393e-16	ENSMUSG00000028487.10	Bnc2
44.269	-1.5523	0.328203	-4.72969	2.24868e-06	7.5321e-06	ENSMUSG00000032122.8	Slc37a2
49.5285	-1.55258	0.403095	-3.85164	0.000117328	0.000314544	ENSMUSG00000030994.8	D7Ertd443e
342.434	-1.55261	0.184631	-8.40924	4.12688e-17	4.03838e-16	ENSMUSG00000039031.8	Arhgap18
5.6206	-1.55292	0.802833	-1.9343	0.0530768	0.0873932	ENSMUSG00000086166.1
1.31425	-1.55315	1.49058	-1.04197	0.297424	0.386388	ENSMUSG00000057945.3
116.284	-1.5534	0.221078	-7.02646	2.11836e-12	1.32118e-11	ENSMUSG00000021432.7	Slc35b3
0.55229	-1.55352	4.29238	-0.361926	0.717407	0.782568	ENSMUSG00000022215.4	Fitm1
243.553	-1.55395	0.22362	-6.94909	3.67653e-12	2.22669e-11	ENSMUSG00000085906.1
1.49716	-1.5543	1.95604	-0.794612	0.426839	0.520037	ENSMUSG00000068697.6	Myoz1
2.72745	-1.55534	1.16435	-1.3358	0.181616	0.255309	ENSMUSG00000074529.4	Zfp972
88.4137	-1.55545	0.346444	-4.48978	7.12979e-06	2.2382e-05	ENSMUSG00000068696.5	Gpr88
498.51	-1.55554	0.159888	-9.72889	2.2705e-22	3.30536e-21	ENSMUSG00000061028.6	Clasrp
5.47927	-1.5559	0.746134	-2.08528	0.0370438	0.0633712	ENSMUSG00000086295.1
28.9644	-1.55626	0.341887	-4.55197	5.31451e-06	1.69842e-05	ENSMUSG00000053783.5	1700016K19Rik
1.93155	-1.55647	1.12317	-1.38578	0.165814	0.236167	ENSMUSG00000081730.1
175.026	-1.55693	0.176368	-8.82775	1.06803e-18	1.19075e-17	ENSMUSG00000024909.8	Efemp2
341.087	-1.55713	0.170831	-9.11503	7.8652e-20	9.60029e-19	ENSMUSG00000015522.11	Arnt
1358.62	-1.55745	0.149913	-10.389	2.78175e-25	5.01608e-24	ENSMUSG00000040943.7	Tet2
367.969	-1.55762	0.195921	-7.95026	1.86114e-15	1.56134e-14	ENSMUSG00000044352.4	Sowaha
9.2281	-1.55773	0.707153	-2.20282	0.0276077	0.0485664	ENSMUSG00000020399.8	Havcr2
7.81878	-1.55867	0.726879	-2.14434	0.032006	0.0554862	ENSMUSG00000092124.1
7.63869	-1.55886	0.698105	-2.23299	0.0255499	0.0453654	ENSMUSG00000044177.4	Wfikkn2
23.2341	-1.55913	0.51514	-3.02662	0.00247302	0.00539941	ENSMUSG00000092178.1	2810047C21Rik1
337.231	-1.5598	0.274463	-5.6831	1.32279e-08	5.65243e-08	ENSMUSG00000052726.9	Kcnt2
18.729	-1.56054	0.531146	-2.93806	0.00330272	0.00704799	ENSMUSG00000091819.1
3.01966	-1.56054	1.20535	-1.29469	0.195429	0.271419	ENSMUSG00000089952.1
37.0709	-1.5606	0.450173	-3.46667	0.000526956	0.00128914	ENSMUSG00000073116.3	Gm10471
2.5295	-1.56062	1.41308	-1.10441	0.269415	0.355594	ENSMUSG00000083498.1
9.45688	-1.5607	0.513838	-3.03734	0.00238678	0.00521953	ENSMUSG00000074113.4
14.8279	-1.56078	0.503288	-3.10116	0.00192764	0.00428086	ENSMUSG00000090664.1
475.607	-1.56105	0.222171	-7.02632	2.12053e-12	1.32218e-11	ENSMUSG00000051515.8	Fam181b
35.9386	-1.56156	0.403669	-3.86841	0.000109546	0.000294987	ENSMUSG00000079254.3
1477.91	-1.56166	0.157166	-9.93641	2.89048e-23	4.51908e-22	ENSMUSG00000000416.9	Cttnbp2
276.306	-1.56255	0.206809	-7.55555	4.17105e-14	3.08775e-13	ENSMUSG00000017550.7	Atad5
58.3845	-1.56295	0.287255	-5.441	5.29825e-08	2.13608e-07	ENSMUSG00000085767.1
11.4091	-1.56338	0.470326	-3.32404	0.000887237	0.00209256	ENSMUSG00000027196.5	Alkbh3os1
1.21884	-1.56355	1.59651	-0.979352	0.327406	0.418798	ENSMUSG00000090057.1
4.70518	-1.56406	0.881882	-1.77354	0.0761388	0.120122	ENSMUSG00000051879.3	Krt71
175.718	-1.56432	0.195634	-7.99614	1.28381e-15	1.09575e-14	ENSMUSG00000054723.5	Vmac
114.606	-1.56442	0.188141	-8.31518	9.16093e-17	8.69854e-16	ENSMUSG00000030555.9	Ttc23
4.83224	-1.5661	0.965535	-1.62201	0.104802	0.158579	ENSMUSG00000022468.5	Endou
6.66262	-1.56653	0.64974	-2.41101	0.0159085	0.0296468	ENSMUSG00000087193.1
32.8423	-1.56656	0.291044	-5.38254	7.34433e-08	2.91609e-07	ENSMUSG00000091050.1
15.1971	-1.56689	0.394278	-3.97408	7.06504e-05	0.000195174	ENSMUSG00000084274.2	Gm12504
3.23763	-1.56701	0.905206	-1.73111	0.0834317	0.130102	ENSMUSG00000044172.6	Ptx4
38.5137	-1.56729	0.310533	-5.04711	4.48534e-07	1.6283e-06	ENSMUSG00000025723.5	Nmb
16.7969	-1.5674	0.486691	-3.22052	0.0012796	0.00293067	ENSMUSG00000038987.8	Cfap157
35.8494	-1.56844	0.510688	-3.07122	0.00213183	0.00469991	ENSMUSG00000034762.3	Glis1
66.0019	-1.56865	0.379859	-4.12956	3.63453e-05	0.000104021	ENSMUSG00000023192.7	Grm2
17.8903	-1.56923	0.614069	-2.55546	0.0106049	0.0205802	ENSMUSG00000071637.4	Cebpd
1635.06	-1.56932	0.343133	-4.57351	4.79623e-06	1.54048e-05	ENSMUSG00000035835.7	Plppr3
2.06946	-1.56986	1.24668	-1.25924	0.207944	0.285889	ENSMUSG00000061099.4	Gapdhs
273.357	-1.56999	0.234607	-6.69199	2.20158e-11	1.24321e-10	ENSMUSG00000033852.8	Gm28042
3.49885	-1.57035	0.805466	-1.94961	0.0512221	0.0847816	ENSMUSG00000032726.6	Bmp8a
645.112	-1.57045	0.225715	-6.95766	3.4596e-12	2.10138e-11	ENSMUSG00000060548.5	Tnfrsf19
151.269	-1.5707	0.173379	-9.05935	1.31232e-19	1.57022e-18	ENSMUSG00000002845.8	Tmem39a
1.79192	-1.57202	1.51025	-1.0409	0.29792	0.386946	ENSMUSG00000054892.8	Txk
1.76765	-1.57272	1.23031	-1.27831	0.20114	0.278053	ENSMUSG00000078175.2
1.53508	-1.573	1.35725	-1.15896	0.246473	0.330077	ENSMUSG00000003882.4	Il7r
608.221	-1.57315	0.106738	-14.7384	3.65267e-49	2.75084e-47	ENSMUSG00000037355.8	Uvssa
71.3044	-1.57364	0.225779	-6.96984	3.17299e-12	1.93648e-11	ENSMUSG00000084950.1	Gm5577
14.6857	-1.57378	0.585166	-2.68945	0.007157	0.0143933	ENSMUSG00000036131.5	Frmd7
24.4602	-1.57381	0.492954	-3.19262	0.00140989	0.00320646	ENSMUSG00000056737.8	Capg
41.8634	-1.57389	0.265883	-5.91948	3.22963e-09	1.47234e-08	ENSMUSG00000085704.1	4921531C22Rik
131.92	-1.57401	0.293173	-5.36888	7.92269e-08	3.13709e-07	ENSMUSG00000039059.4	Hrh3
366.984	-1.57411	0.320336	-4.91393	8.92665e-07	3.13446e-06	ENSMUSG00000040710.4	St8sia4
15.0518	-1.57466	0.42396	-3.71417	0.000203869	0.000528655	ENSMUSG00000087700.1
637.652	-1.57481	0.201758	-7.80544	5.92922e-15	4.75762e-14	ENSMUSG00000014932.8	Yes1
16.7343	-1.57526	0.48857	-3.22423	0.00126312	0.00289723	ENSMUSG00000020216.5	Jsrp1
1.5186	-1.57557	1.57886	-0.997917	0.318319	0.408741	ENSMUSG00000081635.1
59.7531	-1.57647	0.242277	-6.5069	7.6716e-11	4.12006e-10	ENSMUSG00000025353.3	Ormdl2
6.88354	-1.57657	0.834831	-1.88849	0.0589607	0.095808	ENSMUSG00000045052.2	Prlhr
206.488	-1.57667	0.285947	-5.51387	3.51026e-08	1.43939e-07	ENSMUSG00000059824.4	Dbp
166.598	-1.5775	0.249466	-6.32352	2.55677e-10	1.30587e-09	ENSMUSG00000056724.7	Nbeal2
1928.47	-1.57933	0.267729	-5.89897	3.65779e-09	1.6577e-08	ENSMUSG00000009828.9	Ick
4.86619	-1.57952	0.779579	-2.02612	0.0427525	0.0720989	ENSMUSG00000087606.1
4.33692	-1.58217	0.939444	-1.68416	0.0921513	0.141906	ENSMUSG00000038903.7	Ccdc68
104.088	-1.5824	0.252513	-6.26659	3.6904e-10	1.86054e-09	ENSMUSG00000028068.8	Iqgap3
39.1069	-1.58271	0.320303	-4.94128	7.76119e-07	2.74783e-06	ENSMUSG00000041679.7	Lrrc29
17.2336	-1.58274	0.585395	-2.70372	0.00685675	0.0138196	ENSMUSG00000091833.1
21.0561	-1.58281	0.529191	-2.99101	0.0027806	0.0060185	ENSMUSG00000025650.6	Col7a1
221.651	-1.58308	0.313187	-5.05476	4.30927e-07	1.56958e-06	ENSMUSG00000038257.7	Glra3
30.3883	-1.58317	0.31289	-5.05984	4.19614e-07	1.53079e-06	ENSMUSG00000028017.2	Egf
31.7554	-1.58393	0.47173	-3.3577	0.000785952	0.00186686	ENSMUSG00000015090.7	Ptgds
46.7397	-1.5842	0.264956	-5.97911	2.24356e-09	1.04072e-08	ENSMUSG00000020890.5	Gucy2e
2.90385	-1.58488	0.946601	-1.67429	0.0940737	0.144403	ENSMUSG00000090674.1
7.36311	-1.58529	0.834276	-1.90019	0.0574076	0.0936011	ENSMUSG00000015721.10	Nlrp5
480.002	-1.58534	0.159882	-9.91565	3.55933e-23	5.53473e-22	ENSMUSG00000029761.9	Cald1
8.57033	-1.58542	0.567673	-2.79284	0.00522475	0.0107581	ENSMUSG00000020234.4	4930404N11Rik
3473.21	-1.58567	0.222574	-7.12423	1.04666e-12	6.73938e-12	ENSMUSG00000025702.9	39508
40.8997	-1.58577	0.32794	-4.83556	1.32771e-06	4.56809e-06	ENSMUSG00000087042.1
2.28938	-1.58658	1.07502	-1.47587	0.139979	0.204231	ENSMUSG00000003379.7	Cd79a
1.63634	-1.58661	1.38597	-1.14476	0.252308	0.336644	ENSMUSG00000084007.3
12.7838	-1.58683	0.492606	-3.2213	0.00127612	0.00292386	ENSMUSG00000073412.5	Lst1
417.126	-1.58725	0.322908	-4.91548	8.85666e-07	3.11036e-06	ENSMUSG00000034708.4	Grn
2688.82	-1.58776	0.259938	-6.1082	1.00758e-09	4.84351e-09	ENSMUSG00000064115.7	Cadm2
923.255	-1.58788	0.146216	-10.8598	1.79085e-27	3.75866e-26	ENSMUSG00000028572.7	Hook1
15.9667	-1.58836	0.579647	-2.74022	0.00613982	0.0124982	ENSMUSG00000029360.3
4603.84	-1.58838	0.139673	-11.3722	5.75454e-30	1.43832e-28	ENSMUSG00000029838.7	Ptn
7.42945	-1.59	0.827942	-1.92043	0.0548041	0.0899224	ENSMUSG00000078528.2
30.2933	-1.59016	0.380088	-4.18367	2.86843e-05	8.32008e-05	ENSMUSG00000021478.5	Drd1
874.566	-1.59022	0.226001	-7.03634	1.97352e-12	1.23519e-11	ENSMUSG00000036817.8	Sun1
208.966	-1.59109	0.304471	-5.22575	1.73447e-07	6.59041e-07	ENSMUSG00000031654.8	Cbln1
1484	-1.5911	0.311572	-5.10668	3.27868e-07	1.21202e-06	ENSMUSG00000031604.4	Msmo1
10.1012	-1.59117	0.536537	-2.96563	0.0030206	0.00649709	ENSMUSG00000028794.7	A3galt2
2.25969	-1.59118	1.18186	-1.34634	0.178194	0.251253	ENSMUSG00000060560.7	Ces4a
1.1311	-1.5912	1.54379	-1.03071	0.302678	0.392153	ENSMUSG00000058101.2	1700084J12Rik
3.30889	-1.59147	1.06578	-1.49324	0.135375	0.198292	ENSMUSG00000086743.1
1.42596	-1.59155	1.43322	-1.11047	0.266797	0.352724	ENSMUSG00000079679.1	Vwde
21.386	-1.59167	0.47826	-3.32805	0.000874564	0.00206457	ENSMUSG00000027074.8	Slc43a3
737.115	-1.59168	0.162788	-9.77764	1.40452e-22	2.07481e-21	ENSMUSG00000034361.3	Cpne2
376.471	-1.59235	0.188795	-8.43426	3.33313e-17	3.28678e-16	ENSMUSG00000029730.10	Mcm7
803.376	-1.59254	0.123965	-12.8467	8.9751e-38	3.62226e-36	ENSMUSG00000022974.6	Paxbp1
1.89152	-1.59277	1.44564	-1.10178	0.270559	0.356879	ENSMUSG00000087472.1
2.21695	-1.59287	1.17117	-1.36007	0.173809	0.245942	ENSMUSG00000000673.8	Haao
214.931	-1.59384	0.29629	-5.37931	7.47722e-08	2.96681e-07	ENSMUSG00000047428.7	Dlk2
597.412	-1.59405	0.213557	-7.46427	8.37599e-14	6.00575e-13	ENSMUSG00000044408.6	Sptssa
69.4511	-1.59423	0.335486	-4.75199	2.01425e-06	6.78038e-06	ENSMUSG00000050295.2	Foxc1
386.19	-1.59449	0.26382	-6.04386	1.50465e-09	7.10112e-09	ENSMUSG00000003581.8	Rnf215
4.77202	-1.59472	0.71569	-2.22823	0.0258653	0.045867	ENSMUSG00000070847.5	Vmn2r30
2.81741	-1.59593	0.952409	-1.67568	0.0938016	0.144015	ENSMUSG00000083139.1
6.3194	-1.59621	0.60132	-2.65451	0.0079423	0.0158153	ENSMUSG00000035692.6	Isg15
109.702	-1.59684	0.214914	-7.43013	1.0849e-13	7.707e-13	ENSMUSG00000091617.1
1046.1	-1.59732	0.255624	-6.24873	4.13796e-10	2.07393e-09	ENSMUSG00000015243.4	Abca1
33.538	-1.59799	0.379253	-4.21351	2.51429e-05	7.3493e-05	ENSMUSG00000035783.8	Acta2
3.26353	-1.59828	1.02238	-1.5633	0.117982	0.175873	ENSMUSG00000017607.3	Tns4
637.749	-1.59852	0.301378	-5.30403	1.13273e-07	4.41091e-07	ENSMUSG00000022935.7	Grik1
59.8052	-1.59864	0.301439	-5.30337	1.13682e-07	4.4246e-07	ENSMUSG00000028689.8	Ccdc163
65.3046	-1.59885	0.379635	-4.21156	2.5361e-05	7.40927e-05	ENSMUSG00000024168.7	Tmem204
9.84249	-1.59895	0.621903	-2.57105	0.010139	0.0197559	ENSMUSG00000006638.8	Abhd1
1490.58	-1.59964	0.171897	-9.30581	1.32974e-20	1.71675e-19	ENSMUSG00000006586.9	Runx1t1
3131.53	-1.5999	0.24673	-6.48443	8.90701e-11	4.75875e-10	ENSMUSG00000037242.8	Clic4
1.49186	-1.60057	1.39894	-1.14413	0.252568	0.33689	ENSMUSG00000085954.1
96.1242	-1.6006	0.227611	-7.03215	2.03379e-12	1.27085e-11	ENSMUSG00000021090.8	Lrrc9
161.331	-1.60128	0.30847	-5.19103	2.09129e-07	7.8851e-07	ENSMUSG00000008540.5	Mgst1
811.61	-1.60143	0.16339	-9.80128	1.11171e-22	1.66468e-21	ENSMUSG00000018417.8	Myo1b
566.879	-1.60165	0.355312	-4.50774	6.55216e-06	2.06333e-05	ENSMUSG00000038695.6	Josd2
4.56191	-1.60173	0.618069	-2.59151	0.00955562	0.0187244	ENSMUSG00000086584.2
2.17173	-1.60187	1.11533	-1.43623	0.150937	0.217859	ENSMUSG00000026348.6	Acmsd
41.3094	-1.60276	0.341335	-4.69556	2.65884e-06	8.82767e-06	ENSMUSG00000029862.8	Clcn1
55.4526	-1.60296	0.449747	-3.56413	0.000365065	0.000913654	ENSMUSG00000033855.9	Ston1
4.62474	-1.60296	0.836535	-1.91619	0.0553406	0.0906864	ENSMUSG00000040985.7	Sun3
1.34114	-1.60329	1.7569	-0.912566	0.361471	0.454377	ENSMUSG00000086986.2
3.70872	-1.60429	0.922343	-1.73936	0.0819717	0.128116	ENSMUSG00000024749.7	Tmc1
730.182	-1.60459	0.225926	-7.10227	1.22724e-12	7.84729e-12	ENSMUSG00000035357.9	Pdzrn3
852.933	-1.60484	0.210897	-7.60959	2.74965e-14	2.06942e-13	ENSMUSG00000079470.2	Utp14b
158.8	-1.60489	0.418446	-3.83535	0.000125384	0.000334933	ENSMUSG00000028172.4	Tacr3
137.307	-1.60543	0.263757	-6.08679	1.152e-09	5.5033e-09	ENSMUSG00000029595.5	Lhx5
4.20431	-1.6055	0.971137	-1.65321	0.0982871	0.150071	ENSMUSG00000090541.1
9.23413	-1.6057	0.552972	-2.90376	0.00368711	0.00780695	ENSMUSG00000073421.4	H2-Ab1
40.0939	-1.60618	0.389574	-4.12292	3.74105e-05	0.000106977	ENSMUSG00000044006.8	Cilp2
2.83424	-1.60634	0.945941	-1.69814	0.0894804	0.138209	ENSMUSG00000047257.7	Prss45
28.0662	-1.60656	0.478052	-3.36064	0.000777617	0.00184916	ENSMUSG00000038704.4	Aspdh
226.897	-1.60724	0.268696	-5.98163	2.20911e-09	1.02536e-08	ENSMUSG00000073792.5	Alg6
98.2441	-1.60737	0.351911	-4.56755	4.93468e-06	1.5823e-05	ENSMUSG00000054150.5	Syne3
5.55078	-1.60747	0.987415	-1.62796	0.103533	0.156897	ENSMUSG00000050824.4	Sstr5
78.9915	-1.60796	0.211675	-7.59636	3.04582e-14	2.28139e-13	ENSMUSG00000028873.9	Cdca8
1724.74	-1.60801	0.190435	-8.4439	3.06914e-17	3.03815e-16	ENSMUSG00000030002.9	Dusp11
415.532	-1.60871	0.325432	-4.94332	7.68031e-07	2.72171e-06	ENSMUSG00000033007.9	Asic4
129.603	-1.60896	0.275272	-5.845	5.06559e-09	2.26541e-08	ENSMUSG00000046719.7	Nxph3
0.73549	-1.6092	2.62438	-0.613173	0.539762	0.626672	ENSMUSG00000091504.1	Vmn2r118
3489.9	-1.60928	0.233375	-6.89568	5.36071e-12	3.18642e-11	ENSMUSG00000041773.7	Enc1
10.1894	-1.60963	0.557157	-2.88901	0.00386456	0.00814437	ENSMUSG00000006313.4	Upk1a
504.315	-1.61046	0.165398	-9.73689	2.09882e-22	3.0651e-21	ENSMUSG00000037936.9	Scarb1
12.0332	-1.61066	0.764096	-2.10793	0.0350369	0.0602692	ENSMUSG00000082962.2
63.1183	-1.61069	0.302637	-5.32219	1.02525e-07	4.01475e-07	ENSMUSG00000067215.5	Usp51
2.21088	-1.61089	1.13144	-1.42375	0.154519	0.222319	ENSMUSG00000081872.1
8.26681	-1.61093	0.629766	-2.55798	0.0105281	0.0204467	ENSMUSG00000026271.9	Gpr35
45.4941	-1.61094	0.271066	-5.94296	2.79918e-09	1.285e-08	ENSMUSG00000045282.6	Tmem86b
1177.96	-1.61163	0.168247	-9.57895	9.80405e-22	1.37096e-20	ENSMUSG00000029208.9	Guf1
363.564	-1.61187	0.18433	-8.74448	2.24042e-18	2.43654e-17	ENSMUSG00000012296.8	Tjap1
520.584	-1.61225	0.136809	-11.7847	4.68289e-32	1.34059e-30	ENSMUSG00000029625.9	Cpsf4
10.3582	-1.6127	0.534202	-3.0189	0.00253692	0.0055295	ENSMUSG00000027886.7	1700013F07Rik
80.1846	-1.61277	0.202473	-7.96537	1.64731e-15	1.38903e-14	ENSMUSG00000048731.8	Ggnbp1
65.5379	-1.61309	0.291236	-5.53878	3.04592e-08	1.25614e-07	ENSMUSG00000040189.8	Ccdc114
20.6627	-1.61334	0.417143	-3.86759	0.000109918	0.000295954	ENSMUSG00000084915.2
6.91851	-1.61381	0.851693	-1.89483	0.0581155	0.0945613	ENSMUSG00000050612.5	Txndc2
0.702626	-1.61381	2.44071	-0.661207	0.50848	0.598127	ENSMUSG00000080807.1
388.796	-1.61445	0.324915	-4.96883	6.73582e-07	2.39881e-06	ENSMUSG00000042246.4	Tmc7
30.8243	-1.6146	1.33147	-1.21265	0.225265	0.305961	ENSMUSG00000092252.1
482.722	-1.61554	0.211603	-7.63481	2.26162e-14	1.71727e-13	ENSMUSG00000048251.9	Bcl11b
1.77444	-1.61572	1.47299	-1.09689	0.272688	0.359316	ENSMUSG00000047143.3	Dmrta2
134.565	-1.61592	0.230111	-7.02235	2.18159e-12	1.35731e-11	ENSMUSG00000014329.7	Bicc1
99.4854	-1.61608	0.192059	-8.41451	3.94532e-17	3.87058e-16	ENSMUSG00000091909.1
7.87692	-1.61614	0.701697	-2.30319	0.0212683	0.0385593	ENSMUSG00000085418.1	Grip1os1
133.146	-1.61661	0.258451	-6.255	3.97514e-10	1.99667e-09	ENSMUSG00000041120.6	Nbl1
612.441	-1.61713	0.130487	-12.3931	2.84942e-35	9.91917e-34	ENSMUSG00000029283.10	Cdc7
465.677	-1.61808	0.271007	-5.97061	2.36368e-09	1.09335e-08	ENSMUSG00000034126.4	Pomt2
21.1017	-1.61845	0.353282	-4.58119	4.62332e-06	1.48909e-05	ENSMUSG00000036168.8	Ccdc38
10.8286	-1.61859	0.613288	-2.6392	0.00831014	0.0164794	ENSMUSG00000032219.6
0.676998	-1.61863	2.43065	-0.665925	0.505459	0.595273	ENSMUSG00000031535.6	Dkk4
472.52	-1.61872	0.24795	-6.52842	6.6467e-11	3.5914e-10	ENSMUSG00000029211.6	Gabra4
39.9638	-1.61889	0.355418	-4.5549	5.24105e-06	1.6761e-05	ENSMUSG00000073633.3	Fbxo36
936.033	-1.61913	0.119473	-13.5522	7.68463e-42	3.92666e-40	ENSMUSG00000074415.3	3110039I08Rik
9.06283	-1.62015	0.617165	-2.62514	0.00866131	0.0171125	ENSMUSG00000087557.1
87.9016	-1.62018	0.213021	-7.60573	2.83304e-14	2.12871e-13	ENSMUSG00000049571.10	Cfap46
21.4305	-1.62055	0.405616	-3.99528	6.46185e-05	0.000179587	ENSMUSG00000087478.1	4930506C21Rik
9.64332	-1.6209	0.59188	-2.73856	0.00617087	0.0125525	ENSMUSG00000086865.1
448.453	-1.62145	0.153625	-10.5546	4.83684e-26	9.16653e-25	ENSMUSG00000025050.6	Pcgf6
317.708	-1.62157	0.233502	-6.94459	3.79569e-12	2.29524e-11	ENSMUSG00000012819.8	Cdh23
8.76019	-1.62179	0.569397	-2.84825	0.00439598	0.00918369	ENSMUSG00000009070.7	Rsph14
8.49872	-1.62251	0.752091	-2.15733	0.0309798	0.0538814	ENSMUSG00000076436.1	Oxct2a
1.17086	-1.62366	2.00205	-0.810996	0.417368	0.510523	ENSMUSG00000052389.1
3.51496	-1.62393	0.833796	-1.94764	0.0514581	0.0850989	ENSMUSG00000081816.1
218.028	-1.62396	0.19983	-8.12672	4.41047e-16	3.93646e-15	ENSMUSG00000074578.6
8.21296	-1.62429	0.682609	-2.37953	0.0173348	0.0320843	ENSMUSG00000034652.6	Cd300a
40.8581	-1.62432	0.29081	-5.58551	2.33015e-08	9.71035e-08	ENSMUSG00000091524.1
202.274	-1.62467	0.296762	-5.47466	4.38342e-08	1.78284e-07	ENSMUSG00000002688.7	Prkd1
48.6222	-1.62545	0.320649	-5.06925	3.99386e-07	1.46047e-06	ENSMUSG00000037014.3	Sstr4
2.83326	-1.6263	0.963889	-1.68723	0.0915597	0.141071	ENSMUSG00000092584.1
3.96445	-1.62641	0.860692	-1.88966	0.0588039	0.0955802	ENSMUSG00000079138.3
22.3001	-1.62652	0.475286	-3.4222	0.000621175	0.00150115	ENSMUSG00000009378.3	Slc16a12
364.919	-1.62687	0.309283	-5.26013	1.43955e-07	5.52355e-07	ENSMUSG00000036339.10	Tmem260
0.952475	-1.62706	1.79434	-0.906772	0.364528	0.457471	ENSMUSG00000052368.1
60.1242	-1.62814	0.359518	-4.52867	5.93565e-06	1.8811e-05	ENSMUSG00000043895.5	S1pr2
7.11624	-1.62826	0.649254	-2.50789	0.0121455	0.0232401	ENSMUSG00000086150.1	Bach2os
319.204	-1.62895	0.334275	-4.87308	1.09872e-06	3.81497e-06	ENSMUSG00000052133.9	Sema5b
406.748	-1.62917	0.275441	-5.91478	3.32317e-09	1.51169e-08	ENSMUSG00000039831.9	Arhgap29
3.17589	-1.6303	0.916457	-1.77892	0.0752537	0.118921	ENSMUSG00000086806.1
14.8048	-1.63035	0.607105	-2.68545	0.00724312	0.0145475	ENSMUSG00000028736.6	Pax7
4.44892	-1.63054	0.951856	-1.71301	0.08671	0.134579	ENSMUSG00000075042.3	4930431P03Rik
127.481	-1.63067	0.312507	-5.21804	1.8083e-07	6.85399e-07	ENSMUSG00000073987.3	Ggh
511.867	-1.63092	0.21735	-7.50365	6.20669e-14	4.50782e-13	ENSMUSG00000031925.9	Maml2
1.49564	-1.63115	1.6734	-0.974752	0.329683	0.421034	ENSMUSG00000083794.1
8.47471	-1.6315	0.67736	-2.40862	0.0160131	0.0298368	ENSMUSG00000074456.3
165.408	-1.63167	0.208305	-7.8331	4.76003e-15	3.84895e-14	ENSMUSG00000028521.8	Slc35d1
1.75031	-1.63181	1.33316	-1.22402	0.220945	0.300891	ENSMUSG00000090322.1
110.418	-1.6319	0.273233	-5.97256	2.33556e-09	1.08143e-08	ENSMUSG00000018634.9	Crhr1
48.9193	-1.63215	0.288538	-5.65662	1.54386e-08	6.55457e-08	ENSMUSG00000043110.2	Lrrn4
0.979684	-1.63227	2.13688	-0.763858	0.444952	0.53784	ENSMUSG00000030895.8	Hpx
92.4074	-1.63229	0.253373	-6.44226	1.17706e-10	6.21855e-10	ENSMUSG00000060044.6	Tmem26
8.52152	-1.63285	0.576827	-2.83074	0.00464407	0.00965734	ENSMUSG00000084892.1
684.687	-1.63287	0.133199	-12.2589	1.50621e-34	5.03052e-33	ENSMUSG00000066456.6	Hmgn3
122.979	-1.63332	0.266576	-6.12704	8.95308e-10	4.33362e-09	ENSMUSG00000067586.3	S1pr3
1.20637	-1.63347	1.6271	-1.00391	0.31542	0.40565	ENSMUSG00000086272.1
2.78235	-1.63348	1.04093	-1.56925	0.11659	0.173983	ENSMUSG00000057454.4	Lypd3
44.0007	-1.6337	0.314422	-5.19589	2.03743e-07	7.69462e-07	ENSMUSG00000041324.7	Inhba
11.7151	-1.63382	0.644301	-2.53581	0.0112189	0.0216423	ENSMUSG00000070886.1
15.9307	-1.63471	0.454532	-3.59647	0.000322565	0.000813206	ENSMUSG00000043943.8	Naalad2
129.868	-1.63504	0.269004	-6.07811	1.2161e-09	5.7939e-09	ENSMUSG00000047881.8	Rell1
10.9076	-1.63524	0.511619	-3.19622	0.00139243	0.00316924	ENSMUSG00000085541.1
1.25964	-1.63555	1.36795	-1.19562	0.231844	0.313492	ENSMUSG00000080763.1
4.36751	-1.63584	0.863187	-1.89512	0.0580764	0.094511	ENSMUSG00000080773.1
56.0668	-1.63607	0.334827	-4.8863	1.02746e-06	3.58268e-06	ENSMUSG00000035704.10	Alg8
5.40641	-1.63673	0.699704	-2.33917	0.0193267	0.0353844	ENSMUSG00000078960.1
128.953	-1.63694	0.164689	-9.93963	2.79856e-23	4.37832e-22	ENSMUSG00000070337.4	Gpr179
15.8996	-1.63748	0.45745	-3.57958	0.000344141	0.000863914	ENSMUSG00000086574.1
480.201	-1.63829	0.142365	-11.5077	1.20709e-30	3.15749e-29	ENSMUSG00000066800.3	Rnasel
302.23	-1.63841	0.186356	-8.79181	1.47167e-18	1.61653e-17	ENSMUSG00000015575.8	Atp6v0e
112.088	-1.63895	0.270435	-6.06041	1.35774e-09	6.43677e-09	ENSMUSG00000054453.5	Sytl5
0.786578	-1.6392	2.71001	-0.60487	0.545265	0.631534	ENSMUSG00000089273.1
3.70395	-1.6401	1.12457	-1.45843	0.144723	0.210207	ENSMUSG00000089685.1
1156.46	-1.64057	0.203178	-8.07456	6.77184e-16	5.95865e-15	ENSMUSG00000030638.6	Sh3gl3
0.56835	-1.6406	2.33005	-0.704108	0.481365	0.572634	ENSMUSG00000086385.1
351.917	-1.64073	0.307407	-5.33732	9.43281e-08	3.71093e-07	ENSMUSG00000019888.8	Mgat4c
214.498	-1.6415	0.186243	-8.81375	1.21029e-18	1.34285e-17	ENSMUSG00000073147.2	5031425E22Rik
7.4598	-1.64154	0.673796	-2.43626	0.0148401	0.0278607	ENSMUSG00000021815.3	Mss51
1.17976	-1.64165	1.65051	-0.994629	0.319917	0.410449	ENSMUSG00000027536.5	Chmp4c
315.565	-1.64227	0.190951	-8.60048	7.9386e-18	8.24077e-17	ENSMUSG00000029563.10	Foxp2
23.7695	-1.64301	0.576743	-2.84878	0.00438873	0.00917105	ENSMUSG00000046618.7	Olfml2a
88.4516	-1.64311	0.268268	-6.1249	9.07422e-10	4.38857e-09	ENSMUSG00000091588.1
5.41906	-1.64366	0.670342	-2.45197	0.0142078	0.0267631	ENSMUSG00000071005.5	Ccl19
37.4935	-1.64414	0.34804	-4.72399	2.31258e-06	7.73601e-06	ENSMUSG00000073383.3
1.05941	-1.64559	1.67298	-0.983632	0.325297	0.416401	ENSMUSG00000086765.1	Gm11827
10.4177	-1.64621	0.79784	-2.06334	0.0390806	0.0665493	ENSMUSG00000086946.1
129.56	-1.64646	0.334774	-4.91811	8.73842e-07	3.07117e-06	ENSMUSG00000045667.7	Smtnl2
9.24354	-1.64667	0.905838	-1.81784	0.069088	0.110327	ENSMUSG00000085638.1
4.36397	-1.64688	0.899642	-1.8306	0.067161	0.107615	ENSMUSG00000085340.1
12.3972	-1.64712	0.513617	-3.2069	0.00134172	0.00306258	ENSMUSG00000024658.7
49.6312	-1.64752	0.444948	-3.70273	0.000213291	0.000551859	ENSMUSG00000069516.6	Lyz2
1.5625	-1.64774	1.33485	-1.2344	0.217052	0.296413	ENSMUSG00000081285.1
3.71121	-1.64808	1.0391	-1.58606	0.112726	0.169082	ENSMUSG00000086900.1
28.3005	-1.64811	0.365508	-4.50909	6.51074e-06	2.05197e-05	ENSMUSG00000091164.1
4.91169	-1.6483	1.0468	-1.57461	0.115347	0.172406	ENSMUSG00000087131.1
10.9943	-1.64837	0.644875	-2.55611	0.010585	0.0205468	ENSMUSG00000092595.1
7.0467	-1.64841	0.666082	-2.47478	0.0133319	0.0252618	ENSMUSG00000073067.4	9130019P16Rik
10.3538	-1.64855	0.729894	-2.25862	0.0239069	0.0427863	ENSMUSG00000026315.7	Serpinb8
6297.72	-1.64922	0.374862	-4.39954	1.0848e-05	3.32815e-05	ENSMUSG00000031517.6	Gpm6a
3.95518	-1.64933	0.752653	-2.19136	0.0284258	0.0498532	ENSMUSG00000086165.1
9.47316	-1.64952	0.651362	-2.53242	0.0113278	0.0218359	ENSMUSG00000030037.8	Mrpl53
12.3079	-1.64994	0.445451	-3.70398	0.000212243	0.000549259	ENSMUSG00000085088.1
4.28694	-1.65018	1.43953	-1.14633	0.251657	0.335907	ENSMUSG00000030244.7	Gys2
2.54813	-1.6505	0.970499	-1.70067	0.0890049	0.137585	ENSMUSG00000030206.6	Gsg1
1.54716	-1.65102	1.59268	-1.03663	0.299908	0.389089	ENSMUSG00000091255.1	Speer4e
236.492	-1.65202	0.200239	-8.25025	1.5806e-16	1.46875e-15	ENSMUSG00000042116.3	Vwa1
1.69327	-1.65307	1.37041	-1.20626	0.227718	0.308674	ENSMUSG00000087685.1
1.69529	-1.65334	1.41525	-1.16823	0.242715	0.325764	ENSMUSG00000032496.3	Ltf
642.282	-1.65335	0.136578	-12.1055	9.87297e-34	3.15565e-32	ENSMUSG00000030536.8	Iqgap1
88.4393	-1.65345	0.203212	-8.1366	4.06537e-16	3.63831e-15	ENSMUSG00000028717.6	Tal1
129.063	-1.654	0.342827	-4.82458	1.40297e-06	4.81336e-06	ENSMUSG00000049551.2	Fzd9
8.12328	-1.65471	0.661183	-2.50265	0.0123267	0.0235429	ENSMUSG00000084959.1
1.97819	-1.65478	1.09207	-1.51527	0.129705	0.191153	ENSMUSG00000086125.1
9.95037	-1.65543	0.604678	-2.73771	0.00618689	0.0125818	ENSMUSG00000092470.1
6.07103	-1.65565	0.720998	-2.29633	0.0216567	0.0391742	ENSMUSG00000055099.3
8.12877	-1.65636	0.656261	-2.52394	0.0116049	0.022303	ENSMUSG00000091332.1
411.542	-1.65735	0.228091	-7.26619	3.69778e-13	2.48441e-12	ENSMUSG00000035245.6	Eogt
4.40661	-1.65759	0.817224	-2.02832	0.0425277	0.0717832	ENSMUSG00000085308.1
80.4133	-1.65773	0.196795	-8.4236	3.65089e-17	3.5909e-16	ENSMUSG00000028702.9	Rad54l
1.33469	-1.65827	2.10766	-0.786785	0.431408	0.524494	ENSMUSG00000073490.3	Ifi207
23.6147	-1.65892	1.2982	-1.27786	0.201297	0.278228	ENSMUSG00000050799.2	Hist1h2ba
6.89599	-1.65903	0.665879	-2.49149	0.0127209	0.0242316	ENSMUSG00000084925.1	1810062O18Rik
1.90441	-1.65917	1.40211	-1.18334	0.236676	0.319066	ENSMUSG00000092523.1
1.90441	-1.65917	1.40211	-1.18334	0.236676	0.319066	ENSMUSG00000092574.1
22.2373	-1.65923	0.437225	-3.79492	0.000147693	0.000390633	ENSMUSG00000061132.7	Blnk
10.5847	-1.65928	0.543313	-3.054	0.00225812	0.00495839	ENSMUSG00000087266.1
152.475	-1.65947	0.281771	-5.88943	3.87533e-09	1.75215e-08	ENSMUSG00000033060.8	Lmo7
980.506	-1.65965	0.180473	-9.19614	3.71045e-20	4.63454e-19	ENSMUSG00000034761.9	Map4k5
64.2618	-1.6598	0.250911	-6.61509	3.71325e-11	2.05603e-10	ENSMUSG00000074394.4
2047.29	-1.6605	0.286897	-5.7878	7.13141e-09	3.13334e-08	ENSMUSG00000036565.3	Ttyh3
55.1291	-1.66112	0.333743	-4.97725	6.44937e-07	2.3e-06	ENSMUSG00000043648.7	Pld6
18.9391	-1.66198	0.379623	-4.37797	1.1979e-05	3.65346e-05	ENSMUSG00000044966.4	Fbxo48
3.14068	-1.66319	1.02196	-1.62745	0.103641	0.15704	ENSMUSG00000083827.1
14.1275	-1.66335	0.433464	-3.83734	0.000124376	0.000332435	ENSMUSG00000041878.3
2.77961	-1.66337	0.992239	-1.67638	0.0936636	0.143841	ENSMUSG00000047819.3	Tigd4
23.1534	-1.66403	0.606027	-2.74581	0.00603626	0.0123048	ENSMUSG00000051008.5
6.7311	-1.66415	0.65232	-2.55112	0.0107376	0.0208133	ENSMUSG00000079495.2	Nat8f6
20.1839	-1.66421	0.770311	-2.16044	0.030739	0.0535556	ENSMUSG00000037868.8	Egr2
11.9353	-1.66467	0.537783	-3.09543	0.00196525	0.00435914	ENSMUSG00000086247.1	Gm15787
4.59191	-1.66474	0.858652	-1.93879	0.0525273	0.0865997	ENSMUSG00000082345.1
26.8573	-1.66497	0.46168	-3.60632	0.000310565	0.000785015	ENSMUSG00000021363.7	Mak
224.744	-1.66528	0.202999	-8.20336	2.33751e-16	2.13339e-15	ENSMUSG00000072568.3	Fam84b
2286.35	-1.66568	0.250168	-6.65823	2.77149e-11	1.55135e-10	ENSMUSG00000041329.7	Atp1b2
193.653	-1.66574	0.234765	-7.09535	1.29023e-12	8.23181e-12	ENSMUSG00000051022.7	Hs3st1
2.78099	-1.66612	1.14383	-1.45662	0.145222	0.210799	ENSMUSG00000087317.1
0.96751	-1.66642	2.44626	-0.681211	0.495738	0.586041	ENSMUSG00000087311.1
1358.18	-1.66696	0.260341	-6.403	1.52351e-10	7.95947e-10	ENSMUSG00000034648.7	Lrrn1
2.04637	-1.66734	1.29951	-1.28305	0.199474	0.276205	ENSMUSG00000082776.1
1486.66	-1.66841	0.243163	-6.86129	6.82409e-12	4.01586e-11	ENSMUSG00000032737.6	Inppl1
96.8704	-1.6686	0.191391	-8.71824	2.82555e-18	3.04844e-17	ENSMUSG00000033439.4	Trmt13
25.6664	-1.66876	0.340609	-4.89933	9.61651e-07	3.36286e-06	ENSMUSG00000037991.7	Rmi2
22.6009	-1.66884	0.471314	-3.54084	0.000398862	0.000992418	ENSMUSG00000070342.2
897.575	-1.67063	0.228524	-7.31052	2.6612e-13	1.81765e-12	ENSMUSG00000033705.9	Stard9
22.9131	-1.67087	0.417384	-4.0032	6.24921e-05	0.000173908	ENSMUSG00000007888.9	Crlf1
1564.3	-1.6709	0.214978	-7.77245	7.69808e-15	6.12154e-14	ENSMUSG00000028412.10	Slc44a1
551.761	-1.67109	0.179311	-9.31951	1.16877e-20	1.51572e-19	ENSMUSG00000029090.7	Adgra3
52.1494	-1.67126	0.334083	-5.00251	5.65886e-07	2.03034e-06	ENSMUSG00000054556.6
14.6183	-1.67149	0.511564	-3.26742	0.00108533	0.00251726	ENSMUSG00000079407.2	1700110I01Rik
12.1186	-1.6718	0.592203	-2.82302	0.00475738	0.00987782	ENSMUSG00000024529.6	Lox
15.6643	-1.67215	0.470162	-3.55654	0.000375771	0.000938918	ENSMUSG00000081208.1
6.38822	-1.67223	0.739395	-2.26162	0.0237206	0.0424873	ENSMUSG00000087213.1	2810408I11Rik
24.8742	-1.67227	0.433053	-3.86159	0.000112653	0.000302716	ENSMUSG00000039774.6	Galnt12
3.3858	-1.67236	0.825384	-2.02616	0.0427481	0.0720968	ENSMUSG00000087113.1
1336.03	-1.67256	0.323059	-5.17726	2.25169e-07	8.44841e-07	ENSMUSG00000044288.6	Cnr1
[truncated: 5,129 more rows]

## Sheet: LogFC 1.5 padj 0.05
baseMean	log2FoldChange	lfcSE	stat	pvalue	padj	ensembl_id	gene_name	rank
45735	4.2102	0.0894705	47.0569	0	0	ENSMUSG00000036198.6	Arhgap36	1
13146.6	3.7884	0.104676	36.1918	8.2041e-287	9.45317e-283	ENSMUSG00000032231.8	Anxa2	2
3096.02	3.96172	0.12376	32.0112	7.61364e-225	5.84854e-221	ENSMUSG00000024697.3	Gna14	3
10025.3	3.63588	0.122532	29.6729	1.71931e-193	9.90535e-190	ENSMUSG00000021998.10	Lcp1	4
2256.67	-2.24736	0.0782682	-28.7136	2.5845e-181	1.1912e-177	ENSMUSG00000028248.6	Pnisr	5
5051.42	3.42681	0.122404	27.9958	1.82715e-172	7.0178e-169	ENSMUSG00000022206.5	Npr3	6
8389.24	2.13193	0.0766218	27.824	2.22191e-170	7.31484e-167	ENSMUSG00000021772.8	Nkiras1	7
10313.8	3.48961	0.125778	27.7442	2.04665e-169	5.89563e-166	ENSMUSG00000028370.6	Pappa	8
959.712	3.81776	0.141342	27.0109	1.10078e-160	2.81862e-157	ENSMUSG00000026468.6	Lhx4	9
9161.48	2.81669	0.10467	26.9103	1.6648e-159	3.83653e-156	ENSMUSG00000027827.9	Kcnab1	10
7158.37	3.75088	0.140062	26.7802	5.4926e-158	1.1507e-154	ENSMUSG00000068220.5	Lgals1	11
9536.51	2.82569	0.106601	26.5072	8.01094e-155	1.53843e-151	ENSMUSG00000031207.10	Msn	12
1585.63	3.02312	0.114206	26.4708	2.10129e-154	3.72495e-151	ENSMUSG00000035105.5	Egln3	13
1986.57	4.18343	0.159488	26.2304	1.1966e-151	1.96968e-148	ENSMUSG00000056423.7	Uts2b	14
34363.8	2.83722	0.111456	25.456	6.0544e-143	8.72022e-140	ENSMUSG00000018340.7	Anxa6	15
43058.2	2.08121	0.0817775	25.4496	7.1254e-143	9.65912e-140	ENSMUSG00000046844.6	Vat1l	16
18162.8	3.74968	0.14798	25.3391	1.1864e-141	1.51893e-138	ENSMUSG00000023064.4	Sncg	17
2670.36	3.10811	0.123589	25.1488	1.4581e-139	1.76852e-136	ENSMUSG00000047821.8	Trim16	18
4820.01	2.7068	0.10808	25.0445	2.00643e-138	2.31191e-135	ENSMUSG00000041959.8	S100a10	19
3266.93	3.20296	0.127993	25.0246	3.3e-138	3.62135e-135	ENSMUSG00000021255.10	Esrrb	20
2130.67	2.83693	0.114735	24.7259	5.63329e-135	5.90087e-132	ENSMUSG00000035834.5	Polr3g	21
6043.61	3.51597	0.142807	24.6204	7.63349e-134	7.64842e-131	ENSMUSG00000041548.4	Hspb8	22
2310.19	2.2958	0.0937503	24.4884	1.96262e-132	1.88452e-129	ENSMUSG00000038764.7	Ptpn3	23
9840.45	3.72656	0.153171	24.3294	9.58611e-131	8.83648e-128	ENSMUSG00000030669.7	Calca	24
5727	2.21194	0.0915095	24.1717	4.4143e-129	3.9126e-126	ENSMUSG00000062937.5	Mtap	25
4572.4	1.98172	0.0820129	24.1635	5.37968e-129	4.59166e-126	ENSMUSG00000070866.4	Zfp804a	26
2026.79	2.1406	0.0887161	24.1286	1.25126e-128	1.02983e-125	ENSMUSG00000005667.6	Mthfd2	27
4378.46	2.38845	0.0998968	23.9092	2.45842e-126	1.95359e-123	ENSMUSG00000033949.5	Trim36	28
29036.6	1.6578	0.0696207	23.8119	2.5121e-125	1.92971e-122	ENSMUSG00000020612.9	Prkar1a	29
14966.8	2.01215	0.0848162	23.7237	2.05448e-124	1.52728e-121	ENSMUSG00000022658.10	Tagln3	30
1263.78	2.97892	0.126745	23.5033	3.77409e-122	2.71793e-119	ENSMUSG00000064215.7	Ifi27	31
649.388	4.02941	0.171573	23.4851	5.79699e-122	4.04823e-119	ENSMUSG00000090669.1		32
1354.89	2.3045	0.0983208	23.4386	1.72824e-121	1.17139e-118	ENSMUSG00000019853.5	Hebp2	33
281685	2.97042	0.127438	23.3088	3.61112e-120	2.37766e-117	ENSMUSG00000022055.7	Nefl	34
8283.81	2.19212	0.095939	22.8492	1.48988e-115	9.53729e-113	ENSMUSG00000026610.7	Esrrg	35
11674.1	1.88086	0.0833651	22.5617	1.03082e-112	6.42035e-110	ENSMUSG00000028565.11	Nfia	36
10768.7	1.61103	0.0719058	22.4047	3.54093e-111	2.14739e-108	ENSMUSG00000019795.10	Pcmt1	37
53071	2.3471	0.104915	22.3715	7.45262e-111	4.40373e-108	ENSMUSG00000025092.6	Hspa12a	38
8224.77	2.24744	0.101347	22.1757	5.89217e-109	3.39463e-106	ENSMUSG00000036834.8	Plch1	39
1476.01	2.79816	0.126334	22.1488	1.07083e-108	6.01887e-106	ENSMUSG00000047344.9	Lancl3	40
54216.1	2.18246	0.0986808	22.1163	2.20088e-108	1.2076e-105	ENSMUSG00000027500.8	Stmn2	41
1159.48	3.60855	0.164801	21.8964	2.81166e-106	1.50686e-103	ENSMUSG00000042258.5	Isl1	42
9237.24	2.79852	0.128087	21.8486	8.01678e-106	4.19879e-103	ENSMUSG00000032232.8	Cgnl1	43
3750.95	1.84328	0.0845871	21.7916	2.79007e-105	1.42883e-102	ENSMUSG00000032462.8	Pik3cb	44
11424.7	1.88482	0.086619	21.7598	5.57566e-105	2.79328e-102	ENSMUSG00000025085.9	Ablim1	45
3417.43	2.30385	0.107266	21.4778	2.51119e-102	1.23128e-99	ENSMUSG00000060147.8	Serpinb6a	46
24219.9	1.54978	0.0722272	21.457	3.92471e-102	1.88427e-99	ENSMUSG00000020402.4	Vdac1	47
25521.7	1.91092	0.0893487	21.3872	1.75853e-101	8.27047e-99	ENSMUSG00000018451.5	6330403K07Rik	48
8107.33	2.13534	0.0998973	21.3754	2.26545e-101	1.04414e-98	ENSMUSG00000038301.8	Snx10	49
7505.19	2.24636	0.105251	21.3428	4.5442e-101	2.05336e-98	ENSMUSG00000042826.7	Fgf11	50
1766.49	1.80196	0.0851865	21.1531	2.58341e-99	1.1449e-96	ENSMUSG00000029153.8	Ociad2	51
5663.15	1.66532	0.0791918	21.029	3.56391e-98	1.54963e-95	ENSMUSG00000071379.1	Hpcal1	52
703.581	-1.81297	0.0870301	-20.8315	2.24154e-96	9.56599e-94	ENSMUSG00000031508.7	Ankrd10	53
23531.6	1.81455	0.0871179	20.8287	2.38048e-96	9.97423e-94	ENSMUSG00000034088.9	Hdlbp	54
1693.68	2.24835	0.108523	20.7178	2.39519e-95	9.85665e-93	ENSMUSG00000027293.7	Ehd4	55
58345.6	2.01079	0.0970946	20.7095	2.84103e-95	1.14862e-92	ENSMUSG00000024044.8	Epb41l3	56
8632.04	1.60514	0.0776628	20.6681	6.71192e-95	2.66683e-92	ENSMUSG00000029772.9	Ahcyl2	57
7067.68	1.63145	0.0793421	20.5622	5.98519e-94	2.33778e-91	ENSMUSG00000023868.8	Pde10a	58
1547.42	2.50163	0.123449	20.2645	2.64449e-91	1.0157e-88	ENSMUSG00000037196.6	Pacrg	59
5393.33	1.96595	0.0971538	20.2355	4.77064e-91	1.77322e-88	ENSMUSG00000009647.7	Mcu	60
1292.05	2.07536	0.103231	20.1041	6.79911e-90	2.48707e-87	ENSMUSG00000000296.6	Tpd52l1	61
38092	1.67653	0.0835429	20.0679	1.40814e-89	5.07042e-87	ENSMUSG00000018965.9	Ywhah	62
8743.12	1.94069	0.096831	20.042	2.36896e-89	8.39888e-87	ENSMUSG00000008489.10	Elavl2	63
5277.62	2.7693	0.138461	20.0006	5.43847e-89	1.89893e-86	ENSMUSG00000062991.5	Nrg1	64
43396	4.41672	0.222943	19.811	2.39284e-87	8.10926e-85	ENSMUSG00000023484.7	Prph	65
4551.56	1.78826	0.0911514	19.6186	1.07269e-85	3.58263e-83	ENSMUSG00000038205.6	Prkab2	66
5417.66	2.10576	0.10751	19.5867	2.00761e-85	6.60935e-83	ENSMUSG00000036450.4	Hif1an	67
5025.73	1.66742	0.0856058	19.4779	1.69003e-84	5.48545e-82	ENSMUSG00000034285.8	Nipsnap1	68
9872.66	1.99271	0.102442	19.452	2.80304e-84	8.97167e-82	ENSMUSG00000048899.8	Rimkla	69
1905.29	1.8784	0.0965958	19.446	3.15133e-84	9.81384e-82	ENSMUSG00000031109.9	Enox2	70
16148.7	1.55105	0.0797599	19.4466	3.11631e-84	9.81384e-82	ENSMUSG00000032366.9	Tpm1	71
565.442	2.77512	0.142737	19.4422	3.39134e-84	1.04205e-81	ENSMUSG00000031844.7	Hsd17b2	72
6665.82	2.00434	0.103217	19.4187	5.35788e-84	1.61435e-81	ENSMUSG00000040183.6	Ankrd6	73
20873.9	1.8334	0.0944154	19.4184	5.39401e-84	1.61435e-81	ENSMUSG00000028530.8	Jak1	74
1247.07	3.78248	0.195281	19.3694	1.39833e-83	4.02806e-81	ENSMUSG00000034683.6	Ppp1r1c	75
18268.6	1.86374	0.0962739	19.3587	1.72069e-83	4.89548e-81	ENSMUSG00000041020.7	Map7d2	76
6523.66	2.05921	0.106529	19.3301	2.9999e-83	8.32925e-81	ENSMUSG00000049225.8	Pdp1	77
4355.43	1.77319	0.0919182	19.291	6.39234e-83	1.69324e-80	ENSMUSG00000063410.7	Stk24	78
2031.67	4.65679	0.241463	19.2857	7.07727e-83	1.85336e-80	ENSMUSG00000028963.1	Uts2	79
8635.72	1.76889	0.0921785	19.1899	4.49882e-82	1.15195e-79	ENSMUSG00000035246.10	Pcyt1b	80
10085.9	2.35372	0.123158	19.1114	2.0288e-81	5.08193e-79	ENSMUSG00000036800.7	Fam135b	81
627.556	2.16672	0.11349	19.0918	2.95546e-81	7.2456e-79	ENSMUSG00000026107.5	Nabp1	82
928.835	2.94111	0.154428	19.0452	7.20061e-81	1.74672e-78	ENSMUSG00000055069.3	Rab39	83
832.947	1.89125	0.0995453	18.9989	1.74185e-80	4.18136e-78	ENSMUSG00000044770.8	Scml4	84
15021.2	1.86231	0.0985761	18.8921	1.32427e-79	3.11406e-77	ENSMUSG00000039145.9	Camk1d	85
1190.59	2.70583	0.143436	18.8644	2.23817e-79	5.15786e-77	ENSMUSG00000042425.10	Frmpd3	86
4461.6	1.69331	0.0897794	18.8608	2.39626e-79	5.46751e-77	ENSMUSG00000038582.9	Pptc7	87
10309.8	1.55632	0.0827147	18.8155	5.63845e-79	1.26154e-76	ENSMUSG00000027030.9	Stk39	88
27325.3	1.56534	0.0834976	18.7472	2.04177e-78	4.52429e-76	ENSMUSG00000018326.3	Ywhab	89
9571.15	2.89973	0.154927	18.7167	3.61623e-78	7.93677e-76	ENSMUSG00000021972.6	Hmbox1	90
24917.6	2.02842	0.108399	18.7124	3.91964e-78	8.52153e-76	ENSMUSG00000000308.8	Ckmt1	91
53858.5	2.26349	0.121001	18.7064	4.39344e-78	9.46231e-76	ENSMUSG00000033615.9	Cplx1	92
2035.75	2.51657	0.134584	18.6988	5.06433e-78	1.08063e-75	ENSMUSG00000019066.7	Rab3d	93
9004.34	1.9775	0.105774	18.6954	5.39412e-78	1.14044e-75	ENSMUSG00000050332.7	Amer1	94
5515.51	1.86993	0.100075	18.6853	6.52223e-78	1.36641e-75	ENSMUSG00000042699.5	Dhx9	95
6394.53	2.22804	0.119835	18.5925	3.69536e-77	7.60353e-75	ENSMUSG00000019966.10	Kitl	96
8882.63	1.72729	0.0929329	18.5864	4.13833e-77	8.43962e-75	ENSMUSG00000036825.6	Ssx2ip	97
923.81	3.62992	0.195434	18.5737	5.24976e-77	1.06123e-74	ENSMUSG00000028214.7	Gem	98
57931.3	1.56777	0.0846311	18.5247	1.30531e-76	2.59318e-74	ENSMUSG00000032549.6	Rab6b	99
1064.34	2.71197	0.147587	18.3753	2.06994e-75	4.04251e-73	ENSMUSG00000040666.10	Sh3bgr	100
14016.9	1.5236	0.0829386	18.3702	2.27566e-75	4.40694e-73	ENSMUSG00000022110.7	Sucla2	101
1861.03	3.02115	0.164592	18.3554	2.98786e-75	5.73794e-73	ENSMUSG00000021647.6	Cartpt	102
3448.91	1.80785	0.0986625	18.3235	5.37016e-75	1.02277e-72	ENSMUSG00000031309.8	Rps6ka3	103
3719.52	2.70063	0.147987	18.2491	2.10166e-74	3.9699e-72	ENSMUSG00000025586.9	Cpeb1	104
5222.23	1.86226	0.102689	18.1349	1.68983e-73	3.16603e-71	ENSMUSG00000056076.8	Eif3b	105
373.372	2.51733	0.138834	18.1319	1.78546e-73	3.31822e-71	ENSMUSG00000039745.7	Htatip2	106
6857.88	2.10895	0.116438	18.1122	2.55494e-73	4.71028e-71	ENSMUSG00000030554.8	Synm	107
663.4	2.35494	0.130032	18.1104	2.63627e-73	4.82165e-71	ENSMUSG00000068522.3	Aard	108
33417.3	1.61243	0.0892997	18.0564	7.02312e-73	1.27439e-70	ENSMUSG00000006273.8	Atp6v1b2	109
3877.76	3.10252	0.171872	18.0513	7.70264e-73	1.38678e-70	ENSMUSG00000024942.9	Capn1	110
26973.2	3.02961	0.16835	17.9959	2.09854e-72	3.7489e-70	ENSMUSG00000062393.7	Dgkk	111
8434.44	1.80826	0.10129	17.8524	2.76966e-71	4.87227e-69	ENSMUSG00000014077.7	Chp1	112
64819.3	1.91888	0.107545	17.8427	3.295e-71	5.75252e-69	ENSMUSG00000030337.10	Vamp1	113
5026.88	1.76218	0.0993609	17.7352	2.24362e-70	3.88754e-68	ENSMUSG00000026430.9	Rassf5	114
16423	3.07902	0.173935	17.7021	4.0394e-70	6.94686e-68	ENSMUSG00000022212.9	Cpne6	115
7339.36	1.87592	0.106005	17.6966	4.45666e-70	7.60769e-68	ENSMUSG00000026113.10	Inpp4a	116
42493.1	1.54772	0.0874635	17.6956	4.5375e-70	7.68873e-68	ENSMUSG00000005034.8	Prkacb	117
1616.08	1.81173	0.102475	17.6797	6.00674e-70	1.00308e-67	ENSMUSG00000028555.9	Ttc39a	118
83269	2.60362	0.147369	17.6674	7.47707e-70	1.23963e-67	ENSMUSG00000020917.10	Acly	119
1310.57	2.37861	0.134824	17.6423	1.16598e-69	1.91928e-67	ENSMUSG00000032940.9	Rbm11	120
8690.76	3.74924	0.212697	17.6272	1.52457e-69	2.49175e-67	ENSMUSG00000021919.6	Chat	121
8158.48	1.68801	0.095903	17.6012	2.41033e-69	3.9117e-67	ENSMUSG00000029657.8	Hsph1	122
2477.01	2.15204	0.122852	17.5174	1.05584e-68	1.70153e-66	ENSMUSG00000021585.7	Cast	123
20235.4	1.60705	0.0920636	17.4559	3.10543e-68	4.93549e-66	ENSMUSG00000057230.7	Aak1	124
2014.47	3.11077	0.178275	17.4493	3.48655e-68	5.50325e-66	ENSMUSG00000028755.3	Cda	125
16999.8	1.58883	0.0911261	17.4355	4.43648e-68	6.95502e-66	ENSMUSG00000051177.9	Plcb1	126
22605.2	1.63835	0.0940565	17.4188	5.94276e-68	9.25344e-66	ENSMUSG00000024127.7	Prepl	127
1396.29	2.85392	0.164772	17.3204	3.29807e-67	5.00026e-65	ENSMUSG00000047986.6	Palm3	128
11863.3	1.63401	0.0943397	17.3205	3.29536e-67	5.00026e-65	ENSMUSG00000026509.9	Capn2	129
7906.33	1.51905	0.0877192	17.3171	3.4936e-67	5.26209e-65	ENSMUSG00000022982.9	Sod1	130
7631.74	1.93883	0.113331	17.1077	1.29932e-65	1.89911e-63	ENSMUSG00000024601.8	Isoc1	131
42748.4	1.71335	0.100151	17.1076	1.30206e-65	1.89911e-63	ENSMUSG00000024083.8	Pja2	132
9212.73	1.88578	0.110394	17.0823	2.0117e-65	2.91569e-63	ENSMUSG00000022377.8	Asap1	133
1018.94	1.57725	0.092434	17.0635	2.77297e-65	3.99394e-63	ENSMUSG00000025795.7	Rassf3	134
4305.84	3.15124	0.185298	17.0063	7.37513e-65	1.0427e-62	ENSMUSG00000039954.7	Stk32a	135
15687.1	2.41697	0.142748	16.9317	2.62618e-64	3.62397e-62	ENSMUSG00000009075.2	Cabp7	136
14059.6	1.72191	0.101719	16.9282	2.78796e-64	3.82432e-62	ENSMUSG00000031431.7	Tsc22d3	137
6128.36	1.90597	0.112734	16.9067	4.01297e-64	5.47212e-62	ENSMUSG00000074736.4	Syndig1	138
7049.77	1.99332	0.118015	16.8903	5.30016e-64	7.18484e-62	ENSMUSG00000056596.8	Trnp1	139
8340.13	1.55433	0.0921154	16.8737	7.02665e-64	9.46954e-62	ENSMUSG00000044221.8	Grsf1	140
30117.5	1.79473	0.106725	16.8164	1.85139e-63	2.46621e-61	ENSMUSG00000005469.8	Prkaca	141
2171.64	2.53122	0.151076	16.7545	5.24639e-63	6.90874e-61	ENSMUSG00000021108.10	Prkch	142
71053.3	1.73096	0.103329	16.7519	5.48644e-63	7.1838e-61	ENSMUSG00000036438.6	Calm2	143
17112.4	1.60612	0.0959177	16.7447	6.1867e-63	8.05495e-61	ENSMUSG00000037331.8	Larp1	144
604.991	2.1811	0.130465	16.7179	9.70029e-63	1.25586e-60	ENSMUSG00000022610.9	Mapk12	145
5569.8	1.61883	0.096963	16.6953	1.41749e-62	1.81478e-60	ENSMUSG00000032020.9	Ubash3b	146
51939.9	1.7777	0.106517	16.6893	1.5676e-62	1.99588e-60	ENSMUSG00000022594.8	Lynx1	147
4223.24	3.64672	0.219049	16.6479	3.13192e-62	3.96566e-60	ENSMUSG00000085139.1	A730046J19Rik	148
13963.3	1.51812	0.0913216	16.6238	4.68385e-62	5.89832e-60	ENSMUSG00000024587.9	Nars	149
3981.16	2.01858	0.121453	16.6203	4.97169e-62	6.22677e-60	ENSMUSG00000026558.8	Uck2	150
15299.1	-2.28566	0.138488	-16.5044	3.41294e-61	4.20595e-59	ENSMUSG00000091793.1		151
960.822	1.72935	0.104939	16.4796	5.13934e-61	6.26646e-59	ENSMUSG00000039633.6	Lonrf1	152
2936.88	3.98123	0.241858	16.461	6.99133e-61	8.47974e-59	ENSMUSG00000030666.4	Calcb	153
9642.7	1.85185	0.113301	16.3446	4.75587e-60	5.70828e-58	ENSMUSG00000042129.5	Rassf4	154
360.029	-3.57188	0.21944	-16.2773	1.43135e-59	1.70029e-57	ENSMUSG00000034714.8	Ttyh2	155
1589.41	2.58716	0.158964	16.2752	1.48141e-59	1.75073e-57	ENSMUSG00000033377.8	Palmd	156
1494.62	-1.70324	0.104721	-16.2646	1.75981e-59	2.06912e-57	ENSMUSG00000031134.9	Rbmx	157
3865.74	1.71648	0.105704	16.2385	2.69405e-59	3.13558e-57	ENSMUSG00000028337.8	Coro2a	158
3036.65	3.50694	0.216	16.2358	2.81498e-59	3.25986e-57	ENSMUSG00000029359.7	Tesc	159
2082.1	1.78318	0.110249	16.1741	7.68264e-59	8.80828e-57	ENSMUSG00000008226.8	Scrn3	160
2565.09	2.06901	0.128133	16.1474	1.18413e-58	1.34425e-56	ENSMUSG00000026014.7	Raph1	161
5348.1	1.90341	0.118222	16.1004	2.53641e-58	2.8513e-56	ENSMUSG00000003411.4	Rab3b	162
192118	3.08861	0.192003	16.0862	3.18712e-58	3.5654e-56	ENSMUSG00000020396.7	Nefh	163
725.91	1.88017	0.117115	16.054	5.35723e-58	5.96413e-56	ENSMUSG00000037463.8	Fbxo27	164
13944.6	1.97919	0.12382	15.9844	1.64134e-57	1.80979e-55	ENSMUSG00000038530.5	Rgs4	165
2846.07	1.59349	0.0997411	15.9763	1.87055e-57	2.03335e-55	ENSMUSG00000038028.8	Tigar	166
58911.1	1.86445	0.117297	15.8951	6.85311e-57	7.31157e-55	ENSMUSG00000004267.10	Eno2	167
7343.69	1.98902	0.125462	15.8535	1.32859e-56	1.40447e-54	ENSMUSG00000031558.8	Slit2	168
860.335	2.04063	0.12877	15.847	1.47372e-56	1.55077e-54	ENSMUSG00000020098.6	Pcbd1	169
1242.98	-5.02331	0.317755	-15.8087	2.70858e-56	2.83724e-54	ENSMUSG00000064345.1	ND2	170
192101	4.23352	0.268161	15.7872	3.80827e-56	3.97111e-54	ENSMUSG00000022054.5	Nefm	171
4208.96	3.75388	0.23784	15.7832	4.06031e-56	4.19596e-54	ENSMUSG00000013584.5	Aldh1a2	172
26335.1	1.81598	0.115108	15.7763	4.53005e-56	4.66049e-54	ENSMUSG00000018865.7	Sult4a1	173
13963.2	1.75353	0.11127	15.7592	5.93823e-56	6.08206e-54	ENSMUSG00000030268.10	Bcat1	174
59799.5	1.57865	0.100217	15.7524	6.61641e-56	6.74669e-54	ENSMUSG00000059195.8		175
5867.1	1.78296	0.113456	15.715	1.19448e-55	1.20205e-53	ENSMUSG00000031327.9	Chic1	176
1185.72	-2.17061	0.138203	-15.706	1.37615e-55	1.37884e-53	ENSMUSG00000042804.7	Gpr153	177
659.013	2.84067	0.181907	15.6161	5.65665e-55	5.59474e-53	ENSMUSG00000048070.4	Pirt	178
5086.22	1.72243	0.110407	15.6007	7.1967e-55	7.05736e-53	ENSMUSG00000057715.6	A830018L16Rik	179
5195.3	1.51423	0.0971532	15.586	9.05826e-55	8.84524e-53	ENSMUSG00000035078.5	Mtmr9	180
1887.35	1.66353	0.106736	15.5855	9.13909e-55	8.88651e-53	ENSMUSG00000030551.7	Nr2f2	181
8620.63	1.54113	0.099291	15.5213	2.48813e-54	2.38912e-52	ENSMUSG00000039697.8	Ncoa7	182
245.217	3.70453	0.238898	15.5067	3.12364e-54	2.9869e-52	ENSMUSG00000054763.3	Defb42	183
1210.58	1.89242	0.122121	15.4962	3.67814e-54	3.48818e-52	ENSMUSG00000047606.1	Ankrd34c	184
19790.6	1.66807	0.10774	15.4824	4.56312e-54	4.30972e-52	ENSMUSG00000022629.9	Kif21a	185
4509.45	1.84916	0.119563	15.466	5.88637e-54	5.49195e-52	ENSMUSG00000057766.7	Ankrd29	186
3826.47	1.68262	0.108967	15.4416	8.59811e-54	7.98966e-52	ENSMUSG00000028710.6	Atpaf1	187
1608.3	1.96712	0.127695	15.4048	1.52002e-53	1.40115e-51	ENSMUSG00000082185.1		188
2001.36	1.65715	0.10785	15.3653	2.7974e-53	2.55818e-51	ENSMUSG00000001630.7	Stk38l	189
86.6623	-4.00809	0.261356	-15.3357	4.41185e-53	4.0028e-51	ENSMUSG00000078485.2	Plekhn1	190
391.451	-1.70081	0.111437	-15.2625	1.35836e-52	1.21803e-50	ENSMUSG00000086180.1		191
6465.71	1.97295	0.129565	15.2275	2.32478e-52	2.06852e-50	ENSMUSG00000001120.8	Pcbp3	192
21229.7	1.51167	0.0995283	15.1883	4.22431e-52	3.71562e-50	ENSMUSG00000033352.5	Map2k4	193
2832.33	2.04428	0.134645	15.1827	4.60507e-52	4.03512e-50	ENSMUSG00000031872.7	Bean1	194
3289.54	3.30736	0.218062	15.1671	5.84194e-52	5.08028e-50	ENSMUSG00000022508.5	Bcl6	195
107612	1.569	0.10376	15.1213	1.17131e-51	1.01097e-49	ENSMUSG00000036564.10	Ndrg4	196
7646.51	1.52299	0.100866	15.0991	1.64054e-51	1.40544e-49	ENSMUSG00000026311.9	Asb1	197
5101.02	2.12263	0.140675	15.0888	1.91791e-51	1.63697e-49	ENSMUSG00000066438.6	Plekhd1	198
3245.93	1.59716	0.105948	15.075	2.36511e-51	2.01121e-49	ENSMUSG00000029073.3	Cptp	199
17078.8	1.56308	0.103815	15.0565	3.1293e-51	2.65128e-49	ENSMUSG00000025190.7	Got1	200
94.3021	-3.82547	0.25425	-15.0461	3.66403e-51	3.07046e-49	ENSMUSG00000035237.7	Lcat	201
7001.05	-4.6298	0.307784	-15.0423	3.8755e-51	3.2359e-49	ENSMUSG00000064354.1	COX2	202
1640.54	-1.73226	0.115343	-15.0184	5.56672e-51	4.61457e-49	ENSMUSG00000017677.5	Wsb1	203
3693.32	-2.81095	0.187194	-15.0162	5.74854e-51	4.73125e-49	ENSMUSG00000030428.9	Ttyh1	204
16986.8	1.80548	0.120465	14.9876	8.84285e-51	7.25208e-49	ENSMUSG00000019179.6	Mdh2	205
1199.88	2.51781	0.168142	14.9743	1.08086e-50	8.80158e-49	ENSMUSG00000030222.7	Rerg	206
865.066	1.8734	0.125362	14.9438	1.70839e-50	1.3814e-48	ENSMUSG00000022235.8	Cmbl	207
4462.47	-4.5587	0.305363	-14.9288	2.14161e-50	1.71366e-48	ENSMUSG00000064341.1	ND1	208
23663.7	3.42285	0.229335	14.9251	2.26171e-50	1.80349e-48	ENSMUSG00000055322.7	Tns1	209
11945.8	1.51924	0.10181	14.9223	2.35863e-50	1.8743e-48	ENSMUSG00000031709.8	Tbc1d9	210
428.354	-3.86862	0.259487	-14.9087	2.8942e-50	2.28414e-48	ENSMUSG00000030495.6	Slc7a10	211
4618.27	-4.79592	0.321707	-14.9078	2.93458e-50	2.3081e-48	ENSMUSG00000064370.1	CYTB	212
2065.89	3.07757	0.206459	14.9064	2.99274e-50	2.34584e-48	ENSMUSG00000038473.8	Nos1ap	213
10382.4	1.62294	0.108984	14.8916	3.73826e-50	2.92028e-48	ENSMUSG00000001794.6	Capns1	214
350.585	-1.76011	0.118354	-14.8716	5.04008e-50	3.92394e-48	ENSMUSG00000062729.5	Ppox	215
288.87	-2.93547	0.197859	-14.8361	8.5543e-50	6.6375e-48	ENSMUSG00000019437.10	Tlcd1	216
3670.21	1.50847	0.101745	14.826	9.95483e-50	7.69829e-48	ENSMUSG00000033781.6	Asb13	217
886.44	1.78644	0.120623	14.8101	1.26104e-49	9.62277e-48	ENSMUSG00000037594.3	Clba1	218
897.317	-5.67752	0.383821	-14.7921	1.64669e-49	1.24829e-47	ENSMUSG00000064356.3	ATP8	219
608.221	-1.57315	0.106738	-14.7384	3.65267e-49	2.75084e-47	ENSMUSG00000037355.8	Uvssa	220
10068.6	2.85245	0.193855	14.7143	5.21796e-49	3.90415e-47	ENSMUSG00000051855.8	Mest	221
2201.85	1.73469	0.118164	14.6803	8.62292e-49	6.43091e-47	ENSMUSG00000001379.8		222
163.886	-5.18625	0.353324	-14.6785	8.85592e-49	6.58338e-47	ENSMUSG00000064368.1	ND6	223
914.48	2.22394	0.151643	14.6656	1.06989e-48	7.87718e-47	ENSMUSG00000074978.3		224
14560.6	1.56232	0.106626	14.6523	1.3022e-48	9.55704e-47	ENSMUSG00000000168.3	Dlat	225
19287.3	1.54528	0.105662	14.6247	1.95419e-48	1.41618e-46	ENSMUSG00000090100.1	Ttbk2	226
12975.1	1.69846	0.116378	14.5944	3.04841e-48	2.20221e-46	ENSMUSG00000036698.8	Ago2	227
868.386	2.39888	0.164671	14.5677	4.5069e-48	3.23556e-46	ENSMUSG00000000792.2	Slc5a5	228
12831.5	1.79212	0.123037	14.5657	4.64269e-48	3.3227e-46	ENSMUSG00000044864.10	Ankrd50	229
10437.5	1.74	0.119503	14.5603	5.02501e-48	3.58518e-46	ENSMUSG00000029757.10	Dync1i1	230
753.276	1.86314	0.128233	14.5293	7.90339e-48	5.60411e-46	ENSMUSG00000054321.5	Taf4b	231
177.207	-2.84365	0.195717	-14.5294	7.88537e-48	5.60411e-46	ENSMUSG00000020014.8	Cfap54	232
4895.77	1.62059	0.111656	14.5141	9.86098e-48	6.94943e-46	ENSMUSG00000039652.9	Cpeb3	233
513.525	-3.77151	0.260636	-14.4704	1.8643e-47	1.29797e-45	ENSMUSG00000010064.8	Slc38a3	234
122.112	-3.14494	0.217378	-14.4676	1.94063e-47	1.34704e-45	ENSMUSG00000035413.8	Tmem98	235
500.643	-2.44435	0.169194	-14.447	2.61716e-47	1.80037e-45	ENSMUSG00000020902.6	Ntn1	236
606.021	1.69797	0.117701	14.4261	3.54651e-47	2.43242e-45	ENSMUSG00000079139.2		237
273.217	-2.72019	0.189044	-14.3892	6.04594e-47	4.08589e-45	ENSMUSG00000031232.9	Magt1	238
1104.5	4.34186	0.303034	14.328	1.46359e-46	9.72e-45	ENSMUSG00000001566.8	Mnx1	239
1056.39	1.67264	0.116779	14.3232	1.56811e-46	1.03842e-44	ENSMUSG00000019864.7	Rtn4ip1	240
14268.1	1.52605	0.106572	14.3195	1.65276e-46	1.09134e-44	ENSMUSG00000018401.10	Mtmr4	241
572.141	-2.57773	0.180044	-14.3172	1.70854e-46	1.12495e-44	ENSMUSG00000027253.8	Lrp4	242
1234.56	-1.70415	0.119077	-14.3113	1.86023e-46	1.22134e-44	ENSMUSG00000029068.9	Ccnl2	243
3450.76	1.54424	0.108003	14.2981	2.24715e-46	1.47118e-44	ENSMUSG00000030878.9	Cdr2	244
2907.67	3.41531	0.239194	14.2784	2.98462e-46	1.94295e-44	ENSMUSG00000042644.8	Itpr3	245
871.528	-2.77138	0.194327	-14.2614	3.80768e-46	2.45106e-44	ENSMUSG00000053646.7	Plxnb1	246
2036.29	1.60793	0.112982	14.2317	5.82297e-46	3.70692e-44	ENSMUSG00000041912.6	Tdrkh	247
1582.6	1.7522	0.123189	14.2237	6.53506e-46	4.12604e-44	ENSMUSG00000091478.1		248
406.183	2.74	0.192909	14.2036	8.69989e-46	5.46291e-44	ENSMUSG00000039103.8	Nexn	249
3374.59	1.5152	0.106806	14.1864	1.11192e-45	6.92549e-44	ENSMUSG00000020032.8	Nuak1	250
30637.9	1.54054	0.108755	14.1652	1.50393e-45	9.3418e-44	ENSMUSG00000044285.6		251
9843.31	2.65883	0.187921	14.1487	1.90311e-45	1.1758e-43	ENSMUSG00000003500.7	Impdh1	252
509.013	-2.67737	0.189302	-14.1434	2.05253e-45	1.26472e-43	ENSMUSG00000022194.9	Pabpn1	253
5130.42	-2.83239	0.200345	-14.1376	2.22897e-45	1.36978e-43	ENSMUSG00000002341.8	Ncan	254
1072.87	1.52907	0.108386	14.1076	3.40758e-45	2.0611e-43	ENSMUSG00000051346.8	Spryd4	255
387.528	-3.19794	0.227011	-14.0871	4.55636e-45	2.73441e-43	ENSMUSG00000031596.9	Slc7a2	256
6787.23	2.4442	0.173819	14.0617	6.52911e-45	3.88794e-43	ENSMUSG00000028974.7	Dffa	257
9928.89	2.72878	0.194078	14.0602	6.66964e-45	3.96139e-43	ENSMUSG00000029361.10	Nos1	258
175.484	-2.74822	0.195549	-14.0539	7.29253e-45	4.32021e-43	ENSMUSG00000019359.8	Gdpd2	259
13666	1.57152	0.112201	14.0063	1.42733e-44	8.39103e-43	ENSMUSG00000029804.9	Herc3	260
12034.9	1.50309	0.107427	13.9918	1.74985e-44	1.02089e-42	ENSMUSG00000054728.9	Phactr1	261
6241.77	1.79025	0.128261	13.9579	2.81628e-44	1.62659e-42	ENSMUSG00000051335.5	Gfod1	262
20548.1	3.98007	0.285494	13.941	3.57056e-44	2.04685e-42	ENSMUSG00000072812.4	Ahnak2	263
5134.77	1.56621	0.112557	13.9149	5.14563e-44	2.94246e-42	ENSMUSG00000039478.8	Micu3	264
5252.1	-5.28621	0.382225	-13.8301	1.67786e-43	9.40785e-42	ENSMUSG00000064357.1	ATP6	265
21792.2	1.50116	0.108643	13.8174	2.00235e-43	1.10923e-41	ENSMUSG00000015837.9	Sqstm1	266
559.681	2.56917	0.186217	13.7966	2.67014e-43	1.46858e-41	ENSMUSG00000030137.7	Tuba8	267
315.246	3.18616	0.231025	13.7914	2.87099e-43	1.57528e-41	ENSMUSG00000028150.7	Rorc	268
29529.9	1.5081	0.109403	13.7849	3.14288e-43	1.72037e-41	ENSMUSG00000062661.6	Ncs1	269
116.149	3.7164	0.269992	13.7649	4.14633e-43	2.25359e-41	ENSMUSG00000044522.4	A730020M07Rik	270
635.448	2.70205	0.19666	13.7397	5.87429e-43	3.18524e-41	ENSMUSG00000074345.3	Tnfaip8l3	271
154.144	-2.55913	0.186438	-13.7264	7.05107e-43	3.80763e-41	ENSMUSG00000085385.1		272
4958.12	-5.28466	0.385	-13.7264	7.05515e-43	3.80763e-41	ENSMUSG00000090378.1		273
351.16	-2.45078	0.178716	-13.7133	8.45462e-43	4.54165e-41	ENSMUSG00000044674.4	Fzd1	274
1453.69	-3.07341	0.224118	-13.7134	8.44517e-43	4.54165e-41	ENSMUSG00000054252.9	Fgfr3	275
2160.73	-3.08071	0.224918	-13.697	1.05736e-42	5.66672e-41	ENSMUSG00000031328.9	Flna	276
546.485	2.13994	0.15628	13.693	1.11764e-42	5.97587e-41	ENSMUSG00000029659.9	Medag	277
1293.96	-2.85051	0.208248	-13.6881	1.19608e-42	6.38045e-41	ENSMUSG00000071337.4	Tia1	278
2459.24	1.59697	0.116839	13.6681	1.57488e-42	8.34325e-41	ENSMUSG00000021814.9	Anxa7	279
399.012	1.90611	0.139529	13.6611	1.73397e-42	9.14402e-41	ENSMUSG00000057615.4	Ldoc1	280
1170.64	2.8159	0.206348	13.6464	2.12155e-42	1.11116e-40	ENSMUSG00000001333.8	Sync	281
2917.15	-3.93609	0.288859	-13.6264	2.79177e-42	1.45887e-40	ENSMUSG00000036634.8	Mag	282
1902.49	1.56293	0.114711	13.6249	2.84708e-42	1.48441e-40	ENSMUSG00000032590.9	Apeh	283
8832.06	1.53221	0.11262	13.6051	3.73632e-42	1.93927e-40	ENSMUSG00000020664.8	Dld	284
2382.44	1.76777	0.129946	13.6039	3.79726e-42	1.96647e-40	ENSMUSG00000057594.6	Arl16	285
19716.8	1.50519	0.110788	13.5862	4.83591e-42	2.49874e-40	ENSMUSG00000036745.8	Ttll7	286
5014.38	1.54979	0.11425	13.5648	6.47167e-42	3.32159e-40	ENSMUSG00000043463.6	Rab9b	287
907.671	-1.83634	0.135415	-13.5608	6.83432e-42	3.49993e-40	ENSMUSG00000053332.7	Gas5	288
936.033	-1.61913	0.119473	-13.5522	7.68463e-42	3.92666e-40	ENSMUSG00000074415.3	3110039I08Rik	289
523.842	-4.00107	0.295325	-13.548	8.14228e-42	4.1513e-40	ENSMUSG00000031980.9	Agt	290
15501.3	2.13007	0.157481	13.5259	1.09993e-41	5.58323e-40	ENSMUSG00000030000.7	Add2	291
146.443	-2.74292	0.20316	-13.5013	1.536e-41	7.76251e-40	ENSMUSG00000001750.9	Tcirg1	292
3666.65	1.79283	0.133097	13.4701	2.34591e-41	1.18296e-39	ENSMUSG00000005198.9	Polr2a	293
328.865	-2.60621	0.193728	-13.4529	2.95969e-41	1.47953e-39	ENSMUSG00000032289.9	Thsd4	294
3623.48	1.68887	0.125589	13.4476	3.17983e-41	1.58613e-39	ENSMUSG00000073436.5	Eme2	295
378.611	-3.11114	0.231766	-13.4237	4.39409e-41	2.17767e-39	ENSMUSG00000038146.7	Notch3	296
143.215	-3.04839	0.227114	-13.4223	4.47462e-41	2.21282e-39	ENSMUSG00000071550.7	Cfap44	297
839.183	3.10975	0.232226	13.391	6.82519e-41	3.3253e-39	ENSMUSG00000051920.6	Rspo2	298
9711.33	-4.24494	0.31712	-13.3859	7.30901e-41	3.55351e-39	ENSMUSG00000064358.1	COX3	299
359.679	1.83463	0.137281	13.3641	9.80578e-41	4.75735e-39	ENSMUSG00000023947.7	Nfkbie	300
534.548	-1.78349	0.133674	-13.3421	1.31713e-40	6.33678e-39	ENSMUSG00000047909.5	Ankrd16	301
5017.45	-2.14481	0.160821	-13.3367	1.41652e-40	6.80077e-39	ENSMUSG00000062296.4	Trank1	302
319.788	-2.32788	0.174842	-13.3142	1.91355e-40	9.14893e-39	ENSMUSG00000052593.8	Adam17	303
23817.6	-3.59383	0.269933	-13.3138	1.92472e-40	9.18327e-39	ENSMUSG00000064351.1	COX1	304
1097.17	2.36451	0.178036	13.281	2.98201e-40	1.40532e-38	ENSMUSG00000023905.8	Tnfrsf12a	305
2986.39	3.46372	0.26102	13.27	3.458e-40	1.62301e-38	ENSMUSG00000058743.4	Kcnj14	306
1773.42	2.39164	0.180245	13.2688	3.51143e-40	1.64473e-38	ENSMUSG00000021215.8	Net1	307
1341.5	-2.32643	0.175569	-13.2508	4.46583e-40	2.08753e-38	ENSMUSG00000030029.7	Lrig1	308
11211.7	1.8003	0.136206	13.2175	6.9556e-40	3.21871e-38	ENSMUSG00000061981.7	Flot2	309
505.913	-2.89549	0.219173	-13.211	7.58559e-40	3.4962e-38	ENSMUSG00000039904.7	Gpr37	310
34553.5	1.54713	0.117198	13.201	8.65436e-40	3.96501e-38	ENSMUSG00000052949.8	Rnf157	311
401.045	1.54499	0.117152	13.1879	1.03035e-39	4.68331e-38	ENSMUSG00000053007.6	Creb5	312
12363.9	2.10622	0.159866	13.1749	1.22389e-39	5.55208e-38	ENSMUSG00000036578.6	Fxyd7	313
1247.35	1.56937	0.119342	13.1502	1.69728e-39	7.65437e-38	ENSMUSG00000031870.9	Pgr	314
299.293	1.98316	0.150817	13.1495	1.71381e-39	7.71383e-38	ENSMUSG00000020553.8	Pctp	315
389.83	-2.97291	0.226424	-13.1298	2.22184e-39	9.94221e-38	ENSMUSG00000002602.9	Axl	316
9257.26	1.54758	0.117888	13.1275	2.29175e-39	1.02351e-37	ENSMUSG00000027520.8	Zdbf2	317
523.059	2.83018	0.215683	13.1219	2.46548e-39	1.09898e-37	ENSMUSG00000024747.3	Aldh1a7	318
241.633	-2.20909	0.168391	-13.1188	2.56898e-39	1.1407e-37	ENSMUSG00000044712.8	Slc38a6	319
188.986	5.23791	0.401068	13.0599	5.58031e-39	2.44483e-37	ENSMUSG00000078503.3	Zfp990	320
78397.6	1.92901	0.147893	13.0433	6.93769e-39	3.00524e-37	ENSMUSG00000051391.8	Ywhag	321
220.008	-3.45506	0.265787	-12.9993	1.23408e-38	5.29598e-37	ENSMUSG00000006390.9	Elovl1	322
1612.59	1.66517	0.128135	12.9954	1.29932e-38	5.56558e-37	ENSMUSG00000053137.5	Mapk11	323
641.446	1.58944	0.122681	12.9559	2.17642e-38	9.2538e-37	ENSMUSG00000028636.8	Ppcs	324
1053.5	-2.85641	0.220517	-12.9532	2.25334e-38	9.5632e-37	ENSMUSG00000043496.5	Tril	325
271.669	2.16587	0.167224	12.9519	2.29137e-38	9.70672e-37	ENSMUSG00000042678.10	Myo15	326
249.518	-2.60052	0.200822	-12.9494	2.36777e-38	1.0012e-36	ENSMUSG00000022475.11	Hdac7	327
949.547	1.6377	0.126577	12.9384	2.73153e-38	1.15079e-36	ENSMUSG00000089896.3		328
3335.63	1.77885	0.13763	12.9249	3.2589e-38	1.363e-36	ENSMUSG00000021974.8	Fgf9	329
177.589	-2.73909	0.212236	-12.9059	4.16839e-38	1.72461e-36	ENSMUSG00000032558.12	Nphp3	330
1704.31	1.64995	0.127855	12.9049	4.22411e-38	1.74453e-36	ENSMUSG00000052125.10	F730043M19Rik	331
8822.43	1.83394	0.14221	12.896	4.74301e-38	1.95532e-36	ENSMUSG00000003528.8	Slc25a1	332
130.613	-2.80845	0.217959	-12.8852	5.45257e-38	2.23585e-36	ENSMUSG00000051048.9	P4ha3	333
4804.06	1.55073	0.120409	12.8788	5.92431e-38	2.42497e-36	ENSMUSG00000028300.8	C9orf72	334
826.451	1.57214	0.122341	12.8504	8.55694e-38	3.46564e-36	ENSMUSG00000058809.6		335
803.376	-1.59254	0.123965	-12.8467	8.9751e-38	3.62226e-36	ENSMUSG00000022974.6	Paxbp1	336
150.21	-2.2774	0.177934	-12.7991	1.6579e-37	6.61008e-36	ENSMUSG00000030862.5	Cpxm2	337
503791	-6.2033	0.486111	-12.7611	2.70399e-37	1.07437e-35	ENSMUSG00000064339.1		338
4449.97	1.58825	0.124514	12.7555	2.90334e-37	1.14961e-35	ENSMUSG00000024712.3	Rfk	339
518.448	-2.20181	0.172711	-12.7486	3.17566e-37	1.25529e-35	ENSMUSG00000036916.7	Zfp280c	340
532.965	-2.63871	0.206998	-12.7475	3.21702e-37	1.26946e-35	ENSMUSG00000046312.4	AI464131	341
1650.17	-4.10932	0.322376	-12.747	3.24072e-37	1.27662e-35	ENSMUSG00000064363.1	ND4	342
976.466	-2.825	0.221821	-12.7355	3.75376e-37	1.4762e-35	ENSMUSG00000015714.4	Cers2	343
829.606	-2.67511	0.210103	-12.7324	3.90788e-37	1.53419e-35	ENSMUSG00000035967.8	Ints6l	344
251.554	-2.29832	0.180577	-12.7276	4.15429e-37	1.62264e-35	ENSMUSG00000079277.2	Hoxd3	345
763.494	-2.2572	0.17736	-12.7266	4.20677e-37	1.64036e-35	ENSMUSG00000035649.11	Zcchc7	346
663.758	1.97376	0.155287	12.7104	5.17485e-37	2.00428e-35	ENSMUSG00000006906.9	Stambp	347
19568.4	1.62873	0.128245	12.7001	5.90818e-37	2.27682e-35	ENSMUSG00000038429.4	Usp5	348
3242.6	3.42308	0.269928	12.6815	7.49011e-37	2.85305e-35	ENSMUSG00000033788.9	Dysf	349
573.045	-2.1464	0.169272	-12.6802	7.61858e-37	2.8972e-35	ENSMUSG00000032332.10	Col12a1	350
214.367	-3.42151	0.269947	-12.6747	8.16221e-37	3.09882e-35	ENSMUSG00000091886.1		351
238.586	2.65081	0.20958	12.6482	1.14444e-36	4.30941e-35	ENSMUSG00000045345.5		352
213.999	-2.86142	0.226331	-12.6426	1.22914e-36	4.61329e-35	ENSMUSG00000086370.2	Ftx	353
403.445	1.56518	0.123824	12.6403	1.26549e-36	4.742e-35	ENSMUSG00000081752.1		354
103.238	-3.28699	0.260445	-12.6207	1.62392e-36	6.02629e-35	ENSMUSG00000072672.4	Duxbl3	355
512.648	-2.0957	0.166305	-12.6016	2.069e-36	7.60447e-35	ENSMUSG00000009995.10	Taz	356
843.225	-4.33302	0.344905	-12.5629	3.37596e-36	1.231e-34	ENSMUSG00000064367.1	ND5	357
178.787	-3.33596	0.265898	-12.546	4.17966e-36	1.51685e-34	ENSMUSG00000052911.4	Lamb2	358
226.115	-2.29759	0.183221	-12.54	4.51065e-36	1.6344e-34	ENSMUSG00000020614.7	Fam20a	359
727.529	1.7362	0.138736	12.5144	6.22625e-36	2.24194e-34	ENSMUSG00000024014.6	Pim1	360
233.515	-3.06706	0.245757	-12.48	9.59651e-36	3.43937e-34	ENSMUSG00000000957.8	Mmp14	361
811.606	-2.49473	0.199985	-12.4746	1.02725e-35	3.65889e-34	ENSMUSG00000024754.6	Cemip2	362
1545.77	1.7237	0.138246	12.4683	1.11152e-35	3.95292e-34	ENSMUSG00000050052.5	Tdrp	363
168.708	-2.53438	0.203269	-12.4681	1.11448e-35	3.95735e-34	ENSMUSG00000070407.5	Hs3st3b1	364
38939.8	2.76645	0.222537	12.4314	1.76518e-35	6.21996e-34	ENSMUSG00000039126.8	Prune2	365
265.984	1.69821	0.136671	12.4255	1.89964e-35	6.68355e-34	ENSMUSG00000089945.3	Pakap	366
1495.45	1.83647	0.147971	12.411	2.2772e-35	7.97538e-34	ENSMUSG00000033735.7	Spr	367
355.552	-3.2178	0.259622	-12.3942	2.80998e-35	9.79665e-34	ENSMUSG00000042613.3	Pbxip1	368
612.441	-1.61713	0.130487	-12.3931	2.84942e-35	9.91917e-34	ENSMUSG00000029283.10	Cdc7	369
500.026	-2.66538	0.21524	-12.3833	3.21682e-35	1.11812e-33	ENSMUSG00000027981.8	Rnpc3	370
921.751	-3.53523	0.285501	-12.3826	3.24838e-35	1.12739e-33	ENSMUSG00000026424.8	Gpr37l1	371
6814.2	-3.38656	0.273683	-12.374	3.61252e-35	1.24627e-33	ENSMUSG00000007097.8	Atp1a2	372
4717.83	2.1155	0.171243	12.3538	4.64659e-35	1.58873e-33	ENSMUSG00000007594.9	Hapln4	373
696.057	-2.39626	0.194043	-12.3491	4.92456e-35	1.67631e-33	ENSMUSG00000036036.9	Zfp57	374
1306.05	1.89136	0.153584	12.3148	7.53982e-35	2.55147e-33	ENSMUSG00000046532.7	Ar	375
190.863	-1.79753	0.145968	-12.3145	7.56706e-35	2.55693e-33	ENSMUSG00000047767.10	Atg16l2	376
3014.7	2.26211	0.184073	12.2892	1.03491e-34	3.48677e-33	ENSMUSG00000027489.9	Necab3	377
684.687	-1.63287	0.133199	-12.2589	1.50621e-34	5.03052e-33	ENSMUSG00000066456.6	Hmgn3	378
554.215	2.23519	0.182658	12.237	1.97249e-34	6.55931e-33	ENSMUSG00000058056.8	Palld	379
2442.41	-3.9095	0.320014	-12.2166	2.53381e-34	8.34168e-33	ENSMUSG00000032854.8	Ugt8a	380
1605.88	2.34971	0.19239	12.2132	2.64202e-34	8.68549e-33	ENSMUSG00000078235.2	Fam43b	381
622.898	-3.09548	0.253659	-12.2033	2.98417e-34	9.7824e-33	ENSMUSG00000028542.10	Slc6a9	382
163.683	-4.29721	0.352396	-12.1943	3.33421e-34	1.08989e-32	ENSMUSG00000067736.1		383
197.437	-3.03608	0.249195	-12.1836	3.80262e-34	1.24124e-32	ENSMUSG00000018459.9	Slc13a3	384
1388.47	1.69625	0.139345	12.173	4.32756e-34	1.41059e-32	ENSMUSG00000023048.7	Prr13	385
82.7009	-3.10774	0.255687	-12.1544	5.43276e-34	1.76584e-32	ENSMUSG00000073418.4	C4b	386
106.055	-3.55152	0.292225	-12.1534	5.50592e-34	1.7871e-32	ENSMUSG00000047021.8	Cfap65	387
569.533	1.69492	0.139502	12.1497	5.75499e-34	1.86269e-32	ENSMUSG00000038954.8	Supt3	388
163.344	-4.31987	0.355617	-12.1475	5.91258e-34	1.91102e-32	ENSMUSG00000065947.3	ND4L	389
2656.43	-3.04792	0.251028	-12.1418	6.34402e-34	2.04473e-32	ENSMUSG00000026879.7	Gsn	390
501.786	-1.9246	0.158761	-12.1226	8.0141e-34	2.57221e-32	ENSMUSG00000023764.11	Sfi1	391
380.225	-1.73882	0.143471	-12.1196	8.31183e-34	2.66406e-32	ENSMUSG00000040188.9	Scamp2	392
642.282	-1.65335	0.136578	-12.1055	9.87297e-34	3.15565e-32	ENSMUSG00000030536.8	Iqgap1	393
127.292	-2.21174	0.182803	-12.0991	1.06834e-33	3.40526e-32	ENSMUSG00000029206.7	Nsun7	394
155.578	-2.24815	0.185928	-12.0915	1.17098e-33	3.71185e-32	ENSMUSG00000025324.6	Atp10a	395
2399.26	2.14025	0.177165	12.0805	1.3385e-33	4.23125e-32	ENSMUSG00000071234.2	Syndig1l	396
11842.9	2.02987	0.168179	12.0697	1.52718e-33	4.8145e-32	ENSMUSG00000037217.8	Syn1	397
885.177	-1.73626	0.144067	-12.0517	1.89902e-33	5.93798e-32	ENSMUSG00000025199.9	Chuk	398
410.008	-3.00347	0.249694	-12.0286	2.51285e-33	7.8044e-32	ENSMUSG00000031990.7	Jam3	399
218.544	3.74233	0.311777	12.0032	3.4169e-33	1.05979e-31	ENSMUSG00000029307.5	Dmp1	400
1532.86	-2.7339	0.227814	-12.0006	3.52754e-33	1.08971e-31	ENSMUSG00000037266.11	Rsrp1	401
22709.4	2.69513	0.224971	11.9799	4.52817e-33	1.39507e-31	ENSMUSG00000014846.5	Tppp3	402
219.142	-3.23136	0.270684	-11.9378	7.52284e-33	2.29621e-31	ENSMUSG00000027188.8	Pamr1	403
267.262	2.54159	0.213109	11.9263	8.63718e-33	2.62938e-31	ENSMUSG00000070305.4	Mpzl3	404
553.47	-2.08893	0.175204	-11.9228	9.00351e-33	2.73728e-31	ENSMUSG00000020385.10	Clk4	405
1183.1	-3.38433	0.283856	-11.9227	9.01623e-33	2.73754e-31	ENSMUSG00000028517.8	Plpp3	406
4015.61	-3.04742	0.255731	-11.9165	9.70695e-33	2.94338e-31	ENSMUSG00000030307.7	Slc6a11	407
28609.5	2.14896	0.180397	11.9124	1.02049e-32	3.08623e-31	ENSMUSG00000029608.7	Rph3a	408
115.267	-3.25975	0.273689	-11.9104	1.04486e-32	3.15582e-31	ENSMUSG00000072675.5	Duxbl2	409
1989.74	-2.26367	0.190137	-11.9055	1.10815e-32	3.33386e-31	ENSMUSG00000026678.5	Rgs5	410
589.96	-2.70836	0.227584	-11.9005	1.17639e-32	3.52995e-31	ENSMUSG00000030849.10	Fgfr2	411
11637	1.67908	0.141188	11.8925	1.29462e-32	3.86958e-31	ENSMUSG00000033436.7	Armcx2	412
510.503	3.00356	0.252909	11.876	1.57644e-32	4.65758e-31	ENSMUSG00000047963.5	Stbd1	413
5218.52	1.72489	0.145275	11.8733	1.62902e-32	4.8006e-31	ENSMUSG00000020312.5	Shc2	414
3733.16	1.71232	0.144236	11.8717	1.66142e-32	4.88985e-31	ENSMUSG00000000253.6	Gmpr	415
714.337	-3.03283	0.255567	-11.8671	1.75476e-32	5.15796e-31	ENSMUSG00000026923.8	Notch1	416
265.068	-2.25308	0.189879	-11.8659	1.78032e-32	5.22642e-31	ENSMUSG00000069808.7	Fam57a	417
101.541	3.71052	0.312746	11.8643	1.81363e-32	5.31745e-31	ENSMUSG00000084127.1		418
13642.3	1.60388	0.135274	11.8565	1.9902e-32	5.82772e-31	ENSMUSG00000052981.5	Ube2ql1	419
541.588	3.79575	0.320259	11.8521	2.09864e-32	6.12967e-31	ENSMUSG00000022479.9	Vdr	420
336.139	-3.38939	0.28612	-11.8461	2.25547e-32	6.5711e-31	ENSMUSG00000038668.8	Lpar1	421
402.131	1.70885	0.144415	11.8329	2.63989e-32	7.68134e-31	ENSMUSG00000024526.8	Cidea	422
760.574	-1.82659	0.154447	-11.8266	2.84387e-32	8.25404e-31	ENSMUSG00000057777.3	Mab21l2	423
8489.32	1.70925	0.14458	11.8222	2.99851e-32	8.68098e-31	ENSMUSG00000027663.6	Zmat3	424
1966.08	-3.22059	0.272631	-11.813	3.3437e-32	9.65608e-31	ENSMUSG00000022425.9	Enpp2	425
285.337	-1.9097	0.16189	-11.7963	4.07645e-32	1.17134e-30	ENSMUSG00000027676.5	Ccdc39	426
287.424	-2.60164	0.220605	-11.7932	4.23085e-32	1.2142e-30	ENSMUSG00000041734.9	Kirrel	427
726.31	-2.86818	0.243267	-11.7903	4.38099e-32	1.25572e-30	ENSMUSG00000050334.5	C130071C03Rik	428
520.584	-1.61225	0.136809	-11.7847	4.68289e-32	1.34059e-30	ENSMUSG00000029625.9	Cpsf4	429
860.471	1.93889	0.165068	11.746	7.40843e-32	2.11035e-30	ENSMUSG00000074793.4	Hspa12b	430
125.015	-2.80073	0.238497	-11.7433	7.6482e-32	2.17328e-30	ENSMUSG00000047090.7	Tmem198b	431
78.5977	-3.35061	0.285578	-11.7327	8.66361e-32	2.45274e-30	ENSMUSG00000032514.5	Ttc21a	432
285.456	-3.50647	0.299053	-11.7252	9.46593e-32	2.67004e-30	ENSMUSG00000091158.1		433
9441.06	-3.15665	0.269229	-11.7248	9.51738e-32	2.68127e-30	ENSMUSG00000044349.8	Snhg11	434
320.247	-2.04184	0.174298	-11.7146	1.07279e-31	3.01494e-30	ENSMUSG00000035293.7	G2e3	435
275.769	1.69641	0.145076	11.6933	1.37937e-31	3.85304e-30	ENSMUSG00000042938.8		436
827.746	2.23552	0.191291	11.6865	1.49463e-31	4.15486e-30	ENSMUSG00000006411.6	Nectin4	437
5914.06	2.11337	0.180869	11.6846	1.52862e-31	4.24423e-30	ENSMUSG00000016664.7	Pacsin2	438
49.2519	-4.45997	0.382061	-11.6735	1.74184e-31	4.82459e-30	ENSMUSG00000073567.2		439
710.84	-1.84865	0.158442	-11.6677	1.86348e-31	5.15534e-30	ENSMUSG00000063564.7	Col23a1	440
1489.27	-2.35932	0.202242	-11.6659	1.90452e-31	5.26255e-30	ENSMUSG00000024665.7	Fads2	441
284.848	3.15338	0.270546	11.6556	2.14808e-31	5.92136e-30	ENSMUSG00000060204.4	Gm5868	442
244.677	-2.01097	0.172788	-11.6384	2.63006e-31	7.1983e-30	ENSMUSG00000040152.8	Thbs1	443
91.7843	-3.77515	0.324407	-11.6371	2.67038e-31	7.29998e-30	ENSMUSG00000030796.8	Tead2	444
787.421	-3.38508	0.291717	-11.604	3.93178e-31	1.06975e-29	ENSMUSG00000053062.9	Jam2	445
1281.11	-2.75027	0.237348	-11.5875	4.76776e-31	1.2911e-29	ENSMUSG00000035545.7	Leng8	446
158.06	-2.29705	0.198247	-11.5868	4.80646e-31	1.30006e-29	ENSMUSG00000090867.1		447
3212.28	1.61442	0.139429	11.5788	5.2803e-31	1.42488e-29	ENSMUSG00000029722.9	Agfg2	448
2528.48	1.8322	0.15831	11.5734	5.61789e-31	1.5142e-29	ENSMUSG00000018446.7	C1qbp	449
195.257	-2.49119	0.215294	-11.5711	5.77113e-31	1.55369e-29	ENSMUSG00000020282.12	Rhbdf1	450
235.69	-2.08028	0.179815	-11.569	5.91449e-31	1.59042e-29	ENSMUSG00000020527.8	Myo19	451
134.208	-2.17942	0.188486	-11.5627	6.36471e-31	1.7095e-29	ENSMUSG00000033540.11	Idua	452
890.006	1.87245	0.16212	11.5498	7.39852e-31	1.97337e-29	ENSMUSG00000026956.9	Uap1l1	453
96.8403	3.64203	0.315488	11.5441	7.90531e-31	2.1061e-29	ENSMUSG00000083038.1		454
138.533	-2.53862	0.219967	-11.5409	8.20433e-31	2.18073e-29	ENSMUSG00000039934.8	Gsap	455
40.7576	-3.26925	0.283981	-11.5122	1.14499e-30	3.00184e-29	ENSMUSG00000048038.6	Ccdc187	456
480.201	-1.63829	0.142365	-11.5077	1.20709e-30	3.15749e-29	ENSMUSG00000066800.3	Rnasel	457
994.152	1.74069	0.151274	11.5068	1.21851e-30	3.18375e-29	ENSMUSG00000034327.10	Kctd9	458
1168.82	2.25145	0.195769	11.5006	1.31071e-30	3.42077e-29	ENSMUSG00000057060.7	Slc35f3	459
641.848	-3.69006	0.320938	-11.4978	1.35393e-30	3.52956e-29	ENSMUSG00000006403.6	Adamts4	460
2063.4	-2.11594	0.184186	-11.4881	1.51486e-30	3.94464e-29	ENSMUSG00000079733.2		461
142.536	-2.80762	0.244813	-11.4685	1.90012e-30	4.93112e-29	ENSMUSG00000044197.7	Gpr146	462
2707.91	1.97226	0.172047	11.4635	2.01255e-30	5.19364e-29	ENSMUSG00000043889.5		463
845.095	-1.69445	0.147961	-11.452	2.29667e-30	5.90701e-29	ENSMUSG00000032224.8	Fam81a	464
1131.15	1.76232	0.153933	11.4486	2.39009e-30	6.14042e-29	ENSMUSG00000062813.6		465
166.006	-2.12587	0.185709	-11.4473	2.42545e-30	6.22434e-29	ENSMUSG00000029022.11	Miip	466
587.447	1.51478	0.132335	11.4465	2.44698e-30	6.27259e-29	ENSMUSG00000028706.7	Nsun4	467
217.744	-1.88664	0.164832	-11.4458	2.46812e-30	6.31977e-29	ENSMUSG00000008398.7	Elk3	468
463.459	-2.83759	0.247996	-11.4421	2.57677e-30	6.59063e-29	ENSMUSG00000022098.8	Bmp1	469
1391.3	1.71963	0.150376	11.4355	2.77957e-30	7.0936e-29	ENSMUSG00000018339.5	Gpx3	470
198.831	-1.70524	0.149147	-11.4333	2.85121e-30	7.26837e-29	ENSMUSG00000086290.1	Snhg12	471
3512.76	1.53449	0.134276	11.4279	3.03498e-30	7.71976e-29	ENSMUSG00000020635.7	Fkbp1b	472
5947.03	-3.52985	0.308894	-11.4274	3.05161e-30	7.75352e-29	ENSMUSG00000024411.8	Aqp4	473
160.648	2.99948	0.262531	11.4253	3.12693e-30	7.93612e-29	ENSMUSG00000033576.5	Apol6	474
340.697	-4.52975	0.396519	-11.4238	3.18033e-30	8.06279e-29	ENSMUSG00000092805.1		475
461.69	-2.9436	0.257754	-11.4202	3.31452e-30	8.39375e-29	ENSMUSG00000031538.5	Plat	476
4422.26	1.77161	0.155398	11.4005	4.15707e-30	1.04814e-28	ENSMUSG00000025178.8	Pi4k2a	477
151.372	2.00039	0.175623	11.3902	4.67659e-30	1.17784e-28	ENSMUSG00000090677.1		478
222.626	3.71869	0.326949	11.3739	5.64151e-30	1.41467e-28	ENSMUSG00000050395.7	Tnfsf15	479
366.98	2.47196	0.217351	11.3732	5.68939e-30	1.42513e-28	ENSMUSG00000050860.5	Phospho1	480
421.597	-3.38398	0.297553	-11.3727	5.71923e-30	1.43105e-28	ENSMUSG00000024299.10	Adamts10	481
4603.84	-1.58838	0.139673	-11.3722	5.75454e-30	1.43832e-28	ENSMUSG00000029838.7	Ptn	482
409.238	3.15445	0.277454	11.3693	5.94885e-30	1.48528e-28	ENSMUSG00000001249.8	Hpn	483
121.467	-2.09116	0.184402	-11.3402	8.29199e-30	2.05693e-28	ENSMUSG00000087391.1		484
133.078	-1.94267	0.171322	-11.3393	8.38e-30	2.07653e-28	ENSMUSG00000084910.1		485
167.937	-1.52684	0.134966	-11.3128	1.13421e-29	2.77767e-28	ENSMUSG00000044794.7		486
535.215	-3.41871	0.302372	-11.3063	1.22141e-29	2.98489e-28	ENSMUSG00000045092.6	S1pr1	487
430.419	-3.81726	0.337637	-11.3058	1.22849e-29	2.99583e-28	ENSMUSG00000052951.4		488
106.956	-3.2845	0.290578	-11.3034	1.26301e-29	3.07349e-28	ENSMUSG00000048502.8	Duxbl1	489
666.966	-3.05775	0.270793	-11.2918	1.44036e-29	3.49401e-28	ENSMUSG00000021703.8	Serinc5	490
3074.65	-3.2792	0.290589	-11.2847	1.56207e-29	3.78129e-28	ENSMUSG00000052229.5	Gpr17	491
1349.47	1.74479	0.154754	11.2746	1.75109e-29	4.22553e-28	ENSMUSG00000076441.4	Ass1	492
114.692	-2.04278	0.18154	-11.2525	2.25018e-29	5.39598e-28	ENSMUSG00000032649.8	Colgalt2	493
183.229	-2.09857	0.186526	-11.2508	2.295e-29	5.49202e-28	ENSMUSG00000024064.7	Galnt14	494
433.632	-3.03661	0.270193	-11.2387	2.63288e-29	6.26806e-28	ENSMUSG00000032911.5	Cspg4	495
162.008	-3.15	0.280604	-11.2258	3.046e-29	7.23661e-28	ENSMUSG00000051980.7	Casr	496
510.831	-2.48454	0.221628	-11.2104	3.62473e-29	8.57617e-28	ENSMUSG00000027878.9	Notch2	497
845.616	-3.50493	0.312658	-11.2101	3.63858e-29	8.60012e-28	ENSMUSG00000035805.7	Mlc1	498
74.7864	-3.28335	0.293037	-11.2046	3.8728e-29	9.13497e-28	ENSMUSG00000020432.6	Tcn2	499
1037.82	4.21144	0.376246	11.1933	4.39596e-29	1.02848e-27	ENSMUSG00000032318.5	Isl2	500
33228.2	-3.99635	0.357329	-11.184	4.88606e-29	1.14082e-27	ENSMUSG00000031425.8	Plp1	501
12855.2	1.66835	0.149363	11.1698	5.73076e-29	1.33399e-27	ENSMUSG00000051343.8	Rab11fip5	502
728.639	1.55301	0.13906	11.1679	5.85571e-29	1.3617e-27	ENSMUSG00000030735.4		503
229.134	2.27442	0.203861	11.1567	6.63882e-29	1.53915e-27	ENSMUSG00000028862.6	Map3k6	504
312.91	1.65232	0.148255	11.1451	7.56439e-29	1.74846e-27	ENSMUSG00000009551.2	6330409D20Rik	505
310.778	1.59722	0.143368	11.1407	7.94925e-29	1.83374e-27	ENSMUSG00000083477.1		506
241.17	-3.42455	0.307587	-11.1336	8.60852e-29	1.9779e-27	ENSMUSG00000029151.7	Slc30a3	507
7318.84	2.14266	0.192466	11.1327	8.69641e-29	1.9961e-27	ENSMUSG00000026792.9	Lrsam1	508
8357.06	1.59136	0.142972	11.1305	8.9123e-29	2.04362e-27	ENSMUSG00000020483.7	Dynll2	509
348.081	-2.02024	0.181614	-11.1238	9.60888e-29	2.20116e-27	ENSMUSG00000058361.4		510
325.339	-3.22598	0.290308	-11.1123	1.09334e-28	2.49465e-27	ENSMUSG00000008090.8	Fgfrl1	511
336.513	-3.03964	0.273804	-11.1015	1.23349e-28	2.80886e-27	ENSMUSG00000051107.4		512
39.2702	-3.84176	0.346064	-11.1013	1.23622e-28	2.8123e-27	ENSMUSG00000001128.7	Cfp	513
446.002	-3.9587	0.356613	-11.1008	1.24277e-28	2.82442e-27	ENSMUSG00000032554.9	Trf	514
59.8314	-3.1588	0.284918	-11.0867	1.4561e-28	3.29949e-27	ENSMUSG00000044948.9	Itprip	515
280.194	1.69873	0.153554	11.0628	1.90063e-28	4.29412e-27	ENSMUSG00000040322.6	Slc25a24	516
349.639	2.62077	0.236968	11.0596	1.96975e-28	4.44593e-27	ENSMUSG00000090432.1		517
320.523	-1.79546	0.16235	-11.0592	1.97839e-28	4.46107e-27	ENSMUSG00000021287.6	Xrcc3	518
100.131	-2.3783	0.215137	-11.0548	2.07729e-28	4.67035e-27	ENSMUSG00000028641.9	P3h1	519
1711.52	-3.52094	0.318533	-11.0536	2.10558e-28	4.72935e-27	ENSMUSG00000005360.8	Slc1a3	520
1511.28	-2.65697	0.240479	-11.0487	2.22437e-28	4.98645e-27	ENSMUSG00000048148.9	Nwd1	521
248.497	-3.6749	0.333193	-11.0293	2.75858e-28	6.15406e-27	ENSMUSG00000070436.5	Serpinh1	522
343.23	-3.39405	0.307753	-11.0285	2.7853e-28	6.20766e-27	ENSMUSG00000022790.7	Igsf11	523
150.121	-2.91646	0.264894	-11.0099	3.42377e-28	7.60856e-27	ENSMUSG00000028047.5	Thbs3	524
489.491	-3.3564	0.304992	-11.0049	3.61997e-28	8.02909e-27	ENSMUSG00000027966.10	Col11a1	525
2450.59	1.74127	0.158282	11.0011	3.77617e-28	8.35143e-27	ENSMUSG00000046607.5	Hrk	526
530.123	2.56749	0.233486	10.9963	3.98054e-28	8.79497e-27	ENSMUSG00000029994.9	Anxa4	527
119.439	-2.68334	0.244139	-10.991	4.22048e-28	9.31619e-27	ENSMUSG00000028631.7	Kcnq4	528
409.121	1.95195	0.178233	10.9517	6.52069e-28	1.4325e-26	ENSMUSG00000026380.9	Tfcp2l1	529
242.537	-2.41922	0.221205	-10.9365	7.70801e-28	1.68691e-26	ENSMUSG00000039452.5	Snx22	530
393.204	-3.0933	0.282856	-10.936	7.75872e-28	1.69639e-26	ENSMUSG00000020591.9	Ntsr2	531
11351	1.95257	0.17862	10.9314	8.15359e-28	1.77767e-26	ENSMUSG00000059714.7	Flot1	532
285.166	2.67373	0.244593	10.9313	8.16393e-28	1.77824e-26	ENSMUSG00000086897.1		533
3192.12	3.57243	0.326881	10.9288	8.39222e-28	1.82624e-26	ENSMUSG00000030847.7	Bag3	534
26205.8	-3.91025	0.357889	-10.9259	8.66883e-28	1.88465e-26	ENSMUSG00000021268.10	Meg3	535
76.1158	-2.91086	0.266448	-10.9246	8.78794e-28	1.90875e-26	ENSMUSG00000001555.4	Fkbp10	536
4061.57	1.56401	0.143252	10.918	9.46042e-28	2.04326e-26	ENSMUSG00000039313.7	Minar1	537
181.545	-2.92807	0.268188	-10.918	9.45668e-28	2.04326e-26	ENSMUSG00000052861.7	Dnah6	538
33272.2	1.64675	0.150946	10.9095	1.03808e-27	2.22293e-26	ENSMUSG00000036752.4	Tubb4b	539
136.262	-3.45276	0.316547	-10.9076	1.0605e-27	2.26709e-26	ENSMUSG00000040055.8	Gjb6	540
1452.44	-3.64637	0.33464	-10.8964	1.19903e-27	2.5514e-26	ENSMUSG00000022122.7	Ednrb	541
1461.98	1.54596	0.141984	10.8882	1.31148e-27	2.78041e-26	ENSMUSG00000058927.4		542
595.506	1.90372	0.174916	10.8837	1.37917e-27	2.91588e-26	ENSMUSG00000031383.8	Dusp9	543
44000.4	1.67345	0.153812	10.8798	1.43823e-27	3.03794e-26	ENSMUSG00000021288.11	Klc1	544
3224.76	1.50395	0.138458	10.8621	1.74658e-27	3.66909e-26	ENSMUSG00000050875.4	Minar2	545
923.255	-1.58788	0.146216	-10.8598	1.79085e-27	3.75866e-26	ENSMUSG00000028572.7	Hook1	546
12111	-3.16463	0.291496	-10.8565	1.85684e-27	3.89008e-26	ENSMUSG00000005089.8	Slc1a2	547
93154.3	2.00907	0.185242	10.8456	2.09164e-27	4.36216e-26	ENSMUSG00000062380.3	Tubb3	548
277.857	-2.54247	0.234466	-10.8436	2.1379e-27	4.44655e-26	ENSMUSG00000023191.3	P3h3	549
10317.2	-4.82346	0.444961	-10.8402	2.21994e-27	4.60887e-26	ENSMUSG00000092746.1		550
216.688	-3.91127	0.361055	-10.8329	2.40461e-27	4.9833e-26	ENSMUSG00000074264.5	Amy1	551
659.155	-1.73273	0.160039	-10.8269	2.56632e-27	5.31363e-26	ENSMUSG00000033257.8	Ttll4	552
314.663	2.30141	0.212594	10.8254	2.60999e-27	5.39921e-26	ENSMUSG00000025213.5	Kazald1	553
2209.77	1.54605	0.142919	10.8177	2.83889e-27	5.8622e-26	ENSMUSG00000021219.9	Rgs6	554
1712.07	3.03936	0.281006	10.816	2.8907e-27	5.96386e-26	ENSMUSG00000060594.4	Layn	555
137.172	1.67103	0.154671	10.8038	3.3031e-27	6.7843e-26	ENSMUSG00000046275.2	Trarg1	556
703.283	1.71555	0.158835	10.8009	3.41026e-27	6.99195e-26	ENSMUSG00000057967.6	Fgf18	557
51.781	-3.0932	0.286523	-10.7956	3.60941e-27	7.39369e-26	ENSMUSG00000020185.10	E2f7	558
131.572	-2.94185	0.272993	-10.7763	4.45454e-27	9.10062e-26	ENSMUSG00000023942.8	Slc29a1	559
158.54	-2.9765	0.276216	-10.776	4.46954e-27	9.12317e-26	ENSMUSG00000090086.1		560
57.9122	-3.16947	0.294444	-10.7643	5.07672e-27	1.03442e-25	ENSMUSG00000034911.7	Ushbp1	561
139.392	-2.83189	0.263535	-10.7458	6.20409e-27	1.26079e-25	ENSMUSG00000029122.5	Evc	562
1600.62	-1.80307	0.16784	-10.7428	6.40681e-27	1.30084e-25	ENSMUSG00000020723.3	Cacng4	563
91.0947	2.58016	0.2402	10.7417	6.48412e-27	1.31537e-25	ENSMUSG00000040694.3	Apobec2	564
216.512	-2.666	0.248284	-10.7377	6.76938e-27	1.37083e-25	ENSMUSG00000033581.10	Igf2bp2	565
202.724	-3.16248	0.294607	-10.7346	7.00431e-27	1.41716e-25	ENSMUSG00000022899.2	Slc15a2	566
640.484	-4.19698	0.391052	-10.7325	7.16104e-27	1.44633e-25	ENSMUSG00000091456.1		567
3326.97	1.57151	0.146561	10.7226	7.97532e-27	1.60938e-25	ENSMUSG00000050447.8	Lypd6	568
563.946	-3.34425	0.312007	-10.7185	8.33151e-27	1.67979e-25	ENSMUSG00000017724.8	Etv4	569
42577.9	1.63159	0.152244	10.7169	8.47966e-27	1.7037e-25	ENSMUSG00000027523.12	Gnas	570
64.7094	-2.29977	0.214624	-10.7153	8.6234e-27	1.73107e-25	ENSMUSG00000020656.9	Grhl1	571
164.39	-4.24214	0.396032	-10.7116	8.9791e-27	1.8009e-25	ENSMUSG00000089417.1		572
53726.3	-5.24618	0.489954	-10.7075	9.38523e-27	1.88072e-25	ENSMUSG00000092665.1		573
53827.2	-5.24619	0.490173	-10.7027	9.88171e-27	1.97849e-25	ENSMUSG00000092773.1		574
367.386	1.87743	0.175714	10.6846	1.20166e-26	2.39138e-25	ENSMUSG00000023963.8	Cyp39a1	575
1359.62	1.72714	0.161729	10.6792	1.27382e-26	2.53281e-25	ENSMUSG00000024376.6	Epb41l4a	576
270.919	-3.15911	0.296	-10.6727	1.36627e-26	2.71195e-25	ENSMUSG00000020122.9	Egfr	577
453.597	-1.80324	0.169024	-10.6686	1.42804e-26	2.82725e-25	ENSMUSG00000026939.6	Tmem141	578
405.692	-1.82993	0.171619	-10.6628	1.52031e-26	3.00219e-25	ENSMUSG00000041144.8	Dnah7b	579
1431.09	2.24324	0.21048	10.6577	1.60469e-26	3.16068e-25	ENSMUSG00000033722.2	BC034090	580
243.33	-3.64933	0.342504	-10.6549	1.6548e-26	3.25662e-25	ENSMUSG00000043448.6	Gjc2	581
250.538	-1.89242	0.177665	-10.6516	1.71389e-26	3.36714e-25	ENSMUSG00000033767.8	Tmem131l	582
137.191	-2.5652	0.241345	-10.6288	2.18984e-26	4.27307e-25	ENSMUSG00000029570.1	Lfng	583
268.127	-1.5195	0.142963	-10.6286	2.19414e-26	4.27783e-25	ENSMUSG00000072893.6	4933439C10Rik	584
507.071	1.63813	0.154282	10.6178	2.46343e-26	4.77057e-25	ENSMUSG00000084817.2		585
23603.7	2.02254	0.190548	10.6143	2.5558e-26	4.93887e-25	ENSMUSG00000028931.5	Kcnab2	586
105.018	-2.07881	0.195855	-10.614	2.56498e-26	4.95057e-25	ENSMUSG00000069920.4	B3gnt9	587
119.377	-2.91462	0.27477	-10.6075	2.75009e-26	5.29898e-25	ENSMUSG00000027326.7	Knl1	588
2526.26	1.55594	0.146714	10.6052	2.81749e-26	5.42431e-25	ENSMUSG00000027327.7	1700037H04Rik	589
433.99	-1.90189	0.179618	-10.5885	3.36829e-26	6.45239e-25	ENSMUSG00000046020.7	Pofut1	590
104.445	-3.00687	0.284249	-10.5783	3.75743e-26	7.17398e-25	ENSMUSG00000016995.10	Matn4	591
109.678	-1.76789	0.167241	-10.5709	4.06588e-26	7.75648e-25	ENSMUSG00000031953.1	Tmem170	592
434.222	-2.14737	0.203154	-10.5702	4.09748e-26	7.81029e-25	ENSMUSG00000038721.7	Hoxb7	593
187.787	-2.22931	0.21093	-10.5689	4.15127e-26	7.90629e-25	ENSMUSG00000048332.7	Lhfp	594
151.332	-3.22462	0.305119	-10.5684	4.17576e-26	7.9398e-25	ENSMUSG00000038094.8	Atp13a4	595
10182.2	1.56316	0.147974	10.5637	4.39003e-26	8.34033e-25	ENSMUSG00000022099.9	Dmtn	596
173.242	-2.95372	0.279707	-10.5601	4.56313e-26	8.66206e-25	ENSMUSG00000087396.1	4933407K13Rik	597
448.453	-1.62145	0.153625	-10.5546	4.83684e-26	9.16653e-25	ENSMUSG00000025050.6	Pcgf6	598
153.253	-2.66235	0.252393	-10.5484	5.1647e-26	9.74778e-25	ENSMUSG00000086496.1	Gm14204	599
53709.4	1.94448	0.184531	10.5374	5.81006e-26	1.093e-24	ENSMUSG00000029223.8	Uchl1	600
2941.63	2.80521	0.266273	10.5351	5.95252e-26	1.11798e-24	ENSMUSG00000026547.9	Tagln2	601
425.958	-2.1018	0.199537	-10.5334	6.06216e-26	1.13764e-24	ENSMUSG00000014418.8	Hps5	602
353.562	-3.70391	0.351796	-10.5286	6.37902e-26	1.19516e-24	ENSMUSG00000036949.8	Slc39a12	603
228.248	2.20466	0.209576	10.5196	7.01646e-26	1.31245e-24	ENSMUSG00000089958.1		604
57.2576	-2.98251	0.283644	-10.515	7.37187e-26	1.37782e-24	ENSMUSG00000029650.4	Slc46a3	605
165.042	-1.78967	0.170299	-10.509	7.85303e-26	1.46656e-24	ENSMUSG00000047490.1		606
328.307	-1.86249	0.177241	-10.5083	7.91392e-26	1.47673e-24	ENSMUSG00000037818.9	Abhd18	607
454.543	-1.91245	0.182046	-10.5053	8.16828e-26	1.52296e-24	ENSMUSG00000032252.8	Glce	608
349.885	-3.39714	0.323395	-10.5046	8.22671e-26	1.53261e-24	ENSMUSG00000051497.8	Kcnj16	609
4432.09	2.12932	0.202863	10.4963	8.98042e-26	1.6663e-24	ENSMUSG00000081272.1		610
280.377	-1.79997	0.171872	-10.4727	1.15264e-25	2.13011e-24	ENSMUSG00000037824.5	Tspan14	611
1862.56	-2.67888	0.255849	-10.4705	1.17961e-25	2.17647e-24	ENSMUSG00000030287.8	Itpr2	612
175.188	-3.47331	0.332014	-10.4613	1.29998e-25	2.39091e-24	ENSMUSG00000052336.5	Cx3cr1	613
3939.97	1.52375	0.145784	10.4521	1.43309e-25	2.62942e-24	ENSMUSG00000037606.10	Osbpl5	614
78.4912	-5.84413	0.55971	-10.4414	1.60486e-25	2.93523e-24	ENSMUSG00000083863.1		615
177.709	2.41399	0.231674	10.4197	2.01511e-25	3.67391e-24	ENSMUSG00000022026.5	Olfm4	616
32935	1.56661	0.150363	10.4188	2.03491e-25	3.70707e-24	ENSMUSG00000060240.6	Cend1	617
6906.64	1.54036	0.147846	10.4187	2.03732e-25	3.70853e-24	ENSMUSG00000042700.8	Sipa1l1	618
3710.11	-1.71066	0.164218	-10.417	2.07358e-25	3.77156e-24	ENSMUSG00000053963.5	Stum	619
6103.16	-2.92881	0.281513	-10.4038	2.38231e-25	4.31946e-24	ENSMUSG00000086878.2		620
407.172	-2.31748	0.222925	-10.3958	2.59192e-25	4.68476e-24	ENSMUSG00000057110.8	Cntrl	621
63.2692	-3.36421	0.323614	-10.3958	2.59179e-25	4.68476e-24	ENSMUSG00000030898.6	Cckbr	622
233.403	-1.91039	0.183856	-10.3907	2.73402e-25	4.93388e-24	ENSMUSG00000004270.7	Lpcat3	623
1358.62	-1.55745	0.149913	-10.389	2.78175e-25	5.01608e-24	ENSMUSG00000040943.7	Tet2	624
781.582	1.78357	0.171837	10.3794	3.07657e-25	5.5347e-24	ENSMUSG00000045625.4	Pigz	625
371.067	-2.61368	0.252029	-10.3706	3.37559e-25	6.06316e-24	ENSMUSG00000022514.8	Il1rap	626
273.109	-3.31354	0.319793	-10.3615	3.70954e-25	6.64746e-24	ENSMUSG00000030605.9	Mfge8	627
126.836	-2.7611	0.266732	-10.3516	4.11537e-25	7.35755e-24	ENSMUSG00000033491.6	Prss35	628
1516.23	2.73667	0.264415	10.3499	4.18862e-25	7.4769e-24	ENSMUSG00000014776.6	Nol3	629
344.93	-2.29551	0.221829	-10.3481	4.26785e-25	7.61244e-24	ENSMUSG00000032741.8	Tpcn1	630
6438.4	-3.72053	0.359671	-10.3443	4.44359e-25	7.91364e-24	ENSMUSG00000002985.9	Apoe	631
11852.7	1.58545	0.153338	10.3396	4.66702e-25	8.29232e-24	ENSMUSG00000021719.8	Rgs7bp	632
1526.53	-3.02728	0.293049	-10.3303	5.14043e-25	9.10539e-24	ENSMUSG00000025278.8	Flnb	633
157.458	-2.9294	0.283629	-10.3283	5.2495e-25	9.28432e-24	ENSMUSG00000045087.8	S1pr5	634
5364.66	1.68574	0.163348	10.32	5.72436e-25	1.00932e-23	ENSMUSG00000024900.4	Cpt1a	635
254.208	-3.61844	0.350741	-10.3165	5.93184e-25	1.04351e-23	ENSMUSG00000059336.8	Slc14a1	636
127.694	-2.38304	0.231149	-10.3096	6.37953e-25	1.11885e-23	ENSMUSG00000028128.8	F3	637
724.796	-1.86879	0.181309	-10.3072	6.53451e-25	1.14515e-23	ENSMUSG00000025241.7	Fyco1	638
373.773	1.53048	0.148672	10.2943	7.47503e-25	1.30898e-23	ENSMUSG00000028100.5	Nudt17	639
221.453	-1.55072	0.150784	-10.2844	8.28776e-25	1.44581e-23	ENSMUSG00000018372.7	Cep95	640
546.824	-3.42321	0.332908	-10.2828	8.42742e-25	1.46684e-23	ENSMUSG00000027570.8	Col9a3	641
613.818	-2.50405	0.24369	-10.2755	9.0834e-25	1.57983e-23	ENSMUSG00000006498.9	Ptbp1	642
226.978	1.59859	0.155585	10.2747	9.16308e-25	1.59248e-23	ENSMUSG00000010461.7	Eya4	643
159.103	-1.79156	0.174389	-10.2734	9.28973e-25	1.61328e-23	ENSMUSG00000023066.8	Rttn	644
2468.18	-1.54324	0.150254	-10.2709	9.53177e-25	1.65282e-23	ENSMUSG00000032936.8	Camkv	645
626.058	1.74689	0.170164	10.2659	1.00388e-24	1.73943e-23	ENSMUSG00000004791.6	Pgf	646
453.438	-1.77725	0.173125	-10.2657	1.00573e-24	1.74133e-23	ENSMUSG00000030022.8	Adamts9	647
390.183	1.73175	0.168882	10.2542	1.13324e-24	1.95915e-23	ENSMUSG00000060680.1		648
398.904	-2.38264	0.23239	-10.2527	1.15027e-24	1.9871e-23	ENSMUSG00000005501.7	Usp40	649
150.209	-3.19988	0.312313	-10.2457	1.23679e-24	2.13337e-23	ENSMUSG00000057337.6	Chst3	650
319.502	-3.08539	0.301207	-10.2434	1.26668e-24	2.1833e-23	ENSMUSG00000049538.8	Adamts16	651
1254.97	-3.34081	0.326262	-10.2397	1.31681e-24	2.26631e-23	ENSMUSG00000064360.1	ND3	652
237.85	-3.26781	0.319206	-10.2373	1.34937e-24	2.31715e-23	ENSMUSG00000028655.5	Mfsd2a	653
35.6666	-3.82164	0.373432	-10.2338	1.39857e-24	2.39985e-23	ENSMUSG00000069893.4	9930111J21Rik1	654
497.527	-1.81795	0.1778	-10.2247	1.53682e-24	2.63316e-23	ENSMUSG00000025019.8	Lcor	655
39.9594	-3.24419	0.317628	-10.2138	1.72022e-24	2.94301e-23	ENSMUSG00000035697.8	Arhgap45	656
122.142	1.95402	0.191357	10.2114	1.76352e-24	3.01486e-23	ENSMUSG00000033752.6	Mnd1	657
55.6779	-2.62233	0.25688	-10.2084	1.81855e-24	3.10663e-23	ENSMUSG00000000693.4	Loxl3	658
385.52	1.6242	0.15921	10.2016	1.94952e-24	3.32298e-23	ENSMUSG00000027890.10	Gstm4	659
745.268	-1.89367	0.185655	-10.1999	1.98463e-24	3.38033e-23	ENSMUSG00000041836.8	Ptpre	660
412.65	-2.82952	0.277898	-10.1819	2.38889e-24	4.05091e-23	ENSMUSG00000022505.7	Emp2	661
115.17	-1.77415	0.17426	-10.1811	2.40937e-24	4.08265e-23	ENSMUSG00000025036.6	Sfxn2	662
182.812	1.74736	0.171773	10.1725	2.63126e-24	4.44883e-23	ENSMUSG00000026354.8	Lct	663
348.943	-3.41462	0.335713	-10.1712	2.66484e-24	4.49899e-23	ENSMUSG00000083563.1		664
885.382	2.62343	0.258528	10.1476	3.39691e-24	5.68495e-23	ENSMUSG00000032679.6	Cd59a	665
70.3113	3.13044	0.308585	10.1445	3.50522e-24	5.86197e-23	ENSMUSG00000082334.1		666
520.08	-2.0406	0.201162	-10.1441	3.52133e-24	5.88462e-23	ENSMUSG00000040234.10	Tm7sf3	667
2550.37	-2.39752	0.2366	-10.1332	3.93444e-24	6.56071e-23	ENSMUSG00000004892.8	Bcan	668
107.45	-2.94287	0.290501	-10.1303	4.05323e-24	6.75391e-23	ENSMUSG00000014361.5	Mertk	669
3177.02	1.52082	0.150212	10.1244	4.30435e-24	7.16717e-23	ENSMUSG00000045671.11	Spred2	670
72.2908	-2.12491	0.210076	-10.115	4.74156e-24	7.88378e-23	ENSMUSG00000020709.8	Adap2	671
113.428	5.04707	0.499376	10.1067	5.15667e-24	8.55546e-23	ENSMUSG00000044103.4	Il1f9	672
570.018	1.79399	0.177507	10.1066	5.16373e-24	8.56102e-23	ENSMUSG00000078117.2		673
9449.37	3.39921	0.336343	10.1064	5.17522e-24	8.57391e-23	ENSMUSG00000022860.8	Chodl	674
92.3558	-3.15127	0.311826	-10.1059	5.20248e-24	8.61286e-23	ENSMUSG00000015852.7	Fcrls	675
375.337	-2.33951	0.231607	-10.1012	5.45664e-24	9.02067e-23	ENSMUSG00000075012.3	Fjx1	676
475.14	-2.6887	0.266314	-10.096	5.75452e-24	9.49269e-23	ENSMUSG00000027087.5	Itgav	677
97.4105	-1.71086	0.169587	-10.0884	6.21692e-24	1.02262e-22	ENSMUSG00000036833.9	Pnpla7	678
1480.29	3.31516	0.328716	10.0852	6.42389e-24	1.05516e-22	ENSMUSG00000010825.11	Grid2ip	679
834.988	-3.35951	0.33313	-10.0847	6.45663e-24	1.05978e-22	ENSMUSG00000031385.8	Plxnb3	680
254.282	-2.2716	0.225324	-10.0815	6.67072e-24	1.09259e-22	ENSMUSG00000017765.9	Slc12a4	681
3358.87	1.86877	0.185915	10.0517	9.02694e-24	1.46807e-22	ENSMUSG00000037224.8	Zfyve28	682
69.568	-3.14602	0.313022	-10.0505	9.14066e-24	1.48552e-22	ENSMUSG00000018500.2	Adora2b	683
62.9676	-3.24574	0.323015	-10.0483	9.34995e-24	1.51739e-22	ENSMUSG00000037578.4	Pkd2l1	684
143.256	-1.77895	0.17711	-10.0443	9.72894e-24	1.57779e-22	ENSMUSG00000030276.12	Ttll3	685
446.339	-2.03024	0.202241	-10.0387	1.03023e-23	1.66842e-22	ENSMUSG00000028211.5	Trp53inp1	686
2556.28	-2.09971	0.209205	-10.0366	1.05211e-23	1.70028e-22	ENSMUSG00000046743.6	Fat4	687
2915.94	2.30208	0.229527	10.0297	1.12904e-23	1.81949e-22	ENSMUSG00000034997.4	Htr2a	688
6575.23	1.88189	0.187637	10.0294	1.13213e-23	1.8232e-22	ENSMUSG00000036377.10	C530008M17Rik	689
2356.83	1.56017	0.155586	10.0277	1.15174e-23	1.85348e-22	ENSMUSG00000026393.3	Nek7	690
2282.69	-3.75928	0.375332	-10.0159	1.29773e-23	2.08261e-22	ENSMUSG00000037625.6	Cldn11	691
183.081	-3.52768	0.352791	-9.99934	1.53419e-23	2.45354e-22	ENSMUSG00000006522.9	Itih3	692
101.89	-3.06326	0.30638	-9.99823	1.55147e-23	2.47772e-22	ENSMUSG00000029468.10	P2rx7	693
769.112	1.78747	0.17882	9.99594	1.58773e-23	2.53212e-22	ENSMUSG00000032285.9	Dnaja4	694
1228.24	-2.41859	0.242091	-9.99042	1.67868e-23	2.66979e-22	ENSMUSG00000062209.8	Erbb4	695
298464	1.68852	0.169171	9.98115	1.84326e-23	2.92146e-22	ENSMUSG00000052727.4	Map1b	696
97.4545	-3.74678	0.375465	-9.97904	1.88278e-23	2.98204e-22	ENSMUSG00000042464.6		697
88.5244	-2.82762	0.283521	-9.97323	1.99622e-23	3.15955e-22	ENSMUSG00000087488.1		698
273.789	-2.8982	0.290675	-9.97057	2.05054e-23	3.24329e-22	ENSMUSG00000044338.7	Aplnr	699
199.805	-2.41686	0.24262	-9.96152	2.24597e-23	3.54509e-22	ENSMUSG00000078706.4		700
118.419	-1.83965	0.184716	-9.95937	2.29517e-23	3.61779e-22	ENSMUSG00000084877.1		701
491.809	-2.16405	0.217511	-9.94915	2.54334e-23	3.99531e-22	ENSMUSG00000034462.8	Pkd2	702
128.953	-1.63694	0.164689	-9.93963	2.79856e-23	4.37832e-22	ENSMUSG00000070337.4	Gpr179	703
1477.91	-1.56166	0.157166	-9.93641	2.89048e-23	4.51908e-22	ENSMUSG00000000416.9	Cttnbp2	704
149.85	-1.82993	0.18423	-9.93286	2.99553e-23	4.67379e-22	ENSMUSG00000044345.8	Marveld1	705
2312.83	-2.27617	0.229365	-9.9238	3.28026e-23	5.11459e-22	ENSMUSG00000037071.2	Scd1	706
283.586	-2.03732	0.205451	-9.91631	3.53579e-23	5.50555e-22	ENSMUSG00000054555.5	Adam12	707
480.002	-1.58534	0.159882	-9.91565	3.55933e-23	5.53473e-22	ENSMUSG00000029761.9	Cald1	708
413.78	-2.37135	0.239185	-9.91426	3.60912e-23	5.60837e-22	ENSMUSG00000020099.6	Unc5b	709
41.9803	-3.52306	0.355357	-9.91412	3.61433e-23	5.61268e-22	ENSMUSG00000031389.10	Arhgap4	710
924.767	1.92068	0.193759	9.9127	3.66615e-23	5.68933e-22	ENSMUSG00000060260.6	Pwwp2b	711
187.705	-1.55013	0.156451	-9.90809	3.83922e-23	5.94259e-22	ENSMUSG00000011382.6	Dhdh	712
94.8201	-2.60566	0.263212	-9.8995	4.18362e-23	6.46623e-22	ENSMUSG00000078486.2	Perm1	713
886.542	-3.4587	0.349409	-9.89871	4.21689e-23	6.51328e-22	ENSMUSG00000032368.8	Zic1	714
21684.2	1.80193	0.182061	9.89738	4.27333e-23	6.59162e-22	ENSMUSG00000022619.5	Mapk8ip2	715
421.245	1.77168	0.179013	9.89691	4.29354e-23	6.61837e-22	ENSMUSG00000080977.1		716
1037.11	-1.86105	0.188083	-9.89485	4.38287e-23	6.75156e-22	ENSMUSG00000086023.1		717
2913.2	2.64617	0.267454	9.89391	4.42419e-23	6.81065e-22	ENSMUSG00000038354.7	Ankrd35	718
143.062	-3.56777	0.360613	-9.89362	4.43669e-23	6.82534e-22	ENSMUSG00000026519.9	Tmem63a	719
3440.47	1.68277	0.170122	9.89151	4.53151e-23	6.96191e-22	ENSMUSG00000063576.5	Klhdc3	720
4632.19	1.66556	0.168393	9.89088	4.55989e-23	7.00085e-22	ENSMUSG00000029544.9	Cabp1	721
4394.73	1.73866	0.175869	9.88605	4.78516e-23	7.33692e-22	ENSMUSG00000036913.8	Trim67	722
538.437	1.67133	0.169106	9.88334	4.91687e-23	7.53386e-22	ENSMUSG00000016526.7	Dyrk3	723
2539.51	1.51471	0.153282	9.88183	4.99137e-23	7.63786e-22	ENSMUSG00000016757.4	Ttll12	724
98.6083	-3.51532	0.356206	-9.8688	5.68403e-23	8.68048e-22	ENSMUSG00000028197.4	Col24a1	725
369.465	-2.63358	0.266969	-9.86476	5.91766e-23	9.01934e-22	ENSMUSG00000039087.9	Rreb1	726
177.617	2.37798	0.241391	9.85111	6.77878e-23	1.02978e-21	ENSMUSG00000047228.8	A2ml1	727
403.442	-2.57302	0.261383	-9.84387	7.28508e-23	1.10596e-21	ENSMUSG00000044229.7	Nxpe4	728
287.298	-2.08372	0.211902	-9.83343	8.08163e-23	1.22366e-21	ENSMUSG00000004880.6	Lbr	729
477.99	-3.40585	0.346451	-9.83068	8.30594e-23	1.25515e-21	ENSMUSG00000039323.11	Igfbp2	730
52.1025	-2.6815	0.272934	-9.82472	8.81225e-23	1.32992e-21	ENSMUSG00000031200.9	Mtcp1	731
589.643	-3.97803	0.405249	-9.81627	9.58268e-23	1.44241e-21	ENSMUSG00000038173.8	Enpp6	732
70.3362	3.04124	0.309894	9.81379	9.82125e-23	1.47735e-21	ENSMUSG00000039070.5	Cpa4	733
41.1917	-3.03032	0.308872	-9.81091	1.0105e-22	1.51905e-21	ENSMUSG00000053656.5		734
265.2	-2.40901	0.245678	-9.80556	1.06551e-22	1.6007e-21	ENSMUSG00000090122.2	Kcne1l	735
195.767	-1.73676	0.177168	-9.80291	1.09389e-22	1.64226e-21	ENSMUSG00000063804.6	Lin28b	736
2977.75	1.55373	0.158511	9.802	1.10373e-22	1.65595e-21	ENSMUSG00000047495.8	Dlgap2	737
106.683	-2.74685	0.280243	-9.80164	1.10767e-22	1.6597e-21	ENSMUSG00000026826.5	Nr4a2	738
811.61	-1.60143	0.16339	-9.80128	1.11171e-22	1.66468e-21	ENSMUSG00000018417.8	Myo1b	739
48.8592	-3.01135	0.307276	-9.80015	1.1242e-22	1.68228e-21	ENSMUSG00000091547.1		740
99.3526	-1.84122	0.187917	-9.79803	1.148e-22	1.71567e-21	ENSMUSG00000027574.9	Nkain4	741
291.781	-1.76881	0.180592	-9.79452	1.18857e-22	1.77171e-21	ENSMUSG00000042594.9	Sh2b3	742
163.1	-3.30735	0.337693	-9.79395	1.19533e-22	1.78063e-21	ENSMUSG00000022687.5	Boc	743
215.079	-1.94191	0.198286	-9.79348	1.20093e-22	1.78783e-21	ENSMUSG00000079450.4	Cldn34c1	744
52.0757	-3.62119	0.369955	-9.78821	1.2652e-22	1.88107e-21	ENSMUSG00000069892.3	9930111J21Rik2	745
2350.84	-2.28793	0.2338	-9.78584	1.29513e-22	1.92433e-21	ENSMUSG00000057098.7	Ebf1	746
576.357	-2.91515	0.297906	-9.78549	1.29968e-22	1.92985e-21	ENSMUSG00000039328.9	Rnf122	747
573.733	-2.40354	0.24571	-9.78203	1.34487e-22	1.9931e-21	ENSMUSG00000030091.9	Nup210	748
38.7009	-3.72498	0.380855	-9.78058	1.36424e-22	2.0205e-21	ENSMUSG00000059898.7	Dsc3	749
104.554	-3.31627	0.339084	-9.78008	1.37104e-22	2.02926e-21	ENSMUSG00000026288.8	Inpp5d	750
[truncated: 4,141 more rows]
