# Supplementary material for: Polyglutamylation of microtubules drives neuronal remodeling
Source: Nat Commun. 2025 Jun 25;16:5384. doi: 10.1038/s41467-025-60855-6 (PMC12198417; doi:10.1038/s41467-025-60855-6)
Supplement: Supplementary file 4 — Supplementary Data 2 [file 41467_2025_60855_MOESM4_ESM.xlsx]

## Sheet: full_normalized_counts
ENSM_ID	ENSM_ID2	GeneName	P5_SC_1	P5_SC_2	P5_SC	P9_SC_1	P9_SC_2	P9_SC_3	P11_1	P11_2	P11_3	P14_1	P14_2	P14_3	P5_1	P5_2	P5_3	P7_1	P7_2	P7_3	P9_1	P9_2	P9_3
ENSMUSG00000039068.9	ENSMUSG00000039068.9	Zzz3	3216.85	3183.19	3037.4	3214.89	2989.19	3001.78	1950.96	2057.55	1666.79	1901.37	2635.62	1814.47	2546.18	2076.84	2084.69	1750.7	1819.3	1862.09	2326.94	1786.73	2071.81
ENSMUSG00000055670.7	ENSMUSG00000055670.7	Zzef1	5165.04	4777.56	4433.57	5417.59	5450.34	5379.47	5603.46	4633.89	5773.08	5615.17	5205.99	6613.52	4644.28	5289.28	5698.45	5595.32	5256.38	6377.22	6237.15	5915.67	6505.77
ENSMUSG00000029860.9	ENSMUSG00000029860.9	Zyx	1601.96	1336.38	1584.29	1625.94	1696.49	1492.74	6376.15	4623.7	5162.6	7335.5	6048.17	5710.49	2317.98	3488.21	3394.35	3937.97	3885.05	3908.98	2493.72	5148.41	4756.99
ENSMUSG00000034636.8	ENSMUSG00000034636.8	Zyg11b	19496.6	18988.7	19351.1	18024.8	18169.9	19571.4	23228.5	21372.2	23195.6	23665.4	22902.9	25949.8	21856.8	21707.7	22869.4	22952.1	23847	26706.9	28834.8	23985.2	28813.1
ENSMUSG00000034645.7	ENSMUSG00000034645.7	Zyg11a	1.72254	3.71217	0	3.7945	3.65427	1.81158	0	1.85281	2.40345	2.11733	0	1.8677	2.7716	2.87253	0.840603	1.77827	0	2.03064	3.427	0	2.88419
ENSMUSG00000034430.9	ENSMUSG00000034430.9	Zxdc	1235.06	1186.04	1062.63	1179.14	1275.34	1270.82	1612.98	1432.22	1455.29	1746.8	1696.59	1560.46	1281.4	1442.97	1376.07	1421.72	1435.95	1657	1604.98	1588.42	1747.82
ENSMUSG00000073062.2	ENSMUSG00000073062.2	Zxdb	1083.48	861.223	977.215	976.135	1122.77	1178.43	1208.57	954.199	1206.53	927.392	850.332	710.66	764.962	1074.33	1017.13	1302.58	1008.78	1295.55	944.711	1366.04	937.362
ENSMUSG00000073060.3	ENSMUSG00000073060.3	Zxda	0	0	2.03375	0	1.82714	2.71736	3.49634	0	6.00861	3.176	1.01958	0	0	0	0.840603	1.77827	1.09531	17.2604	0	3.85072	0
ENSMUSG00000019923.6	ENSMUSG00000019923.6	Zwint	23295.7	24447.4	22660	23034.5	24001.2	24418.2	66397.7	60535.1	54494.5	66277.9	59102.2	60224	48118.7	42609.2	48825.6	46170.9	53187	49667.4	59922.3	52908.9	64597.2
ENSMUSG00000032400.9	ENSMUSG00000032400.9	Zwilch	155.029	151.271	157.615	171.701	152.566	184.781	66.4304	120.433	84.1206	87.8694	80.547	112.996	67.4423	104.369	79.8572	80.022	83.2433	84.2714	81.1058	76.0517	112.483
ENSMUSG00000032264.7	ENSMUSG00000032264.7	Zw10	619.254	664.478	577.584	642.219	646.806	664.848	740.058	565.108	541.977	673.312	586.26	761.088	538.614	526.63	532.942	577.937	575.036	674.171	691.113	615.153	803.728
ENSMUSG00000039531.6	ENSMUSG00000039531.6	Zufsp	338.48	346.16	315.231	347.197	374.563	406.699	317.001	328.874	329.272	384.296	360.932	432.372	327.973	254.697	320.27	242.733	352.689	289.366	394.106	337.901	410.516
ENSMUSG00000070814.8	ENSMUSG00000070814.8	Zswim9	470.254	432.468	435.222	471.466	467.747	425.72	681.785	591.974	594.853	730.48	725.943	564.979	388.024	464.392	408.533	475.686	478.649	453.847	450.08	538.138	603.757
ENSMUSG00000021819.9	ENSMUSG00000021819.9	Zswim8	3892.08	3508	3826.49	3471.02	3629.6	3258.12	5507.89	3825.13	4969.12	5348.39	4475.97	4417.11	3129.14	4837.34	4521.6	5026.27	4122.73	5551.76	3480.69	5255.27	5184.81
ENSMUSG00000014243.5	ENSMUSG00000014243.5	Zswim7	165.364	154.055	178.97	202.057	187.281	183.875	538.436	486.363	445.839	592.854	461.871	473.462	436.065	382.046	411.055	366.323	398.692	421.357	402.102	464.012	442.242
ENSMUSG00000032846.8	ENSMUSG00000032846.8	Zswim6	1575.26	1468.16	1603.61	1814.72	1902.96	1795.27	2563.98	1778.7	2044.13	2514.33	2571.39	2673.61	1259.23	1326.15	1522.33	1576.43	1504.95	1687.46	1696.37	1880.11	2178.52
ENSMUSG00000033948.3	ENSMUSG00000033948.3	Zswim5	1158.41	1105.3	1211.1	1056.77	1000.36	993.649	1826.25	1577.67	1610.31	1829.38	1727.17	1863.03	1306.35	1464.03	1645.9	1582.66	1592.58	1762.59	1738.63	1690.47	1978.55
ENSMUSG00000035671.4	ENSMUSG00000035671.4	Zswim4	759.641	701.6	804.347	694.393	789.322	648.544	1064.05	663.307	972.194	1192.06	878.88	1023.5	416.664	675.044	573.291	753.985	668.137	800.071	462.646	884.703	716.24
ENSMUSG00000045822.4	ENSMUSG00000045822.4	Zswim3	324.699	312.75	291.843	275.101	267.675	277.171	317.001	280.701	397.77	379.003	297.718	304.435	339.059	478.755	435.432	292.525	271.636	354.346	375.828	288.804	367.253
ENSMUSG00000034552.2	ENSMUSG00000034552.2	Zswim2	0	0	1.01687	0	0	0	0	0	0	0	0	0.93385	0.923867	1.91502	0	0	3.28592	2.03064	0	0	0
ENSMUSG00000017764.2	ENSMUSG00000017764.2	Zswim1	554.659	521.56	554.196	554.945	512.511	515.393	818.142	634.589	873.652	877.635	747.354	717.197	601.437	662.596	743.093	819.781	705.378	855.913	544.894	786.51	732.584
ENSMUSG00000024274.7	ENSMUSG00000024274.7	Zscan30	92.156	121.574	91.5186	106.246	109.628	144.926	57.1068	67.6277	54.0775	56.1094	49.9596	56.9648	51.7365	54.578	64.7264	47.1241	39.431	50.7659	68.5401	50.0594	75.9503
ENSMUSG00000050619.7	ENSMUSG00000050619.7	Zscan29	534.849	451.957	517.588	646.962	621.226	632.24	402.079	402.987	364.122	492.28	591.358	486.536	344.602	369.599	358.937	322.755	318.734	343.178	405.529	362.93	444.165
ENSMUSG00000022228.7	ENSMUSG00000022228.7	Zscan26	1539.95	1646.35	1641.23	1885.87	2062.84	2356.86	1966.11	1639.74	1892.71	2032.64	1901.52	2199.22	1218.58	1192.1	1241.57	1413.72	1464.43	1625.52	1873.43	1566.28	1869.92
ENSMUSG00000070420.3	ENSMUSG00000070420.3	Zscan25	371.208	370.289	405.732	438.264	436.685	412.134	751.712	519.714	663.351	656.374	515.909	533.228	396.339	627.169	548.073	647.289	571.75	656.911	431.803	703.719	570.108
ENSMUSG00000054715.4	ENSMUSG00000054715.4	Zscan22	343.647	351.728	366.074	388.936	400.143	373.185	205.118	187.134	162.233	249.845	180.466	205.447	189.393	237.462	232.006	175.159	186.202	194.941	258.168	171.357	225.928
ENSMUSG00000037017.9	ENSMUSG00000037017.9	Zscan21	1012.85	1036.62	1143.98	774.078	836.828	780.789	1085.03	1003.3	840.004	943.272	1062.41	942.254	1299.88	1159.54	1272.67	962.042	1109.55	1085.38	1149.19	1057.99	1103.68
ENSMUSG00000061894.8	ENSMUSG00000061894.8	Zscan20	457.335	421.331	515.555	423.086	458.611	455.611	560.579	402.987	427.813	492.28	466.969	397.82	403.73	497.905	506.883	409.891	388.834	572.64	423.806	494.818	551.842
ENSMUSG00000038797.7	ENSMUSG00000038797.7	Zscan2	318.67	281.197	287.775	223.875	227.478	186.592	195.795	134.329	185.065	164.093	146.82	152.218	145.047	246.08	205.107	177.827	150.057	210.171	162.212	177.133	172.09
ENSMUSG00000070822.4	ENSMUSG00000070822.4	Zscan18	1632.97	1672.33	1693.09	1067.2	1106.33	1027.16	766.863	682.762	676.57	725.187	711.669	766.691	1237.06	1143.27	1223.08	1027.84	1053.69	1053.9	1116.06	826.942	936.4
ENSMUSG00000036721.6	ENSMUSG00000036721.6	Zscan12	350.537	362.865	292.859	309.252	324.316	304.345	278.541	275.143	338.886	247.728	318.11	268.015	318.734	334.171	326.154	295.192	302.305	314.749	364.405	317.684	361.485
ENSMUSG00000023902.11	ENSMUSG00000023902.11	Zscan10	0	0	0	0	0	0	4.66178	0	2.40345	1.05867	0	0	0	0.957509	0.840603	2.6674	0	0	0	0	0
ENSMUSG00000031370.5	ENSMUSG00000031370.5	Zrsr2	1309.13	1302.97	1374.81	1380.25	1292.7	1366.83	1929.98	2233.57	2105.42	1970.18	1762.86	1704.28	2134.13	1873.85	1962.81	1997.88	2101.89	1876.31	2213.84	2016.81	2125.65
ENSMUSG00000044068.4	ENSMUSG00000044068.4	Zrsr1	1514.11	1552.61	1579.2	1603.18	1801.56	1639.48	3016.17	3075.67	2772.37	3341.15	2933.34	3160.15	2585.9	2320.04	2631.93	2584.71	2796.32	2405.29	3340.19	2837.98	3273.56
ENSMUSG00000036086.9	ENSMUSG00000036086.9	Zranb3	337.618	368.433	333.534	318.738	323.403	333.33	358.957	404.84	433.822	376.885	373.167	341.789	471.172	410.771	516.971	403.667	468.791	464.001	458.076	384.109	470.123
ENSMUSG00000028180.10	ENSMUSG00000028180.10	Zranb2	4321	5255.5	4739.65	5196.56	5739.03	7542.5	4801.63	5098.94	4758.82	5132.42	5009.21	5557.34	4697.86	4134.52	4479.57	4141.58	4857.69	5256.3	6267.99	4804.74	5400.16
ENSMUSG00000030967.6	ENSMUSG00000030967.6	Zranb1	3298.67	3471.81	3514.31	2915.12	3056.8	3261.74	2251.64	2613.39	2371	2411.64	2708.01	2579.29	3306.52	2587.19	2635.29	2455.79	2640.78	2536.27	3309.34	2568.43	2768.82
ENSMUSG00000032078.9	ENSMUSG00000032078.9	Zpr1	1288.46	1268.63	1239.57	1227.52	1230.58	1179.34	2391.49	2438.3	2179.92	2645.61	2308.34	2364.51	2200.65	2212.8	2177.16	2365.98	2614.5	2438.8	2266.39	2503.93	2691.91
ENSMUSG00000064310.4	ENSMUSG00000064310.4	Zpld1	2.58381	1.85608	6.10124	2.84587	0.913568	7.2463	13.9853	14.8225	3.60517	7.41067	6.1175	4.66925	21.2489	17.2352	10.9278	8.0022	8.76245	5.07659	18.2774	13.4775	12.4982
ENSMUSG00000017195.9	ENSMUSG00000017195.9	Zpbp2	0.861271	3.71217	3.05062	2.84587	1.82714	2.71736	0	0.926407	1.20172	2.11733	0	0.93385	2.7716	0	0	1.77827	0	0	1.14233	0	0
ENSMUSG00000020193.3	ENSMUSG00000020193.3	Zpbp	240.295	247.787	240.999	232.413	241.182	313.403	99.0628	132.476	116.567	88.928	105.017	81.2449	256.835	206.822	195.02	185.829	168.677	186.819	225.04	160.768	157.669
ENSMUSG00000042554.4	ENSMUSG00000042554.4	Zp3r	0	0	0	0	0.913568	0.905788	0	1.85281	0	0	6.1175	0	0.923867	0	0	0	0	0	0	3.85072	0
ENSMUSG00000004948.6	ENSMUSG00000004948.6	Zp3	6.0289	6.4963	4.06749	7.589	10.0492	9.05788	10.489	11.1169	0	3.176	6.1175	5.6031	9.23867	16.2777	14.2902	10.6696	13.1437	4.06127	11.4233	3.85072	4.80698
ENSMUSG00000024734.2	ENSMUSG00000024734.2	Zp1	4.30636	2.78413	7.11811	0	2.7407	7.2463	1.16545	2.77922	0	3.176	0	1.8677	0.923867	0	0.840603	0.889134	2.19061	1.01532	0	0	0
ENSMUSG00000044526.2	ENSMUSG00000044526.2	Znrf4	0	0	0	0	0	0	1.16545	0.926407	6.00861	1.05867	0	0	0	1.91502	0	5.3348	2.19061	4.06127	0	0	0.961397
ENSMUSG00000041961.7	ENSMUSG00000041961.7	Znrf3	643.37	615.292	613.175	649.808	561.844	599.632	142.184	195.472	183.864	136.568	217.171	128.871	307.648	334.171	290.849	302.305	217.966	209.156	252.456	192.536	176.897
ENSMUSG00000058446.7	ENSMUSG00000058446.7	Znrf2	1816.42	1926.62	1880.2	1569.02	1554.89	1664.84	1518.57	1858.37	1470.91	1466.25	1450.87	1310.19	2322.6	2201.31	2215.83	1937.42	2265.09	1762.59	2093.9	1676.03	1818.96
ENSMUSG00000033545.8	ENSMUSG00000033545.8	Znrf1	2806.02	2584.6	2864.53	2662.79	2807.39	2690.19	4115.19	3752.87	3486.2	4359.59	3631.75	3232.99	2718.02	3117.65	3068.2	3017.72	3330.83	3125.15	2753.03	4049.03	3322.59
ENSMUSG00000036214.7	ENSMUSG00000036214.7	Znrd1as	91.2947	107.653	96.603	114.784	82.2211	83.3325	129.364	123.212	159.829	148.213	157.016	121.4	103.473	126.391	144.584	129.813	129.246	125.899	139.365	115.522	161.515
ENSMUSG00000036315.7	ENSMUSG00000036315.7	Znrd1	295.416	308.11	277.606	343.402	293.255	301.627	376.439	415.03	350.903	398.059	409.872	352.061	396.339	328.426	346.328	296.081	391.025	252.814	291.295	313.834	393.211
ENSMUSG00000074182.4	ENSMUSG00000074182.4	Znhit6	307.474	238.507	283.708	251.385	281.379	257.244	566.406	546.58	511.934	504.984	490.419	383.812	561.711	515.14	571.61	521.032	524.652	499.537	625.999	521.773	611.448
ENSMUSG00000020526.6	ENSMUSG00000020526.6	Znhit3	552.936	557.753	567.415	522.692	510.684	533.509	667.8	764.285	567.213	655.315	594.417	719.064	873.054	730.58	762.427	721.976	814.908	716.815	768.791	659.436	732.584
ENSMUSG00000075227.4	ENSMUSG00000075227.4	Znhit2	256.659	193.961	284.725	284.587	331.625	244.563	565.241	357.593	687.385	661.667	410.892	350.194	173.687	314.063	321.11	483.689	401.978	519.843	158.785	518.885	350.91
ENSMUSG00000059518.8	ENSMUSG00000059518.8	Znhit1	795.815	716.449	872.477	632.732	674.213	586.045	1369.4	1114.47	1472.11	1513.89	1163.34	1038.44	814.85	1046.56	1038.98	1239.45	1087.64	1228.54	614.576	1315.98	1102.72
ENSMUSG00000039501.8	ENSMUSG00000039501.8	Znfx1	2058.44	2062.11	2159.84	1968.4	1944.99	1880.42	2156.07	1659.19	1949.19	2428.58	2785.5	2560.62	1487.43	1499.46	1524.01	1518.64	1284.79	1701.67	1551.29	1717.42	1941.06
ENSMUSG00000084350.1	ENSMUSG00000084350.1	Znf41-ps	714.855	683.967	627.411	663.088	845.964	1158.5	625.844	875.454	725.84	480.635	693.316	514.551	961.745	688.449	730.484	513.03	886.103	671.126	419.237	758.592	655.672
ENSMUSG00000039671.11	ENSMUSG00000039671.11	Zmynd8	4848.1	4379.43	4865.74	4249.84	4572.41	4046.15	6738.6	5516.75	6384.75	6282.13	5374.22	5340.69	4653.52	6143.38	6083.44	6361.75	5925.61	7053.42	5255.88	6686.78	6433.67
ENSMUSG00000026974.6	ENSMUSG00000026974.6	Zmynd19	1250.57	1316.89	1283.29	1007.44	1042.38	908.505	1329.77	1386.83	1094.77	1310.63	1150.09	1121.55	1340.53	1030.28	1118.84	1088.3	1473.19	1122.94	1202.88	1257.26	1427.67
ENSMUSG00000040829.7	ENSMUSG00000040829.7	Zmynd15	21.5318	19.4889	36.6074	27.5101	20.0985	19.0215	13.9853	7.41125	13.2189	3.176	8.15666	9.3385	10.1625	12.4476	10.0872	16.0044	7.66715	11.1685	6.85401	7.70144	3.84559
ENSMUSG00000070806.5	ENSMUSG00000070806.5	Zmynd12	5.16763	4.64021	4.06749	2.84587	7.30854	10.8695	1.16545	0	2.40345	1.05867	1.01958	0	1.84773	0.957509	2.52181	0	1.09531	6.09191	0	2.88804	1.92279
ENSMUSG00000021156.9	ENSMUSG00000021156.9	Zmynd11	7529.23	8031.28	7814.67	6744.72	6940.37	7217.32	4246.88	4538.47	4113.5	3846.14	4483.11	3264.74	5426.79	4807.65	4753.61	4713.3	5110.7	4935.46	4461.96	4463.95	4897.35
ENSMUSG00000010044.6	ENSMUSG00000010044.6	Zmynd10	55.9826	64.0349	81.3499	63.5578	54.8141	60.6878	3.49634	6.48485	8.41206	3.176	7.13708	4.66925	10.1625	2.87253	10.9278	8.89134	3.28592	10.1532	6.85401	6.73876	3.84559
ENSMUSG00000042408.7	ENSMUSG00000042408.7	Zmym6	1435.74	1613.87	1412.44	1552.9	1522	1679.33	688.778	701.29	674.166	680.723	761.628	755.484	772.352	714.302	717.875	650.846	711.949	786.872	908.156	673.876	871.025
ENSMUSG00000040123.9	ENSMUSG00000040123.9	Zmym5	1225.59	1228.73	1148.05	1164.91	1287.22	1366.83	1240.03	1431.3	1160.86	1369.92	1260.2	1360.62	1395.96	1259.12	1327.31	1132.76	1248.65	1216.35	1490.75	1213.94	1466.13
ENSMUSG00000042446.9	ENSMUSG00000042446.9	Zmym4	5009.15	5068.04	4865.74	4450	4593.42	4610.46	4410.04	4354.11	4220.45	4244.2	4404.6	4418.04	5364.89	4664.03	4777.99	4451.89	4749.25	5013.64	5712.82	4519.78	5294.41
ENSMUSG00000031310.10	ENSMUSG00000031310.10	Zmym3	6630.93	6695.83	6816.1	5059.96	5094.05	5126.76	4398.39	3614.84	3826.28	3824.96	3806.1	3750.34	5205.99	4897.66	5389.1	4988.93	4449.14	5113.14	4733.84	4489.94	4703.15
ENSMUSG00000021945.7	ENSMUSG00000021945.7	Zmym2	3653.51	3817.04	3508.21	3533.63	3899.11	3851.41	5343.57	5127.66	5168.61	5227.7	5500.65	6139.13	4687.7	4405.5	4846.91	4269.62	4656.15	4795.35	6587.84	5111.83	6305.8
ENSMUSG00000043872.7	ENSMUSG00000043872.7	Zmym1	377.237	427.828	404.716	321.584	368.168	386.771	405.575	342.77	403.779	358.888	427.205	496.808	466.553	417.474	487.55	400.11	437.027	449.786	515.193	398.55	451.856
ENSMUSG00000043207.4	ENSMUSG00000043207.4	Zmpste24	565.855	590.235	464.711	709.571	644.979	659.414	200.457	319.61	418.199	221.261	203.917	431.439	462.857	581.208	370.706	425.006	358.165	320.841	552.89	267.625	225.928
ENSMUSG00000041164.8	ENSMUSG00000041164.8	Zmiz2	4229.7	3601.73	4249.51	3564.93	3982.24	3696.52	4347.11	2996	3567.91	4043.05	3742.89	2664.27	2314.29	2846.67	2552.07	3142.2	2497.3	2969.81	1803.75	3582.13	2664.03
ENSMUSG00000087535.1	ENSMUSG00000087535.1	Zmiz1os1	93.8786	68.6751	86.4342	76.8386	86.7889	76.0862	51.2796	49.0996	58.8844	40.2293	30.5875	56.031	58.2036	80.4308	54.6392	48.0132	65.7184	90.3633	76.5364	57.7608	43.2628
ENSMUSG00000007817.8	ENSMUSG00000007817.8	Zmiz1	5739.51	4597.52	5529.76	4341.85	4768.82	4086.92	5020.74	3914.07	4111.09	3468.19	3734.73	2905.21	5089.58	6386.59	5737.95	6311.07	4805.11	5723.35	3343.61	5489.2	4308.98
ENSMUSG00000009076.4	ENSMUSG00000009076.4	Zmat5	199.815	189.321	216.594	269.409	258.54	230.07	308.843	280.701	328.07	374.768	411.911	307.237	182.926	185.757	190.817	236.51	222.347	216.263	164.496	283.028	219.198
ENSMUSG00000037492.9	ENSMUSG00000037492.9	Zmat4	1844.84	1887.64	1750.04	2095.51	2053.7	2176.61	1108.34	1065.37	1098.37	1029.02	1299.97	999.219	1215.81	897.186	980.983	912.251	1083.26	1053.9	1391.36	1011.78	1166.17
ENSMUSG00000027663.6	ENSMUSG00000027663.6	Zmat3	1903.41	1683.47	1679.87	3226.27	3285.19	3587.83	14756.9	13092	11382.7	13916.2	14203.8	11565.7	7476.85	7173.66	7226.66	8642.38	8833.65	7810.85	9530.5	11099.7	12392.4
ENSMUSG00000001383.8	ENSMUSG00000001383.8	Zmat2	1583.88	1539.62	1705.3	1725.55	1710.2	1471	3327.35	3110.87	2825.25	3727.57	3566.5	3715.79	3001.64	2485.69	2824.42	2365.98	2836.84	2190.04	3384.74	2714.76	3049.55
ENSMUSG00000052676.9	ENSMUSG00000052676.9	Zmat1	238.572	195.817	196.257	255.18	284.12	293.475	356.626	363.151	283.607	329.245	395.598	326.847	406.501	292.04	361.459	312.086	269.445	293.427	375.828	361.005	387.443
ENSMUSG00000063894.6	ENSMUSG00000063894.6	Zkscan8	1337.55	1383.71	1311.77	1618.35	1671.83	2112.3	1261.01	1080.19	1124.81	1286.28	1533.45	1356.88	948.811	939.317	975.94	900.692	900.342	1003.13	1234.86	1054.13	1264.24
ENSMUSG00000063488.5	ENSMUSG00000063488.5	Zkscan7	127.468	96.5164	143.379	131.859	112.369	122.281	53.6105	50.9524	58.8844	57.168	69.3316	69.1049	72.9855	47.8755	60.5234	56.0154	63.5278	45.6893	67.3978	40.4326	75.9503
ENSMUSG00000018347.9	ENSMUSG00000018347.9	Zkscan6	463.364	434.324	517.588	498.028	485.104	421.191	376.439	330.727	323.263	330.304	339.521	324.046	361.232	342.788	392.561	355.653	318.734	413.235	326.708	345.602	382.636
ENSMUSG00000055991.9	ENSMUSG00000055991.9	Zkscan5	888.832	924.33	873.494	930.601	914.481	896.73	1058.22	1047.77	1077.95	1038.55	1177.62	937.585	1222.28	1234.23	1207.11	1116.75	1322.04	1156.45	1093.21	1095.53	1311.34
ENSMUSG00000054931.5	ENSMUSG00000054931.5	Zkscan4	337.618	327.599	342.686	289.33	269.502	278.077	214.442	222.338	157.426	181.032	191.682	181.167	254.987	260.442	293.37	209.836	192.774	210.171	258.168	192.536	272.075
ENSMUSG00000021327.11	ENSMUSG00000021327.11	Zkscan3	1684.65	1742.86	1574.12	1733.14	2004.37	2158.49	807.653	827.281	827.987	712.483	690.258	744.278	1086.47	990.064	1030.58	970.934	929.915	1004.15	1009.82	821.166	976.779
ENSMUSG00000030757.7	ENSMUSG00000030757.7	Zkscan2	1256.59	1215.74	1218.21	1053.92	1033.24	999.99	708.591	714.26	572.02	583.326	565.868	547.236	1094.78	834.948	1007.88	713.085	688.948	827.485	976.696	719.122	782.577
ENSMUSG00000020472.8	ENSMUSG00000020472.8	Zkscan17	982.71	982.797	1043.31	899.296	920.876	776.26	871.753	810.606	831.592	821.526	732.06	545.368	788.982	890.484	882.633	951.373	1025.21	925.97	672.835	959.792	772.001
ENSMUSG00000038630.8	ENSMUSG00000038630.8	Zkscan16	1178.22	1251.93	1273.13	1920.96	1776.89	1687.48	1360.07	1218.22	1124.81	891.398	997.152	917.04	1822.79	2005.98	2156.99	1570.21	1587.1	1628.57	1899.7	1487.34	1660.33
ENSMUSG00000029627.10	ENSMUSG00000029627.10	Zkscan14	280.774	278.413	275.573	286.485	253.058	282.606	382.266	276.996	334.079	358.888	344.619	285.758	265.15	300.658	327.835	394.775	253.016	329.979	284.441	332.125	383.597
ENSMUSG00000029729.6	ENSMUSG00000029729.6	Zkscan1	5584.48	5766.86	5465.69	6184.08	6532.01	6314.25	7475.16	6846.15	6840.2	7070.84	7237	7317.65	7052.8	6177.85	6706.33	6373.31	7037.35	7515.39	8351.61	7087.25	7767.12
ENSMUSG00000002266.9	ENSMUSG00000002266.9	Zim1	995.629	885.352	875.528	569.175	489.672	634.052	412.568	512.303	466.268	242.435	255.915	251.206	1047.66	854.098	798.572	615.28	751.38	761.489	751.656	558.354	643.174
ENSMUSG00000030393.8	ENSMUSG00000030393.8	Zik1	986.155	1043.12	1015.86	735.184	687.003	735.5	551.256	540.095	540.775	571.68	524.066	540.699	793.601	819.628	739.73	721.087	714.14	703.616	814.485	593.974	701.82
ENSMUSG00000041703.7	ENSMUSG00000041703.7	Zic5	212.734	230.155	188.122	128.064	111.455	163.042	2.33089	10.1905	4.80689	1.05867	20.3917	3.7354	49.8888	12.4476	16.8121	11.5587	5.47653	19.2911	15.9927	11.5522	7.69117
ENSMUSG00000036972.8	ENSMUSG00000036972.8	Zic4	887.109	922.474	960.945	515.103	411.105	511.77	29.1361	25.013	13.2189	11.6453	41.8029	24.2801	198.631	59.3656	43.7113	50.6806	41.6217	54.8272	63.9707	37.5445	31.7261
ENSMUSG00000067860.5	ENSMUSG00000067860.5	Zic3	204.121	210.666	223.712	186.879	171.751	191.121	11.6545	15.7489	4.80689	12.704	35.6854	18.677	76.6809	19.1502	15.1308	22.2283	13.1437	22.337	27.416	8.66412	15.3823
ENSMUSG00000061524.7	ENSMUSG00000061524.7	Zic2	350.537	301.614	391.496	298.817	255.799	256.338	16.3162	12.0433	13.2189	20.1147	40.7833	21.4785	75.7571	22.9802	26.0587	30.2305	24.0967	21.3217	19.4197	34.6565	15.3823
ENSMUSG00000032368.8	ENSMUSG00000032368.8	Zic1	3379.63	2982.73	3643.46	2477.81	2376.19	2925.7	272.714	183.429	205.495	137.627	346.658	160.622	701.215	308.318	219.397	249.847	196.06	308.657	331.277	201.2	175.936
ENSMUSG00000035877.8	ENSMUSG00000035877.8	Zhx3	4266.74	4105.66	4511.87	4714.66	4569.66	4797.05	6397.13	5274.03	5440.2	6782.88	8065.92	6201.7	3991.1	3596.4	3561.63	4147.81	4123.83	4301.9	4797.81	4989.57	5827.99
ENSMUSG00000071757.4	ENSMUSG00000071757.4	Zhx2	863.855	909.482	1046.36	905.936	894.383	847.818	472.005	417.809	466.268	392.765	717.786	333.384	502.583	490.245	519.492	648.178	527.938	512.736	443.226	538.138	499.926
ENSMUSG00000022361.6	ENSMUSG00000022361.6	Zhx1	4107.4	4369.22	4275.95	4045.88	4150.34	4210.1	3591.9	3888.13	3679.67	3925.54	4231.27	3898.82	4471.51	3603.11	3864.25	3506.74	4167.64	3597.27	4516.79	3527.26	4350.32
ENSMUSG00000051278.8	ENSMUSG00000051278.8	Zgrf1	352.26	333.167	350.821	413.6	373.649	384.96	90.9047	126.918	124.979	120.688	112.154	143.813	136.732	120.646	84.0603	112.031	86.5292	125.899	147.361	141.514	127.866
ENSMUSG00000027582.10	ENSMUSG00000027582.10	Zgpat	2843.92	2786.91	2823.86	2191.32	2606.41	2571.53	1157.29	966.242	1223.35	1019.5	901.311	1016.03	837.023	1211.25	1068.41	1170.1	932.106	1274.22	816.769	1183.13	973.895
ENSMUSG00000079681.2	ENSMUSG00000079681.2	Zglp1	18.0867	23.2011	31.5231	13.2807	10.9628	11.7752	4.66178	3.70563	9.61378	1.05867	4.07833	4.66925	8.3148	6.70256	3.36241	3.55653	3.28592	1.01532	1.14233	3.85072	0
ENSMUSG00000034557.8	ENSMUSG00000034557.8	Zfyve9	5342.46	5205.39	5209.44	5752.46	5785.62	5663.89	11880.5	10611.1	10797.5	14010.4	14144.7	13883.5	8706.52	7904.24	8472.43	8696.62	9727.42	9132.79	11912.3	10087.9	12499.1
ENSMUSG00000037224.8	ENSMUSG00000037224.8	Zfyve28	788.924	760.067	751.469	1109.89	1253.41	1117.74	5927.45	4097.5	5240.71	6689.72	5425.2	5876.72	1483.73	2279.83	2314.18	3384.93	3006.62	3650.07	3191.68	4681.51	4838.71
ENSMUSG00000018820.6	ENSMUSG00000018820.6	Zfyve27	2007.62	1971.16	1813.08	2048.08	2120.39	2295.27	1364.74	1963.98	2207.56	1426.02	951.271	2349.57	1539.16	2226.21	1578.65	1692.91	1407.47	1835.7	1802.6	1433.43	1225.78
ENSMUSG00000066440.4	ENSMUSG00000066440.4	Zfyve26	1361.67	1244.5	1289.4	1436.22	1621.58	1551.61	749.381	535.463	582.835	696.603	821.784	677.975	505.355	570.675	597.668	583.272	440.313	669.095	616.861	695.055	754.696
ENSMUSG00000021286.6	ENSMUSG00000021286.6	Zfyve21	312.641	265.42	303.028	320.635	322.489	348.728	123.537	71.3333	57.6827	96.3387	174.349	84.9803	124.722	94.7934	61.364	95.1373	62.4325	104.578	52.5474	77.0144	63.4522
ENSMUSG00000068580.5	ENSMUSG00000068580.5	Zfyve19	610.641	606.94	594.871	611.863	612.09	559.777	1276.16	1288.63	1272.62	1420.73	1214.32	1081.4	984.842	1007.3	1033.94	1014.5	1198.27	1133.1	718.529	1187.95	1229.63
ENSMUSG00000021706.8	ENSMUSG00000021706.8	Zfyve16	1670	1786.48	1550.73	1553.85	1695.58	1751.79	828.631	736.493	788.33	832.112	965.545	913.305	873.054	739.197	867.502	714.863	798.479	877.235	1121.77	788.435	1071
ENSMUSG00000042628.7	ENSMUSG00000042628.7	Zfyve1	1432.29	1440.32	1469.38	1720.8	1828.96	1615.93	2285.44	1888.94	2081.38	2516.45	2629.5	2335.56	1458.79	1568.4	1629.09	1658.23	1690.06	1777.82	1808.32	1973.49	2075.66
ENSMUSG00000079509.3	ENSMUSG00000079509.3	Zfx	1541.68	1596.23	1540.56	1597.48	1567.68	1790.74	1140.97	1102.42	964.983	936.92	1153.15	1046.85	1217.66	967.084	1027.22	1114.97	1049.3	1024.46	1328.54	1068.57	1226.74
ENSMUSG00000034949.11	ENSMUSG00000034949.11	Zfr2	1899.1	1669.55	1869.01	1666.73	2004.37	1794.37	2889.14	1668.46	2946.62	2637.14	1883.17	1832.21	987.613	2193.65	1766.95	2637.17	1813.83	3269.33	1180.03	2650.26	1814.16
ENSMUSG00000022201.8	ENSMUSG00000022201.8	Zfr	12040.6	12538.8	11826.2	12074.1	12346	13465.4	12898	13034.5	12720.2	12307	12080	12184.9	12050	11993.8	11987.8	12398.1	13172.2	13818.5	14592.2	12895.1	15665
ENSMUSG00000022306.7	ENSMUSG00000022306.7	Zfpm2	870.745	802.757	784.009	802.536	745.471	861.404	1321.61	1249.72	1309.88	1562.59	1521.22	1435.33	1317.43	1299.34	1367.66	1333.7	1465.52	1373.73	1246.29	1248.6	1456.52
ENSMUSG00000049577.7	ENSMUSG00000049577.7	Zfpm1	491.786	361.009	478.947	498.976	613.004	503.618	634.002	368.71	496.311	582.267	525.085	339.921	200.479	382.046	321.951	437.454	334.069	501.567	156.5	552.578	338.412
ENSMUSG00000024792.2	ENSMUSG00000024792.2	Zfpl1	557.242	569.818	631.478	520.795	608.436	495.466	787.841	671.645	767.901	742.126	672.925	639.687	558.015	752.602	800.254	861.57	772.191	784.841	550.605	801.912	770.079
ENSMUSG00000078546.2	ENSMUSG00000078546.2	Zfp995	107.659	124.358	111.856	101.503	122.418	173.911	79.2503	116.727	112.962	112.219	111.135	121.4	106.245	97.6659	123.569	83.5786	108.435	97.4706	180.489	99.156	130.75
ENSMUSG00000063245.5	ENSMUSG00000063245.5	Zfp993	267.855	288.621	224.729	221.978	241.182	365.033	212.111	343.697	245.151	138.685	197.799	174.63	387.1	207.779	267.312	145.818	284.78	220.324	143.934	259.924	192.279
ENSMUSG00000070605.4	ENSMUSG00000070605.4	Zfp992	738.109	751.714	641.647	745.619	855.099	1084.23	1402.03	1514.67	1409.62	1125.36	1349.93	1042.18	1708.23	1228.48	1419.78	1111.42	1699.92	1224.47	915.01	1329.46	1406.52
ENSMUSG00000067916.3	ENSMUSG00000067916.3	Zfp991	900.028	900.201	784.009	859.454	1044.21	1377.7	967.319	1228.42	989.018	784.472	959.427	714.395	1239.83	922.081	1054.12	779.77	1332.99	946.277	622.572	983.859	977.74
ENSMUSG00000078503.3	ENSMUSG00000078503.3	Zfp990	5.16763	6.4963	3.05062	5.69175	5.48141	10.8695	212.111	264.026	192.276	112.219	109.095	146.614	327.973	356.193	317.748	290.747	370.214	345.208	360.978	235.857	238.426
ENSMUSG00000086147.1	ENSMUSG00000086147.1	Zfp989	1.72254	0	1.01687	0	0.913568	0.905788	0	0	0	0	0	0	0	0.957509	0	0	0	1.01532	0	1.92536	0
ENSMUSG00000078498.4	ENSMUSG00000078498.4	Zfp988	6.0289	3.71217	3.05062	0.948624	7.30854	5.43473	2.33089	3.70563	3.60517	2.11733	1.01958	2.80155	8.3148	2.87253	2.52181	5.3348	4.38123	5.07659	11.4233	4.8134	14.4209
ENSMUSG00000066009.6	ENSMUSG00000066009.6	Zfp987	12.9191	10.2085	8.13499	3.7945	14.6171	11.7752	2.33089	6.48485	12.0172	3.176	7.13708	2.80155	14.7819	4.78755	5.88422	4.44567	16.4296	4.06127	14.8504	9.6268	16.3437
ENSMUSG00000078500.3	ENSMUSG00000078500.3	Zfp986	10.3353	9.28042	9.15186	8.53762	13.7035	18.1158	3.49634	7.41125	3.60517	5.29334	5.09791	2.80155	13.858	6.70256	4.20301	4.44567	9.85776	7.10723	13.708	4.8134	18.2665
ENSMUSG00000065999.7	ENSMUSG00000065999.7	Zfp985	2.58381	4.64021	5.08437	9.48624	12.7899	10.8695	19.8126	39.8355	21.631	21.1733	12.235	15.8754	36.0308	37.3429	24.3775	41.7893	49.2888	33.5055	9.13868	27.9177	24.0349
ENSMUSG00000078495.3	ENSMUSG00000078495.3	Zfp984	218.763	230.155	224.729	236.207	315.181	404.887	193.464	303.861	225.924	158.8	151.918	196.108	410.197	352.363	438.795	369.88	354.879	351.3	458.076	316.722	426.86
ENSMUSG00000035868.8	ENSMUSG00000035868.8	Zfp983	247.185	261.708	220.661	246.642	297.823	268.113	336.814	344.623	341.289	353.595	331.364	530.427	245.749	215.44	256.384	257.849	293.542	264.998	405.529	296.505	395.134
ENSMUSG00000078496.3	ENSMUSG00000078496.3	Zfp982	272.162	301.614	366.074	319.686	372.736	422.097	55.9414	53.7316	68.4982	33.8773	42.8225	42.9571	72.0616	83.3033	57.161	60.4611	61.3372	40.6127	60.5437	63.5369	47.1084
ENSMUSG00000056300.7	ENSMUSG00000056300.7	Zfp981	20.6705	13.9206	14.2362	11.3835	18.2714	30.7968	32.6325	20.3809	24.0345	9.528	26.5092	19.6108	36.0308	20.1077	25.2181	40.9001	27.3827	29.4442	29.7007	31.7684	31.7261
ENSMUSG00000058186.6	ENSMUSG00000058186.6	Zfp980	12.0578	5.56825	7.11811	18.0239	5.48141	10.8695	26.8052	30.5714	16.8241	17.9973	36.705	25.2139	24.0205	22.9802	25.2181	26.674	32.8592	30.4596	46.8357	26.955	29.8033
ENSMUSG00000066000.5	ENSMUSG00000066000.5	Zfp979	89.5722	106.725	102.704	136.602	114.196	243.657	31.467	50.026	31.2448	38.112	26.5092	18.677	52.6604	45.9604	49.5956	35.5653	62.4325	38.5821	45.6934	35.6192	37.4945
ENSMUSG00000078497.3	ENSMUSG00000078497.3	Zfp978	0	3.71217	1.01687	0	0	2.71736	4.66178	4.63203	0	0	2.03917	0.93385	3.69547	4.78755	2.52181	1.77827	2.19061	4.06127	0	7.70144	2.88419
ENSMUSG00000092335.1	ENSMUSG00000092335.1	Zfp977	44.7861	51.0423	30.5062	41.7395	56.6412	66.1225	36.1288	45.3939	28.8413	30.7013	35.6854	22.4124	33.2592	32.5553	25.2181	35.5653	25.1921	27.4136	36.5547	27.9177	30.7647
ENSMUSG00000074158.2	ENSMUSG00000074158.2	Zfp976	210.15	240.363	171.852	249.488	274.984	331.518	163.162	166.753	162.233	172.563	186.584	228.793	167.22	139.796	148.787	139.594	122.674	154.328	203.336	161.73	193.241
ENSMUSG00000069727.4	ENSMUSG00000069727.4	Zfp975	255.798	309.038	240.999	253.283	332.539	291.664	167.824	151.931	146.61	163.035	157.016	206.381	127.494	167.564	155.511	174.27	122.674	144.175	198.766	118.41	168.244
ENSMUSG00000070709.5	ENSMUSG00000070709.5	Zfp974	758.78	805.541	696.558	590.044	634.929	756.333	449.862	485.437	454.251	495.456	423.127	497.742	597.742	529.503	630.452	454.347	466.601	524.92	712.817	414.915	589.336
ENSMUSG00000078879.4	ENSMUSG00000078879.4	Zfp973	514.179	618.076	506.403	668.78	616.658	740.935	40.7906	40.7619	37.2534	368.416	44.8616	407.158	27.716	258.527	228.644	234.731	29.5733	235.554	713.959	28.8804	304.763
ENSMUSG00000074529.4	ENSMUSG00000074529.4	Zfp972	6.0289	6.4963	2.03375	10.4349	0.913568	7.2463	0	0	0	1.05867	0	2.80155	0.923867	1.91502	4.20301	1.77827	0	2.03064	4.56934	0	1.92279
ENSMUSG00000074519.4	ENSMUSG00000074519.4	Zfp971	472.838	474.23	418.952	579.61	557.276	600.537	25.6398	21.3074	15.6224	407.587	21.4112	456.653	15.7057	188.629	193.339	192.053	16.4296	243.676	625.999	19.2536	321.106
ENSMUSG00000078866.3	ENSMUSG00000078866.3	Zfp970	316.087	305.326	266.421	421.189	463.179	461.046	53.6105	54.658	44.4637	367.357	71.3708	345.524	36.9547	127.349	173.164	148.485	32.8592	137.068	475.211	46.2086	228.812
ENSMUSG00000078898.3	ENSMUSG00000078898.3	Zfp968	472.838	430.612	402.682	488.542	504.289	587.856	100.228	87.0822	98.5413	422.408	113.174	386.614	48.0411	180.969	170.642	160.044	77.7668	205.094	602.01	74.1264	292.265
ENSMUSG00000089756.2	ENSMUSG00000089756.2	Zfp966	510.734	463.093	417.935	525.538	566.412	657.602	85.0775	76.8918	87.7257	443.582	101.958	421.166	52.6604	180.969	155.511	155.598	73.3856	205.094	610.007	69.313	291.303
ENSMUSG00000078896.3	ENSMUSG00000078896.3	Zfp965	252.352	283.981	225.746	334.864	317.922	298.91	34.9634	38.9091	37.2534	182.091	44.8616	218.521	27.716	141.711	95.8287	101.361	29.5733	103.562	358.693	28.8804	162.476
ENSMUSG00000091764.1	ENSMUSG00000091764.1	Zfp964	106.798	105.797	81.3499	99.6056	90.4432	99.6367	102.559	77.8182	64.893	63.52	69.3316	102.723	62.8229	62.2381	84.0603	67.5741	60.2419	64.9804	89.1021	68.3503	94.2169
ENSMUSG00000092260.1	ENSMUSG00000092260.1	Zfp963	135.22	121.574	136.261	117.629	134.294	131.339	67.5958	90.7879	75.7085	75.1654	68.312	76.5757	76.6809	93.8359	79.8572	76.4655	69.0043	96.4553	86.8174	64.4996	78.8345
ENSMUSG00000052446.10	ENSMUSG00000052446.10	Zfp961	715.716	770.275	711.811	736.133	760.088	783.507	289.03	384.459	314.851	263.608	367.05	292.295	500.736	365.769	401.808	322.755	348.308	337.086	446.653	290.729	363.408
ENSMUSG00000003198.8	ENSMUSG00000003198.8	Zfp959	214.457	192.105	167.784	192.571	210.121	239.128	156.17	229.749	189.872	213.851	162.114	187.704	266.074	191.502	218.557	232.953	230.014	199.002	252.456	195.424	217.276
ENSMUSG00000058748.5	ENSMUSG00000058748.5	Zfp958	369.485	424.115	362.007	350.042	346.242	420.286	199.291	221.411	204.293	186.325	174.349	224.124	338.135	296.828	360.619	257.849	304.495	310.687	330.135	245.483	314.377
ENSMUSG00000071262.3	ENSMUSG00000071262.3	Zfp957	5.16763	2.78413	3.05062	8.53762	7.30854	1.81158	1.16545	4.63203	1.20172	3.176	7.13708	2.80155	1.84773	0	1.68121	2.6674	2.19061	9.13787	3.427	5.77608	5.76838
ENSMUSG00000045466.11	ENSMUSG00000045466.11	Zfp956	1199.75	1278.84	1184.66	991.313	1066.13	1027.16	750.547	667.013	634.51	737.891	590.338	695.718	740.017	845.481	842.284	794.885	775.477	830.531	795.065	811.539	798.921
ENSMUSG00000062116.7	ENSMUSG00000062116.7	Zfp954	377.237	394.418	374.209	354.786	378.217	354.163	417.229	383.532	378.543	468.99	398.657	510.816	419.435	418.432	414.417	343.206	342.831	338.101	439.799	394.699	407.632
ENSMUSG00000053390.9	ENSMUSG00000053390.9	Zfp952	766.531	810.181	807.397	767.437	781.1	851.441	678.289	717.965	588.844	644.728	642.337	718.13	822.241	811.968	807.819	641.954	736.046	749.305	910.441	695.055	821.033
ENSMUSG00000072774.3	ENSMUSG00000072774.3	Zfp951	173.977	170.76	171.852	140.396	139.776	141.303	88.5738	79.671	96.1378	63.52	87.6841	118.599	165.372	152.244	123.569	122.7	140.199	113.716	159.927	111.671	114.406
ENSMUSG00000074733.6	ENSMUSG00000074733.6	Zfp950	489.202	514.136	490.133	589.096	634.929	674.812	279.707	337.212	258.37	249.845	224.308	280.155	386.176	323.638	353.894	239.177	392.12	389.882	412.383	306.132	346.103
ENSMUSG00000032425.9	ENSMUSG00000032425.9	Zfp949	1011.13	1028.27	1071.78	831.944	919.963	859.593	611.859	667.013	569.616	655.315	660.69	674.24	744.636	813.883	805.297	679.298	650.612	654.88	821.339	649.809	737.391
ENSMUSG00000067931.5	ENSMUSG00000067931.5	Zfp948	585.664	614.364	537.926	508.463	610.263	593.291	545.428	510.45	475.882	498.632	449.636	601.399	521.061	590.783	683.41	450.791	510.413	526.95	661.412	490.004	602.796
ENSMUSG00000063383.5	ENSMUSG00000063383.5	Zfp947	53.3988	64.963	43.7255	37.945	37.4563	77.8978	51.2796	62.9957	61.2879	56.1094	39.7637	74.708	39.7263	67.9832	60.5234	65.7959	56.956	43.6587	78.8211	48.134	80.7573
ENSMUSG00000071266.7	ENSMUSG00000071266.7	Zfp946	799.26	870.504	823.667	721.903	774.705	1028.07	881.076	889.35	821.978	965.504	874.802	1066.46	1028.26	922.081	986.867	719.309	891.58	897.542	1037.24	827.905	896.022
ENSMUSG00000059142.8	ENSMUSG00000059142.8	Zfp945	1172.19	1309.47	1129.75	1204.75	1266.2	1615.93	623.513	619.766	606.87	590.736	588.299	781.632	670.727	737.282	675.004	639.287	651.708	671.126	868.174	625.742	739.314
ENSMUSG00000033972.8	ENSMUSG00000033972.8	Zfp944	339.341	386.994	347.771	390.833	474.142	543.473	543.097	583.636	592.449	676.488	565.868	732.138	596.818	549.61	559.001	575.269	628.706	644.727	725.383	619.003	728.739
ENSMUSG00000053347.8	ENSMUSG00000053347.8	Zfp943	635.618	691.392	562.331	731.389	781.1	1126.8	572.234	643.853	703.008	727.304	689.238	734.94	657.793	585.996	751.499	594.83	734.951	739.152	828.193	658.473	783.538
ENSMUSG00000071267.4	ENSMUSG00000071267.4	Zfp942	665.763	755.427	637.58	796.845	813.989	1124.99	798.33	859.705	885.67	898.808	681.081	936.651	1065.22	1004.43	1035.62	852.679	1030.68	1053.9	1303.4	954.016	1059.46
ENSMUSG00000060314.6	ENSMUSG00000060314.6	Zfp941	2114.42	2099.23	2167.97	1842.23	1935.85	1858.68	1374.06	1274.74	1383.18	1347.68	1518.16	1376.49	1812.63	1800.12	1964.49	1729.36	1673.63	1640.75	1887.14	1453.65	1695.9
ENSMUSG00000050855.9	ENSMUSG00000050855.9	Zfp940	883.664	848.231	837.904	788.307	721.718	756.333	825.135	853.221	757.085	741.067	648.455	642.489	982.994	1035.07	1003.68	749.54	1013.16	858.959	1017.82	695.055	1014.27
ENSMUSG00000074282.3	ENSMUSG00000074282.3	Zfp94	395.323	397.202	402.682	337.71	336.193	369.562	300.685	287.186	281.203	274.195	301.797	247.47	331.668	381.089	428.707	317.421	361.451	307.642	319.854	238.745	354.755
ENSMUSG00000030424.8	ENSMUSG00000030424.8	Zfp939	117.994	128.998	125.075	116.681	120.591	102.354	41.956	38.9091	40.8586	37.0533	67.2925	39.2217	63.7468	62.2381	59.6828	57.7937	48.1935	48.7353	61.6861	51.022	68.2592
ENSMUSG00000062931.8	ENSMUSG00000062931.8	Zfp938	724.329	879.784	736.216	771.232	848.704	1011.77	996.456	1129.29	855.626	1072.43	886.017	1132.76	1117.88	946.977	1024.69	866.016	1063.54	883.327	1168.61	904.919	937.362
ENSMUSG00000060336.5	ENSMUSG00000060336.5	Zfp937	463.364	442.676	415.901	432.573	390.093	417.568	315.836	333.506	306.439	328.187	360.932	348.326	375.09	309.275	279.921	302.305	282.589	323.887	406.671	327.311	391.288
ENSMUSG00000064194.6	ENSMUSG00000064194.6	Zfp936	0	2.78413	0	0	0.913568	0	0	0	0	4.23467	0	0	0	0	1.68121	0.889134	2.19061	1.01532	1.14233	0.96268	0
ENSMUSG00000055228.6	ENSMUSG00000055228.6	Zfp935	161.058	191.177	143.379	150.831	200.985	217.389	123.537	113.948	90.1292	87.8694	76.4687	124.202	120.103	127.349	115.163	114.698	85.4339	105.593	118.803	91.4546	113.445
ENSMUSG00000074865.3	ENSMUSG00000074865.3	Zfp934	50.815	45.4741	42.7087	53.123	75.8261	81.5209	44.2869	85.2294	54.0775	84.6934	76.4687	92.4511	47.1172	39.2579	33.6241	29.3414	56.956	55.8425	82.2481	43.3206	79.7959
ENSMUSG00000059423.7	ENSMUSG00000059423.7	Zfp933	926.728	963.308	917.22	868.94	826.779	961.947	529.112	572.519	493.908	483.811	526.105	522.956	572.797	586.953	532.101	531.702	473.173	487.353	715.102	520.81	670.093
ENSMUSG00000066613.7	ENSMUSG00000066613.7	Zfp932	962.901	965.164	805.364	1068.15	1288.13	1528.97	449.862	513.229	489.101	622.496	606.652	607.936	509.974	352.363	441.316	356.543	439.218	404.097	478.638	387.96	475.891
ENSMUSG00000078861.2	ENSMUSG00000078861.2	Zfp931	331.589	375.857	313.197	392.731	371.822	483.691	268.052	334.433	284.808	405.469	271.209	479.065	287.323	207.779	337.082	290.747	286.97	309.672	458.076	270.513	377.829
ENSMUSG00000059897.3	ENSMUSG00000059897.3	Zfp930	332.451	344.304	305.062	323.481	404.71	410.322	325.159	313.125	313.65	399.117	420.068	485.602	211.565	221.185	192.498	210.725	230.014	225.401	297.007	232.969	370.138
ENSMUSG00000055305.9	ENSMUSG00000055305.9	Zfp93	418.578	419.475	416.918	467.672	498.808	417.568	695.771	546.58	621.291	747.419	628.063	658.364	514.594	515.14	549.754	504.139	498.365	585.839	606.58	541.026	687.399
ENSMUSG00000031374.7	ENSMUSG00000031374.7	Zfp92	516.763	561.466	510.47	539.767	547.227	551.625	182.975	171.385	199.486	127.04	152.937	137.276	336.287	438.539	406.852	332.536	284.78	357.392	314.142	261.849	284.573
ENSMUSG00000024695.9	ENSMUSG00000024695.9	Zfp91	5125.42	5300.05	5505.35	6271.36	6434.26	6981.81	10332.8	11871	9265.28	11247.3	11215.4	9816.63	8138.34	6345.41	6761.81	7439.38	8838.03	7786.48	10461.5	9196.48	10935.9
ENSMUSG00000031907.7	ENSMUSG00000031907.7	Zfp90	209.289	184.68	243.033	149.883	164.442	168.477	195.795	123.212	229.529	152.448	116.232	103.657	97.9299	267.145	189.976	292.525	191.679	287.335	85.6751	234.894	138.441
ENSMUSG00000072623.5	ENSMUSG00000072623.5	Zfp9	1231.62	1300.19	1225.33	999.85	975.69	983.686	1327.44	1422.03	1313.48	1385.8	1327.5	1332.6	1610.3	1620.11	1782.08	1439.51	1559.72	1571.71	1563.86	1387.22	1743.97
ENSMUSG00000089857.2	ENSMUSG00000089857.2	Zfp882	674.375	670.975	654.866	585.301	585.597	673.906	195.795	164.9	164.636	203.264	238.582	171.828	268.845	292.998	295.892	166.268	170.868	231.493	268.449	168.469	222.083
ENSMUSG00000044296.3	ENSMUSG00000044296.3	Zfp879	147.277	137.35	135.244	132.807	119.677	127.716	113.048	107.463	99.743	87.8694	121.33	98.0542	108.092	106.284	116.003	121.811	119.388	129.961	119.945	132.85	138.441
ENSMUSG00000059839.7	ENSMUSG00000059839.7	Zfp874b	391.017	409.267	340.653	421.189	469.574	490.031	407.906	503.039	388.156	584.384	531.203	557.508	467.476	427.049	428.707	332.536	423.884	431.51	554.032	390.848	460.509
ENSMUSG00000069206.5	ENSMUSG00000069206.5	Zfp874a	272.162	283.053	256.252	326.327	326.144	378.619	294.858	344.623	281.203	375.827	349.717	420.232	305.8	321.723	367.343	228.507	254.111	278.197	371.259	273.401	339.373
ENSMUSG00000061371.5	ENSMUSG00000061371.5	Zfp873	238.572	258.924	224.729	201.108	235.7	262.679	109.552	139.887	127.383	105.867	95.8408	115.797	133.037	162.777	165.599	131.592	111.721	134.022	198.766	95.3053	162.476
ENSMUSG00000074472.2	ENSMUSG00000074472.2	Zfp872	18.948	21.345	14.2362	7.589	6.39497	9.05788	5.82723	7.41125	8.41206	10.5867	4.07833	10.2723	14.7819	13.4051	11.7684	8.89134	12.0484	6.09191	12.5657	4.8134	2.88419
ENSMUSG00000024298.8	ENSMUSG00000024298.8	Zfp871	2653.58	2360.94	2453.72	2843.98	2703.25	2799.79	3725.93	3101.61	3305.94	3358.09	3663.36	3789.56	3080.17	2651.34	3005.99	2922.58	2801.79	2753.54	3829.11	3239.42	3742.72
ENSMUSG00000054648.7	ENSMUSG00000054648.7	Zfp869	465.948	512.279	535.892	537.87	507.944	515.393	435.876	473.394	392.963	381.12	447.597	408.092	575.569	458.647	541.348	439.232	485.221	426.434	564.313	433.206	509.54
ENSMUSG00000060427.9	ENSMUSG00000060427.9	Zfp868	611.503	613.436	590.803	539.767	584.683	571.552	456.854	482.658	509.53	527.216	515.909	549.104	621.762	564.93	576.653	545.928	495.079	506.644	567.74	476.527	565.301
ENSMUSG00000054519.7	ENSMUSG00000054519.7	Zfp867	568.439	630.141	593.854	535.973	528.042	595.103	254.067	281.628	296.825	279.488	245.719	286.692	404.654	306.403	353.894	313.864	369.118	304.596	413.525	282.065	346.103
ENSMUSG00000043090.11	ENSMUSG00000043090.11	Zfp866	2207.44	2282.06	2206.61	2146.74	2236.41	2152.15	1491.77	1376.64	1272.62	1329.69	1256.13	1330.74	1715.62	1452.54	1541.67	1256.35	1408.56	1581.87	1820.88	1262.07	1700.71
ENSMUSG00000074405.4	ENSMUSG00000074405.4	Zfp865	471.115	350.8	432.171	484.747	551.795	483.691	658.476	305.714	715.025	440.406	332.384	249.338	219.88	445.242	411.055	668.628	336.259	913.787	191.912	722.973	348.026
ENSMUSG00000044081.6	ENSMUSG00000044081.6	Zfp85os	72.3468	70.5312	59.9955	62.6092	78.5668	73.3688	95.5665	69.4805	102.146	86.8107	79.5275	73.7741	92.3867	82.3458	96.6693	63.1285	99.6729	101.532	110.806	100.119	91.3327
ENSMUSG00000058331.8	ENSMUSG00000058331.8	Zfp85	209.289	283.053	264.387	193.519	227.478	255.432	107.221	115.801	124.979	111.16	136.624	165.291	134.885	148.414	138.699	120.033	122.674	149.252	191.912	115.522	200.932
ENSMUSG00000058192.8	ENSMUSG00000058192.8	Zfp846	1105.87	1055.18	1088.05	892.656	884.333	880.426	674.793	637.368	671.763	626.731	656.611	668.636	832.404	751.645	781.76	663.294	681.281	713.769	847.612	695.055	752.774
ENSMUSG00000046185.9	ENSMUSG00000046185.9	Zfp84	1132.57	1103.44	1141.95	1090.92	1027.76	1096	819.308	719.818	734.252	766.475	840.136	781.632	756.647	811.01	859.096	639.287	656.089	761.489	868.174	709.495	878.716
ENSMUSG00000021271.3	ENSMUSG00000021271.3	Zfp839	192.063	182.824	179.987	189.725	224.738	209.237	358.957	194.545	298.027	319.717	277.327	198.91	123.798	205.864	174.005	180.494	128.151	204.079	148.504	195.424	244.195
ENSMUSG00000050600.5	ENSMUSG00000050600.5	Zfp831	8.61271	6.4963	6.10124	20.8697	27.407	19.0215	6.99267	6.48485	10.8155	3.176	28.5483	6.53695	7.39093	9.57509	5.88422	8.89134	7.66715	6.09191	5.71167	7.70144	3.84559
ENSMUSG00000046010.6	ENSMUSG00000046010.6	Zfp830	450.445	469.589	484.032	487.593	487.845	452.894	512.796	481.731	495.11	521.923	579.123	449.182	412.044	481.627	448.041	352.097	398.692	476.184	452.365	452.46	600.873
ENSMUSG00000071064.6	ENSMUSG00000071064.6	Zfp827	2816.36	2713.6	2740.47	2622.95	2733.39	2661.21	2752.78	2435.52	2517.61	2659.37	2950.67	2300.07	2373.41	2252.06	2414.21	2540.25	2342.86	2423.57	2424.03	2590.57	2833.24
ENSMUSG00000069208.5	ENSMUSG00000069208.5	Zfp825	85.2658	92.8042	81.3499	94.8624	112.369	110.506	97.8974	114.874	104.55	113.277	145.8	118.599	128.417	83.3033	131.134	111.142	119.388	95.4399	107.379	98.1934	144.209
ENSMUSG00000031728.8	ENSMUSG00000031728.8	Zfp821	1490.86	1380.93	1421.59	952.419	1011.32	864.122	1018.6	1040.35	964.983	923.158	924.762	767.625	1220.43	1352	1294.53	1296.36	1234.41	1164.57	877.313	1156.18	1046
ENSMUSG00000069743.4	ENSMUSG00000069743.4	Zfp820	71.4855	81.6677	66.0968	87.2734	98.6653	110.506	80.4157	96.3463	61.2879	89.9867	84.6254	122.334	75.7571	80.4308	79.0166	80.9112	101.864	75.1336	115.376	102.044	90.3713
ENSMUSG00000055102.9	ENSMUSG00000055102.9	Zfp819	30.1445	35.2656	13.2194	12.3321	33.802	22.6447	3.49634	5.55844	2.40345	3.176	7.13708	3.7354	6.46707	1.91502	5.04362	2.6674	5.47653	5.07659	3.427	3.85072	9.61397
ENSMUSG00000055202.7	ENSMUSG00000055202.7	Zfp811	596.861	641.277	567.415	355.734	355.378	361.409	146.846	155.636	133.391	128.099	119.291	98.9881	344.602	289.168	284.964	184.94	190.583	203.064	230.752	159.805	177.858
ENSMUSG00000066829.5	ENSMUSG00000066829.5	Zfp810	400.491	388.85	379.294	328.224	350.81	389.489	191.133	190.84	195.881	179.973	184.544	172.762	231.891	167.564	186.614	184.051	179.63	212.202	220.471	184.835	173.051
ENSMUSG00000003929.9	ENSMUSG00000003929.9	Zfp81	1199.75	1161.91	1185.67	837.635	917.222	1039.84	569.903	641.073	590.046	532.51	612.769	568.715	920.171	819.628	791.007	673.074	569.56	691.432	871.601	631.518	682.592
ENSMUSG00000057982.6	ENSMUSG00000057982.6	Zfp809	131.774	153.127	130.16	193.519	239.355	238.222	163.162	135.255	121.374	148.213	199.838	149.416	112.712	98.6234	103.394	104.029	109.531	89.348	133.653	128.999	144.209
ENSMUSG00000074867.3	ENSMUSG00000074867.3	Zfp808	58.5664	76.0995	70.1643	62.6092	67.604	102.354	40.7906	33.3506	40.8586	44.464	39.7637	51.3617	19.4012	44.0454	31.1023	32.8979	37.2404	46.7047	44.5511	35.6192	44.2242
ENSMUSG00000092094.1	ENSMUSG00000092094.1	Zfp804b	524.514	430.612	466.745	388.936	348.069	380.431	170.155	184.355	135.795	140.803	164.153	119.533	340.907	318.851	319.429	249.847	219.061	262.967	247.887	194.461	212.469
ENSMUSG00000070866.4	ENSMUSG00000070866.4	Zfp804a	1863.79	1762.35	1777.49	1548.16	1663.61	1480.06	5359.88	5347.22	5079.68	5430.96	4754.31	5136.17	5321.47	5138.95	5772.42	5039.61	5790.89	5348.7	6326.25	5568.14	6637.48
ENSMUSG00000039841.8	ENSMUSG00000039841.8	Zfp800	655.427	711.809	715.879	790.204	813.989	907.6	608.362	584.563	626.097	671.195	740.217	716.263	627.305	632.914	621.205	577.048	633.087	520.858	735.664	589.16	833.531
ENSMUSG00000074194.3	ENSMUSG00000074194.3	Zfp791	132.636	115.077	156.598	135.653	106.887	109.6	102.559	83.3766	80.5154	84.6934	87.6841	54.1633	141.352	124.476	106.757	93.359	97.4823	96.4553	122.23	81.8278	91.3327
ENSMUSG00000011427.8	ENSMUSG00000011427.8	Zfp790	1118.79	1151.7	1121.61	1036.85	1011.32	968.287	1116.5	960.684	878.459	1165.59	1218.4	1066.46	1024.57	1084.86	1075.13	749.54	882.817	996.027	1141.19	832.718	1331.53
ENSMUSG00000074165.4	ENSMUSG00000074165.4	Zfp788	1825.89	2068.61	1699.2	1734.09	1801.56	1894.91	1341.43	1454.46	1326.7	1738.33	1517.14	1650.11	1629.7	1471.69	1604.71	1374.6	1540	1410.28	1930.55	1351.6	1638.22
ENSMUSG00000046792.7	ENSMUSG00000046792.7	Zfp787	394.462	343.376	397.597	351.94	408.365	425.72	480.163	326.095	521.548	413.939	330.345	283.89	238.358	473.967	380.793	556.598	385.548	567.563	268.449	515.996	353.794
ENSMUSG00000051499.6	ENSMUSG00000051499.6	Zfp786	502.982	445.46	445.39	317.789	315.181	306.156	212.111	179.723	221.117	208.557	200.858	155.953	258.683	281.508	299.255	293.414	288.066	300.534	246.744	238.745	266.307
ENSMUSG00000043290.6	ENSMUSG00000043290.6	Zfp784	165.364	144.775	158.632	143.242	137.035	149.455	123.537	130.623	114.164	114.336	108.076	96.1865	84.9957	149.371	124.409	126.257	113.912	130.976	117.66	131.887	125.943
ENSMUSG00000072653.5	ENSMUSG00000072653.5	Zfp783	157.613	181.896	135.244	156.523	195.503	176.629	23.3089	25.013	38.4551	22.232	11.2154	28.0155	36.9547	53.6205	43.7113	55.1263	32.8592	62.9497	39.9817	47.1713	22.1121
ENSMUSG00000063047.6	ENSMUSG00000063047.6	Zfp780b	828.543	909.482	766.722	740.876	735.422	760.862	576.895	585.489	547.985	548.39	589.319	722.8	691.052	692.279	673.323	553.93	623.23	579.747	863.605	587.235	753.735
ENSMUSG00000055150.7	ENSMUSG00000055150.7	Zfp78	117.133	136.422	117.957	108.143	93.1839	67.9341	59.4377	50.026	64.893	68.8134	69.3316	53.2294	65.5945	77.5582	61.364	50.6806	55.8606	60.9191	76.5364	42.3579	62.4908
ENSMUSG00000071477.4	ENSMUSG00000071477.4	Zfp777	1149.8	1079.31	1255.84	1068.15	1091.71	979.157	1703.88	1295.12	1657.18	1591.18	1188.83	1173.85	1172.39	1569.36	1471.9	1779.16	1372.42	1805.24	1164.04	1728.01	1521.89
ENSMUSG00000007216.4	ENSMUSG00000007216.4	Zfp775	342.786	352.656	345.737	302.611	295.996	254.526	283.203	215.853	258.37	265.725	282.424	179.299	199.555	274.805	274.036	280.966	214.68	353.331	196.482	257.036	214.391
ENSMUSG00000063535.6	ENSMUSG00000063535.6	Zfp773	176.561	208.81	165.75	116.681	124.245	117.752	66.4304	59.29	60.0861	47.64	82.5862	59.7664	126.57	99.581	100.872	86.246	73.3856	87.3174	110.806	58.7235	90.3713
ENSMUSG00000066838.5	ENSMUSG00000066838.5	Zfp772	393.601	427.828	415.901	380.398	422.068	407.605	240.082	290.892	240.345	213.851	251.837	251.206	327.973	256.612	275.718	275.631	265.064	272.105	355.266	241.633	304.763
ENSMUSG00000054716.3	ENSMUSG00000054716.3	Zfp771	253.214	179.112	202.358	186.879	225.651	165.759	329.821	147.299	390.56	266.784	176.388	153.151	142.275	230.76	193.339	356.543	224.538	518.828	137.08	400.475	150.939
ENSMUSG00000040321.3	ENSMUSG00000040321.3	Zfp770	1544.26	1570.25	1541.58	1469.42	1519.26	1818.82	1440.49	1711.07	1517.78	1568.94	1594.63	1622.1	1654.65	1626.81	1592.94	1567.54	1688.96	1527.04	1949.97	1453.65	1840.11
ENSMUSG00000047371.5	ENSMUSG00000047371.5	Zfp768	787.202	658.91	812.482	642.219	689.743	652.167	724.907	541.948	684.982	678.606	534.261	447.314	486.878	683.662	585.059	705.972	538.891	688.386	358.693	699.868	616.255
ENSMUSG00000045757.6	ENSMUSG00000045757.6	Zfp764	165.364	141.99	147.447	142.294	140.689	100.542	219.104	190.84	146.61	220.203	155.996	169.961	190.317	177.139	179.889	212.503	198.251	165.497	151.931	181.947	220.16
ENSMUSG00000067430.6	ENSMUSG00000067430.6	Zfp763	1022.33	1188.82	1068.73	926.806	1036.9	1028.07	779.683	830.06	898.888	867.048	779.981	901.165	1079.08	856.971	1007.04	906.916	960.584	923.94	1256.57	884.703	1023.89
ENSMUSG00000067928.5	ENSMUSG00000067928.5	Zfp760	524.514	580.027	458.61	435.419	513.425	615.936	144.515	201.957	180.258	205.381	244.7	200.778	296.561	254.697	210.991	188.496	196.06	188.849	270.733	223.342	189.395
ENSMUSG00000057396.5	ENSMUSG00000057396.5	Zfp759	509.011	538.265	498.268	471.466	475.055	519.017	153.839	199.177	216.31	264.667	232.465	266.147	306.724	275.763	282.442	237.399	266.16	333.024	390.679	269.55	324.952
ENSMUSG00000044501.10	ENSMUSG00000044501.10	Zfp758	327.283	371.217	308.113	354.786	404.71	659.414	425.387	506.744	472.277	518.747	503.674	662.099	478.563	456.732	511.086	389.44	536.7	509.69	607.722	422.617	642.213
ENSMUSG00000039238.6	ENSMUSG00000039238.6	Zfp750	35.3121	31.5534	22.3712	42.6881	36.5427	42.572	69.9267	59.29	32.4465	81.5174	31.6071	60.7002	25.8683	22.0227	30.2617	50.6806	33.9545	33.5055	27.416	47.1713	44.2242
ENSMUSG00000054381.4	ENSMUSG00000054381.4	Zfp747	223.93	223.658	243.033	220.081	240.268	227.353	215.607	188.987	203.091	222.32	169.251	231.595	144.123	247.037	240.412	209.836	193.869	216.263	217.044	232.969	256.693
ENSMUSG00000057691.6	ENSMUSG00000057691.6	Zfp746	1117.07	1057.04	1198.89	1044.44	1106.33	1051.62	1320.45	976.433	1132.02	1168.77	1148.05	1041.24	905.389	1016.87	1052.43	1144.31	943.059	1086.39	847.612	1115.75	1132.53
ENSMUSG00000046897.9	ENSMUSG00000046897.9	Zfp740	3602.7	3677.83	3461.44	4188.18	4671.98	4377.67	4615.16	4458.8	3897.19	4473.93	4660.51	4346.14	3416.46	3272.77	3468.33	3133.31	3494.03	3335.32	4142.11	3856.5	4396.47
ENSMUSG00000059975.7	ENSMUSG00000059975.7	Zfp74	1210.95	1213.88	1266.01	987.518	1018.63	990.026	1054.73	1111.69	1099.58	1111.6	1005.31	905.834	1600.14	1534.89	1605.55	1240.34	1391.04	1364.59	1569.57	1257.26	1571.88
ENSMUSG00000048280.10	ENSMUSG00000048280.10	Zfp738	1123.1	1077.46	1029.08	1134.55	1169.37	1374.08	726.072	699.437	692.192	857.52	782.02	968.402	793.601	640.574	728.802	608.167	622.134	747.274	915.01	725.861	906.597
ENSMUSG00000058093.6	ENSMUSG00000058093.6	Zfp729b	732.942	821.318	722.997	776.923	819.47	1026.26	392.755	402.06	406.182	497.574	444.538	554.707	500.736	432.794	471.578	443.678	466.601	517.812	689.97	382.184	603.757
ENSMUSG00000021510.8	ENSMUSG00000021510.8	Zfp729a	797.537	807.397	753.503	865.145	916.308	1019.92	532.608	539.169	487.899	528.275	579.123	691.983	562.635	481.627	490.912	486.356	501.651	620.36	755.083	560.28	708.549
ENSMUSG00000069184.2	ENSMUSG00000069184.2	Zfp72	197.231	197.673	187.105	150.831	126.986	172.1	116.545	112.095	117.769	123.864	123.37	152.218	178.306	195.332	200.063	112.92	135.818	159.405	198.766	137.663	153.823
ENSMUSG00000030469.8	ENSMUSG00000030469.8	Zfp719	936.202	1054.26	936.54	932.498	1025.94	1064.3	769.194	670.718	751.077	815.174	862.567	955.328	676.27	646.319	776.717	631.285	615.562	757.428	1045.24	734.525	993.123
ENSMUSG00000012640.9	ENSMUSG00000012640.9	Zfp715	1471.91	1560.97	1462.26	1318.59	1283.56	1306.15	759.87	758.727	818.373	756.947	725.943	864.745	1063.37	865.588	970.055	860.681	947.44	858.959	1113.78	829.83	943.13
ENSMUSG00000090641.1	ENSMUSG00000090641.1	Zfp712	434.081	488.15	433.188	370.912	395.575	434.778	330.986	348.329	341.289	299.603	279.366	384.746	452.695	405.026	440.476	336.982	438.123	442.679	539.182	325.386	461.47
ENSMUSG00000025529.8	ENSMUSG00000025529.8	Zfp711	1549.43	1633.35	1493.79	1098.51	1104.5	1307.96	837.955	910.658	782.321	724.128	678.023	860.076	1736.87	1396.05	1618.16	1274.13	1507.14	1397.08	1647.25	1037.77	1181.56
ENSMUSG00000048897.8	ENSMUSG00000048897.8	Zfp710	782.034	656.126	838.92	707.674	821.297	765.391	627.009	514.156	569.616	700.838	591.358	432.372	271.617	423.219	379.112	517.476	303.4	446.74	259.31	489.041	488.389
ENSMUSG00000056019.6	ENSMUSG00000056019.6	Zfp709	377.237	399.058	369.125	322.532	394.661	418.474	231.924	244.571	228.327	262.549	250.817	268.949	379.709	279.593	337.922	252.514	260.683	261.952	354.124	232.006	327.836
ENSMUSG00000058883.7	ENSMUSG00000058883.7	Zfp708	229.098	283.053	222.695	229.567	217.429	307.062	111.883	175.091	158.627	175.739	167.212	183.968	184.773	171.394	191.657	128.924	155.534	177.681	207.905	147.29	206.7
ENSMUSG00000034429.8	ENSMUSG00000034429.8	Zfp707	350.537	344.304	349.804	324.43	344.415	292.57	351.964	299.229	334.079	275.253	284.464	195.175	269.769	433.752	396.764	414.336	384.453	398.005	211.332	383.147	294.187
ENSMUSG00000062397.7	ENSMUSG00000062397.7	Zfp706	4722.35	4848.09	4740.66	4914.82	4671.98	5177.48	6813.19	7745.69	6200.89	6831.58	6669.09	5872.05	7504.57	6019.86	6692.04	6043.44	6924.53	5148.68	7175	6708.92	7012.43
ENSMUSG00000040209.7	ENSMUSG00000040209.7	Zfp704	8372.42	7223.88	7781.11	6134.75	5836.78	5952.84	3509.16	4097.5	3262.68	2810.76	3356.47	2891.2	6624.12	5664.62	4847.76	4694.63	4614.53	5004.5	5118.8	4077.91	4322.44
ENSMUSG00000085795.1	ENSMUSG00000085795.1	Zfp703	254.075	190.249	247.1	203.954	240.268	230.07	1540.72	830.06	1343.53	1196.29	851.352	849.803	386.176	801.435	579.175	989.606	605.705	1030.55	413.525	1212.98	676.823
ENSMUSG00000033669.6	ENSMUSG00000033669.6	Zfp7	388.433	361.009	336.585	328.224	311.527	317.026	278.541	248.277	222.319	269.96	235.524	264.279	273.465	328.426	359.778	266.74	246.444	269.059	289.011	254.148	300.917
ENSMUSG00000050064.7	ENSMUSG00000050064.7	Zfp697	835.433	810.181	816.549	574.866	599.3	589.668	523.285	565.108	535.968	429.819	396.618	390.349	660.565	698.024	611.959	561.932	582.703	655.896	669.408	508.295	572.031
ENSMUSG00000037243.10	ENSMUSG00000037243.10	Zfp692	495.231	519.704	565.382	471.466	531.696	633.146	243.578	260.32	275.194	283.723	223.289	279.221	208.794	283.423	289.167	265.851	216.871	357.392	258.168	262.812	294.187
ENSMUSG00000045268.6	ENSMUSG00000045268.6	Zfp691	147.277	154.055	129.143	186.879	205.553	176.629	279.707	267.732	259.572	314.424	232.465	262.412	134.885	193.417	219.397	226.729	211.394	191.895	178.204	209.864	260.538
ENSMUSG00000064141.7	ENSMUSG00000064141.7	Zfp69	62.8728	51.9704	61.0124	70.1982	47.5055	54.3473	37.2942	27.7922	31.2448	27.5253	16.3133	16.8093	28.6399	36.3853	27.7399	32.0088	39.431	40.6127	13.708	39.4699	25.9577
ENSMUSG00000048921.5	ENSMUSG00000048921.5	Zfp689	254.936	220.874	250.151	196.365	201.898	194.744	181.809	136.182	188.67	137.627	119.291	101.79	104.397	228.845	189.136	175.159	125.96	203.064	98.2408	184.835	136.518
ENSMUSG00000045251.6	ENSMUSG00000045251.6	Zfp688	266.133	243.147	297.944	251.385	250.318	240.034	305.347	246.424	284.808	364.181	311.992	254.941	239.281	371.514	316.067	289.858	285.875	351.3	155.358	339.826	289.38
ENSMUSG00000019338.6	ENSMUSG00000019338.6	Zfp687	1513.25	1453.31	1610.73	1646.81	1794.25	1661.22	2622.25	2334.54	2142.67	2543.98	2421.51	2140.38	2009.41	2104.61	2187.25	2496.69	2166.52	2232.69	1892.85	2534.74	2295.82
ENSMUSG00000049410.8	ENSMUSG00000049410.8	Zfp683	0.861271	0	0	0	0	0	1.16545	0	0	0	4.07833	0	0	0	0.840603	0	1.09531	0	0	0	0
ENSMUSG00000058291.7	ENSMUSG00000058291.7	Zfp68	2235	2362.8	2159.84	1917.17	1938.59	2105.96	1946.29	2111.28	2000.87	2366.12	2008.58	2252.45	2284.72	2049.07	2151.94	1914.3	2194.99	1941.29	2516.56	1859.9	2356.38
ENSMUSG00000062743.3	ENSMUSG00000062743.3	Zfp677	201.537	193.033	148.463	180.239	175.405	202.897	61.7686	100.978	122.576	78.3414	126.428	143.813	137.656	158.947	162.236	112.031	111.721	114.731	130.226	116.484	147.094
ENSMUSG00000049755.8	ENSMUSG00000049755.8	Zfp672	1031.8	1036.62	1041.28	1191.47	1182.16	1125.89	996.456	970.874	957.773	1081.96	977.78	816.185	928.486	958.467	1073.45	1066.07	1079.97	1038.67	889.879	946.314	958.512
ENSMUSG00000049728.8	ENSMUSG00000049728.8	Zfp668	595.138	538.265	574.533	520.795	564.585	585.139	867.091	689.247	783.523	857.52	690.258	599.532	468.4	748.772	588.422	766.433	571.75	730.014	414.668	827.905	603.757
ENSMUSG00000054893.8	ENSMUSG00000054893.8	Zfp667	731.219	781.412	693.508	641.27	639.497	580.61	575.73	682.762	582.835	737.891	668.846	628.481	618.067	606.103	611.959	489.913	588.18	509.69	748.229	559.317	620.101
ENSMUSG00000079215.2	ENSMUSG00000079215.2	Zfp664	2259.11	2262.57	2256.44	2730.14	2716.95	2715.55	3172.34	3382.31	3064.39	3253.28	4194.56	2926.69	3020.12	2540.27	2565.52	2273.51	2821.51	2286.5	3061.46	2642.56	2969.75
ENSMUSG00000056824.8	ENSMUSG00000056824.8	Zfp663	62.8728	65.891	52.8774	11.3835	13.7035	15.3984	0	3.70563	3.60517	1.05867	0	0.93385	19.4012	21.0652	19.3339	5.3348	13.1437	5.07659	1.14233	4.8134	1.92279
ENSMUSG00000034800.9	ENSMUSG00000034800.9	Zfp661	373.792	374.001	358.956	365.22	400.143	449.271	243.578	254.762	222.319	255.139	263.052	261.478	263.302	269.06	261.427	200.055	237.682	278.197	273.018	226.23	260.538
ENSMUSG00000056592.7	ENSMUSG00000056592.7	Zfp658	553.797	557.753	489.116	353.837	373.649	346.011	264.556	230.675	275.194	208.557	246.739	218.521	358.46	377.259	454.766	270.297	258.492	398.005	352.981	239.707	373.983
ENSMUSG00000007812.9	ENSMUSG00000007812.9	Zfp655	1376.31	1324.32	1231.43	1532.98	1573.16	1573.35	1864.71	1911.18	1814.6	1878.08	1767.96	2034.86	1601.06	1566.49	1729.12	1662.68	1698.82	1766.65	2370.34	1854.12	2062.2
ENSMUSG00000047141.4	ENSMUSG00000047141.4	Zfp654	492.647	461.237	465.728	520.795	532.61	687.493	579.226	679.982	605.668	784.472	785.079	779.765	587.579	517.055	478.303	516.587	479.744	522.889	734.521	599.75	699.897
ENSMUSG00000038895.8	ENSMUSG00000038895.8	Zfp653	312.641	273.773	335.568	282.69	331.625	356.88	303.016	201.03	258.37	314.424	219.21	217.587	146.895	263.315	210.991	264.073	232.205	250.784	121.087	278.215	196.125
ENSMUSG00000086191.1	ENSMUSG00000086191.1	Zfp652os	12.9191	8.35238	10.1687	12.3321	17.3578	15.3984	27.9707	12.0433	22.8327	31.76	19.3721	30.817	11.0864	15.3201	15.1308	16.0044	9.85776	17.2604	12.5657	17.3282	18.2665
ENSMUSG00000075595.3	ENSMUSG00000075595.3	Zfp652	3315.03	3194.32	3428.9	3563.98	3723.7	3689.27	1631.62	1862.08	1456.49	1345.57	2560.17	1302.72	2054.68	1832.67	1690.45	1736.48	1768.92	1675.28	1983.09	1827.17	1781.47
ENSMUSG00000013419.6	ENSMUSG00000013419.6	Zfp651	3066.13	2622.65	3216.37	3012.83	3314.42	3134.03	5349.39	3984.48	4905.43	4713.19	3647.05	3319.84	2276.41	3756.31	3238	4458.12	3775.52	4855.25	2659.36	5386.19	4119.58
ENSMUSG00000071281.4	ENSMUSG00000071281.4	Zfp65	616.67	652.414	575.55	623.246	614.831	732.782	319.332	327.022	394.165	354.653	382.344	397.82	380.633	383.004	417.78	316.532	350.498	379.729	468.357	280.14	450.895
ENSMUSG00000066797.4	ENSMUSG00000066797.4	Zfp648	46.5086	44.546	34.5737	40.7908	47.5055	40.7605	191.133	168.606	180.258	174.68	107.056	98.9881	64.6707	106.284	95.8287	120.922	107.34	168.543	93.6715	208.902	130.75
ENSMUSG00000054967.6	ENSMUSG00000054967.6	Zfp647	323.838	271.916	348.788	191.622	183.627	168.477	113.048	121.359	157.426	83.6347	102.978	98.0542	166.296	246.08	260.587	242.733	188.393	219.309	126.799	162.693	164.399
ENSMUSG00000049739.8	ENSMUSG00000049739.8	Zfp646	1816.42	1711.31	1827.32	1922.86	1965.08	1758.13	1357.74	1273.81	1267.82	1342.39	1564.04	1278.44	1219.5	1246.68	1272.67	1300.8	1071.21	1397.08	1169.75	1222.6	1551.69
ENSMUSG00000049606.9	ENSMUSG00000049606.9	Zfp644	7566.27	7938.47	7348.94	7072.94	7377.97	7566.95	5041.72	5045.21	5085.69	5816.32	5590.37	5541.46	5489.62	5250.02	5213.42	5048.5	5204.9	5387.28	6402.79	5152.26	6034.69
ENSMUSG00000022987.5	ENSMUSG00000022987.5	Zfp641	1061.95	1109.94	1148.05	676.369	771.051	704.703	433.546	512.303	407.384	389.589	360.932	358.598	840.719	828.245	798.572	560.154	641.85	615.283	566.598	454.385	605.68
ENSMUSG00000027551.8	ENSMUSG00000027551.8	Zfp64	654.566	531.768	713.845	652.654	688.83	572.458	848.444	497.48	711.42	688.134	487.361	457.586	399.11	701.854	577.494	677.52	592.561	750.32	343.843	731.637	485.505
ENSMUSG00000027667.8	ENSMUSG00000027667.8	Zfp639	780.312	825.958	745.368	779.769	787.495	851.441	644.491	824.502	642.922	715.659	706.571	716.263	938.648	686.534	816.225	775.324	818.194	697.524	813.342	737.413	761.426
ENSMUSG00000030016.7	ENSMUSG00000030016.7	Zfp638	6462.98	6965.89	6368.68	5901.39	5996.66	6137.62	3751.57	3528.68	3835.9	4594.62	5823.86	3723.26	5439.73	5036.5	5932.13	4602.16	5117.27	4640.01	4760.11	4144.34	7097.03
ENSMUSG00000059689.8	ENSMUSG00000059689.8	Zfp637	1002.52	1026.41	1021.96	881.272	912.654	894.919	1224.88	1381.27	1246.19	1369.92	1231.66	1215.87	1428.3	1275.4	1463.49	1291.02	1353.8	1098.57	1291.98	1268.81	1485.36
ENSMUSG00000045639.8	ENSMUSG00000045639.8	Zfp629	2825.83	2577.17	2806.57	2454.09	2527.84	2318.82	1619.97	1553.58	1410.82	1315.92	1364.2	1228.01	2190.49	2533.57	2493.23	2099.24	1926.64	2474.33	1812.89	1849.31	1997.78
ENSMUSG00000074406.3	ENSMUSG00000074406.3	Zfp628	270.439	216.234	280.657	232.413	258.54	233.693	481.329	266.805	475.882	405.469	278.346	250.272	157.981	298.743	264.79	411.669	289.161	376.683	127.941	472.676	273.998
ENSMUSG00000030604.7	ENSMUSG00000030604.7	Zfp626	127.468	128.998	119.991	149.883	139.776	125.905	89.7393	74.1125	97.3395	92.104	131.526	111.128	85.9196	116.816	103.394	84.4677	96.387	85.2868	135.938	91.4546	116.329
ENSMUSG00000050846.7	ENSMUSG00000050846.7	Zfp623	686.433	689.536	704.693	634.63	655.028	621.371	708.591	640.147	677.772	633.083	607.671	600.465	719.692	734.41	754.861	633.952	642.945	674.171	740.233	611.302	729.7
ENSMUSG00000052253.5	ENSMUSG00000052253.5	Zfp622	695.907	657.054	754.52	702.931	717.151	609.595	1433.5	1299.75	1303.87	1514.95	1324.44	1423.19	1300.8	1278.27	1443.31	1326.59	1378.99	1689.49	1330.82	1383.37	1461.32
ENSMUSG00000046311.5	ENSMUSG00000046311.5	Zfp62	2183.32	2401.77	2383.55	2317.49	2569.87	2679.32	1322.78	1361.82	1250.99	1411.2	1466.16	1484.82	2011.26	1763.73	1800.57	1527.53	1606.82	1571.71	1965.96	1486.38	1807.43
ENSMUSG00000068959.4	ENSMUSG00000068959.4	Zfp619	416.855	518.776	409.8	433.521	457.697	412.134	188.802	206.589	171.846	193.736	215.132	196.108	338.135	240.335	282.442	278.299	255.206	260.937	262.737	257.998	236.504
ENSMUSG00000028358.9	ENSMUSG00000028358.9	Zfp618	1897.38	1658.41	1942.23	1237.01	1278.99	1272.63	727.238	594.753	522.749	537.803	582.182	477.197	996.852	1183.48	1063.36	917.586	782.049	887.388	701.394	692.167	711.433
ENSMUSG00000066880.8	ENSMUSG00000066880.8	Zfp617	2135.09	2164.19	2077.47	2016.78	2092.98	2273.53	1657.26	1847.25	1731.68	1925.72	1735.33	1601.55	2177.55	1929.38	2030.9	1788.05	2199.38	1882.4	2107.61	1960.98	1992.01
ENSMUSG00000044676.8	ENSMUSG00000044676.8	Zfp612	1028.36	971.66	983.316	1402.07	1575.9	1513.57	2741.13	2158.53	2237.61	2810.76	2703.93	2854.78	1542.86	1608.62	1830.83	1958.76	2044.94	2037.74	2035.64	2192.99	2316
ENSMUSG00000050605.10	ENSMUSG00000050605.10	Zfp61	802.705	847.303	865.359	747.516	806.68	692.022	652.649	694.805	657.342	672.254	566.888	532.294	683.661	842.608	841.443	797.553	720.712	728.999	736.806	764.368	771.04
ENSMUSG00000040524.8	ENSMUSG00000040524.8	Zfp609	1643.31	1471.88	1604.63	1547.21	1567.68	1485.49	2407.81	1713.85	1613.91	1927.83	2387.86	1637.04	1658.34	1634.47	1543.35	1676.02	1296.84	1328.04	1487.32	1712.61	1963.17
ENSMUSG00000052713.7	ENSMUSG00000052713.7	Zfp608	3423.55	3224.02	3319.07	3006.19	3176.47	3114.1	1092.02	1023.68	1146.44	861.755	1362.16	909.57	1943.82	1785.75	1673.64	1661.79	1455.66	1645.83	1497.6	1447.87	1340.19
ENSMUSG00000057093.8	ENSMUSG00000057093.8	Zfp607b	703.659	655.198	636.563	649.808	670.559	725.536	557.083	580.857	528.758	566.387	594.417	560.31	704.91	652.064	699.381	581.493	720.712	631.528	801.919	596.862	704.704
ENSMUSG00000020420.7	ENSMUSG00000020420.7	Zfp607a	103.353	107.653	90.5017	95.8111	99.5789	90.5788	46.6178	63.9221	58.8844	48.6987	59.1358	52.2956	53.5843	62.2381	60.5234	57.7937	50.3841	54.8272	77.6788	43.3206	35.5717
ENSMUSG00000030386.10	ENSMUSG00000030386.10	Zfp606	1533.92	1633.35	1539.55	1390.68	1554.89	1713.75	638.664	643.853	653.737	664.843	756.53	635.952	943.268	856.971	888.517	766.433	791.907	940.185	919.58	688.316	803.728
ENSMUSG00000023284.8	ENSMUSG00000023284.8	Zfp605	827.682	898.345	837.904	758.9	797.544	730.065	524.45	597.532	472.277	485.928	538.34	518.287	818.546	721.004	732.165	596.609	718.521	643.712	743.66	570.869	590.298
ENSMUSG00000066007.8	ENSMUSG00000066007.8	Zfp600	14.6416	4.64021	9.15186	13.2807	10.0492	16.3042	25.6398	21.3074	13.2189	17.9973	25.4896	17.7431	38.8024	29.6828	18.4933	16.0044	38.3357	44.674	34.27	34.6565	35.5717
ENSMUSG00000037640.9	ENSMUSG00000037640.9	Zfp60	2426.2	2550.26	2393.72	2032.9	2199.87	2362.3	1475.45	1467.43	1385.59	1359.33	1694.55	1635.17	2003.87	1875.76	1951.88	1542.65	1554.24	1640.75	2144.16	1451.72	1907.41
ENSMUSG00000062794.7	ENSMUSG00000062794.7	Zfp599	383.266	425.971	356.923	379.45	366.341	384.054	469.674	488.216	528.758	490.163	391.52	477.197	425.902	542.908	513.608	585.05	588.18	574.67	694.54	495.78	647.981
ENSMUSG00000041130.8	ENSMUSG00000041130.8	Zfp598	1297.07	1201.81	1351.42	1233.21	1367.61	1335.13	1671.25	1181.17	1391.59	1501.19	1113.38	1100.08	849.033	1292.64	1191.97	1402.16	1216.89	1508.76	924.149	1481.56	1241.16
ENSMUSG00000039789.6	ENSMUSG00000039789.6	Zfp597	1237.65	1296.48	1261.94	1176.29	1072.53	1279.88	914.874	1074.63	985.413	1089.37	952.29	900.231	1347.92	1219.87	1271.83	1051.84	1251.94	1047.81	1330.82	1080.13	1198.86
ENSMUSG00000057842.6	ENSMUSG00000057842.6	Zfp595	177.422	170.76	150.497	173.598	209.207	219.201	40.7906	53.7316	43.262	59.2854	80.547	59.7664	51.7365	68.9407	40.3489	42.6784	37.2404	59.9038	85.6751	58.7235	64.4136
ENSMUSG00000028840.10	ENSMUSG00000028840.10	Zfp593	76.6531	88.164	87.4511	91.0679	88.6161	84.2383	161.997	141.74	143.005	134.451	132.546	99.9219	77.6048	60.3231	66.4076	69.3524	97.4823	89.348	74.2518	114.559	72.1047
ENSMUSG00000005621.9	ENSMUSG00000005621.9	Zfp592	2352.99	2147.49	2223.9	2244.45	2203.52	2137.66	2858.84	2668.05	2474.35	2752.53	2565.27	2296.34	2164.62	2021.3	2117.48	2352.65	2342.86	2555.56	2677.63	2831.24	2989.94
ENSMUSG00000078779.2	ENSMUSG00000078779.2	Zfp59	608.919	616.22	571.483	519.846	500.635	500.901	402.079	393.723	356.912	412.88	439.44	374.474	438.837	450.987	464.013	405.445	422.788	458.924	510.624	314.796	507.617
ENSMUSG00000030443.9	ENSMUSG00000030443.9	Zfp583	368.624	401.842	357.939	339.608	324.316	375.902	273.88	323.316	308.843	246.669	274.268	219.455	290.094	361.938	406.011	351.208	271.636	370.591	341.558	309.02	322.068
ENSMUSG00000055633.5	ENSMUSG00000055633.5	Zfp580	346.231	296.046	356.923	240.002	257.626	242.751	303.016	283.48	338.886	215.968	217.171	196.108	396.339	380.131	427.867	384.106	345.022	439.633	295.865	357.154	250.925
ENSMUSG00000071291.3	ENSMUSG00000071291.3	Zfp58	247.185	260.78	249.134	251.385	298.737	350.54	216.773	214	174.25	205.381	206.975	217.587	216.185	257.57	275.718	172.492	216.871	210.171	244.46	203.125	215.353
ENSMUSG00000051550.9	ENSMUSG00000051550.9	Zfp579	463.364	406.483	486.065	480.004	565.498	460.14	524.45	264.952	515.539	386.413	317.09	255.875	323.353	530.46	499.318	634.841	363.642	762.504	201.051	560.28	327.836
ENSMUSG00000066721.3	ENSMUSG00000066721.3	Zfp575	105.936	94.6603	94.5692	43.6367	57.5548	44.3836	45.4524	45.3939	38.4551	23.2907	34.6658	16.8093	67.4423	106.284	94.1475	85.3568	66.8137	56.8578	39.9817	44.2833	42.3014
ENSMUSG00000045252.9	ENSMUSG00000045252.9	Zfp574	907.78	750.786	901.967	830.046	873.371	792.564	1090.86	775.402	1114	1034.32	740.217	662.099	520.137	978.574	812.022	995.83	902.533	1071.16	516.335	1174.47	821.033
ENSMUSG00000036036.9	ENSMUSG00000036036.9	Zfp57	2612.24	2783.2	2620.48	1208.55	1412.38	1375.89	141.019	167.68	157.426	86.8107	107.056	115.797	624.534	550.568	594.306	443.678	380.071	416.281	330.135	207.939	223.044
ENSMUSG00000074221.4	ENSMUSG00000074221.4	Zfp568	454.751	415.763	441.323	498.976	441.253	430.249	210.946	197.325	163.434	184.208	275.287	180.233	263.302	299.7	254.703	198.277	170.868	224.385	211.332	166.544	186.511
ENSMUSG00000078768.1	ENSMUSG00000078768.1	Zfp566	117.133	130.854	142.362	92.0166	103.233	95.1077	92.0702	81.5238	73.3051	92.104	82.5862	85.9142	129.341	121.604	121.047	88.0242	102.959	81.2255	102.81	87.6039	119.213
ENSMUSG00000067424.5	ENSMUSG00000067424.5	Zfp563	609.78	697.888	617.242	572.021	530.783	513.582	321.663	294.597	292.019	268.901	359.913	297.898	436.065	362.896	421.142	360.099	297.923	349.27	400.96	281.103	395.134
ENSMUSG00000045519.8	ENSMUSG00000045519.8	Zfp560	431.497	448.244	397.597	394.628	405.624	403.981	235.42	269.584	240.345	233.965	287.522	230.661	308.571	277.678	271.515	263.184	282.589	224.385	317.569	243.558	246.118
ENSMUSG00000074500.4	ENSMUSG00000074500.4	Zfp558	385.849	398.13	397.597	155.574	173.578	166.665	53.6105	64.8485	64.893	52.9334	60.1554	49.494	170.915	138.839	138.699	82.6894	111.721	76.1489	115.376	94.3426	95.1783
ENSMUSG00000045598.9	ENSMUSG00000045598.9	Zfp553	1021.47	990.221	1166.35	1001.75	1065.22	874.991	1393.87	1072.78	1129.62	1228.05	1112.36	1049.65	955.278	1371.15	1311.34	1271.46	1093.12	1381.85	860.178	1158.1	1130.6
ENSMUSG00000034071.8	ENSMUSG00000034071.8	Zfp551	325.56	348.944	377.26	296.919	257.626	243.657	292.527	279.775	324.465	295.368	263.052	286.692	349.222	338.958	347.169	314.753	313.258	284.289	398.675	273.401	363.408
ENSMUSG00000078796.2	ENSMUSG00000078796.2	Zfp541	37.0347	58.4667	45.7593	45.534	27.407	37.1373	19.8126	16.6753	27.6396	14.8213	16.3133	14.9416	24.9444	40.2154	34.4647	41.7893	26.2874	35.5361	21.7044	36.5818	23.0735
ENSMUSG00000023882.8	ENSMUSG00000023882.8	Zfp54	74.9306	70.5312	86.4342	44.5853	63.0362	61.5936	47.7832	65.7749	44.4637	55.0507	60.1554	71.9064	61.8991	62.2381	96.6693	59.5719	90.9105	65.9957	76.5364	46.2086	76.9117
ENSMUSG00000043456.8	ENSMUSG00000043456.8	Zfp536	1421.1	1207.38	1354.48	1633.53	1728.47	1595.09	895.062	621.619	838.802	760.123	1245.93	671.438	772.352	1082.94	851.53	985.16	775.477	980.798	622.572	955.941	767.194
ENSMUSG00000062518.6	ENSMUSG00000062518.6	Zfp534	5.16763	4.64021	6.10124	3.7945	10.0492	7.2463	13.9853	16.6753	4.80689	13.7627	20.3917	16.8093	25.8683	17.2352	17.6527	14.2261	20.8108	21.3217	21.7044	10.5895	31.7261
ENSMUSG00000042439.4	ENSMUSG00000042439.4	Zfp532	4903.22	4700.53	4994.88	4702.33	4668.33	4258.11	2502.21	2341.96	2392.63	2123.69	2279.79	1977.89	2749.43	3108.07	2885.79	2819.44	2840.13	3053.06	2478.87	2418.25	2729.4
ENSMUSG00000057409.5	ENSMUSG00000057409.5	Zfp53	180.006	226.442	161.683	169.804	200.985	238.222	123.537	129.697	105.752	123.864	89.7233	137.276	189.393	166.607	193.339	138.705	154.438	161.436	209.047	163.656	168.244
ENSMUSG00000046541.8	ENSMUSG00000046541.8	Zfp526	383.266	321.103	381.327	433.521	469.574	394.924	582.723	465.056	474.68	530.392	448.616	442.645	280.855	399.281	421.983	412.558	378.976	525.935	388.394	444.758	446.088
ENSMUSG00000051184.6	ENSMUSG00000051184.6	Zfp524	86.1271	61.2508	90.5017	104.349	92.2703	92.3904	129.364	104.684	167.039	176.797	117.252	105.525	65.5945	96.7084	90.7851	112.031	147.866	137.068	57.1167	118.41	121.136
ENSMUSG00000024220.7	ENSMUSG00000024220.7	Zfp523	1573.54	1498.79	1655.47	1534.87	1592.35	1510.85	1770.31	1380.35	1761.73	1874.9	1339.73	1250.42	781.591	1292.64	1061.68	1519.53	1399.8	1547.35	828.193	1683.73	1258.47
ENSMUSG00000024420.7	ENSMUSG00000024420.7	Zfp521	4893.74	4610.51	4891.16	4496.48	4329.4	4197.42	2640.9	2943.19	2658.21	2403.17	2330.77	1950.81	4524.17	4099.1	4192.93	4154.92	4146.83	3663.27	3613.21	3142.19	3209.14
ENSMUSG00000051341.4	ENSMUSG00000051341.4	Zfp52	220.485	216.234	198.29	169.804	188.195	206.52	186.471	261.247	215.108	201.147	237.563	302.567	224.5	221.185	295.052	184.051	228.919	212.202	279.872	194.461	291.303
ENSMUSG00000046572.3	ENSMUSG00000046572.3	Zfp518b	2402.09	2385.07	2474.05	1886.81	1804.3	1974.62	1692.23	1795.38	1610.31	1547.77	1439.65	1311.13	2451.02	2335.36	2489.02	2021	2058.08	2110.85	2241.26	1812.73	2167.95
ENSMUSG00000049164.5	ENSMUSG00000049164.5	Zfp518a	893.138	954.028	813.499	879.375	1045.12	1240.93	532.608	565.108	547.985	522.982	790.177	604.201	643.935	635.786	636.336	610.835	658.279	616.298	712.817	572.795	634.522
ENSMUSG00000058881.6	ENSMUSG00000058881.6	Zfp516	1632.97	1428.26	1622.93	2058.51	2133.18	2013.57	3495.17	2446.64	3060.79	3243.76	2752.87	2458.83	1503.13	2247.27	2196.49	2990.16	2329.72	3121.09	1888.28	3196.1	2720.75
ENSMUSG00000043059.8	ENSMUSG00000043059.8	Zfp513	246.324	191.177	220.661	209.646	242.095	221.918	235.42	225.117	258.37	217.027	230.426	161.556	159.829	207.779	185.773	188.496	166.487	180.727	141.65	172.32	161.515
ENSMUSG00000000823.9	ENSMUSG00000000823.9	Zfp512b	4638.81	4327.46	4646.09	3394.18	3578.44	3493.62	3320.35	3450.86	3114.86	2413.76	2156.42	1825.68	4490.92	5185.87	4714.1	4829.77	4403.13	4591.27	3253.37	4043.26	3763.87
ENSMUSG00000062761.4	ENSMUSG00000062761.4	Zfp512	2829.28	2770.21	2833.01	2200.81	2067.4	1897.63	2441.61	2287.3	2296.49	2299.42	2200.26	2037.66	3155.93	3188.51	3232.96	2817.66	3029.62	2967.78	2755.31	2590.57	2602.5
ENSMUSG00000025470.9	ENSMUSG00000025470.9	Zfp511	359.15	399.058	409.8	321.584	341.674	299.816	379.935	355.74	409.787	348.301	303.836	292.295	374.166	344.703	393.402	384.995	384.453	400.035	282.157	372.557	318.222
ENSMUSG00000023892.7	ENSMUSG00000023892.7	Zfp51	231.682	265.42	221.678	234.31	276.811	278.077	111.883	164.9	129.786	146.096	144.781	183.035	169.991	168.522	164.758	160.044	132.532	162.451	183.916	152.103	151.901
ENSMUSG00000044452.4	ENSMUSG00000044452.4	Zfp507	1567.51	1477.44	1460.23	1515.9	1511.95	1389.48	1857.72	1693.47	1749.71	2003	1931.09	1855.56	1438.46	1484.14	1565.2	1455.51	1589.29	1744.32	1816.31	1699.13	2063.16
ENSMUSG00000039081.8	ENSMUSG00000039081.8	Zfp503	448.722	374.001	428.104	312.097	391.92	388.583	540.767	351.108	566.011	384.296	286.503	242.801	516.441	938.359	732.165	1149.65	613.372	1244.78	461.503	945.352	399.941
ENSMUSG00000090659.1	ENSMUSG00000090659.1	Zfp493	152.445	184.68	151.514	149.883	168.096	145.832	88.5738	92.6407	114.164	97.3974	123.37	129.805	133.037	124.476	143.743	90.6916	115.007	122.854	167.923	107.82	136.518
ENSMUSG00000044519.7	ENSMUSG00000044519.7	Zfp488	812.179	838.95	742.317	1625.94	1672.74	1649.44	226.096	203.809	195.881	174.68	910.487	251.206	252.216	94.7934	99.1911	176.048	101.864	153.313	198.766	202.163	175.936
ENSMUSG00000046886.5	ENSMUSG00000046886.5	Zfp474	50.815	77.9556	68.1305	53.123	62.1226	54.3473	1.16545	0.926407	1.20172	0	16.3133	6.53695	3.69547	11.4901	5.04362	2.6674	3.28592	3.04596	6.85401	3.85072	1.92279
ENSMUSG00000048012.12	ENSMUSG00000048012.12	Zfp473	115.41	119.717	98.6367	76.8386	107.801	96.9193	87.4084	76.8918	72.1034	105.867	76.4687	85.9142	69.29	80.4308	100.032	72.9089	64.6231	97.4706	103.952	90.4919	131.711
ENSMUSG00000053600.7	ENSMUSG00000053600.7	Zfp472	252.352	234.795	238.965	200.16	210.121	221.918	124.703	152.857	124.979	121.747	123.37	133.541	205.098	180.969	164.758	203.612	187.297	146.206	201.051	151.141	161.515
ENSMUSG00000043903.2	ENSMUSG00000043903.2	Zfp469	110.243	83.5238	59.9955	137.551	145.257	135.868	92.0702	114.874	91.3309	78.3414	164.153	91.5173	97.9299	121.604	84.0603	112.031	54.7653	98.4859	55.9744	86.6412	110.561
ENSMUSG00000068551.6	ENSMUSG00000068551.6	Zfp467	608.057	577.242	597.921	534.076	570.066	464.669	555.917	442.822	617.685	572.739	462.891	411.828	398.187	447.157	415.258	433.008	376.786	518.828	366.689	568.944	463.393
ENSMUSG00000060206.5	ENSMUSG00000060206.5	Zfp462	5654.24	5133.93	5617.21	4565.73	4619.91	4562.45	3996.31	3730.64	3517.44	3421.61	4200.68	3165.75	5042.46	5011.6	5241.16	4651.06	4427.23	4593.3	4445.97	4104.87	5130.97
ENSMUSG00000051351.7	ENSMUSG00000051351.7	Zfp46	2966.22	2780.42	2930.63	2393.38	2427.35	2166.64	2093.14	2076.08	2248.42	1782.8	1754.7	1380.23	2709.7	2876.36	2840.4	2733.2	2622.16	2646.94	2226.41	2414.4	2207.37
ENSMUSG00000055560.5	ENSMUSG00000055560.5	Zfp459	32.7283	35.2656	40.6749	36.0477	36.5427	43.4778	19.8126	20.3809	12.0172	8.46934	15.2937	16.8093	36.9547	25.8527	31.1023	27.5631	30.6686	14.2145	26.2737	23.1043	18.2665
ENSMUSG00000055480.6	ENSMUSG00000055480.6	Zfp458	499.537	483.51	487.082	502.771	527.128	627.711	346.137	381.68	386.955	362.064	393.559	454.785	445.304	424.177	409.373	316.532	395.406	356.377	462.646	402.4	516.27
ENSMUSG00000055341.7	ENSMUSG00000055341.7	Zfp457	18.0867	12.0646	4.06749	11.3835	19.1849	10.8695	1.16545	2.77922	1.20172	0	0	2.80155	6.46707	1.91502	1.68121	3.55653	0	8.12255	5.71167	3.85072	4.80698
ENSMUSG00000078995.2	ENSMUSG00000078995.2	Zfp456	59.4277	55.6825	52.8774	70.1982	68.5176	96.9193	12.8199	11.1169	19.2276	10.5867	21.4112	13.0739	15.7057	20.1077	22.6963	8.0022	18.6202	11.1685	23.989	15.4029	20.1893
ENSMUSG00000051037.9	ENSMUSG00000051037.9	Zfp455	104.214	108.581	106.772	116.681	95.9246	127.716	40.7906	60.2164	60.0861	61.4027	43.8421	47.6263	52.6604	87.1333	56.3204	36.4545	41.6217	41.6281	52.5474	46.2086	49.0312
ENSMUSG00000048728.8	ENSMUSG00000048728.8	Zfp454	358.289	330.383	335.568	359.529	347.156	355.975	561.745	553.991	566.011	784.472	557.712	625.679	328.897	385.876	442.998	339.649	384.453	426.434	535.755	390.848	642.213
ENSMUSG00000042197.7	ENSMUSG00000042197.7	Zfp451	4141.85	3682.47	3659.73	3775.53	3717.31	4134.92	5463.61	5351.85	4901.83	5031.84	5255.95	5244.5	5762.16	4766.48	4800.68	4976.48	5040.6	4868.45	6408.5	5197.51	5657.82
ENSMUSG00000073176.4	ENSMUSG00000073176.4	Zfp449	408.243	446.388	469.795	410.754	425.722	464.669	270.383	244.571	304.036	282.664	309.953	370.738	290.094	304.488	276.558	251.625	242.063	289.366	408.956	253.185	295.149
ENSMUSG00000033961.8	ENSMUSG00000033961.8	Zfp446	353.982	322.031	343.703	358.58	383.698	367.75	326.325	267.732	326.869	303.837	265.092	230.661	220.804	220.227	216.035	228.507	295.733	266.013	241.033	302.282	288.419
ENSMUSG00000047036.7	ENSMUSG00000047036.7	Zfp445	3577.72	3625.86	3479.74	3293.62	3602.2	3397.61	2742.29	2609.69	2507.99	2810.76	2900.71	3025.67	3521.78	2865.82	3150.58	2865.68	3170.91	3113.98	3809.69	2858.2	3472.56
ENSMUSG00000044876.8	ENSMUSG00000044876.8	Zfp444	961.179	858.439	958.911	755.105	782.014	783.507	984.801	713.333	1154.86	801.411	595.436	726.535	791.754	1070.5	901.967	1129.2	849.958	1367.63	726.525	1068.57	779.693
ENSMUSG00000068130.4	ENSMUSG00000068130.4	Zfp442	336.757	325.743	323.366	305.457	368.168	383.148	150.342	132.476	143.005	115.395	140.702	149.416	216.185	191.502	162.236	120.033	138.009	144.175	229.609	151.141	180.743
ENSMUSG00000050945.7	ENSMUSG00000050945.7	Zfp438	346.231	385.138	365.057	369.015	332.539	322.461	205.118	205.662	181.46	204.323	278.346	169.961	218.033	199.162	242.934	179.605	190.583	183.773	193.055	177.133	264.384
ENSMUSG00000078994.1	ENSMUSG00000078994.1	Zfp429	66.3179	64.963	44.7424	71.1468	62.1226	49.8183	18.6471	26.8658	20.4293	11.6453	21.4112	18.677	27.716	44.0454	28.5805	17.7827	12.0484	15.2298	38.8394	11.5522	32.6875
ENSMUSG00000064264.6	ENSMUSG00000064264.6	Zfp428	860.41	657.054	961.962	556.843	579.202	456.517	488.321	338.138	501.118	344.067	259.994	167.159	516.441	959.424	711.15	780.659	647.326	824.439	266.164	636.332	341.296
ENSMUSG00000059475.7	ENSMUSG00000059475.7	Zfp426	2549.36	2509.43	2309.32	2295.67	2467.55	2273.53	3222.46	3474.95	3016.32	3169.65	2771.23	2778.2	4430.86	3907.59	4253.45	3544.09	3980.34	3412.49	3966.19	3122.93	3773.48
ENSMUSG00000045333.9	ENSMUSG00000045333.9	Zfp423	1955.09	1765.14	2037.81	1623.1	1681.88	1664.84	3343.66	2463.32	3037.95	2952.62	2306.3	2034.86	1744.26	2475.16	2024.17	2988.38	2396.53	2659.12	1582.13	3177.81	2520.78
ENSMUSG00000091515.1	ENSMUSG00000091515.1	Zfp422-ps	74.0693	83.5238	89.4848	70.1982	69.4311	61.5936	103.725	113.022	100.945	81.5174	85.645	98.0542	73.9093	57.4506	55.4798	69.3524	62.4325	90.3633	116.518	84.7158	108.638
ENSMUSG00000059878.6	ENSMUSG00000059878.6	Zfp422	1552.01	1614.79	1629.03	1411.55	1288.13	1478.25	1530.23	1555.44	1432.45	1739.39	1648.67	1443.73	1855.12	1570.32	1721.55	1539.09	1590.39	1491.5	1754.63	1501.78	1831.46
ENSMUSG00000058402.6	ENSMUSG00000058402.6	Zfp420	846.63	982.797	923.321	733.287	744.558	819.738	492.983	557.697	497.513	532.51	562.81	508.948	685.509	555.355	668.279	505.028	598.037	487.353	604.295	552.578	574.915
ENSMUSG00000051176.5	ENSMUSG00000051176.5	Zfp42	0.861271	0	0	0	0	0	0	0	0	0	0	0	3.69547	0	0	0	0	0	1.14233	0	0
ENSMUSG00000092312.1	ENSMUSG00000092312.1	Zfp419	0.861271	0.928042	0	0.948624	4.56784	0.905788	0	0	1.20172	0	7.13708	0	0	0	0	0	0	0	0	0	0.961397
ENSMUSG00000034538.7	ENSMUSG00000034538.7	Zfp418	262.688	250.571	240.999	239.053	250.318	280.794	266.887	275.143	304.036	289.016	248.778	326.847	251.292	311.19	372.387	232.953	234.396	278.197	324.423	249.334	341.296
ENSMUSG00000073423.3	ENSMUSG00000073423.3	Zfp414	523.653	472.374	588.77	441.11	476.882	427.532	539.601	448.381	561.204	526.158	429.244	407.158	376.938	641.531	590.103	593.052	559.702	537.103	335.846	582.421	501.849
ENSMUSG00000042472.9	ENSMUSG00000042472.9	Zfp410	987.878	1028.27	1063.65	1187.68	1170.28	1125.89	2074.49	2027.9	1766.53	2252.84	2166.61	1910.66	1822.79	1697.66	1670.28	1768.49	2043.84	1530.08	1855.15	1711.65	2053.54
ENSMUSG00000047003.7	ENSMUSG00000047003.7	Zfp41	2247.92	2183.68	2277.8	1917.17	1803.38	1657.59	1283.16	1436.86	1398.81	1043.85	1124.6	866.613	2047.29	1704.37	1885.47	1562.21	1875.17	1508.76	1650.67	1604.79	1540.16
ENSMUSG00000075040.3	ENSMUSG00000075040.3	Zfp408	739.832	740.578	786.043	663.088	729.94	733.688	371.777	349.255	353.306	317.6	350.736	256.809	378.785	454.817	498.477	514.808	414.026	440.648	297.007	395.661	361.485
ENSMUSG00000048410.9	ENSMUSG00000048410.9	Zfp407	1590.77	1598.09	1498.87	1598.43	1396.84	1416.65	2244.65	1965.83	2190.74	2277.19	2324.65	2201.08	1669.43	1718.73	1772.83	1916.97	1904.74	2117.95	2058.49	2010.08	2353.5
ENSMUSG00000002617.8	ENSMUSG00000002617.8	Zfp40	1016.3	1144.28	897.899	867.043	964.727	1244.55	515.127	515.082	544.38	560.035	478.184	587.392	628.229	640.574	706.106	526.367	568.464	644.727	742.518	544.877	681.63
ENSMUSG00000062519.7	ENSMUSG00000062519.7	Zfp398	1012.85	909.482	919.253	1050.13	1048.78	1061.58	1083.86	828.208	902.494	1002.56	950.251	1024.43	797.297	907.719	877.589	906.916	812.718	969.629	969.842	941.501	1111.37
ENSMUSG00000024276.6	ENSMUSG00000024276.6	Zfp397	2288.4	2402.7	2208.65	2616.31	2867.69	3383.12	1783.13	1770.36	1617.52	1806.09	1861.76	2102.1	1542.86	1408.5	1476.94	1287.47	1603.53	1770.72	2209.28	1547.99	1899.72
ENSMUSG00000034522.8	ENSMUSG00000034522.8	Zfp395	241.156	210.666	268.455	204.903	228.392	230.07	217.938	174.164	164.636	151.389	189.642	114.864	198.631	279.593	221.919	242.733	164.296	216.263	157.642	227.192	165.36
ENSMUSG00000037001.9	ENSMUSG00000037001.9	Zfp39	814.762	833.382	829.769	696.29	735.422	731.877	446.365	435.411	403.779	455.227	429.244	468.793	549.701	509.395	577.494	500.582	509.318	533.042	647.704	477.489	650.865
ENSMUSG00000082396.1	ENSMUSG00000082396.1	Zfp389	14.6416	12.9926	16.27	17.0752	22.8392	15.3984	25.6398	13.8961	16.8241	16.9387	13.2546	15.8754	29.5637	13.4051	19.3339	15.1153	20.8108	12.1838	27.416	25.0297	18.2665
ENSMUSG00000042063.9	ENSMUSG00000042063.9	Zfp386	875.051	955.884	967.046	977.083	1068.87	1151.26	733.065	855.073	736.656	809.88	802.412	946.924	818.546	749.73	733.846	782.438	783.144	673.156	933.288	782.659	956.59
ENSMUSG00000014198.8	ENSMUSG00000014198.8	Zfp385c	37.8959	37.1217	25.4218	36.9964	44.7648	48.9126	69.9267	50.9524	42.0603	67.7547	71.3708	54.1633	17.5535	35.4278	21.0151	24.0066	26.2874	32.4902	26.2737	50.0594	49.9926
ENSMUSG00000027016.10	ENSMUSG00000027016.10	Zfp385b	524.514	516.92	488.099	498.976	506.116	490.937	945.176	853.221	890.476	1044.9	908.448	983.344	560.787	540.993	590.103	647.289	691.139	734.075	726.525	773.032	870.064
ENSMUSG00000000552.8	ENSMUSG00000000552.8	Zfp385a	704.52	580.955	707.744	759.848	885.247	810.68	2739.96	1659.19	1800.18	2939.92	2467.39	1914.39	619.914	827.288	754.021	983.382	856.53	1032.58	694.54	1529.7	1440.17
ENSMUSG00000038346.11	ENSMUSG00000038346.11	Zfp384	1095.54	1109.01	1114.49	952.419	942.802	982.78	849.609	766.138	775.111	734.715	791.196	754.551	834.252	753.56	782.601	803.777	810.527	812.255	760.795	783.622	822.955
ENSMUSG00000074220.3	ENSMUSG00000074220.3	Zfp382	584.803	556.825	640.63	571.072	492.413	488.22	651.484	592.9	551.591	602.382	574.025	586.458	630.077	686.534	744.774	543.261	595.847	650.819	668.266	590.123	722.009
ENSMUSG00000028389.4	ENSMUSG00000028389.4	Zfp37	1723.4	1840.31	1822.24	1549.1	1495.51	1538.03	759.87	918.069	745.068	809.88	971.662	834.862	1056.9	970.914	1070.93	791.329	860.911	956.43	1136.62	766.293	1032.54
ENSMUSG00000045817.7	ENSMUSG00000045817.7	Zfp36l2	636.479	625.501	661.984	595.736	625.794	687.493	74.5885	105.61	104.55	77.2827	303.836	67.2372	228.195	154.159	105.916	166.268	109.531	107.624	98.2408	80.8651	97.1011
ENSMUSG00000080942.1	ENSMUSG00000080942.1	Zfp36l1-ps	3.44508	7.42434	7.11811	2.84587	2.7407	2.71736	2.33089	1.85281	2.40345	1.05867	1.01958	0.93385	3.69547	2.87253	2.52181	5.3348	3.28592	3.04596	0	3.85072	3.84559
ENSMUSG00000021127.6	ENSMUSG00000021127.6	Zfp36l1	554.659	565.178	631.478	622.298	612.09	624.088	46.6178	39.8355	64.893	39.1707	139.683	32.6847	93.3105	109.156	58.8422	88.9134	33.9545	65.9957	61.6861	55.8354	39.4173
ENSMUSG00000021514.10	ENSMUSG00000021514.10	Zfp369	1133.43	1053.33	1055.51	1258.82	1221.44	1062.49	1454.48	1309.94	1363.96	1468.37	1592.59	1630.5	1027.34	943.147	949.881	881.131	979.204	932.062	1294.27	1110.93	1411.33
ENSMUSG00000044934.6	ENSMUSG00000044934.6	Zfp367	291.971	345.232	308.113	350.991	366.341	482.785	488.321	515.082	471.075	669.078	661.709	601.399	281.779	281.508	295.892	323.645	361.451	317.795	429.518	406.251	441.281
ENSMUSG00000050919.8	ENSMUSG00000050919.8	Zfp366	96.4624	77.9556	57.9618	146.088	106.887	85.1441	22.1435	21.3074	16.8241	25.408	39.7637	22.4124	45.2695	22.9802	26.0587	23.1175	13.1437	25.383	11.4233	22.1416	24.9963
ENSMUSG00000037855.9	ENSMUSG00000037855.9	Zfp365	1823.31	1913.62	1826.3	4060.11	4139.37	4221.88	4500.95	4071.56	3769.8	6175.21	6737.4	5548	1851.43	1563.61	1768.63	2018.33	2317.67	2046.88	2617.09	3090.2	3402.38
ENSMUSG00000028799.9	ENSMUSG00000028799.9	Zfp362	967.207	783.268	983.316	742.773	763.742	682.964	656.146	604.944	552.792	519.806	602.573	367.003	680.89	630.041	618.684	649.957	556.416	622.39	398.675	648.846	567.224
ENSMUSG00000044786.5	ENSMUSG00000044786.5	Zfp36	70.6242	62.1788	64.063	77.7872	84.9618	86.0499	58.2723	46.3203	48.0689	59.2854	60.1554	46.6925	14.7819	37.3429	42.8707	35.5653	35.0498	40.6127	34.27	46.2086	32.6875
ENSMUSG00000047264.7	ENSMUSG00000047264.7	Zfp358	748.445	721.089	809.431	664.037	690.657	585.139	686.447	615.134	801.549	782.355	610.73	571.516	727.083	901.016	817.906	874.018	801.765	840.684	579.164	864.487	692.206
ENSMUSG00000044807.7	ENSMUSG00000044807.7	Zfp354c	3190.15	3133.07	3071.97	2573.62	2363.4	2682.94	2103.63	2393.83	2048.94	2054.87	1925.99	1776.18	3676.07	3185.63	3169.07	2752.76	2979.23	2794.16	3425.86	2501.04	2576.54
ENSMUSG00000020335.7	ENSMUSG00000020335.7	Zfp354b	254.075	260.78	236.931	228.618	225.651	207.425	237.751	257.541	293.22	296.427	224.308	271.75	201.403	237.462	274.036	199.166	228.919	268.044	298.149	219.491	331.682
ENSMUSG00000020364.7	ENSMUSG00000020364.7	Zfp354a	576.19	599.515	555.213	474.312	461.352	495.466	227.262	312.199	246.353	230.789	219.21	234.396	431.446	395.451	517.811	288.079	324.211	373.637	416.952	278.215	340.334
ENSMUSG00000063281.8	ENSMUSG00000063281.8	Zfp35	632.173	722.945	623.343	622.298	644.979	575.175	1159.62	1352.55	1050.31	1338.16	1336.67	1133.69	1364.55	1194.97	1235.69	1057.18	1249.75	1000.09	1305.69	1025.25	1311.34
ENSMUSG00000021481.5	ENSMUSG00000021481.5	Zfp346	1656.22	1560.04	1550.73	1544.36	1408.72	1324.26	1686.4	1754.61	1562.24	1539.3	1369.3	1349.41	1870.83	1803.95	1924.14	1669.79	1946.36	1968.7	1810.6	1682.76	1852.61
ENSMUSG00000074731.2	ENSMUSG00000074731.2	Zfp345	15.5029	8.35238	8.13499	9.48624	8.22211	13.5868	16.3162	13.8961	19.2276	19.056	22.4308	8.40465	10.1625	27.7678	22.6963	16.8935	32.8592	17.2604	7.99634	12.5148	17.3051
ENSMUSG00000059842.6	ENSMUSG00000059842.6	Zfp341	299.722	296.046	310.146	249.488	264.021	216.483	304.181	210.294	240.345	224.437	219.21	169.961	263.302	290.125	245.456	248.068	232.205	298.504	201.051	251.259	259.577
ENSMUSG00000085436.1	ENSMUSG00000085436.1	Zfp335os	111.104	84.4519	128.126	82.5303	118.764	84.2383	115.379	113.948	106.953	130.216	124.389	131.673	151.514	144.584	155.511	128.035	157.724	110.67	101.668	107.82	131.711
ENSMUSG00000039834.9	ENSMUSG00000039834.9	Zfp335	907.78	807.397	861.292	784.512	949.197	878.614	1018.6	692.952	910.906	1152.89	865.626	791.905	366.775	663.554	543.87	790.44	516.985	904.649	476.354	957.867	682.592
ENSMUSG00000017667.9	ENSMUSG00000017667.9	Zfp334	2003.32	2111.3	2054.08	1923.81	2021.72	1978.24	4012.63	3307.27	3485	3817.55	3271.84	3304.89	2834.42	3529.38	3462.44	3599.21	3598.08	4037.92	3697.74	3740.97	4425.31
ENSMUSG00000031711.5	ENSMUSG00000031711.5	Zfp330	1217.84	1225.94	1216.18	1084.28	1030.5	1076.08	1462.63	1482.25	1402.41	1339.21	1194.95	1326.07	2102.72	1641.17	1787.12	1660.9	1842.31	1523.99	1735.21	1546.06	1605.53
ENSMUSG00000057894.9	ENSMUSG00000057894.9	Zfp329	2481.32	2506.64	2422.19	2391.48	2613.72	2987.29	1210.9	1263.62	1164.47	1255.58	1400.91	1345.68	1470.8	1302.21	1358.41	898.914	1120.5	1205.18	1511.31	1026.22	1459.4
ENSMUSG00000029290.5	ENSMUSG00000029290.5	Zfp326	652.844	715.521	639.613	541.665	593.819	629.523	346.137	407.619	310.044	353.595	359.913	335.252	525.68	461.519	493.434	391.219	345.022	343.178	531.186	359.08	393.211
ENSMUSG00000004500.8	ENSMUSG00000004500.8	Zfp324	1521.87	1468.16	1462.26	1162.06	1246.11	1174.81	1407.86	1514.67	1642.75	1223.82	998.172	1029.1	1771.98	1894.91	1896.4	1865.4	1855.45	1953.47	1874.57	1705.87	1869.92
ENSMUSG00000046351.4	ENSMUSG00000046351.4	Zfp322a	1983.51	2064.89	2010.36	1772.98	1897.48	2201.97	2069.83	2384.57	2104.22	2051.7	2098.3	2169.33	2567.43	2341.11	2334.35	1917.86	2347.24	2073.28	2840.99	1982.16	2435.22
ENSMUSG00000046556.6	ENSMUSG00000046556.6	Zfp319	835.433	696.032	854.174	675.421	702.533	608.69	1012.77	695.731	1020.26	874.459	784.059	670.504	848.11	969.957	937.272	910.473	821.48	1019.38	677.405	1025.25	765.272
ENSMUSG00000015597.9	ENSMUSG00000015597.9	Zfp318	3880.89	3711.24	3869.2	3591.49	3466.08	3339.64	5916.96	4589.42	5271.96	6253.55	6371.37	3558.9	7350.28	7333.56	8330.37	6953.91	7242.17	5150.71	5827.05	6881.24	8920.8
ENSMUSG00000057551.7	ENSMUSG00000057551.7	Zfp317	1042.14	1153.56	1004.67	1022.62	1032.33	922.092	663.138	692.952	657.342	737.891	800.373	759.22	897.074	690.364	749.818	673.074	628.706	660.972	840.758	643.07	748.928
ENSMUSG00000046658.9	ENSMUSG00000046658.9	Zfp316	1396.12	1188.82	1443.96	1053.92	1157.49	1081.51	1153.79	875.454	1039.49	1047.02	911.507	837.663	899.846	1186.35	1015.45	1148.76	871.864	1290.47	854.466	1094.57	1006.58
ENSMUSG00000031079.6	ENSMUSG00000031079.6	Zfp300	302.306	344.304	277.606	238.105	269.502	282.606	161.997	151.004	141.803	181.032	178.427	169.961	169.068	191.502	200.063	165.379	176.344	180.727	236.463	145.365	147.094
ENSMUSG00000047473.7	ENSMUSG00000047473.7	Zfp30	668.346	636.637	655.883	678.266	682.435	737.311	715.583	626.251	699.403	730.48	656.611	618.209	576.493	641.531	721.237	552.152	560.797	633.559	633.996	665.212	745.082
ENSMUSG00000043602.5	ENSMUSG00000043602.5	Zfp3	534.849	520.632	556.23	520.795	528.042	499.995	476.667	483.584	479.487	517.688	573.006	442.645	563.559	495.99	543.029	458.793	467.696	493.445	495.773	469.788	523
ENSMUSG00000011267.6	ENSMUSG00000011267.6	Zfp296	10.3353	10.2085	17.2868	6.64037	21.0121	9.96367	6.99267	2.77922	7.21034	8.46934	4.07833	2.80155	10.1625	14.3626	5.04362	9.78047	5.47653	11.1685	2.28467	8.66412	6.72978
ENSMUSG00000039967.8	ENSMUSG00000039967.8	Zfp292	4484.64	4415.63	4102.07	3645.56	3770.29	3993.62	1848.4	1809.27	1806.19	1657.87	2231.87	1665.99	2865.83	2591.02	2626.88	2555.37	2648.45	2635.77	2831.85	2109.23	2575.58
ENSMUSG00000005267.6	ENSMUSG00000005267.6	Zfp287	1035.25	1005.07	953.827	860.402	941.888	931.15	536.105	518.788	485.496	477.459	523.046	505.213	659.641	654.936	659.873	503.25	598.037	649.804	654.558	524.661	648.943
ENSMUSG00000047342.9	ENSMUSG00000047342.9	Zfp286	577.913	638.493	665.035	511.309	525.301	554.342	283.203	238.087	263.177	268.901	311.992	257.743	356.613	291.083	351.372	292.525	326.401	284.289	389.536	245.483	300.917
ENSMUSG00000025821.8	ENSMUSG00000025821.8	Zfp282	2207.44	2018.49	2336.77	1770.13	1842.67	1744.55	1216.72	972.727	1165.67	773.886	736.139	599.532	1746.11	2476.12	2102.35	2189.94	1814.92	2267.21	1422.21	1593.24	1385.37
ENSMUSG00000041483.8	ENSMUSG00000041483.8	Zfp281	1510.67	1644.49	1602.59	1886.81	2084.76	2403.06	1217.89	1085.75	1014.25	1227	1518.16	1189.72	919.247	1119.33	1070.93	1126.53	982.49	1151.37	1269.13	1108.04	1296.92
ENSMUSG00000038535.9	ENSMUSG00000038535.9	Zfp280d	1247.12	1261.21	1212.11	1257.88	1439.78	1552.52	625.844	607.723	646.527	626.731	630.102	729.337	644.859	650.149	644.742	577.048	610.086	638.635	903.587	692.167	781.615
ENSMUSG00000036916.7	ENSMUSG00000036916.7	Zfp280c	1009.41	1063.54	948.743	1294.87	1552.15	1699.26	286.699	293.671	259.572	249.845	257.954	380.077	354.765	358.108	322.791	336.982	260.683	295.458	410.098	263.774	316.299
ENSMUSG00000049764.6	ENSMUSG00000049764.6	Zfp280b	594.277	631.997	646.731	859.454	865.148	838.76	2150.25	1913.96	1895.12	2026.29	1946.38	1748.17	922.943	1027.41	1034.78	1162.1	1290.27	1033.59	1539.87	1642.33	1857.42
ENSMUSG00000062861.6	ENSMUSG00000062861.6	Zfp28	486.618	453.813	434.205	361.426	348.983	341.482	256.398	244.571	233.134	251.963	194.74	205.447	454.542	338.001	417.78	352.097	303.4	330.994	322.138	237.782	256.693
ENSMUSG00000055917.7	ENSMUSG00000055917.7	Zfp277	672.653	750.786	638.596	646.013	593.819	623.182	529.112	520.641	604.466	459.462	491.439	569.648	761.266	600.358	619.524	567.267	616.658	565.532	664.839	574.72	661.441
ENSMUSG00000001065.8	ENSMUSG00000001065.8	Zfp276	1060.22	1002.29	1080.94	1431.47	1646.25	1680.24	539.601	447.454	490.303	437.23	592.378	546.302	341.831	430.879	374.068	398.332	391.025	631.528	360.978	487.116	399.941
ENSMUSG00000031365.6	ENSMUSG00000031365.6	Zfp275	1760.44	1676.97	1782.58	1704.68	1702.89	1830.6	1709.71	1275.66	1369.96	1421.79	1695.57	1486.69	1479.11	1414.24	1409.69	1360.37	1403.09	1562.58	1456.48	1405.51	1766.09
ENSMUSG00000030446.9	ENSMUSG00000030446.9	Zfp273	389.295	443.604	388.446	371.861	424.809	406.699	174.817	211.221	207.898	274.195	220.23	271.75	274.388	274.805	266.471	254.292	286.97	249.768	326.708	236.819	296.11
ENSMUSG00000062040.7	ENSMUSG00000062040.7	Zfp27	1052.47	1109.01	1096.19	1073.84	1128.26	1084.23	1111.83	1204.33	1115.2	1378.38	1134.8	1172.92	1063.37	1132.73	1271.83	1049.18	1144.6	1183.86	1325.11	1166.77	1436.33
ENSMUSG00000060510.7	ENSMUSG00000060510.7	Zfp266	3618.2	3762.28	3624.14	3187.38	3164.6	3278.05	1808.77	1917.66	1813.4	1624	2231.87	2091.82	2908.33	2377.5	2450.36	2271.74	2314.38	1928.09	2783.87	1909.96	2310.24
ENSMUSG00000022529.5	ENSMUSG00000022529.5	Zfp263	1074.01	1165.62	994.502	1014.08	1169.37	1051.62	649.153	561.402	650.132	582.267	547.516	535.096	656.869	727.707	664.076	638.398	623.23	724.937	676.262	618.041	629.715
ENSMUSG00000049421.6	ENSMUSG00000049421.6	Zfp260	2415.87	2634.71	2225.94	2485.4	2569.87	2816.09	2471.91	2516.12	2334.95	2938.86	2945.57	3359.99	2152.61	1980.13	2132.61	1797.83	2144.61	2214.41	2772.45	2074.58	2849.58
ENSMUSG00000063108.7	ENSMUSG00000063108.7	Zfp26	1766.47	1880.21	1866.98	1705.63	1784.2	1946.54	872.918	903.246	876.056	854.344	931.899	854.473	1178.85	1084.86	1090.26	981.603	977.014	993.997	1221.16	1011.78	1098.88
ENSMUSG00000022526.7	ENSMUSG00000022526.7	Zfp251	2290.12	2332.17	2487.27	2218.83	2142.32	2083.31	2854.17	2824.61	2589.71	2819.23	2393.98	2393.46	3021.97	3349.37	3221.19	2999.05	3521.41	3111.95	2613.66	3039.18	2901.49
ENSMUSG00000030145.8	ENSMUSG00000030145.8	Zfp248	701.075	746.146	785.026	677.318	692.484	633.146	1133.98	1101.5	1031.08	1131.72	995.113	1099.14	1173.31	1023.58	1239.89	954.929	1046.02	970.644	1334.25	1002.15	1268.08
ENSMUSG00000051469.7	ENSMUSG00000051469.7	Zfp24	2340.07	2427.76	2422.19	2769.98	2871.34	3118.63	1971.93	1974.17	1873.49	1818.79	2559.15	1923.73	2348.47	1778.09	2074.61	1947.2	1969.36	1931.14	2490.29	1992.75	2338.12
ENSMUSG00000042097.10	ENSMUSG00000042097.10	Zfp239	1039.55	1075.6	1008.74	1120.33	1113.64	1142.2	784.345	881.013	777.514	839.523	743.276	869.414	1171.46	1075.28	1267.63	1014.5	1219.08	953.384	1204.02	914.546	1021.96
ENSMUSG00000041258.8	ENSMUSG00000041258.8	Zfp236	2314.24	1991.58	2275.76	2363.02	2521.45	2426.61	2118.78	1862.08	1886.7	1954.3	1884.19	1818.21	1383.95	1546.38	1374.39	1420.84	1465.52	1738.23	1551.29	1694.32	1806.46
ENSMUSG00000047603.7	ENSMUSG00000047603.7	Zfp235	684.711	678.399	621.31	701.982	656.855	616.842	496.48	431.706	481.891	481.694	379.285	479.999	467.476	516.097	482.506	444.567	418.407	543.195	578.021	465.937	580.684
ENSMUSG00000061544.6	ENSMUSG00000061544.6	Zfp229	703.659	791.62	693.508	546.408	616.658	659.414	396.251	520.641	370.131	427.701	442.499	455.719	673.499	660.681	691.816	522.811	532.319	587.869	671.693	461.124	564.34
ENSMUSG00000049295.9	ENSMUSG00000049295.9	Zfp219	1018.88	797.188	996.536	929.652	1089.89	959.229	1075.71	498.407	1080.35	980.326	707.59	649.959	230.967	632.914	427.867	695.302	397.596	819.362	269.591	831.756	440.32
ENSMUSG00000052056.8	ENSMUSG00000052056.8	Zfp217	215.318	270.06	234.898	217.235	203.726	230.976	127.034	116.727	103.348	123.864	117.252	125.136	159.829	206.822	189.136	127.146	105.149	135.037	140.507	138.626	131.711
ENSMUSG00000071256.3	ENSMUSG00000071256.3	Zfp213	291.11	296.974	310.146	264.666	249.404	250.903	311.174	258.467	292.019	229.731	227.367	206.381	225.423	340.873	327.835	278.299	234.396	315.764	203.336	251.259	296.11
ENSMUSG00000052763.7	ENSMUSG00000052763.7	Zfp212	393.601	321.103	388.446	339.608	338.934	336.047	451.027	343.697	372.534	374.768	414.97	338.054	409.273	370.556	345.488	433.897	313.258	370.591	358.693	403.363	351.871
ENSMUSG00000017421.10	ENSMUSG00000017421.10	Zfp207	4826.56	5105.16	4880.99	4708.02	5138.82	5499.94	2626.91	2678.24	2794	2697.48	3066.91	3060.23	3250.16	3039.13	3450.67	2954.59	3241.01	3187.08	3672.61	2806.21	3503.33
ENSMUSG00000025602.7	ENSMUSG00000025602.7	Zfp202	521.93	529.912	517.588	385.142	361.773	353.257	130.53	131.55	153.82	117.512	138.663	131.673	316.886	319.808	296.733	230.286	203.727	221.339	219.328	178.096	170.167
ENSMUSG00000049321.10	ENSMUSG00000049321.10	Zfp2	1177.36	1194.39	1069.75	1057.72	1098.11	1230.97	886.904	975.506	747.471	859.638	874.802	888.091	1154.83	965.169	1148.26	946.927	957.298	879.266	1167.47	886.628	1049.85
ENSMUSG00000039634.6	ENSMUSG00000039634.6	Zfp189	456.474	456.597	504.369	395.576	363.6	365.938	349.634	320.537	305.238	364.181	323.208	356.731	483.182	458.647	481.665	310.308	336.259	337.086	442.084	300.356	423.976
ENSMUSG00000031351.8	ENSMUSG00000031351.8	Zfp185	48.2312	29.6974	38.6412	29.4074	24.6663	28.9852	9.32356	12.9697	15.6224	7.41067	20.3917	7.4708	15.7057	10.5326	15.1308	9.78047	24.0967	20.3064	19.4197	7.70144	8.65257
ENSMUSG00000006720.9	ENSMUSG00000006720.9	Zfp184	353.121	355.44	330.484	248.54	226.565	184.781	66.4304	76.8918	51.6741	65.6374	61.175	57.8987	214.337	201.077	195.86	136.037	154.438	137.068	139.365	102.044	83.6415
ENSMUSG00000054737.5	ENSMUSG00000054737.5	Zfp182	496.953	536.409	446.407	519.846	541.746	663.943	205.118	249.203	267.984	208.557	256.935	228.793	282.703	303.53	277.399	254.292	285.875	262.967	323.281	275.326	302.84
ENSMUSG00000057101.5	ENSMUSG00000057101.5	Zfp180	2147.15	2089.02	1955.45	1648.71	1757.7	1626.8	2551.16	2348.44	2260.44	2761	2199.24	2338.36	1912.4	1669.9	1755.18	1932.98	2129.28	2066.17	2214.99	2228.6	2523.67
ENSMUSG00000054939.6	ENSMUSG00000054939.6	Zfp174	418.578	402.77	382.344	376.604	380.044	374.996	379.935	382.606	386.955	329.245	321.169	356.731	362.156	410.771	442.157	373.436	412.931	419.327	459.219	430.318	456.663
ENSMUSG00000050954.7	ENSMUSG00000050954.7	Zfp169	372.93	364.721	405.732	565.38	565.498	547.096	659.642	496.554	526.354	728.363	773.863	611.672	502.583	493.117	597.668	543.261	543.272	483.292	533.47	564.131	687.399
ENSMUSG00000067942.5	ENSMUSG00000067942.5	Zfp160	803.566	844.519	797.229	705.777	754.607	966.476	419.56	547.506	408.586	409.704	419.049	460.388	643.011	604.188	687.613	531.702	578.322	552.333	736.806	468.825	589.336
ENSMUSG00000036898.9	ENSMUSG00000036898.9	Zfp157	2365.91	2470.45	2269.66	1961.76	2106.69	2311.57	843.782	843.956	796.742	764.358	804.451	856.34	1376.56	1342.43	1371.02	1058.96	1145.69	1200.11	1306.83	925.136	1102.72
ENSMUSG00000022811.9	ENSMUSG00000022811.9	Zfp148	3099.71	3042.12	3110.62	3139.95	2965.44	3481.85	4009.13	3941.86	3534.27	3754.03	3872.38	3652.29	3821.11	3203.83	3448.99	3661.45	3994.58	3581.03	4676.72	3912.33	4372.43
ENSMUSG00000037029.7	ENSMUSG00000037029.7	Zfp146	1595.07	1618.51	1542.6	1389.73	1395.02	1334.23	1436.99	1323.84	1324.3	1329.69	1508.98	1328.87	1710.08	1533.93	1580.33	1283.02	1415.14	1303.67	1474.75	1326.57	1631.49
ENSMUSG00000061079.6	ENSMUSG00000061079.6	Zfp143	451.306	474.23	461.66	481.901	447.648	435.684	410.237	381.68	406.182	497.574	533.242	534.162	388.024	348.533	395.924	314.753	351.593	391.913	519.762	357.154	556.649
ENSMUSG00000026135.10	ENSMUSG00000026135.10	Zfp142	1146.35	994.861	976.198	1181.04	1227.83	1237.31	1395.04	1145.97	1166.87	1325.45	1313.22	1162.64	1027.34	1190.18	1183.57	1335.48	1084.35	1226.5	1079.51	1346.79	1270.97
ENSMUSG00000092416.1	ENSMUSG00000092416.1	Zfp141	550.352	586.523	589.786	572.969	607.522	628.617	437.042	421.515	432.62	470.048	500.615	518.287	509.974	510.352	475.781	494.358	424.979	499.537	589.445	397.587	579.722
ENSMUSG00000053985.8	ENSMUSG00000053985.8	Zfp14	360.873	370.289	340.653	351.94	386.439	379.525	134.026	120.433	117.769	149.272	171.29	162.49	184.773	152.244	169.802	118.255	124.865	151.282	177.062	135.738	167.283
ENSMUSG00000083674.3	ENSMUSG00000083674.3	Zfp133-ps	95.6011	115.077	117.957	93.9138	88.6161	85.1441	44.2869	45.3939	68.4982	44.464	34.6658	44.8248	68.3661	79.4733	73.973	56.9045	69.0043	44.674	58.2591	50.0594	57.6838
ENSMUSG00000062012.6	ENSMUSG00000062012.6	Zfp13	776.005	696.032	850.106	663.088	655.028	598.726	758.705	678.13	783.523	725.187	617.867	518.287	690.128	931.656	779.239	904.249	760.143	878.251	541.467	825.979	747.005
ENSMUSG00000060397.6	ENSMUSG00000060397.6	Zfp128	638.202	748.93	736.216	629.887	618.485	673	335.648	350.182	340.087	362.064	372.148	359.532	379.709	508.437	485.028	372.547	335.164	427.449	493.489	355.229	360.524
ENSMUSG00000069755.3	ENSMUSG00000069755.3	Zfp125	99.0462	114.149	86.4342	69.2496	93.1839	91.4846	31.467	22.2338	36.0517	42.3467	21.4112	28.0155	103.473	54.578	53.7986	31.1197	44.9076	28.4289	86.8174	23.1043	31.7261
ENSMUSG00000068134.7	ENSMUSG00000068134.7	Zfp120	575.329	647.774	557.247	593.839	623.967	800.717	396.251	378.9	355.71	452.051	504.693	468.793	338.135	361.938	349.691	328.09	294.638	333.024	471.784	341.751	410.516
ENSMUSG00000029587.10	ENSMUSG00000029587.10	Zfp12	1654.5	1715.02	1593.44	1562.38	1623.41	1432.96	1343.76	1260.84	1321.89	1367.8	1276.52	1181.32	1348.85	1324.24	1281.92	1281.24	1481.95	1333.11	1437.06	1347.75	1529.58
ENSMUSG00000062101.6	ENSMUSG00000062101.6	Zfp119b	105.936	154.983	116.94	141.345	139.776	153.078	106.056	106.537	106.953	125.981	90.7429	106.459	122.874	111.071	138.699	112.031	157.724	104.578	165.639	119.372	137.48
ENSMUSG00000057835.6	ENSMUSG00000057835.6	Zfp119a	187.757	245.931	162.7	203.954	218.343	285.323	115.379	149.151	143.005	153.507	113.174	160.622	155.21	154.159	209.31	160.044	156.629	148.237	157.642	147.29	188.434
ENSMUSG00000068962.5	ENSMUSG00000068962.5	Zfp114	123.162	128.998	130.16	123.321	135.208	137.68	238.916	243.645	255.967	197.971	202.897	228.793	211.565	242.25	252.181	221.394	260.683	228.447	199.909	223.342	273.998
ENSMUSG00000037007.10	ENSMUSG00000037007.10	Zfp113	478.867	556.825	519.622	575.815	505.203	562.494	294.858	285.333	264.379	303.837	391.52	310.038	291.018	360.023	301.776	232.953	238.777	296.473	324.423	263.774	346.103
ENSMUSG00000052675.4	ENSMUSG00000052675.4	Zfp112	487.479	450.101	498.268	468.62	524.388	474.633	332.152	379.827	378.543	335.597	390.5	351.128	387.1	370.556	443.838	391.219	386.643	408.158	446.653	397.587	435.513
ENSMUSG00000087598.3	ENSMUSG00000087598.3	Zfp111	450.445	464.021	464.711	480.004	519.82	495.466	557.083	418.736	408.586	527.216	531.203	581.788	405.577	512.267	400.967	384.995	384.453	436.587	459.219	435.131	466.277
ENSMUSG00000058638.7	ENSMUSG00000058638.7	Zfp110	955.15	1017.13	975.181	1048.23	1004.92	1086.04	787.841	689.247	696.999	792.942	936.997	846.068	874.902	759.305	813.703	797.553	818.194	798.04	919.58	663.287	869.103
ENSMUSG00000051034.7	ENSMUSG00000051034.7	Zfp11	371.208	387.922	371.159	351.94	364.513	327.895	308.843	264.026	259.572	328.187	338.501	283.89	266.074	280.55	325.313	288.968	239.872	267.029	371.259	285.916	345.141
ENSMUSG00000074283.3	ENSMUSG00000074283.3	Zfp109	235.127	278.413	284.725	256.129	257.626	261.773	365.95	314.978	325.667	426.643	391.52	388.482	257.759	199.162	228.644	216.949	238.777	301.55	287.868	248.371	350.91
ENSMUSG00000030486.8	ENSMUSG00000030486.8	Zfp108	268.717	294.189	273.539	260.872	319.749	274.454	182.975	160.268	144.207	159.859	189.642	185.836	154.286	161.819	173.164	147.596	101.864	172.604	190.77	151.141	176.897
ENSMUSG00000027288.9	ENSMUSG00000027288.9	Zfp106	5656.83	5188.69	5507.39	6434.52	6371.22	5944.69	10097.4	9232.57	9191.98	11300.2	13759.3	9798.89	6826.45	5675.16	5717.78	6609.82	6999.01	7082.86	7427.46	8125.98	9884.12
ENSMUSG00000057895.5	ENSMUSG00000057895.5	Zfp105	428.913	516.92	467.762	420.241	434.858	414.851	256.398	276.996	216.31	298.544	299.757	229.727	347.374	340.873	341.285	288.968	315.448	244.692	309.573	193.499	265.345
ENSMUSG00000055240.8	ENSMUSG00000055240.8	Zfp101	498.676	506.711	448.441	688.701	796.631	958.324	466.178	509.524	457.856	513.454	534.261	536.964	446.228	422.262	442.998	336.982	398.692	478.215	652.273	396.624	603.757
ENSMUSG00000055835.8	ENSMUSG00000055835.8	Zfp1	604.612	572.602	619.276	572.021	583.77	561.589	564.075	587.342	552.792	616.144	590.338	500.543	641.163	560.143	643.061	522.811	583.799	548.272	587.16	601.675	609.525
ENSMUSG00000025255.9	ENSMUSG00000025255.9	Zfhx4	3154.84	2824.03	2776.06	2757.65	2706.9	2566.1	814.646	897.688	761.892	676.488	1064.44	730.271	1221.35	1049.43	1056.64	1028.73	943.059	979.782	1440.48	939.576	965.242
ENSMUSG00000038872.7	ENSMUSG00000038872.7	Zfhx3	2787.93	2002.72	2298.13	2113.54	2307.67	2095.09	2787.74	1900.99	2396.23	2650.9	2682.52	1920	1814.47	2569.95	2186.41	2701.19	1833.54	2460.12	1811.74	2543.4	2009.32
ENSMUSG00000040721.7	ENSMUSG00000040721.7	Zfhx2	1333.25	1097.87	1223.3	1063.41	1338.38	1277.16	4483.47	2229.86	3130.49	3764.62	2778.36	2555.01	1394.11	2544.1	1914.05	2860.34	1754.68	2806.34	1457.62	3090.2	2748.63
ENSMUSG00000034163.9	ENSMUSG00000034163.9	Zfc3h1	2104.09	2230.09	2042.9	2240.65	2623.77	2598.71	2100.13	1878.75	2127.05	2171.33	2453.12	2697.89	1905.01	1889.17	1892.2	1683.13	1682.39	2156.54	2508.57	2054.36	2436.18
ENSMUSG00000022335.10	ENSMUSG00000022335.10	Zfat	445.277	373.073	420.986	415.497	443.994	347.823	361.288	313.125	378.543	358.888	392.539	347.392	305.8	380.131	362.3	350.319	345.022	416.281	315.284	328.274	464.355
ENSMUSG00000074578.6	ENSMUSG00000074578.6	Zfas1	427.19	490.934	486.065	395.576	418.414	370.467	145.681	168.606	147.812	149.272	191.682	146.614	202.327	138.839	172.324	134.259	187.297	118.792	106.237	171.357	105.754
ENSMUSG00000049576.4	ENSMUSG00000049576.4	Zfa-ps	52.5375	50.1143	43.7255	61.6606	52.0733	60.6878	69.9267	46.3203	37.2534	39.1707	35.6854	41.0894	33.2592	36.3853	58.8422	36.4545	33.9545	30.4596	55.9744	42.3579	47.1084
ENSMUSG00000030629.7	ENSMUSG00000030629.7	Zfand6	1106.73	1227.8	1087.04	941.984	1044.21	1242.74	948.672	904.173	900.09	847.992	970.643	939.453	1123.42	849.311	917.938	821.559	901.437	876.22	1177.75	928.986	978.702
ENSMUSG00000024750.4	ENSMUSG00000024750.4	Zfand5	4377.84	4821.18	4526.1	4247.94	4303.82	5227.3	7380.76	7221.34	6887.07	7439.25	6996.38	8233.75	7328.11	6270.73	6834.1	6366.2	7064.73	7192.52	9479.09	7005.42	8109.38
ENSMUSG00000042213.9	ENSMUSG00000042213.9	Zfand4	197.231	207.882	218.628	207.749	218.343	255.432	217.938	207.515	170.645	201.147	203.917	154.085	259.607	219.27	193.339	179.605	219.061	171.589	261.595	194.461	210.546
ENSMUSG00000044477.9	ENSMUSG00000044477.9	Zfand3	1991.26	1898.77	2197.46	2172.35	2219.97	2285.3	3133.88	2366.04	3106.45	3006.61	2643.78	2326.22	1659.26	2228.12	2105.71	2622.94	2368.05	2407.32	1753.48	2991.05	2310.24
ENSMUSG00000026197.5	ENSMUSG00000026197.5	Zfand2b	283.358	340.592	348.788	321.584	295.082	313.403	462.682	459.498	439.83	519.806	441.479	443.579	362.156	357.151	385.837	360.988	433.741	374.653	325.565	442.833	402.825
ENSMUSG00000053581.7	ENSMUSG00000053581.7	Zfand2a	3087.66	3089.45	2968.25	3535.52	3449.63	3495.44	4999.76	5467.65	4766.03	5002.2	4187.43	4241.55	3844.21	3930.58	4432.5	4555.92	5106.32	4115.09	4492.8	4655.52	5114.63
ENSMUSG00000039795.6	ENSMUSG00000039795.6	Zfand1	524.514	607.868	572.5	599.531	623.967	701.986	456.854	522.493	517.942	597.088	551.594	578.053	563.559	444.284	511.927	449.012	568.464	413.235	501.485	485.191	477.814
ENSMUSG00000039686.8	ENSMUSG00000039686.8	Zer1	3700.02	3565.54	3842.76	3984.22	4238.95	3923.87	6809.7	4623.7	6176.85	6362.59	5714.76	5512.52	3619.71	4993.41	5276.46	5906.51	5196.14	6311.22	4275.76	6607.84	6423.09
ENSMUSG00000052248.9	ENSMUSG00000052248.9	Zeb2os	43.0636	50.1143	32.5399	63.5578	67.604	67.0283	15.1508	19.4545	14.4207	12.704	40.7833	10.2723	40.6501	11.4901	15.9714	15.1153	19.7155	4.06127	12.5657	20.2163	12.4982
ENSMUSG00000026872.8	ENSMUSG00000026872.8	Zeb2	6304.5	6331.11	6597.47	8686.55	9043.41	9251.72	2560.48	2469.8	2157.09	1974.41	6151.14	2375.71	3661.28	2840.93	2536.1	2277.96	2388.86	2507.84	2565.68	2502.97	2377.53
ENSMUSG00000024238.5	ENSMUSG00000024238.5	Zeb1	4165.97	4205.89	4265.78	4431.02	4301.08	4387.64	6275.92	6697.92	6184.06	6133.92	6107.3	5741.31	5385.22	5622.49	5838.83	6803.65	7073.49	6579.26	7340.64	6863.91	7893.07
ENSMUSG00000036985.6	ENSMUSG00000036985.6	Zdhhc9	800.982	735.938	680.288	1227.52	1235.14	1273.54	434.711	551.212	516.741	394.883	659.67	649.959	645.783	593.656	485.028	461.46	394.31	376.683	474.069	377.371	318.222
ENSMUSG00000060166.5	ENSMUSG00000060166.5	Zdhhc8	1293.63	1168.41	1187.71	1342.3	1567.68	1484.59	1249.36	1229.34	1529.79	1176.18	996.132	1356.88	656.869	1066.67	867.502	1235.9	946.345	1190.97	752.799	1218.75	823.917
ENSMUSG00000031823.7	ENSMUSG00000031823.7	Zdhhc7	914.67	821.318	817.566	1026.41	1040.55	996.367	1384.55	1532.28	1573.05	1319.1	1061.39	1280.31	1111.41	1479.35	1335.72	1498.19	1438.14	1274.22	1033.81	1266.89	1166.17
ENSMUSG00000024982.8	ENSMUSG00000024982.8	Zdhhc6	771.699	814.821	718.929	922.063	804.853	882.238	523.285	957.904	916.914	676.488	666.807	1079.53	1018.1	1106.88	932.228	920.253	962.775	771.642	965.273	699.868	537.421
ENSMUSG00000034075.9	ENSMUSG00000034075.9	Zdhhc5	2191.07	2097.38	2050.02	2134.4	2090.24	2063.39	2174.72	3038.61	3101.65	2812.88	2101.36	3089.18	3520.86	4111.54	3487.66	3386.71	3368.07	2632.72	3177.98	2495.27	2427.53
ENSMUSG00000001844.4	ENSMUSG00000001844.4	Zdhhc4	546.046	541.977	519.622	576.764	580.115	569.741	484.825	575.299	587.642	611.91	493.478	574.318	298.409	352.363	350.531	384.106	435.932	346.224	251.314	460.161	348.987
ENSMUSG00000025786.9	ENSMUSG00000025786.9	Zdhhc3	3353.79	3241.65	3197.05	3684.46	3711.82	3662.1	3527.8	4025.24	3802.25	3844.02	3348.31	4055.71	3313.91	3305.32	3156.46	3273.79	3538.94	3104.84	3443	3239.42	3157.23
ENSMUSG00000006463.7	ENSMUSG00000006463.7	Zdhhc24	600.306	594.875	549.112	754.156	765.57	763.579	510.465	662.381	634.51	507.102	421.088	678.909	545.081	639.616	495.956	585.05	607.895	591.931	625.999	517.922	416.285
ENSMUSG00000036304.7	ENSMUSG00000036304.7	Zdhhc23	77.5144	69.6032	64.063	48.3798	39.2834	36.2315	8.15812	13.8961	18.0258	6.352	14.2742	5.6031	26.7921	36.3853	21.0151	11.5587	25.1921	20.3064	7.99634	9.6268	11.5368
ENSMUSG00000048483.4	ENSMUSG00000048483.4	Zdhhc22	286.803	264.492	242.016	323.481	340.761	372.279	353.13	398.355	540.775	308.072	196.779	413.695	307.648	627.169	519.492	585.939	493.983	522.889	297.007	443.795	297.072
ENSMUSG00000028403.9	ENSMUSG00000028403.9	Zdhhc21	2713	2496.43	2427.28	2940.74	2715.12	3334.21	2577.96	3926.11	3877.96	2666.78	2378.69	3928.71	3574.44	3652.9	2835.35	3364.48	3265.11	3389.13	4665.3	3079.61	2681.34
ENSMUSG00000021969.6	ENSMUSG00000021969.6	Zdhhc20	1220.42	1272.35	1271.09	1783.41	1779.63	2294.36	770.359	1438.71	1468.5	704.014	629.083	1582.88	1051.36	1186.35	979.302	1225.23	1253.03	1281.33	1828.88	993.486	978.702
ENSMUSG00000039470.9	ENSMUSG00000039470.9	Zdhhc2	2580.37	2669.98	2659.12	2160.97	1974.22	2331.5	1009.28	1600.83	1557.43	998.323	982.878	1473.61	2396.51	2319.09	2001.47	1932.09	1957.31	1402.15	2026.5	1284.22	1160.41
ENSMUSG00000052363.7	ENSMUSG00000052363.7	Zdhhc19	1.72254	2.78413	1.01687	0.948624	0.913568	0.905788	0	1.85281	0	0	0	1.8677	7.39093	3.83004	3.36241	2.6674	2.19061	4.06127	2.28467	0.96268	1.92279
ENSMUSG00000037553.8	ENSMUSG00000037553.8	Zdhhc18	974.959	916.906	956.878	866.094	858.753	844.194	527.947	643.853	753.48	637.318	438.421	807.78	488.725	750.687	580.016	721.976	541.082	594.977	432.945	554.504	402.825
ENSMUSG00000035798.7	ENSMUSG00000035798.7	Zdhhc17	2113.56	2335.88	1966.63	2582.16	2568.04	2770.81	1755.16	2944.12	2687.05	2066.52	1853.6	4067.85	2359.56	2381.33	1957.76	2021.89	2194.99	2159.58	3134.57	1791.55	2017.97
ENSMUSG00000025157.7	ENSMUSG00000025157.7	Zdhhc16	332.451	354.512	358.956	341.505	322.489	355.975	298.354	355.74	296.825	226.555	140.702	236.264	305.8	368.641	359.778	339.649	317.639	343.178	290.153	296.505	256.693
ENSMUSG00000033906.5	ENSMUSG00000033906.5	Zdhhc15	237.711	230.155	358.956	572.969	306.045	455.611	430.049	705.922	748.673	410.763	316.071	632.216	807.459	934.529	699.381	682.855	864.197	787.887	1061.23	592.048	559.533
ENSMUSG00000034265.7	ENSMUSG00000034265.7	Zdhhc14	732.08	668.191	681.305	812.022	876.111	817.021	327.49	380.753	423.006	276.312	313.012	353.929	559.863	687.492	571.61	539.704	516.985	511.721	429.518	437.057	391.288
ENSMUSG00000030471.11	ENSMUSG00000030471.11	Zdhhc13	648.537	638.493	596.905	622.298	582.856	664.848	300.685	531.757	489.101	333.48	264.072	538.831	627.305	597.486	575.813	473.908	543.272	447.755	646.562	403.363	429.744
ENSMUSG00000015335.10	ENSMUSG00000015335.10	Zdhhc12	207.566	162.407	188.122	184.982	158.047	192.933	106.056	171.385	215.108	96.3387	55.0575	115.797	284.551	638.659	386.677	357.432	292.447	287.335	185.058	183.872	115.368
ENSMUSG00000039199.4	ENSMUSG00000039199.4	Zdhhc1	539.156	532.696	558.263	541.665	676.04	596.914	470.84	471.541	572.02	567.446	383.363	464.123	262.378	413.644	321.11	444.567	376.786	453.847	235.321	397.587	293.226
ENSMUSG00000027520.8	ENSMUSG00000027520.8	Zdbf2	4405.4	3837.46	3753.28	4262.17	3964.88	4326.04	11828.1	11156.7	9216.01	10985.8	11252.1	9351.57	11586.2	10888.8	11246.4	10538.9	10727.4	10056.7	12309.8	11052.5	13333.6
ENSMUSG00000032443.8	ENSMUSG00000032443.8	Zcwpw2	32.7283	23.2011	19.3206	19.9211	24.6663	20.8331	18.6471	21.3074	20.4293	13.7627	6.1175	4.66925	19.4012	13.4051	19.3339	18.6718	24.0967	26.3983	21.7044	11.5522	9.61397
ENSMUSG00000037108.7	ENSMUSG00000037108.7	Zcwpw1	310.919	328.527	304.045	409.806	391.92	391.3	307.677	352.035	304.036	389.589	332.384	272.684	337.211	314.063	337.922	298.749	372.404	298.504	346.127	346.565	398.018
ENSMUSG00000022635.3	ENSMUSG00000022635.3	Zcrb1	933.618	982.797	981.283	977.083	1067.05	1051.62	969.65	1237.68	825.583	1252.4	1224.52	1030.04	891.531	627.169	764.948	678.409	931.011	724.937	926.434	933.8	1017.16
ENSMUSG00000083274.1	ENSMUSG00000083274.1	Zcchc9-ps	21.5318	25.9852	11.1856	17.0752	15.5306	7.2463	0	0	2.40345	0	0	2.80155	0.923867	0	5.04362	1.77827	1.09531	5.07659	0	1.92536	1.92279
ENSMUSG00000021621.8	ENSMUSG00000021621.8	Zcchc9	354.844	394.418	317.264	320.635	384.612	360.504	254.067	260.32	242.748	228.672	263.052	254.007	204.175	212.567	195.02	192.942	200.441	223.37	267.306	199.275	264.384
ENSMUSG00000029427.7	ENSMUSG00000029427.7	Zcchc8	1169.61	1096.02	1185.67	1077.64	1062.48	1058.87	494.149	443.749	402.577	464.755	513.87	424.902	547.853	559.185	566.566	526.367	452.362	559.44	435.23	508.295	487.428
ENSMUSG00000035649.11	ENSMUSG00000035649.11	Zcchc7	1905.13	1751.22	1699.2	2170.45	2140.49	2242.73	328.656	479.879	418.199	328.187	338.501	522.022	418.512	386.834	360.619	417.004	358.165	445.725	532.328	378.333	461.47
ENSMUSG00000035248.7	ENSMUSG00000035248.7	Zcchc6	1932.69	1936.82	1724.62	1958.91	2039.08	1927.52	3196.82	3360.08	2821.64	3479.84	3356.47	3055.56	2349.39	2211.85	2388.99	2438.89	2610.12	2632.72	2901.53	2843.76	3286.05
ENSMUSG00000029179.8	ENSMUSG00000029179.8	Zcchc4	329.867	342.448	339.636	372.809	410.192	397.641	348.468	382.606	317.255	418.173	376.226	409.96	284.551	280.55	341.285	269.407	307.781	313.733	355.266	336.938	393.211
ENSMUSG00000074682.3	ENSMUSG00000074682.3	Zcchc3	490.925	509.495	490.133	488.542	519.82	494.56	367.115	332.58	388.156	323.952	282.424	254.941	333.516	450.987	436.273	489.023	396.501	490.399	262.737	427.43	358.601
ENSMUSG00000055538.6	ENSMUSG00000055538.6	Zcchc24	2142.84	2246.79	2607.26	3243.35	3027.56	3143.08	606.031	625.324	520.346	524.04	2312.41	556.574	740.017	445.242	412.736	638.398	577.227	451.817	389.536	532.362	541.266
ENSMUSG00000038866.9	ENSMUSG00000038866.9	Zcchc2	1229.03	1167.48	1309.73	1104.2	1090.8	1003.61	1358.91	1254.35	1338.72	1428.14	1578.31	1510.04	1018.1	993.895	1115.48	1010.94	975.918	1185.89	1344.53	1165.81	1428.64
ENSMUSG00000031428.5	ENSMUSG00000031428.5	Zcchc18	11072.5	11626.5	11435.8	10640.7	10849.5	10780.7	21444.2	18454.9	19979.8	18353.1	16215.4	18685.4	18907.9	18056.7	21191.6	19639.2	20733.1	21828.3	22774.7	21967.4	23092.7
ENSMUSG00000028772.11	ENSMUSG00000028772.11	Zcchc17	2046.38	2073.25	2154.75	2362.07	2263.82	2115.01	3956.69	4030.8	3750.58	4352.18	4004.92	3659.76	3047.84	3010.41	3400.24	3279.12	3663.8	3066.26	3191.68	3595.61	3707.15
ENSMUSG00000061410.5	ENSMUSG00000061410.5	Zcchc14	3723.28	3265.78	3823.44	3141.84	3269.66	3107.76	2581.46	2159.45	2373.4	1941.6	2334.84	1532.45	2494.44	2826.57	2468.01	2831.89	2306.72	2807.36	2007.08	2675.29	2210.25
ENSMUSG00000036699.6	ENSMUSG00000036699.6	Zcchc12	9919.26	10910.1	10888.7	7286.38	6742.13	6775.29	7774.68	7348.26	7526.39	5122.89	4523.89	5353.76	14259.9	13327.6	15206.5	12707.5	13408.7	14055.1	13054.6	10482.6	10564.8
ENSMUSG00000034610.8	ENSMUSG00000034610.8	Zcchc11	2358.16	2138.21	2213.73	1930.45	2070.14	2216.46	1146.8	1224.71	1044.3	1094.66	1306.09	1107.55	1624.16	1460.2	1531.58	1328.37	1246.46	1383.88	1474.75	1297.69	1353.65
ENSMUSG00000018239.3	ENSMUSG00000018239.3	Zcchc10	62.0115	80.7397	57.9618	79.6845	81.3075	67.9341	148.012	149.151	118.971	156.683	103.997	134.474	106.245	109.156	128.612	74.6872	97.4823	91.3787	161.069	119.372	100.947
ENSMUSG00000035062.7	ENSMUSG00000035062.7	Zc4h2	950.843	1060.75	952.81	898.347	898.037	989.12	821.639	923.627	725.84	804.587	912.527	816.185	1110.49	934.529	1023.85	931.812	964.965	901.603	1053.23	886.628	1020.04
ENSMUSG00000039130.11	ENSMUSG00000039130.11	Zc3hc1	920.699	989.293	909.085	817.714	806.68	781.695	1298.31	1329.39	1269.02	1241.82	1108.29	1267.23	1406.12	1223.7	1399.6	1355.04	1423.9	1324.99	1305.69	1431.51	1402.68
ENSMUSG00000047749.2	ENSMUSG00000047749.2	Zc3hav1l	353.121	348.016	398.614	251.385	200.071	244.563	150.342	187.134	153.82	163.035	162.114	159.688	249.444	300.658	267.312	192.942	184.012	165.497	194.197	183.872	226.89
ENSMUSG00000029826.8	ENSMUSG00000029826.8	Zc3hav1	254.936	232.939	231.847	360.477	318.835	320.649	64.0995	59.29	51.6741	62.4614	194.74	62.5679	108.092	68.9407	47.0737	82.6894	55.8606	63.9651	61.6861	62.5742	46.147
ENSMUSG00000027387.10	ENSMUSG00000027387.10	Zc3h8	341.063	332.239	302.011	217.235	243.923	222.824	163.162	149.151	105.752	140.803	162.114	94.3188	219.88	176.182	162.236	128.035	157.724	134.022	174.777	141.514	174.974
ENSMUSG00000022390.9	ENSMUSG00000022390.9	Zc3h7b	12943.2	12007	13840.7	12580.7	12625.5	11840.5	9360.85	7577.08	8056.35	8623.9	8200.5	6155	5607.87	7269.41	6811.4	8444.99	6769	7926.59	5998.4	8622.73	7671.94
ENSMUSG00000037965.8	ENSMUSG00000037965.8	Zc3h7a	1382.34	1496	1392.1	1358.43	1533.88	1661.22	685.282	756.874	742.665	710.366	762.648	832.06	750.18	721.004	734.687	617.059	653.898	858.959	888.736	724.898	760.465
ENSMUSG00000042851.10	ENSMUSG00000042851.10	Zc3h6	571.884	573.53	532.842	589.096	591.078	604.161	358.957	420.589	338.886	346.184	405.794	367.003	446.228	472.052	531.261	424.117	376.786	459.939	472.927	338.863	504.733
ENSMUSG00000059273.6	ENSMUSG00000059273.6	Zc3h4	2381.41	2068.61	2554.39	2058.51	2059.18	1970.09	2967.22	2247.46	2765.16	2789.59	2537.74	2110.5	2238.53	2670.49	2458.76	2793.66	2427.2	3059.15	2146.45	2758.08	2465.02
ENSMUSG00000075600.2	ENSMUSG00000075600.2	Zc3h3	583.942	554.041	604.023	522.692	517.079	471.916	840.286	662.381	765.497	814.115	736.139	673.306	498.888	733.452	715.353	740.648	617.753	669.095	488.919	731.637	760.465
ENSMUSG00000017478.7	ENSMUSG00000017478.7	Zc3h18	1639.86	1438.47	1776.48	1565.23	1670	1558.86	1765.65	1274.74	1538.2	1643.05	1589.53	1440	1094.78	1464.99	1531.58	1645.79	1393.23	1756.5	1180.03	1570.13	1657.45
ENSMUSG00000027091.8	ENSMUSG00000027091.8	Zc3h15	4647.42	4603.09	4499.66	4219.48	4154.91	4086.92	7669.79	7790.15	7638.15	7823.55	7761.06	7991.89	8714.83	7579.64	8319.44	7564.75	8416.34	8069.75	9327.16	7478.1	9051.55
ENSMUSG00000021012.9	ENSMUSG00000021012.9	Zc3h14	3784.43	4059.26	3969.87	3455.84	3330.87	3219.17	2364.69	2731.05	2402.24	2469.87	2461.27	2510.19	3660.36	2873.49	3175.8	2939.48	3391.07	2809.39	3255.65	2728.24	2894.77
ENSMUSG00000022000.9	ENSMUSG00000022000.9	Zc3h13	916.392	708.096	774.857	846.173	852.359	789.847	1835.58	1414.62	1253.4	1735.16	2336.88	1073.93	1394.11	1778.09	1846.8	1395.05	1132.55	980.798	1108.06	1341.98	2281.39
ENSMUSG00000039981.4	ENSMUSG00000039981.4	Zc3h12d	7.75144	9.28042	6.10124	7.589	6.39497	5.43473	13.9853	20.3809	24.0345	21.1733	5.09791	10.2723	12.0103	10.5326	11.7684	18.6718	12.0484	22.337	15.9927	16.3656	13.4596
ENSMUSG00000035164.6	ENSMUSG00000035164.6	Zc3h12c	962.901	929.899	958.911	894.553	926.357	947.454	1009.28	1065.37	729.446	895.632	994.093	829.259	885.064	893.356	868.343	720.198	799.574	802.102	928.718	780.734	986.393
ENSMUSG00000035045.10	ENSMUSG00000035045.10	Zc3h12b	658.011	598.587	612.158	651.705	675.126	730.971	613.024	615.134	555.196	716.718	709.63	711.594	498.888	443.327	448.882	429.451	481.935	475.169	606.58	541.026	549.919
ENSMUSG00000042677.7	ENSMUSG00000042677.7	Zc3h12a	15.5029	11.1365	17.2868	22.767	10.9628	26.2679	37.2942	16.6753	28.8413	37.0533	36.705	38.2878	14.7819	7.66007	5.88422	3.55653	7.66715	10.1532	12.5657	23.1043	19.2279
ENSMUSG00000039810.5	ENSMUSG00000039810.5	Zc3h10	522.792	474.23	583.685	562.534	582.856	543.473	714.418	482.658	680.175	790.824	604.613	575.251	484.106	552.483	547.232	615.28	612.276	595.992	462.646	656.548	569.147
ENSMUSG00000045064.4	ENSMUSG00000045064.4	Zc2hc1c	136.942	139.206	150.497	128.064	119.677	126.81	81.5812	75.0389	61.2879	92.104	99.9191	83.1126	66.5184	64.1531	66.4076	47.1241	32.8592	54.8272	76.5364	62.5742	72.1047
ENSMUSG00000043542.6	ENSMUSG00000043542.6	Zc2hc1a	2450.32	2682.04	2597.09	2091.72	1944.99	2451.06	5151.27	5063.74	4901.83	5334.62	4607.49	5414.46	4693.24	4351.88	4870.45	4526.58	4966.12	5010.6	5787.07	4862.5	5788.57
ENSMUSG00000057572.9	ENSMUSG00000057572.9	Zbtb8os	240.295	233.867	234.898	281.741	335.279	346.011	400.913	439.117	410.989	499.691	559.751	465.057	420.359	313.106	406.852	283.634	414.026	298.504	458.076	369.669	374.945
ENSMUSG00000048485.6	ENSMUSG00000048485.6	Zbtb8b	558.965	555.897	582.668	287.433	306.045	275.36	242.413	254.762	281.203	220.203	159.055	192.373	461.933	431.837	438.795	366.323	405.264	385.821	338.131	326.349	286.496
ENSMUSG00000028807.2	ENSMUSG00000028807.2	Zbtb8a	397.046	406.483	435.222	241.899	295.996	221.918	262.225	236.234	193.477	221.261	150.898	183.035	314.115	349.491	392.561	298.749	338.45	308.657	275.303	303.244	271.114
ENSMUSG00000044646.8	ENSMUSG00000044646.8	Zbtb7c	603.751	518.776	585.719	469.569	427.55	398.547	754.043	664.234	740.261	489.104	430.264	451.049	1019.02	1268.7	1276.03	1286.58	1107.36	1204.17	769.934	982.896	796.998
ENSMUSG00000028042.8	ENSMUSG00000028042.8	Zbtb7b	311.78	301.614	313.197	613.76	686.089	680.247	1423.01	983.844	1261.81	1584.82	1327.5	1199.06	244.825	412.686	397.605	556.598	461.124	649.804	480.923	970.381	893.137
ENSMUSG00000035011.9	ENSMUSG00000035011.9	Zbtb7a	883.664	739.65	869.427	1577.56	1944.99	1765.38	6498.52	3200.74	6056.68	6003.7	4169.07	4446.99	578.34	1397.01	1080.17	2671.85	1767.83	3445.99	1689.51	4595.83	2897.65
ENSMUSG00000066798.3	ENSMUSG00000066798.3	Zbtb6	965.485	1042.19	998.57	822.457	824.038	986.403	259.894	263.099	283.607	220.203	299.757	256.809	544.157	486.415	458.969	410.78	288.066	326.933	406.671	331.162	260.538
ENSMUSG00000049657.8	ENSMUSG00000049657.8	Zbtb5	1701.01	1655.63	1863.93	1310.05	1299.09	1240.93	851.94	875.454	864.039	745.302	847.273	697.586	1325.75	1331.9	1364.3	1171.88	1140.21	1074.21	1042.95	926.098	1060.42
ENSMUSG00000029127.8	ENSMUSG00000029127.8	Zbtb49	435.803	379.569	429.121	372.809	457.697	432.967	262.225	177.87	231.932	256.197	161.094	188.638	122.874	235.547	190.817	228.507	159.915	268.044	171.35	185.797	179.781
ENSMUSG00000028952.6	ENSMUSG00000028952.6	Zbtb48	214.457	231.083	218.628	200.16	189.108	245.469	177.148	101.905	118.971	167.269	111.135	108.327	84.0719	156.074	131.975	142.261	119.388	182.757	73.1094	149.215	125.943
ENSMUSG00000027583.6	ENSMUSG00000027583.6	Zbtb46	1025.77	1012.49	1005.69	651.705	642.238	548.908	602.535	731.861	617.685	482.752	434.342	418.365	1552.1	1433.39	1502.16	1221.67	1269.46	1069.13	1060.09	851.972	804.689
ENSMUSG00000049600.7	ENSMUSG00000049600.7	Zbtb45	551.214	451.957	548.095	440.162	495.154	457.423	833.293	492.848	806.356	675.43	485.321	509.882	452.695	653.021	595.987	807.333	537.796	796.01	419.237	872.188	528.768
ENSMUSG00000047412.8	ENSMUSG00000047412.8	Zbtb44	1472.77	1335.45	1402.27	1480.8	1399.59	1428.43	1371.73	1348.85	1216.14	1205.82	1443.73	1242.95	1432.92	1201.67	1088.58	1094.52	1236.6	1201.12	1547.86	1386.26	1444.02
ENSMUSG00000026788.7	ENSMUSG00000026788.7	Zbtb43	1318.61	1286.27	1238.55	1352.74	1318.28	1370.46	985.967	962.537	914.511	1022.67	1088.91	905.834	1161.3	1056.13	1061.68	926.477	954.012	1069.13	1161.75	903.957	1102.72
ENSMUSG00000037638.4	ENSMUSG00000037638.4	Zbtb42	23.2543	29.6974	37.6243	23.7156	29.2342	8.15209	12.8199	25.013	12.0172	14.8213	18.3525	14.0077	17.5535	6.70256	15.1308	14.2261	13.1437	12.1838	11.4233	8.66412	10.5754
ENSMUSG00000033964.7	ENSMUSG00000033964.7	Zbtb41	3116.94	3151.63	3167.56	2441.76	2452.02	2787.11	2459.09	2805.16	2328.94	2320.6	2468.41	2257.11	3548.57	3232.55	3109.39	2672.74	3051.52	2910.92	3458.99	2548.21	3152.42
ENSMUSG00000060862.9	ENSMUSG00000060862.9	Zbtb40	961.179	881.64	883.663	867.991	901.691	897.636	882.242	606.796	761.892	760.123	704.532	753.617	529.376	637.701	611.959	667.739	603.514	871.143	665.981	697.943	743.16
ENSMUSG00000018750.7	ENSMUSG00000018750.7	Zbtb4	4103.1	3680.62	4208.84	4179.64	4195.1	4064.27	13791.9	11008.5	11344.3	15829.2	12737.6	13184.1	6442.12	8177.13	7806.68	9631.09	8764.64	9973.47	8631.48	10998.6	11372.4
ENSMUSG00000044617.7	ENSMUSG00000044617.7	Zbtb39	687.294	577.242	697.575	590.993	582.856	557.965	671.296	553.991	541.977	509.219	614.808	447.314	609.752	646.319	568.247	552.152	532.319	559.44	597.441	591.086	658.557
ENSMUSG00000040433.9	ENSMUSG00000040433.9	Zbtb38	3980.8	3791.98	3790.9	3359.08	3509.93	3395.8	4845.92	4381.9	4603.8	5495.54	4928.66	5265.04	3561.51	3723.75	3965.12	3948.64	3949.68	4602.44	4632.17	4309.92	5315.56
ENSMUSG00000043467.11	ENSMUSG00000043467.11	Zbtb37	936.202	826.886	882.646	710.52	733.595	721.007	238.916	249.203	225.924	189.501	204.936	198.91	571.873	538.12	522.855	403.667	404.168	385.821	421.522	294.58	343.219
ENSMUSG00000068966.4	ENSMUSG00000068966.4	Zbtb34	572.745	522.488	520.639	472.415	521.647	485.502	290.196	320.537	270.388	219.144	376.226	227.859	521.061	518.97	484.187	397.443	339.545	315.764	301.576	321.535	340.334
ENSMUSG00000048047.3	ENSMUSG00000048047.3	Zbtb33	333.312	372.145	335.568	317.789	331.625	420.286	702.763	634.589	609.273	634.142	793.235	719.064	833.328	684.619	757.383	640.176	611.181	589.9	736.806	701.794	817.187
ENSMUSG00000006310.10	ENSMUSG00000006310.10	Zbtb32	36.1734	24.1291	22.3712	34.1505	33.802	34.4199	88.5738	83.3766	91.3309	113.277	92.782	86.848	26.7921	32.5553	36.1459	39.1219	35.0498	54.8272	36.5547	69.313	66.3364
ENSMUSG00000071661.5	ENSMUSG00000071661.5	Zbtb3	175.699	162.407	185.071	166.958	177.232	179.346	161.997	172.312	169.443	158.8	168.231	169.961	163.524	162.777	147.105	178.716	189.488	176.665	199.909	166.544	189.395
ENSMUSG00000050714.8	ENSMUSG00000050714.8	Zbtb26	642.508	673.759	625.377	609.017	626.707	705.609	251.736	225.117	215.108	261.491	279.366	311.906	370.471	313.106	279.921	233.842	232.205	236.569	370.116	235.857	287.458
ENSMUSG00000056459.6	ENSMUSG00000056459.6	Zbtb25	325.56	329.455	291.843	374.707	331.625	314.308	330.986	333.506	308.843	302.779	305.875	302.567	397.263	415.559	423.664	373.436	381.167	357.392	416.952	375.445	376.867
ENSMUSG00000019826.9	ENSMUSG00000019826.9	Zbtb24	552.075	548.473	613.175	523.641	545.4	496.372	456.854	396.502	449.444	430.877	347.678	444.512	440.684	480.67	469.056	472.13	445.79	505.629	494.631	490.967	427.821
ENSMUSG00000051390.9	ENSMUSG00000051390.9	Zbtb22	819.93	812.037	1030.09	789.256	813.075	732.782	1457.97	1069.07	1050.31	1332.86	1150.09	942.254	544.157	798.563	733.005	975.379	959.489	1011.26	713.959	1233.19	992.161
ENSMUSG00000046962.8	ENSMUSG00000046962.8	Zbtb21	1239.37	1263.07	1264.99	1179.14	1225.09	1186.58	977.808	802.268	940.949	1017.38	910.487	944.122	992.233	1200.72	1152.47	1104.3	981.395	1100.61	961.846	996.374	1065.23
ENSMUSG00000022708.10	ENSMUSG00000022708.10	Zbtb20	4053.14	3700.11	3375	5145.34	5369.95	5700.12	3074.44	2813.5	2523.62	2287.78	5014.31	2462.56	2050.06	1937.04	1581.17	1987.21	1506.05	2078.36	2165.87	2531.85	2390.03
ENSMUSG00000075327.3	ENSMUSG00000075327.3	Zbtb2	444.416	452.885	475.897	405.063	383.698	393.112	393.92	307.567	307.641	362.064	337.482	303.501	439.76	384.919	411.055	363.656	428.265	419.327	406.671	386.997	380.713
ENSMUSG00000063659.6	ENSMUSG00000063659.6	Zbtb18	1341.86	1431.04	1409.39	1767.29	1919.41	2163.02	3269.07	2776.44	2683.45	3574.06	3066.91	2904.27	1282.33	1332.85	1265.95	1685.8	1857.64	1748.38	2100.75	2298.88	2555.39
ENSMUSG00000006215.6	ENSMUSG00000006215.6	Zbtb17	843.184	770.275	918.237	858.505	895.296	799.811	1208.57	726.303	1117.6	1252.4	981.858	925.445	533.071	794.733	777.557	960.264	889.389	1087.41	524.332	1022.37	869.103
ENSMUSG00000066687.4	ENSMUSG00000066687.4	Zbtb16	618.393	468.661	552.162	496.131	530.783	455.611	1469.63	1145.97	1360.35	1765.86	1341.77	1157.97	555.244	612.806	655.67	987.827	843.386	883.327	960.704	1172.54	1277.7
ENSMUSG00000049672.8	ENSMUSG00000049672.8	Zbtb14	1373.73	1427.33	1369.73	1267.36	1269.86	1394.01	1278.49	1416.48	1288.25	1329.69	1263.26	1165.44	1163.15	1133.69	1116.32	1098.97	1263.98	1076.24	1305.69	1276.51	1343.07
ENSMUSG00000049823.8	ENSMUSG00000049823.8	Zbtb12	218.763	202.313	257.269	99.6056	110.542	108.695	120.041	58.3636	99.743	65.6374	68.312	51.3617	115.483	176.182	150.468	136.037	77.7668	100.517	66.2554	110.708	73.0661
ENSMUSG00000022601.9	ENSMUSG00000022601.9	Zbtb11	6400.97	6900.92	6864.91	6515.15	6243.32	6460.08	9783.91	9079.71	8325.53	9663.51	9046.76	9387.99	7848.25	7417.82	8409.39	7530.96	8077.89	8273.83	9002.74	9009.72	9819.7
ENSMUSG00000069114.7	ENSMUSG00000069114.7	Zbtb10	865.577	776.772	884.68	642.219	643.152	705.609	734.23	814.311	624.896	643.67	652.533	679.843	1200.1	1284.98	1184.41	904.249	923.344	882.312	1110.35	825.017	991.2
ENSMUSG00000033454.5	ENSMUSG00000033454.5	Zbtb1	873.329	979.085	939.591	1384.04	1436.13	1517.19	1800.61	1780.55	1681.21	1897.13	1776.11	2021.78	1145.59	1188.27	1149.1	1243.9	1461.14	1543.28	1949.97	1605.75	2038.16
ENSMUSG00000027514.8	ENSMUSG00000027514.8	Zbp1	0	0.928042	1.01687	2.84587	0.913568	0	4.66178	0	1.20172	0	0	0	0	0	0.840603	0	0	0	1.14233	0	0
ENSMUSG00000034173.7	ENSMUSG00000034173.7	Zbed5	1384.92	1295.55	1318.88	1395.43	1553.98	1384.95	4560.39	2656.01	4579.76	4208.2	2622.37	3038.75	1710.08	2692.52	2440.27	3496.96	2580.54	4132.35	1754.63	3916.18	2447.72
ENSMUSG00000034333.9	ENSMUSG00000034333.9	Zbed4	1625.22	1481.16	1525.31	1418.19	1395.93	1346.91	572.234	708.701	550.389	508.16	709.63	586.458	917.4	989.107	854.052	683.744	652.803	703.616	788.211	633.443	747.967
ENSMUSG00000041995.7	ENSMUSG00000041995.7	Zbed3	305.751	296.046	339.636	336.762	353.551	347.823	188.802	171.385	149.014	159.859	176.388	120.467	225.423	267.145	254.703	250.736	226.729	233.523	130.226	204.088	154.785
ENSMUSG00000034151.7	ENSMUSG00000034151.7	Zbbx	53.3988	71.4593	68.1305	73.0441	68.5176	71.5573	6.99267	10.1905	8.41206	7.41067	8.15666	14.9416	29.5637	8.61758	21.0151	18.6718	16.4296	17.2604	19.4197	20.2163	21.1507
ENSMUSG00000063935.2	ENSMUSG00000063935.2	Zar1	77.5144	75.1714	77.2824	80.6331	72.1718	53.4415	135.192	88.935	91.3309	95.28	51.9987	33.6186	99.7776	143.626	112.641	131.592	133.627	147.221	70.8248	126.111	124.982
ENSMUSG00000026117.7	ENSMUSG00000026117.7	Zap70	38.7572	31.5534	35.5906	40.7908	47.5055	39.8547	26.8052	12.0433	16.8241	4.23467	16.3133	14.0077	29.5637	26.8103	15.1308	29.3414	18.6202	21.3217	18.2774	22.1416	12.4982
ENSMUSG00000079173.4	ENSMUSG00000079173.4	Zan	62.8728	65.891	46.7762	56.9175	41.1105	47.101	58.2723	60.2164	42.0603	57.168	41.8029	49.494	22.1728	24.8952	25.2181	31.1197	24.0967	35.5361	34.27	37.5445	32.6875
ENSMUSG00000049090.2	ENSMUSG00000049090.2	Zadh2	455.612	461.237	450.475	533.127	481.45	512.676	1777.3	1360.89	1422.84	1434.49	1743.49	1414.78	1374.71	1227.53	1223.08	1106.08	1085.45	1114.82	1157.19	1272.66	1482.47
ENSMUSG00000021264.10	ENSMUSG00000021264.10	Yy1	968.93	1028.27	986.367	1028.31	1012.23	1201.07	973.147	878.234	896.485	881.87	1031.82	871.282	1091.09	941.232	1009.56	792.218	882.817	1021.41	1189.17	909.733	1091.19
ENSMUSG00000022285.10	ENSMUSG00000022285.10	Ywhaz	24395.5	24641.4	24006.3	21293.8	20577.2	21771.5	47240.1	47801.7	42360.7	46818.5	46905.9	45972.5	48796.8	41960.9	45640.5	40337.3	45204.4	41153.9	51029.2	43105.9	50237.8
ENSMUSG00000080902.1	ENSMUSG00000080902.1	Ywhaq-ps3	477.144	473.302	474.88	431.624	435.772	411.228	491.818	628.104	674.166	615.086	674.964	572.45	891.531	859.843	957.446	685.522	822.575	621.375	964.131	666.175	822.955
ENSMUSG00000082052.1	ENSMUSG00000082052.1	Ywhaq-ps2	3.44508	0.928042	0	5.69175	2.7407	5.43473	1.16545	3.70563	1.20172	5.29334	4.07833	2.80155	4.61933	0.957509	2.52181	2.6674	1.09531	3.04596	0	4.8134	1.92279
ENSMUSG00000076432.5	ENSMUSG00000076432.5	Ywhaq	18830.8	19308.9	18096.3	18811.2	19623.4	20911	20790.4	20104.9	22447	19286.8	18301.5	19008.5	28169.6	25469.7	27026.2	26024	25975.2	26923.2	27258.4	24662.9	23411
ENSMUSG00000018965.9	ENSMUSG00000018965.9	Ywhah	15239.3	15442.6	15071.1	15057.5	14650	15302.4	50899.6	48189.8	45485.2	54690.7	48025.4	56430.7	39572.9	36128.7	41557.7	39321.9	41829.8	39183.2	49379.7	44529.7	49969.5
ENSMUSG00000051391.8	ENSMUSG00000051391.8	Ywhag	26061.2	23286.4	25854	24347.4	24375.8	22730.7	131970	94407.3	116910	127781	106699	104432	55860.7	77127.4	72301.9	83945.8	79810.6	89125.7	71898.6	102729	97462.5
ENSMUSG00000020849.7	ENSMUSG00000020849.7	Ywhae	13564.2	13855.7	13980	12084.5	11629.7	11429.2	21504.8	21591.8	20237	21062.2	22122.9	18846	24051	21480.8	23496.5	20223.3	23399	19219	23094.6	20794.9	22546.7
ENSMUSG00000018326.3	ENSMUSG00000018326.3	Ywhab	12096.6	11435.3	11005.6	11954.6	11106.2	11342.3	33831.7	33933.3	29949.3	30669.6	30491.6	28038.8	36388.3	30466	32559.1	27194.1	31938.1	29986.4	35722	31129.2	34965
ENSMUSG00000047213.7	ENSMUSG00000047213.7	Ythdf3	2571.76	2598.52	2531	2831.64	2721.52	3508.12	3490.51	3353.59	3254.26	3420.55	3561.4	3951.12	3558.73	3370.43	3705.38	3365.37	3661.61	3667.33	4543.07	3607.16	4375.32
ENSMUSG00000040025.10	ENSMUSG00000040025.10	Ythdf2	2216.91	2380.43	2347.96	2052.82	2051.87	2055.23	2516.2	2405.88	2590.91	2429.64	2512.25	2534.47	2618.24	2596.76	2768.95	2671.85	2824.8	2832.74	2971.21	2548.21	2864.96
ENSMUSG00000038848.8	ENSMUSG00000038848.8	Ythdf1	1930.97	1848.66	1868	1907.68	1737.61	1876.79	3702.62	3395.28	3323.96	3916.01	3632.77	3593.45	3267.72	3256.49	3317.02	3155.53	3313.3	3031.74	3504.68	3454.1	4004.22
ENSMUSG00000034653.8	ENSMUSG00000034653.8	Ythdc2	1734.6	1870.01	1723.6	1710.37	1795.16	1974.62	1589.67	1466.5	1625.93	1749.98	1893.37	1822.87	1747.03	1583.72	1830.83	1561.32	1706.49	1903.72	1985.38	1648.11	1953.56
ENSMUSG00000035851.8	ENSMUSG00000035851.8	Ythdc1	2260.84	2305.26	2432.36	2384.84	2277.52	2560.66	1562.86	1524.87	1476.92	1526.6	1739.41	1571.67	1651.87	1551.16	1618.16	1649.34	1578.34	1775.79	2278.96	1599.01	1814.16
ENSMUSG00000028889.10	ENSMUSG00000028889.10	Yrdc	509.873	505.783	518.605	439.213	507.03	445.648	526.781	542.874	505.925	463.696	486.341	423.034	674.423	537.163	564.044	594.83	648.422	525.935	528.901	551.616	598.95
ENSMUSG00000039770.5	ENSMUSG00000039770.5	Ypel5	1867.24	2096.45	1942.23	2297.57	2423.69	2606.86	5697.86	5821.54	5360.88	6737.36	7001.48	7129.01	3364.72	3072.65	3256.49	3026.61	4158.88	3423.65	5380.4	4624.71	5166.55
ENSMUSG00000034059.7	ENSMUSG00000034059.7	Ypel4	410.826	512.279	451.492	631.784	787.495	743.652	1230.71	1139.48	1186.1	1671.64	1362.16	1450.27	357.536	433.752	517.811	665.961	751.38	732.045	664.839	977.12	941.207
ENSMUSG00000042675.9	ENSMUSG00000042675.9	Ypel3	1204.92	1069.1	1176.52	1509.26	1656.3	1607.77	2870.49	2341.03	2473.15	3358.09	2736.56	2445.75	1047.66	1300.3	1333.2	1746.26	1610.1	1824.53	1278.27	2133.3	2057.39
ENSMUSG00000018427.7	ENSMUSG00000018427.7	Ypel2	816.485	878.856	713.845	2145.79	2434.66	2634.94	575.73	548.433	450.646	546.272	1619.1	677.041	422.207	351.406	284.124	257.849	316.544	371.607	439.799	433.206	454.741
ENSMUSG00000022773.10	ENSMUSG00000022773.10	Ypel1	905.196	786.98	809.431	417.395	423.895	451.988	307.677	349.255	282.405	209.616	228.387	209.182	631.925	582.166	577.494	485.467	554.225	495.475	382.682	364.856	359.562
ENSMUSG00000046404.4	ENSMUSG00000046404.4	Yod1	491.786	472.374	483.015	536.921	568.239	666.66	748.216	663.307	711.42	688.134	705.551	605.135	613.447	686.534	611.118	716.642	722.902	645.743	764.222	748.002	749.889
ENSMUSG00000026775.3	ENSMUSG00000026775.3	Yme1l1	3601.84	3842.1	3533.63	3545.96	3804.1	4575.14	4073.23	4466.21	4447.58	4496.16	4284.29	5671.27	4767.15	4283.9	4825.9	4404.77	4965.03	5193.35	5679.69	4402.34	5147.32
ENSMUSG00000021244.8	ENSMUSG00000021244.8	Ylpm1	3825.77	3137.71	3310.94	3714.81	3628.69	3544.35	6437.92	4779.33	4959.51	6655.84	7581.62	5066.13	5215.23	5595.68	6154.05	5570.42	5249.81	4576.04	5483.21	6008.09	7960.36
ENSMUSG00000002741.9	ENSMUSG00000002741.9	Ykt6	3178.95	3319.61	3342.46	2896.15	2689.54	2645.81	4321.47	4420.81	3720.53	4246.31	4256.76	3888.55	4416.08	3483.42	4023.12	3559.2	4032.92	3445.99	3781.13	3900.78	4187.84
ENSMUSG00000048967.8	ENSMUSG00000048967.8	Yjefn3	31.0058	12.9926	23.3881	28.4587	22.8392	31.7026	47.7832	21.3074	56.481	43.4053	23.4504	15.8754	12.0103	53.6205	25.2181	51.5697	18.6202	118.792	7.99634	61.6115	25.9577
ENSMUSG00000029158.6	ENSMUSG00000029158.6	Yipf7	0.861271	0	0	0	1.82714	0.905788	3.49634	4.63203	8.41206	2.11733	5.09791	7.4708	5.5432	2.87253	3.36241	1.77827	4.38123	3.04596	5.71167	3.85072	8.65257
ENSMUSG00000047694.6	ENSMUSG00000047694.6	Yipf6	1500.33	1473.73	1369.73	1798.59	1931.28	2173.89	1592	2287.3	2149.88	1838.9	1862.78	2435.48	1662.04	1631.6	1472.74	1546.2	1835.73	1690.51	2360.06	1771.33	1964.13
ENSMUSG00000024487.4	ENSMUSG00000024487.4	Yipf5	638.202	711.809	658.934	686.804	718.978	828.796	572.234	982.917	1022.67	697.662	643.357	1138.36	1290.64	1066.67	991.911	977.158	1167.6	1014.3	1239.43	792.286	672.978
ENSMUSG00000024072.7	ENSMUSG00000024072.7	Yipf4	645.953	712.737	675.204	899.296	833.174	1018.11	858.933	1424.81	1449.28	1184.65	1035.9	1809.8	1441.23	1121.24	1161.71	1076.74	1290.27	1129.03	1406.21	1041.62	1046.96
ENSMUSG00000071074.3	ENSMUSG00000071074.3	Yipf3	279.913	270.06	259.303	288.382	296.909	286.229	802.992	945.861	985.413	966.563	716.767	1063.65	572.797	819.628	702.744	650.846	743.713	674.171	592.872	709.495	617.217
ENSMUSG00000032182.7	ENSMUSG00000032182.7	Yipf2	223.93	260.78	255.235	249.488	276.811	267.207	299.519	368.71	341.289	327.128	280.385	445.446	247.596	286.295	265.63	289.858	326.401	307.642	252.456	288.804	251.886
ENSMUSG00000057375.7	ENSMUSG00000057375.7	Yipf1	887.971	957.74	876.545	980.878	966.554	1020.82	1069.88	1351.63	1296.66	1058.67	969.623	1634.24	1625.08	1405.62	1382.79	1114.97	1395.42	1143.25	1366.23	1010.81	1019.08
ENSMUSG00000030588.5	ENSMUSG00000030588.5	Yif1b	540.017	521.56	528.774	559.688	529.869	553.436	886.904	908.805	1187.3	810.939	545.477	1014.16	705.834	1278.27	965.012	1151.43	990.157	1134.11	645.419	989.635	611.448
ENSMUSG00000024875.3	ENSMUSG00000024875.3	Yif1a	429.774	476.086	478.947	610.914	637.67	598.726	847.279	969.948	1049.1	951.742	738.178	992.682	710.453	852.183	864.98	953.151	910.2	873.174	747.087	804.801	771.04
ENSMUSG00000014932.8	ENSMUSG00000014932.8	Yes1	1214.39	1311.32	1421.59	1289.18	1241.54	1441.11	349.634	417.809	342.491	314.424	606.652	391.283	688.281	471.095	479.984	454.347	420.598	416.281	531.186	384.109	419.169
ENSMUSG00000020171.6	ENSMUSG00000020171.6	Yeats4	940.508	1011.57	945.692	757.002	766.483	786.224	356.626	374.268	379.744	316.541	434.342	266.147	542.31	349.491	366.503	340.538	391.025	400.035	378.113	360.042	350.91
ENSMUSG00000041215.8	ENSMUSG00000041215.8	Yeats2	2388.3	2350.73	2265.59	2445.55	2773.59	2551.6	812.315	762.433	849.618	769.651	988.995	807.78	1095.71	1138.48	1070.93	1006.5	935.392	1165.59	938.999	957.867	1003.7
ENSMUSG00000041774.7	ENSMUSG00000041774.7	Ydjc	841.462	710.88	781.976	483.798	539.918	477.35	829.797	543.801	872.451	611.91	367.05	410.894	634.696	1056.13	812.863	988.716	762.334	960.491	459.219	840.42	533.575
ENSMUSG00000030189.8	ENSMUSG00000030189.8	Ybx3	1793.17	1760.5	1962.57	1644.91	1544.84	1478.25	1307.63	1129.29	1359.15	946.448	919.664	738.675	1533.62	2210.89	1903.96	1918.75	1941.98	1989.01	1174.32	1599.01	1683.41
ENSMUSG00000018554.6	ENSMUSG00000018554.6	Ybx2	74.9306	71.4593	72.198	33.2019	35.6291	48.0068	5.82723	0.926407	9.61378	1.05867	6.1175	6.53695	18.4773	30.6403	8.40603	3.55653	14.239	11.1685	6.85401	4.8134	4.80698
ENSMUSG00000028639.8	ENSMUSG00000028639.8	Ybx1	18209	18344.6	19445.7	11418.6	10405.5	9795.19	3611.71	3672.28	3522.25	2041.11	2465.35	1721.09	6085.51	7499.21	6182.63	7043.72	6189.58	6479.76	5499.2	5459.36	5340.56
ENSMUSG00000033126.4	ENSMUSG00000033126.4	Ybey	265.272	296.046	314.214	288.382	260.367	287.135	298.354	345.55	313.65	303.837	316.071	340.855	383.405	360.981	358.097	352.097	394.31	334.04	363.262	315.759	355.717
ENSMUSG00000022792.9	ENSMUSG00000022792.9	Yars2	490.925	507.639	512.504	487.593	540.832	575.175	798.33	810.606	896.485	796.118	612.769	901.165	807.459	814.84	870.024	828.672	901.437	956.43	913.868	853.897	806.612
ENSMUSG00000028811.5	ENSMUSG00000028811.5	Yars	3658.68	3634.21	3928.18	3819.16	3846.12	3439.28	9462.25	7613.21	8379.61	9896.42	9261.89	9614.92	5946.93	6501.49	6948.42	7208.21	7188.5	7974.31	7386.34	8352.21	9179.41
ENSMUSG00000053110.7	ENSMUSG00000053110.7	Yap1	614.948	712.737	704.693	637.476	546.313	620.465	55.9414	102.831	60.0861	71.9894	329.325	71.9064	288.246	146.499	104.235	145.818	128.151	82.2408	95.9561	90.4919	74.9889
ENSMUSG00000022634.9	ENSMUSG00000022634.9	Yaf2	1497.75	1546.12	1585.31	1704.68	1701.98	2049.8	2350.7	2225.23	2267.65	2485.75	2009.6	1993.77	1553.02	1422.86	1489.55	1649.34	1776.59	1782.9	1635.82	2225.72	1852.61
ENSMUSG00000075054.4	ENSMUSG00000075054.4	Yae1d1	1280.71	1278.84	1276.18	1296.77	1300.01	1550.71	1055.89	1190.43	1081.55	1161.36	1320.36	1030.04	1411.67	1240.93	1280.24	1134.53	1304.51	1073.19	1322.82	1073.39	1247.89
ENSMUSG00000020868.9	ENSMUSG00000020868.9	Xylt2	673.514	554.969	623.343	681.112	725.373	673.906	546.594	570.667	616.484	484.87	351.756	573.384	435.141	990.064	624.568	806.444	591.466	734.075	440.941	680.615	477.814
ENSMUSG00000030657.5	ENSMUSG00000030657.5	Xylt1	525.375	434.324	402.682	562.534	628.534	502.712	227.262	283.48	194.679	166.211	209.014	231.595	291.942	288.21	242.094	276.521	188.393	255.86	217.044	218.528	244.195
ENSMUSG00000035769.7	ENSMUSG00000035769.7	Xylb	260.104	220.874	191.172	218.184	221.083	192.933	243.578	221.411	170.645	249.845	261.013	243.735	178.306	205.864	239.572	224.951	223.443	236.569	177.062	201.2	234.581
ENSMUSG00000047434.7	ENSMUSG00000047434.7	Xxylt1	1052.47	983.725	939.591	957.162	908.086	966.476	798.33	1040.35	997.43	729.422	614.808	812.449	1181.63	1490.84	1194.5	1235.9	1147.88	1010.24	986.977	968.456	809.496
ENSMUSG00000035211.8	ENSMUSG00000035211.8	Xrra1	32.7283	33.4095	35.5906	21.8184	26.4935	23.5505	34.9634	42.6147	49.2706	48.6987	53.0183	33.6186	36.9547	42.1304	53.7986	36.4545	46.0029	45.6893	36.5547	48.134	55.761
ENSMUSG00000027433.5	ENSMUSG00000027433.5	Xrn2	2546.78	2848.16	2735.39	2278.6	2320.46	2293.46	1202.74	1115.39	1172.88	1001.5	1283.65	1120.62	1842.19	1596.17	1731.64	1549.76	1625.44	1622.48	1739.78	1366.04	1508.43
ENSMUSG00000032410.7	ENSMUSG00000032410.7	Xrn1	968.069	866.792	844.005	819.611	816.729	832.419	597.873	495.628	522.749	535.686	601.554	573.384	705.834	689.407	717.875	503.25	487.412	583.808	694.54	490.967	639.329
ENSMUSG00000022471.7	ENSMUSG00000022471.7	Xrcc6	738.109	806.469	797.229	795.896	854.186	787.13	811.15	667.013	731.849	862.814	863.587	793.772	697.519	721.004	717.034	701.526	739.332	789.918	791.638	671.951	809.496
ENSMUSG00000026187.8	ENSMUSG00000026187.8	Xrcc5	705.381	763.779	761.638	891.707	875.198	927.527	1202.74	1282.15	1080.35	1262.99	1346.87	1258.83	1088.31	868.461	1021.33	1005.61	1158.83	944.246	1151.47	1071.46	1347.88
ENSMUSG00000021615.7	ENSMUSG00000021615.7	Xrcc4	372.93	366.577	317.264	351.94	386.439	368.656	364.784	352.961	340.087	285.84	305.875	297.898	510.898	381.089	453.925	385.884	444.695	371.607	479.781	385.072	396.095
ENSMUSG00000021287.6	ENSMUSG00000021287.6	Xrcc3	380.682	432.468	409.8	753.208	839.569	788.941	217.938	214.926	180.258	200.088	335.443	191.439	222.652	242.25	263.949	233.842	233.3	247.738	202.193	269.55	213.43
ENSMUSG00000028933.7	ENSMUSG00000028933.7	Xrcc2	511.595	474.23	443.357	585.301	545.4	560.683	353.13	375.195	392.963	361.005	427.205	379.143	381.557	359.066	395.924	385.884	374.595	349.27	408.956	369.669	368.215
ENSMUSG00000051768.8	ENSMUSG00000051768.8	Xrcc1	933.618	916.906	1062.63	805.382	901.691	779.883	709.756	601.238	671.763	664.843	715.747	494.007	717.844	915.379	761.586	814.446	759.048	821.393	511.766	754.741	707.588
ENSMUSG00000026469.8	ENSMUSG00000026469.8	Xpr1	5877.31	5304.69	5047.76	4617.9	4427.15	4896.69	2848.35	4047.47	3849.12	2718.66	2828.32	3966.99	5778.79	6196.04	4878.86	4723.97	4484.19	4329.32	5198.77	3376.12	2993.79
ENSMUSG00000034667.7	ENSMUSG00000034667.7	Xpot	3580.3	3643.49	3778.7	3669.28	3561.09	3777.14	3859.95	3317.46	3662.85	3795.32	4010.02	4506.76	3836.82	3723.75	3596.94	3512.08	3788.67	3813.54	4123.83	3809.32	3942.69
ENSMUSG00000022100.7	ENSMUSG00000022100.7	Xpo7	2282.37	2175.33	2118.15	2216.94	2359.74	2453.78	2773.76	2239.12	2392.63	2691.13	3030.2	3048.09	1939.2	1745.54	1879.59	1875.18	1887.21	2064.14	2558.83	2423.07	2665.95
ENSMUSG00000000131.9	ENSMUSG00000000131.9	Xpo6	5469.07	5369.65	5517.55	5412.85	5550.84	5151.22	5808.58	4953.5	5461.83	5580.23	5187.64	4942.87	5412.93	5886.77	5714.42	5581.98	5693.4	5698.98	5382.68	5925.3	6005.84
ENSMUSG00000067150.5	ENSMUSG00000067150.5	Xpo5	2353.85	2437.04	2292.03	2329.82	2277.52	2156.68	2040.69	1575.82	1895.12	1738.33	1921.91	2135.71	2016.8	2028.96	2220.87	2045.01	2101.89	2295.64	2387.48	2165.07	2301.58
ENSMUSG00000021952.9	ENSMUSG00000021952.9	Xpo4	787.202	688.607	670.119	933.446	887.074	937.491	736.561	711.48	717.428	673.312	716.767	765.757	861.044	680.789	873.386	825.116	810.527	852.868	1058.94	834.644	886.408
ENSMUSG00000020290.8	ENSMUSG00000020290.8	Xpo1	3936.01	4151.13	3893.61	3602.88	3917.38	4629.48	2671.2	2416.99	2794	2246.49	2399.08	3000.46	3419.23	3087.97	3127.04	2993.71	3097.53	3177.95	3910.21	2979.49	3175.49
ENSMUSG00000022401.5	ENSMUSG00000022401.5	Xpnpep3	586.526	606.012	625.377	576.764	570.066	566.117	693.44	680.909	641.72	637.318	607.671	643.422	763.114	741.112	757.383	669.518	799.574	769.611	774.503	647.884	782.577
ENSMUSG00000037005.9	ENSMUSG00000037005.9	Xpnpep2	2.58381	0.928042	1.01687	0.948624	0.913568	0.905788	8.15812	4.63203	4.80689	5.29334	4.07833	10.2723	4.61933	4.78755	7.56542	2.6674	5.47653	5.07659	2.28467	0.96268	7.69117
ENSMUSG00000025027.9	ENSMUSG00000025027.9	Xpnpep1	1680.34	1655.63	1802.92	1891.56	1795.16	1616.83	2889.14	2408.66	2606.54	2943.09	2463.31	2405.6	1900.39	2187.91	2272.15	2379.32	2463.34	2517.99	2002.51	2619.45	2611.15
ENSMUSG00000030094.7	ENSMUSG00000030094.7	Xpc	747.583	721.089	766.722	748.465	724.459	666.66	1015.1	954.199	903.695	1017.38	970.643	884.356	732.626	837.821	870.024	843.788	851.053	952.369	868.174	856.785	996.968
ENSMUSG00000028329.7	ENSMUSG00000028329.7	Xpa	223.069	246.859	268.455	262.769	253.972	209.237	261.06	263.099	296.825	220.203	286.503	218.521	372.318	266.188	271.515	280.966	312.162	264.998	285.584	273.401	285.535
ENSMUSG00000070425.5	ENSMUSG00000070425.5	Xntrpc	925.866	957.74	896.882	848.07	899.864	957.418	477.832	453.013	467.47	467.931	410.892	408.092	501.66	546.738	533.783	534.369	489.602	521.874	527.759	470.751	472.046
ENSMUSG00000067764.5	ENSMUSG00000067764.5	Xlr5c	1.72254	0	0	0	0	1.81158	0	0.926407	0	0	0	0	0	0	0	0	0	0	0	13.4775	0
ENSMUSG00000072479.4	ENSMUSG00000072479.4	Xlr5b	2.58381	0.928042	1.01687	0	0.913568	3.62315	0	0.926407	2.40345	0	0	0	2.7716	0	0.840603	0	0	0	0	20.2163	0
ENSMUSG00000058328.6	ENSMUSG00000058328.6	Xlr5a	1.72254	0.928042	1.01687	0	0.913568	4.52894	0	0.926407	2.40345	7.41067	0	0	6.46707	0	0.840603	0	0	0	0	45.246	0
ENSMUSG00000031362.10	ENSMUSG00000031362.10	Xlr4c	28.4219	11.1365	8.13499	0.948624	24.6663	9.96367	41.956	31.4978	31.2448	20.1147	32.6267	44.8248	19.4012	15.3201	24.3775	50.6806	16.4296	10.1532	7.99634	57.7608	22.1121
ENSMUSG00000067768.5	ENSMUSG00000067768.5	Xlr4b	26.6994	22.273	23.3881	0.948624	17.3578	14.4926	45.4524	32.4242	37.2534	27.5253	39.7637	42.0232	26.7921	21.0652	36.1459	64.0176	17.5249	15.2298	12.5657	69.313	21.1507
ENSMUSG00000079845.2	ENSMUSG00000079845.2	Xlr4a	26.6994	12.0646	30.5062	1.89725	26.4935	8.15209	27.9707	25.9394	18.0258	24.3493	44.8616	42.0232	15.7057	20.1077	30.2617	39.1219	13.1437	13.1991	9.13868	53.9101	14.4209
ENSMUSG00000058147.1	ENSMUSG00000058147.1	Xlr3c	102.491	130.854	78.2992	16.1266	79.4804	48.0068	85.0775	122.286	165.838	131.275	95.8408	154.085	120.103	109.156	116.844	209.836	119.388	112.7	147.361	248.371	77.8731
ENSMUSG00000073125.4	ENSMUSG00000073125.4	Xlr3b	502.982	502.999	353.872	50.2771	317.008	231.882	348.468	450.234	599.66	410.763	368.069	541.633	350.145	404.069	400.967	712.196	422.788	404.097	495.773	819.241	317.261
ENSMUSG00000057836.6	ENSMUSG00000057836.6	Xlr3a	201.537	259.852	186.088	43.6367	133.381	124.093	163.162	267.732	344.894	298.544	250.817	269.883	199.555	180.012	206.788	369.88	215.775	205.094	226.182	463.049	164.399
ENSMUSG00000054626.5	ENSMUSG00000054626.5	Xlr	8.61271	11.1365	9.15186	7.589	10.9628	7.2463	0	0.926407	1.20172	4.23467	5.09791	3.7354	10.1625	0.957509	0	1.77827	0	1.01532	1.14233	3.85072	2.88419
ENSMUSG00000031258.4	ENSMUSG00000031258.4	Xkrx	24.9769	29.6974	23.3881	27.5101	25.5799	38.9489	15.1508	21.3074	19.2276	16.9387	22.4308	33.6186	16.6296	14.3626	22.6963	12.4479	18.6202	20.3064	37.697	30.8058	15.3823
ENSMUSG00000037752.4	ENSMUSG00000037752.4	Xkr8	266.133	268.204	266.421	247.591	238.441	236.411	199.291	243.645	222.319	157.741	103.997	239.066	229.119	311.19	243.775	224.951	231.11	204.079	242.175	182.909	190.357
ENSMUSG00000042631.7	ENSMUSG00000042631.7	Xkr7	300.584	240.363	255.235	153.677	158.047	148.549	97.8974	104.684	128.584	75.1654	42.8225	74.708	133.037	260.442	194.179	182.272	138.009	190.88	97.0985	128.036	98.0625
ENSMUSG00000035067.7	ENSMUSG00000035067.7	Xkr6	729.497	515.064	489.116	805.382	829.519	773.543	604.866	715.186	632.106	409.704	327.286	490.271	548.777	719.089	671.641	713.085	546.558	694.478	784.784	685.428	544.15
ENSMUSG00000039814.9	ENSMUSG00000039814.9	Xkr5	25.8381	24.1291	19.3206	31.3046	24.6663	24.4563	4.66178	12.9697	9.61378	4.23467	25.4896	5.6031	23.0967	15.3201	10.9278	12.4479	7.66715	20.3064	6.85401	11.5522	11.5368
ENSMUSG00000051951.5	ENSMUSG00000051951.5	Xkr4	3743.95	3327.96	2869.62	2976.78	2940.77	3097.79	1736.51	2831.1	2420.27	1486.37	1253.07	2062.87	3543.95	4275.28	2997.59	3330.69	3096.43	3121.09	3652.04	2309.47	1845.88
ENSMUSG00000015342.6	ENSMUSG00000015342.6	Xk	523.653	531.768	402.682	459.134	433.945	565.212	625.844	913.437	987.816	673.312	544.457	1310.19	637.468	700.897	593.465	700.637	650.612	668.08	933.288	584.347	533.575
ENSMUSG00000086503.1	ENSMUSG00000086503.1	Xist	3.44508	3.71217	5234.86	8879.12	9437.15	12051.5	558.248	3.70563	6.00861	680.723	643.357	0.93385	1740.56	1795.33	1227.28	0	641.85	923.94	1.14233	58.7235	836.415
ENSMUSG00000027022.6	ENSMUSG00000027022.6	Xirp2	1.72254	1.85608	3.05062	2.84587	2.7407	1.81158	19.8126	13.8961	20.4293	7.41067	2.03917	9.3385	8.3148	7.66007	10.9278	8.89134	10.9531	11.1685	5.71167	11.5522	15.3823
ENSMUSG00000079243.2	ENSMUSG00000079243.2	Xirp1	10.3353	5.56825	5.08437	23.7156	28.3206	45.2894	10.489	5.55844	6.00861	5.29334	11.2154	6.53695	6.46707	3.83004	4.20301	3.55653	2.19061	10.1532	9.13868	4.8134	5.76838
ENSMUSG00000025860.8	ENSMUSG00000025860.8	Xiap	3456.28	3603.59	3485.84	3813.47	3808.66	4865.89	2741.13	2884.83	2372.2	3034.14	3494.11	2690.42	2789.15	2344.94	2312.5	2301.97	2507.16	2094.6	3002.06	2579.02	2741.9
ENSMUSG00000024066.7	ENSMUSG00000024066.7	Xdh	8.61271	12.0646	14.2362	23.7156	13.7035	22.6447	39.6251	42.6147	31.2448	43.4053	46.9008	48.5602	32.3353	34.4703	24.3775	35.5653	29.5733	32.4902	18.2774	26.955	44.2242
ENSMUSG00000060509.2	ENSMUSG00000060509.2	Xcr1	3.44508	1.85608	2.03375	4.74312	0	0	1.16545	0.926407	1.20172	0	5.09791	2.80155	1.84773	0	0	0	1.09531	1.01532	0	1.92536	3.84559
ENSMUSG00000026573.7	ENSMUSG00000026573.7	Xcl1	0	0	0	0.948624	0.913568	0.905788	0	0.926407	0	0	1.01958	1.8677	0	0	0.840603	0	0	0	0	0	0
ENSMUSG00000020484.11	ENSMUSG00000020484.11	Xbp1	2326.29	2632.86	2398.8	2143.89	1987.92	2029.87	2795.9	3042.32	2849.28	3291.4	2754.91	3074.23	3409.99	3010.41	3265.74	2683.4	3049.33	2567.74	2676.49	2501.04	2934.18
ENSMUSG00000040483.9	ENSMUSG00000040483.9	Xaf1	32.7283	38.0497	27.4556	57.8661	34.7156	30.7968	6.99267	12.0433	10.8155	10.5867	18.3525	16.8093	9.23867	2.87253	5.04362	7.11307	5.47653	8.12255	11.4233	3.85072	1.92279
ENSMUSG00000019470.6	ENSMUSG00000019470.6	Xab2	1292.77	1276.99	1375.83	1368.87	1531.14	1342.38	1262.18	921.775	1290.65	1149.71	1154.17	1129.96	689.204	932.614	1015.45	1071.41	979.204	1314.84	773.361	1253.41	1159.44
ENSMUSG00000027803.8	ENSMUSG00000027803.8	Wwtr1	921.56	876.072	1113.48	1301.51	1114.55	1242.74	104.89	139.887	112.962	112.219	534.261	116.731	509.05	234.59	184.933	272.075	261.778	161.436	170.208	164.618	101.908
ENSMUSG00000031930.9	ENSMUSG00000031930.9	Wwp2	1636.42	1571.18	1648.35	1727.45	1753.14	1576.98	2088.48	1661.05	1797.78	2453.99	2341.98	2142.25	1271.24	1435.31	1655.15	1648.45	1540	1763.61	1487.32	1845.46	2010.28
ENSMUSG00000041058.8	ENSMUSG00000041058.8	Wwp1	3380.49	3446.75	3220.44	3629.44	3710	4281.66	5886.66	6344.03	5171.01	7832.02	7572.44	7534.3	4012.35	3514.06	3939.9	3904.19	4466.66	4535.43	5612.29	5139.75	6442.32
ENSMUSG00000004637.9	ENSMUSG00000004637.9	Wwox	974.098	969.804	961.962	1056.77	1088.06	1087.85	1772.64	2005.67	1748.51	2213.67	2045.28	1792.99	1225.05	1369.24	1381.11	1549.76	1579.43	1496.58	1575.28	1614.41	2166.03
ENSMUSG00000031563.7	ENSMUSG00000031563.7	Wwc2	1538.23	1392.06	1453.11	1603.18	1639.85	1604.15	1649.1	1462.8	1345.93	1405.91	1831.17	1103.81	1561.33	1510.95	1414.73	1483.96	1311.08	1382.86	1110.35	1489.27	1404.6
ENSMUSG00000018849.6	ENSMUSG00000018849.6	Wwc1	1948.2	1723.37	1980.87	1690.45	1691.01	1638.57	1538.39	1305.31	1288.25	1377.33	1720.04	1045.91	1286.95	1490.84	1257.54	1335.48	1305.61	1348.34	884.167	1334.27	1417.1
ENSMUSG00000036459.8	ENSMUSG00000036459.8	Wtip	166.225	198.601	197.273	135.653	149.825	128.622	36.1288	51.8788	38.4551	28.584	22.4308	20.5447	72.9855	69.8982	59.6828	89.8025	75.5762	80.2102	57.1167	56.7981	37.4945
ENSMUSG00000060475.6	ENSMUSG00000060475.6	Wtap	2595.87	2658.84	2550.32	2281.44	2367.05	2493.63	3413.59	3860.34	3245.85	3539.12	3361.56	3457.11	3919.97	3191.38	3703.7	2957.26	3759.09	3100.78	3944.48	3356.87	3813.86
ENSMUSG00000074987.3	ENSMUSG00000074987.3	Wt1os	5.16763	0	3.05062	3.7945	6.39497	0.905788	0	2.77922	0	1.05867	0	3.7354	0.923867	0	0.840603	0	5.47653	1.01532	0	0	0.961397
ENSMUSG00000016458.6	ENSMUSG00000016458.6	Wt1	37.0347	32.4815	36.6074	18.0239	31.9749	32.6084	3.49634	0.926407	0	0	1.01958	0.93385	4.61933	4.78755	1.68121	2.6674	2.19061	3.04596	2.28467	1.92536	0
ENSMUSG00000063430.6	ENSMUSG00000063430.6	Wscd2	1086.06	891.849	1006.7	920.166	862.408	820.644	706.26	860.632	961.378	634.142	419.049	708.792	932.181	1467.86	1168.44	1218.11	1036.16	1073.19	803.061	918.397	657.595
ENSMUSG00000020811.10	ENSMUSG00000020811.10	Wscd1	2780.18	2664.41	2577.77	3909.28	4048.93	3775.32	2163.07	2366.97	2705.08	1882.31	1981.05	2143.19	2809.48	3827.16	3096.78	3528.08	2762.36	3264.25	2241.26	2526.07	2053.54
ENSMUSG00000084020.1	ENSMUSG00000084020.1	Wsb2-ps	6.0289	2.78413	8.13499	5.69175	3.65427	2.71736	4.66178	9.26407	7.21034	6.352	5.09791	4.66925	14.7819	11.4901	12.609	5.3348	4.38123	8.12255	7.99634	13.4775	14.4209
ENSMUSG00000029364.9	ENSMUSG00000029364.9	Wsb2	8797.88	8413.63	8778.67	6867.09	6473.54	5956.46	7729.23	8046.77	6783.72	7325.98	5825.9	5169.79	8967.97	8866.54	9184.42	8228.93	9520.41	7656.52	6271.42	7932.48	8095.92
ENSMUSG00000017677.5	ENSMUSG00000017677.5	Wsb1	4023.86	4235.59	4030.89	3119.08	3632.34	4007.21	850.775	953.272	924.125	656.374	628.063	823.655	1156.68	1045.6	1203.74	1333.7	1231.12	1119.9	1188.03	1072.43	979.663
ENSMUSG00000021400.6	ENSMUSG00000021400.6	Wrnip1	1780.25	1748.43	1790.71	1566.18	1717.51	1673.9	2480.07	2314.16	2399.84	2533.39	2054.46	2135.71	2330.92	2426.33	2669.75	2501.13	2604.64	2779.94	2369.2	2414.4	2677.49
ENSMUSG00000031583.5	ENSMUSG00000031583.5	Wrn	603.751	597.659	560.297	719.057	656.855	625.9	305.347	350.182	308.843	248.787	394.579	295.097	437.913	426.092	408.533	336.092	352.689	386.836	412.383	353.304	342.257
ENSMUSG00000023147.9	ENSMUSG00000023147.9	Wrb	3272.83	3306.62	3020.11	2742.47	2623.77	2795.26	1988.25	3373.97	3238.64	2182.97	1751.64	3153.61	3555.96	3511.19	3237.16	3058.62	3552.08	2815.48	2990.63	2362.42	2172.76
ENSMUSG00000029029.7	ENSMUSG00000029029.7	Wrap73	564.994	512.279	594.871	576.764	566.412	596.008	1111.83	843.956	1055.11	1219.58	1028.76	1136.5	606.98	736.325	769.992	875.797	842.291	925.97	700.251	995.411	991.2
ENSMUSG00000041346.5	ENSMUSG00000041346.5	Wrap53	307.474	313.678	332.518	394.628	360.859	327.895	417.229	325.169	384.551	369.475	467.989	399.688	249.444	230.76	299.255	314.753	329.687	296.473	283.299	341.751	379.752
ENSMUSG00000018486.2	ENSMUSG00000018486.2	Wnt9b	30.1445	40.8339	24.405	13.2807	10.9628	17.21	17.4817	12.9697	7.21034	15.88	8.15666	14.0077	13.858	8.61758	15.1308	10.6696	9.85776	8.12255	14.8504	14.4402	19.2279
ENSMUSG00000000126.5	ENSMUSG00000000126.5	Wnt9a	71.4855	55.6825	63.0461	73.9927	56.6412	48.0068	121.206	130.623	120.172	116.453	92.782	132.607	77.6048	169.479	97.5099	126.257	101.864	101.532	87.9598	121.298	84.6029
ENSMUSG00000036961.4	ENSMUSG00000036961.4	Wnt8b	3.44508	4.64021	3.05062	8.53762	15.5306	9.96367	8.15812	22.2338	22.8327	11.6453	26.5092	10.2723	6.46707	1.91502	4.20301	8.0022	5.47653	10.1532	6.85401	11.5522	6.72978
ENSMUSG00000012282.2	ENSMUSG00000012282.2	Wnt8a	0.861271	0.928042	1.01687	3.7945	1.82714	1.81158	0	0.926407	0	0	2.03917	0	1.84773	0	1.68121	0.889134	3.28592	0	0	0	0
ENSMUSG00000022382.7	ENSMUSG00000022382.7	Wnt7b	922.421	850.087	942.641	803.485	745.471	778.978	121.206	117.654	92.5326	64.5787	221.249	75.6418	266.074	253.74	216.875	311.197	199.346	197.987	129.084	146.327	144.209
ENSMUSG00000030093.6	ENSMUSG00000030093.6	Wnt7a	564.994	502.999	565.382	496.131	460.438	451.988	447.531	602.164	638.115	436.171	351.756	473.462	709.53	1149.97	822.109	939.814	864.197	777.734	584.875	592.048	589.336
ENSMUSG00000033227.6	ENSMUSG00000033227.6	Wnt6	4.30636	9.28042	11.1856	11.3835	5.48141	12.681	8.15812	5.55844	6.00861	9.528	7.13708	8.40465	16.6296	7.66007	10.0872	16.0044	15.3343	19.2911	5.71167	22.1416	8.65257
ENSMUSG00000030170.7	ENSMUSG00000030170.7	Wnt5b	69.763	60.3228	61.0124	73.0441	75.8261	61.5936	48.9487	52.8052	45.6655	37.0533	15.2937	41.0894	57.2797	57.4506	40.3489	48.9023	31.7639	57.8732	27.416	44.2833	26.9191
ENSMUSG00000021994.8	ENSMUSG00000021994.8	Wnt5a	450.445	452.885	426.07	501.822	469.574	472.821	510.465	604.944	635.711	384.296	323.208	387.548	343.678	484.5	357.256	500.582	423.884	444.71	469.5	477.489	463.393
ENSMUSG00000036856.4	ENSMUSG00000036856.4	Wnt4	186.896	214.378	188.122	170.752	153.479	130.433	106.056	179.723	136.996	73.048	53.0183	122.334	185.697	293.955	223.6	257.849	185.107	212.202	134.796	164.618	97.1011
ENSMUSG00000009900.7	ENSMUSG00000009900.7	Wnt3a	4.30636	1.85608	4.06749	1.89725	0	1.81158	2.33089	0	1.20172	1.05867	0	0	0.923867	3.83004	4.20301	1.77827	0	3.04596	0	0	0
ENSMUSG00000000125.5	ENSMUSG00000000125.5	Wnt3	201.537	213.45	201.341	303.56	325.23	284.417	301.85	226.97	216.31	246.669	281.405	186.77	121.027	208.737	129.453	187.607	148.962	212.202	139.365	218.528	193.241
ENSMUSG00000027840.4	ENSMUSG00000027840.4	Wnt2b	134.358	124.358	126.092	184.033	160.788	158.513	103.725	108.39	94.9361	95.28	95.8408	116.731	71.1377	105.326	68.0888	98.6938	88.7198	96.4553	138.223	99.156	113.445
ENSMUSG00000010797.2	ENSMUSG00000010797.2	Wnt2	22.393	23.2011	24.405	17.0752	9.13568	16.3042	12.8199	22.2338	8.41206	7.41067	5.09791	10.2723	14.7819	8.61758	14.2902	17.7827	12.0484	15.2298	18.2774	15.4029	9.61397
ENSMUSG00000029671.8	ENSMUSG00000029671.8	Wnt16	15.5029	21.345	13.2194	17.0752	20.0985	17.21	6.99267	9.26407	1.20172	4.23467	5.09791	11.2062	2.7716	5.74506	4.20301	8.0022	8.76245	9.13787	9.13868	1.92536	2.88419
ENSMUSG00000015957.4	ENSMUSG00000015957.4	Wnt11	60.289	58.4667	70.1643	59.7633	42.9377	38.9489	115.379	70.4069	79.3137	44.464	36.705	61.6341	77.6048	114.901	79.0166	112.92	92.0058	94.4246	73.1094	96.268	55.761
ENSMUSG00000022996.7	ENSMUSG00000022996.7	Wnt10b	14.6416	19.4889	14.2362	6.64037	2.7407	15.3984	0	0	0	0	0	0.93385	2.7716	3.83004	3.36241	2.6674	2.19061	6.09191	2.28467	1.92536	0
ENSMUSG00000026167.8	ENSMUSG00000026167.8	Wnt10a	14.6416	13.9206	7.11811	11.3835	16.4442	23.5505	22.1435	17.6017	22.8327	31.76	15.2937	24.2801	12.0103	6.70256	7.56542	4.44567	4.38123	9.13787	3.427	12.5148	2.88419
ENSMUSG00000022997.8	ENSMUSG00000022997.8	Wnt1	5.16763	2.78413	6.10124	1.89725	3.65427	2.71736	0	1.85281	0	0	0	1.8677	0.923867	3.83004	2.52181	1.77827	1.09531	0	1.14233	1.92536	0
ENSMUSG00000035112.10	ENSMUSG00000035112.10	Wnk4	50.815	64.963	56.9449	64.5065	74.9125	64.3109	590.881	387.238	425.41	993.03	810.568	848.869	54.5081	75.6432	64.7264	104.029	90.9105	103.562	107.379	218.528	335.527
ENSMUSG00000041245.6	ENSMUSG00000041245.6	Wnk3	3179.81	3062.54	3064.86	2928.4	2779.99	2999.06	4497.45	4293.89	3773.41	4646.49	4940.9	4652.44	3474.66	3236.38	3538.1	3502.3	3752.52	3754.65	4883.48	4070.21	4913.7
ENSMUSG00000037989.9	ENSMUSG00000037989.9	Wnk2	5053.08	3881.07	4882.01	4019.32	4368.68	3975.5	11370.1	7142.6	9870.95	10747.6	8875.47	7602.47	4840.14	8579.28	7488.09	10590.5	7662.77	10202.9	5459.22	10515.4	9463.99
ENSMUSG00000045962.9	ENSMUSG00000045962.9	Wnk1	7977.09	7397.43	7230.99	11242.1	12240	12118.5	23059.5	18451.2	19689	22869.3	28711.5	22815.8	13763.8	14287	14840.8	18411.3	17638.8	18597.6	20118.8	21206.9	23904.2
ENSMUSG00000028173.6	ENSMUSG00000028173.6	Wls	491.786	619.004	414.884	770.283	769.224	770.826	93.2356	116.727	82.9189	50.816	139.683	127.937	280.855	251.825	152.149	155.598	125.96	88.3327	172.493	94.3426	91.3327
ENSMUSG00000024050.8	ENSMUSG00000024050.8	Wiz	1702.73	1475.59	1648.35	1392.58	1568.6	1507.23	2292.43	1650.86	2020.1	1971.24	1636.43	1216.81	1370.09	1950.45	1742.57	2029.89	1611.2	1833.67	983.55	1929.21	1615.15
ENSMUSG00000062074.6	ENSMUSG00000062074.6	Wisp3	27.5607	13.9206	20.3375	18.9725	10.9628	10.8695	6.99267	18.5281	15.6224	20.1147	14.2742	14.9416	11.0864	13.4051	8.40603	20.4501	10.9531	14.2145	11.4233	11.5522	8.65257
ENSMUSG00000027656.7	ENSMUSG00000027656.7	Wisp2	0.861271	1.85608	1.01687	2.84587	1.82714	0.905788	2.33089	7.41125	1.20172	0	3.05875	1.8677	0	1.91502	0	0	5.47653	0	1.14233	0.96268	1.92279
ENSMUSG00000005124.3	ENSMUSG00000005124.3	Wisp1	17.2254	30.6254	25.4218	56.9175	37.4563	48.0068	178.313	188.061	188.67	188.443	130.507	209.182	114.559	180.969	107.597	168.046	131.437	137.068	141.65	136.701	131.711
ENSMUSG00000029578.9	ENSMUSG00000029578.9	Wipi2	3896.39	4113.08	4260.7	4911.03	4979.86	4809.73	4857.57	4960.91	4588.18	5313.45	5735.15	4883.1	4232.23	3960.26	4191.24	4421.66	4693.39	4441	4466.53	4720.02	5138.66
ENSMUSG00000041895.8	ENSMUSG00000041895.8	Wipi1	550.352	582.811	644.698	848.07	869.716	878.614	646.822	594.753	588.844	674.371	956.369	525.757	621.762	565.888	564.885	553.041	502.746	544.211	482.065	567.019	567.224
ENSMUSG00000086040.2	ENSMUSG00000086040.2	Wipf3	168.809	137.35	158.632	149.883	190.936	193.839	122.372	109.316	82.9189	92.104	147.84	119.533	88.6912	92.8784	73.973	72.9089	94.1964	90.3633	89.1021	73.1637	98.0625
ENSMUSG00000038013.8	ENSMUSG00000038013.8	Wipf2	1306.55	1236.15	1243.64	1618.35	1678.22	1701.98	3185.16	2603.2	2657.01	3587.82	3542.03	2989.25	1471.72	1595.21	1607.23	1862.73	1842.31	1780.87	2056.2	2327.76	2619.81
ENSMUSG00000075284.4	ENSMUSG00000075284.4	Wipf1	304.029	299.758	303.028	544.51	634.929	634.052	151.508	135.255	121.374	109.043	619.906	116.731	175.535	92.8784	71.4512	131.592	108.435	89.348	82.2481	137.663	95.1783
ENSMUSG00000020218.4	ENSMUSG00000020218.4	Wif1	23.2543	25.0571	17.2868	18.0239	21.0121	24.4563	4.66178	12.0433	7.21034	6.352	4.07833	4.66925	21.2489	20.1077	20.1745	16.0044	13.1437	19.2911	17.135	14.4402	8.65257
ENSMUSG00000039137.11	ENSMUSG00000039137.11	Whrn	652.844	557.753	640.63	693.444	792.063	798.905	1425.34	919.922	966.185	1518.13	1075.66	960.931	330.744	590.783	469.897	697.081	468.791	756.412	386.109	959.792	755.658
ENSMUSG00000045795.8	ENSMUSG00000045795.8	Whamm	454.751	498.359	495.217	530.281	556.363	553.436	538.436	516.009	550.389	562.152	636.22	643.422	389.872	395.451	415.258	409.001	499.46	650.819	488.919	576.645	537.421
ENSMUSG00000039474.7	ENSMUSG00000039474.7	Wfs1	348.815	295.117	307.096	445.853	465.006	456.517	2168.89	1850.03	2804.82	2077.1	1663.96	2697.89	918.323	1992.58	1374.39	1647.56	1257.41	1662.08	1087.5	1800.21	1368.07
ENSMUSG00000044177.4	ENSMUSG00000044177.4	Wfikkn2	6.0289	13.9206	12.2025	18.9725	11.8764	8.15209	6.99267	4.63203	1.20172	10.5867	3.05875	9.3385	7.39093	18.1927	5.88422	4.44567	7.66715	4.06127	4.56934	5.77608	2.88419
ENSMUSG00000071192.4	ENSMUSG00000071192.4	Wfikkn1	43.9248	49.1862	44.7424	37.945	67.604	35.3257	15.1508	16.6753	15.6224	19.056	12.235	28.9493	13.858	17.2352	15.1308	14.2261	15.3343	17.2604	13.708	25.0297	12.4982
ENSMUSG00000070533.5	ENSMUSG00000070533.5	Wfdc8	0.861271	0.928042	2.03375	0	1.82714	3.62315	17.4817	22.2338	15.6224	6.352	13.2546	22.4124	1.84773	2.87253	5.04362	6.22393	7.66715	5.07659	11.4233	4.8134	12.4982
ENSMUSG00000070531.3	ENSMUSG00000070531.3	Wfdc6b	4.30636	0.928042	0	5.69175	4.56784	4.52894	76.9194	77.8182	45.6655	60.344	27.5287	86.848	8.3148	10.5326	5.04362	12.4479	4.38123	5.07659	20.562	26.955	54.7996
ENSMUSG00000074595.3	ENSMUSG00000074595.3	Wfdc6a	2.58381	0.928042	1.01687	1.89725	0.913568	2.71736	33.7979	29.645	19.2276	17.9973	11.2154	32.6847	3.69547	3.83004	1.68121	7.11307	2.19061	0	7.99634	8.66412	13.4596
ENSMUSG00000040154.5	ENSMUSG00000040154.5	Wfdc5	0.861271	0	2.03375	0.948624	0	2.71736	2.33089	0	0	1.05867	0	0.93385	0	0	1.68121	0	1.09531	0	1.14233	0	0
ENSMUSG00000076434.3	ENSMUSG00000076434.3	Wfdc3	2.58381	3.71217	5.08437	5.69175	4.56784	6.34052	13.9853	13.8961	4.80689	14.8213	9.17625	10.2723	2.7716	10.5326	11.7684	6.22393	6.57184	10.1532	6.85401	14.4402	14.4209
ENSMUSG00000017723.5	ENSMUSG00000017723.5	Wfdc2	5.16763	9.28042	3.05062	6.64037	3.65427	2.71736	113.048	103.758	55.2792	98.456	36.705	62.5679	63.7468	67.9832	82.3791	93.359	134.723	110.67	73.1094	84.7158	93.2555
ENSMUSG00000000983.7	ENSMUSG00000000983.7	Wfdc18	0	0	1.01687	0.948624	0.913568	0	1.16545	0	0	1.05867	5.09791	0	1.84773	1.91502	0	0	4.38123	0	1.14233	0.96268	0
ENSMUSG00000069792.5	ENSMUSG00000069792.5	Wfdc17	0	2.78413	0	0.948624	0.913568	0	0	1.85281	2.40345	0	3.05875	1.8677	0	0.957509	0	4.44567	1.09531	3.04596	1.14233	0.96268	0.961397
ENSMUSG00000070530.4	ENSMUSG00000070530.4	Wfdc16	0	0	0	0	0	0	9.32356	10.1905	4.80689	16.9387	14.2742	17.7431	1.84773	0	0.840603	6.22393	2.19061	5.07659	6.85401	6.73876	0.961397
ENSMUSG00000051769.2	ENSMUSG00000051769.2	Wfdc15a	0	0	0	0	0	0	0	0	0	2.11733	0	1.8677	0	0	0	0	0	0	4.56934	0	2.88419
ENSMUSG00000070529.6	ENSMUSG00000070529.6	Wfdc10	0	0	0	1.89725	0	0	1.16545	0	0	0	3.05875	1.8677	0	0.957509	0	1.77827	0	1.01532	0	0	0
ENSMUSG00000023336.5	ENSMUSG00000023336.5	Wfdc1	33.5896	23.2011	29.4893	68.301	52.0733	44.3836	15.1508	25.9394	34.85	34.936	47.9204	42.0232	30.4876	20.1077	13.4496	18.6718	13.1437	26.3983	11.4233	19.2536	20.1893
ENSMUSG00000037159.8	ENSMUSG00000037159.8	Wee2	19.8092	25.9852	27.4556	12.3321	7.30854	6.34052	5.82723	3.70563	4.80689	4.23467	2.03917	0	14.7819	3.83004	9.24663	2.6674	10.9531	5.07659	4.56934	6.73876	2.88419
ENSMUSG00000031016.8	ENSMUSG00000031016.8	Wee1	240.295	254.284	238.965	390.833	456.784	409.416	934.687	934.744	767.901	976.091	822.803	861.943	435.141	455.774	528.739	547.706	564.083	557.41	875.028	726.823	846.99
ENSMUSG00000022359.8	ENSMUSG00000022359.8	Wdyhv1	108.52	143.847	99.6536	175.496	161.701	174.817	303.016	225.117	280.001	457.344	345.639	453.851	101.625	102.453	97.5099	91.5808	129.246	152.298	119.945	207.939	192.279
ENSMUSG00000037622.8	ENSMUSG00000037622.8	Wdtc1	1916.33	1734.51	1987.99	1916.22	1953.21	1879.51	5347.06	4083.6	4453.58	5829.02	4579.97	4238.74	2188.64	2857.21	2804.25	3462.29	3268.4	3340.4	2543.98	4212.69	4293.6
ENSMUSG00000026988.9	ENSMUSG00000026988.9	Wdsub1	384.988	366.577	426.07	520.795	564.585	548.908	413.733	460.424	449.444	372.651	517.948	409.026	403.73	449.072	484.187	480.132	421.693	461.97	405.529	449.572	402.825
ENSMUSG00000029658.10	ENSMUSG00000029658.10	Wdr95	13.7803	7.42434	6.10124	10.4349	10.0492	11.7752	3.49634	3.70563	6.00861	0	2.03917	1.8677	7.39093	10.5326	5.88422	12.4479	1.09531	9.13787	4.56934	4.8134	10.5754
ENSMUSG00000039099.7	ENSMUSG00000039099.7	Wdr93	11.1965	9.28042	12.2025	12.3321	12.7899	18.1158	4.66178	0.926407	10.8155	3.176	3.05875	0.93385	14.7819	5.74506	9.24663	16.0044	5.47653	8.12255	4.56934	6.73876	3.84559
ENSMUSG00000078970.4	ENSMUSG00000078970.4	Wdr92	450.445	463.093	443.357	455.34	442.167	478.256	636.333	591.047	585.239	683.899	657.631	572.45	641.163	552.483	733.846	569.045	595.847	635.589	659.127	604.563	748.928
ENSMUSG00000058486.5	ENSMUSG00000058486.5	Wdr91	1159.27	1154.48	1245.67	1241.75	1328.33	1218.28	1336.77	1044.06	1226.96	1329.69	1363.18	1171.05	946.963	1202.63	1180.21	1177.21	1118.31	1416.37	936.715	1301.54	1224.82
ENSMUSG00000073434.4	ENSMUSG00000073434.4	Wdr90	578.774	607.868	613.175	447.751	439.426	494.56	358.957	337.212	307.641	404.411	374.187	357.664	188.469	232.675	221.919	240.066	208.108	298.504	167.923	275.326	273.998
ENSMUSG00000045690.6	ENSMUSG00000045690.6	Wdr89	80.0982	90.9482	70.1643	92.9652	101.406	97.8251	66.4304	80.5974	44.4637	70.9307	88.7037	75.6418	47.1172	50.748	34.4647	46.2349	40.5264	50.7659	65.1131	59.6862	91.3327
ENSMUSG00000055235.5	ENSMUSG00000055235.5	Wdr86	77.5144	89.0921	82.3667	47.4312	53.9005	45.2894	2.33089	4.63203	9.61378	2.11733	4.07833	1.8677	12.9341	18.1927	10.0872	4.44567	10.9531	9.13787	9.13868	5.77608	5.76838
ENSMUSG00000059355.7	ENSMUSG00000059355.7	Wdr83os	458.196	464.949	447.424	517.949	468.66	519.017	1002.28	1061.66	829.189	1093.6	988.995	950.659	691.976	672.171	808.66	719.309	891.58	606.145	651.131	821.166	881.601
ENSMUSG00000005150.9	ENSMUSG00000005150.9	Wdr83	515.04	531.768	526.74	604.274	702.533	672.095	1230.71	1172.83	1067.13	1280.99	1086.88	1054.32	834.252	961.339	999.477	1010.94	1048.21	1059.99	856.751	1052.21	1126.76
ENSMUSG00000020257.5	ENSMUSG00000020257.5	Wdr82	7721.3	7943.12	7802.47	7423.93	6939.46	6865.87	8392.37	9428.04	8446.91	7550.41	6996.38	7172.9	12722.6	10893.6	11734	10069.4	11731.8	10220.2	12849	9610.43	11252.2
ENSMUSG00000045374.11	ENSMUSG00000045374.11	Wdr81	1237.65	1092.31	1204.99	1298.67	1423.34	1336.04	1755.16	1044.06	1505.76	1694.93	1660.9	1574.47	588.503	1089.65	986.027	1227.89	963.87	1474.24	811.058	1466.16	1337.3
ENSMUSG00000035126.12	ENSMUSG00000035126.12	Wdr78	371.208	453.813	379.294	395.576	412.933	382.243	210.946	214	185.065	226.555	181.486	281.089	214.337	156.074	154.671	159.155	173.058	220.324	188.485	200.237	227.851
ENSMUSG00000000561.8	ENSMUSG00000000561.8	Wdr77	2576.06	2686.68	2505.58	2647.61	2750.75	2731.86	3692.13	3409.18	3406.88	3305.16	2969.03	3141.47	3546.72	3149.25	3606.19	3322.69	3715.28	3647.02	4203.79	3490.68	3842.7
ENSMUSG00000027242.7	ENSMUSG00000027242.7	Wdr76	276.468	248.715	239.982	306.406	283.206	292.57	137.523	151.004	169.443	122.805	189.642	135.408	166.296	138.839	125.25	106.696	138.009	140.114	139.365	124.186	160.553
ENSMUSG00000025995.9	ENSMUSG00000025995.9	Wdr75	1303.96	1483.94	1296.51	1307.2	1413.29	1444.73	1576.85	1540.61	1488.93	1736.21	1435.57	1849.02	1617.69	1465.95	1741.73	1529.31	1722.92	1756.5	1962.53	1643.29	2029.51
ENSMUSG00000042729.9	ENSMUSG00000042729.9	Wdr74	642.508	596.731	629.445	693.444	644.979	582.422	1109.5	1075.56	1138.03	1241.82	1012.45	1055.25	892.455	927.826	998.636	1093.63	949.631	959.476	905.872	1065.69	1069.07
ENSMUSG00000025722.9	ENSMUSG00000025722.9	Wdr73	887.109	907.625	941.625	789.256	802.112	713.761	1209.73	1140.41	1144.04	1265.11	1114.4	1158.91	1055.06	1116.46	1207.95	1090.97	1301.22	1169.65	1103.5	1237.04	1288.27
ENSMUSG00000044976.8	ENSMUSG00000044976.8	Wdr72	12.0578	8.35238	6.10124	11.3835	10.0492	16.3042	8.15812	3.70563	9.61378	0	2.03917	0.93385	11.0864	11.4901	21.0151	17.7827	1.09531	11.1685	6.85401	5.77608	2.88419
ENSMUSG00000039828.6	ENSMUSG00000039828.6	Wdr70	484.034	509.495	528.774	510.36	459.524	389.489	1111.83	802.268	961.378	1040.67	801.392	861.009	666.108	777.497	853.212	901.581	898.152	992.981	785.926	962.68	1030.62
ENSMUSG00000040560.8	ENSMUSG00000040560.8	Wdr7	10244.8	9867.88	9846.38	10384.6	10647.6	10046.1	17777.7	13882.2	16574.2	18558.4	16917.9	20126.3	12054.6	13295	14998.9	15517.2	15205	18131.6	17107.6	17813.4	20094.2
ENSMUSG00000029442.12	ENSMUSG00000029442.12	Wdr66	82.682	77.9556	76.2655	47.4312	73.0854	66.1225	15.1508	5.55844	6.00861	6.352	21.4112	3.7354	17.5535	13.4051	20.1745	11.5587	8.76245	10.1532	6.85401	10.5895	19.2279
ENSMUSG00000026523.7	ENSMUSG00000026523.7	Wdr64	0.861271	0.928042	0	0	0.913568	0	2.33089	2.77922	0	5.29334	2.03917	3.7354	0.923867	2.87253	0.840603	0	0	0	1.14233	1.92536	2.88419
ENSMUSG00000043020.6	ENSMUSG00000043020.6	Wdr63	49.9537	70.5312	76.2655	67.3523	63.0362	65.2167	3.49634	1.85281	2.40345	5.29334	12.235	3.7354	9.23867	0	5.04362	4.44567	0	3.04596	4.56934	0.96268	2.88419
ENSMUSG00000037020.9	ENSMUSG00000037020.9	Wdr62	124.884	109.509	144.396	102.451	95.9246	95.1077	125.868	75.0389	100.945	120.688	81.5666	100.856	96.0821	118.731	126.09	121.811	119.388	103.562	90.2445	109.746	124.982
ENSMUSG00000061559.8	ENSMUSG00000061559.8	Wdr61	776.005	869.576	817.566	816.766	771.051	766.297	900.889	903.246	948.159	909.395	982.878	946.924	954.354	902.931	977.621	843.788	903.628	939.17	1009.82	918.397	1024.85
ENSMUSG00000042050.7	ENSMUSG00000042050.7	Wdr60	533.127	576.314	481.998	496.131	542.659	485.502	385.762	389.091	404.981	426.643	514.889	406.225	275.312	328.426	338.763	340.538	324.211	315.764	379.255	357.154	464.355
ENSMUSG00000066357.4	ENSMUSG00000066357.4	Wdr6	20965.1	20709.3	22396.6	17638.7	17090.1	15874.8	15907.2	12494.4	15684.9	11429.4	9465.81	9702.7	16551.1	23919.5	24167.3	23250	19577.5	25027.6	14559.1	20177.8	18230
ENSMUSG00000034379.8	ENSMUSG00000034379.8	Wdr5b	274.745	306.254	280.657	282.69	245.75	294.381	127.034	111.169	127.383	119.629	157.016	136.342	162.601	106.284	126.931	106.696	99.6729	131.991	155.358	110.708	124.982
ENSMUSG00000031959.7	ENSMUSG00000031959.7	Wdr59	1253.15	1346.59	1327.02	1280.64	1377.66	1286.22	2278.45	1916.74	2054.95	2209.44	2115.63	2133.85	1978	2061.52	2227.6	2039.67	2097.51	2152.48	2064.2	2156.4	2395.8
ENSMUSG00000042660.7	ENSMUSG00000042660.7	Wdr55	409.104	472.374	449.458	422.138	396.488	390.395	656.146	625.324	624.896	670.136	599.515	661.166	619.914	660.681	738.89	654.402	705.378	593.961	565.456	681.577	688.36
ENSMUSG00000030032.6	ENSMUSG00000030032.6	Wdr54	385.849	405.555	400.648	419.292	531.696	479.162	533.774	436.338	582.835	600.264	458.812	547.236	414.816	566.845	512.768	505.028	550.939	614.268	451.222	598.787	486.467
ENSMUSG00000022787.3	ENSMUSG00000022787.3	Wdr53	251.491	270.988	260.32	298.817	309.699	279.888	522.119	511.376	479.487	561.094	445.558	519.22	401.882	461.519	439.635	476.576	499.46	426.434	485.492	516.959	506.656
ENSMUSG00000026917.9	ENSMUSG00000026917.9	Wdr5	1921.5	1981.37	1938.16	1631.63	1596.92	1518.1	1933.47	1996.41	1780.95	1778.56	1499.81	1394.24	2602.53	2282.7	2510.88	2175.71	2238.81	2179.89	2229.84	2039.92	2321.77
ENSMUSG00000032512.5	ENSMUSG00000032512.5	Wdr48	2726.78	2713.6	2762.84	2207.45	2154.19	2084.22	1596.66	1548.03	1605.5	1527.66	1628.27	1504.43	2312.44	2049.07	2285.6	1826.28	2082.18	2126.08	2057.35	1707.79	1997.78
ENSMUSG00000040389.9	ENSMUSG00000040389.9	Wdr47	4634.5	4755.29	4704.06	3781.22	3903.67	3876.77	6372.65	5825.25	6173.25	6042.87	5749.43	6733.99	6967.8	6539.79	7330.9	6585.81	6978.2	7104.18	8058.03	6590.51	7489.28
ENSMUSG00000024312.9	ENSMUSG00000024312.9	Wdr46	433.219	417.619	480.981	454.391	442.167	403.076	557.083	454.866	543.179	540.979	463.91	361.4	435.141	531.418	484.187	553.041	543.272	518.828	303.861	516.959	537.421
ENSMUSG00000025173.7	ENSMUSG00000025173.7	Wdr45b	1931.83	2046.33	2027.65	2063.26	2101.21	2010.85	2496.38	2499.45	2328.94	2759.95	2488.8	2710.03	2278.26	2074.92	2146.9	2109.02	2208.14	2170.75	2310.94	2556.88	2636.15
ENSMUSG00000039382.5	ENSMUSG00000039382.5	Wdr45	467.67	549.401	539.96	646.962	600.214	611.407	983.636	906.026	910.906	1187.82	1106.25	1154.24	608.828	777.497	765.789	719.309	846.672	767.581	716.244	879.89	900.829
ENSMUSG00000036769.8	ENSMUSG00000036769.8	Wdr44	837.156	953.1	753.503	710.52	742.73	759.956	868.257	772.623	878.459	850.11	763.668	884.356	812.079	786.115	822.95	774.435	860.911	935.108	1015.54	878.927	1003.7
ENSMUSG00000041057.9	ENSMUSG00000041057.9	Wdr43	1367.7	1392.99	1411.42	1296.77	1286.3	1292.56	1291.31	1161.71	1158.46	1255.58	1247.97	1143.03	1275.86	1379.77	1276.88	1251.9	1224.55	1306.71	1321.68	1261.11	1412.29
ENSMUSG00000042015.9	ENSMUSG00000042015.9	Wdr41	1356.5	1324.32	1278.21	1474.16	1511.95	1464.66	1862.38	1845.4	1860.27	1855.84	1803.64	1650.11	1659.26	1872.89	1826.63	1812.05	2031.79	1833.67	1787.75	1803.1	1821.85
ENSMUSG00000024037.5	ENSMUSG00000024037.5	Wdr4	1065.39	1029.2	1053.48	952.419	980.258	959.229	1363.57	1263.62	1241.38	1329.69	1148.05	1099.14	983.918	1083.9	1066.72	1187.88	1168.69	1098.57	915.01	1179.28	1182.52
ENSMUSG00000035295.4	ENSMUSG00000035295.4	Wdr38	25.8381	18.5608	17.2868	16.1266	25.5799	22.6447	1.16545	0.926407	3.60517	2.11733	8.15666	4.66925	0.923867	2.87253	0	0.889134	3.28592	0	0	5.77608	4.80698
ENSMUSG00000021147.8	ENSMUSG00000021147.8	Wdr37	3701.74	3813.33	3679.05	3618.05	3598.54	3918.44	6151.22	6129.11	5889.64	6097.92	5409.91	6258.66	6877.26	6433.5	6834.94	6312.85	6744.9	6199.53	7955.22	6317.11	7279.69
ENSMUSG00000038299.9	ENSMUSG00000038299.9	Wdr36	1213.53	1232.44	1231.43	1229.42	1299.09	1307.96	1524.4	1507.26	1625.93	1610.23	1479.41	1730.42	1920.72	1794.37	2026.69	1830.73	1889.4	1950.43	1945.4	1797.32	2021.82
ENSMUSG00000066643.6	ENSMUSG00000066643.6	Wdr35	2076.52	2192.04	2124.25	2089.82	2028.12	2025.34	2619.92	2251.17	2397.44	2283.54	2097.28	2510.19	2684.76	2560.38	3020.29	2606.05	2872.99	2905.84	3303.63	2840.87	3022.63
ENSMUSG00000039715.8	ENSMUSG00000039715.8	Wdr34	883.664	846.375	975.181	677.318	663.25	570.646	427.718	394.649	457.856	359.947	328.306	293.229	521.061	703.769	587.581	661.515	493.983	588.885	342.7	520.81	436.474
ENSMUSG00000024400.9	ENSMUSG00000024400.9	Wdr33	2470.13	2197.6	2301.18	2286.18	2416.39	2125.88	2693.34	2170.57	2243.62	2429.64	2469.43	2138.52	1955.83	2288.45	2292.32	2458.45	2069.03	2702.78	2185.29	2428.84	2682.3
ENSMUSG00000028391.10	ENSMUSG00000028391.10	Wdr31	240.295	253.356	290.826	147.985	184.541	160.324	213.276	206.589	181.46	185.267	145.8	139.144	251.292	266.188	304.298	224.062	258.492	191.895	206.763	214.678	246.118
ENSMUSG00000033285.8	ENSMUSG00000033285.8	Wdr3	915.531	966.092	869.427	866.094	839.569	822.455	766.863	704.995	766.699	785.531	704.532	814.317	831.48	734.41	785.963	697.081	789.716	723.922	892.163	781.696	812.38
ENSMUSG00000046991.8	ENSMUSG00000046991.8	Wdr27	19.8092	24.1291	26.4387	18.0239	14.6171	15.3984	3.49634	4.63203	0	3.176	3.05875	4.66925	1.84773	6.70256	1.68121	2.6674	6.57184	2.03064	3.427	3.85072	1.92279
ENSMUSG00000038733.6	ENSMUSG00000038733.6	Wdr26	4591.44	4405.42	4524.07	5203.2	5470.44	5686.54	7694.27	7855.93	6704.41	7252.93	7901.77	6637.8	8107.85	6366.48	6404.55	6524.46	7485.33	6750.85	8414.44	7459.81	8243.98
ENSMUSG00000040877.8	ENSMUSG00000040877.8	Wdr25	143.832	126.214	113.89	174.547	189.108	160.324	538.436	402.987	478.286	612.968	505.713	435.174	154.286	228.845	215.194	263.184	247.539	280.228	204.478	396.624	370.138
ENSMUSG00000025737.5	ENSMUSG00000025737.5	Wdr24	892.277	869.576	933.49	871.786	893.469	848.723	1150.29	886.571	1142.84	1230.17	1043.03	1048.71	813.926	980.489	1051.59	1036.73	1021.92	1101.62	828.193	1175.43	1158.48
ENSMUSG00000035560.4	ENSMUSG00000035560.4	Wdr20rt	17.2254	16.7048	6.10124	8.53762	11.8764	14.4926	15.1508	29.645	6.00861	20.1147	26.5092	14.0077	21.2489	17.2352	11.7684	14.2261	13.1437	18.2757	17.135	22.1416	7.69117
ENSMUSG00000037957.8	ENSMUSG00000037957.8	Wdr20	883.664	881.64	936.54	938.19	941.888	897.636	1024.43	1062.59	986.614	1090.43	1038.95	1184.12	1044.89	929.741	993.592	1015.39	934.297	936.124	1033.81	1029.1	1240.2
ENSMUSG00000037890.8	ENSMUSG00000037890.8	Wdr19	913.809	947.531	873.494	956.213	997.616	962.853	1090.86	944.008	1091.16	988.795	1004.29	1032.84	933.105	991.022	1023.01	1026.06	1074.5	1170.66	1177.75	1082.05	1197.9
ENSMUSG00000035754.7	ENSMUSG00000035754.7	Wdr18	2090.31	2099.23	2246.27	2183.73	2100.29	1990.02	5710.68	4247.57	5202.26	5599.29	4208.84	4664.58	2634.87	3774.5	3733.96	4427	4005.54	4744.58	2861.55	5098.35	4517.6
ENSMUSG00000039375.9	ENSMUSG00000039375.9	Wdr17	913.809	917.834	882.646	735.184	755.52	800.717	652.649	693.879	688.587	776.003	741.237	907.702	816.698	743.027	792.688	700.637	795.193	774.688	840.758	743.189	791.229
ENSMUSG00000031166.6	ENSMUSG00000031166.6	Wdr13	8093.36	7758.43	8177.69	6325.43	6596.87	6742.69	6383.14	6159.68	6418.4	6338.24	5437.44	4900.84	6907.75	7612.2	7271.21	7326.46	7516	7678.85	6258.85	7195.07	6792.27
ENSMUSG00000026019.9	ENSMUSG00000026019.9	Wdr12	936.202	970.732	874.511	866.094	950.11	843.289	1432.33	1352.55	1354.34	1501.19	1440.67	1425.99	1263.85	1125.07	1251.66	1173.66	1376.8	1142.23	1414.21	1283.25	1411.33
ENSMUSG00000042055.7	ENSMUSG00000042055.7	Wdr11	1725.13	1768.85	1715.47	1696.14	1847.23	1739.11	2281.94	2102.02	2277.26	2276.13	2200.26	2133.85	2253.31	2215.68	2391.51	2138.37	2175.28	2377.88	2368.06	2305.62	2713.06
ENSMUSG00000005103.9	ENSMUSG00000005103.9	Wdr1	8104.56	7910.63	8558.01	8123.07	7638.34	7375.83	11924.8	10580.5	11373.1	10364.4	9269.03	10357.3	12357.6	12500.3	13771.6	13491.7	14878.6	13766.7	12400	12821.9	14170
ENSMUSG00000020319.3	ENSMUSG00000020319.3	Wdpcp	353.121	377.713	379.294	416.446	424.809	403.981	341.475	301.082	312.448	351.477	333.404	375.408	337.211	266.188	326.154	297.86	315.448	346.224	370.116	360.042	356.678
ENSMUSG00000037572.9	ENSMUSG00000037572.9	Wdhd1	570.161	621.788	561.314	445.853	381.871	374.09	194.629	199.177	199.486	209.616	217.171	244.669	318.734	321.723	338.763	243.623	243.158	296.473	324.423	235.857	235.542
ENSMUSG00000051506.10	ENSMUSG00000051506.10	Wdfy4	131.774	128.07	123.042	152.729	140.689	146.738	110.717	68.5541	66.0947	113.277	107.056	127.937	56.3559	49.7905	47.0737	56.0154	35.0498	64.9804	77.6788	61.6115	87.4871
ENSMUSG00000043940.7	ENSMUSG00000043940.7	Wdfy3	13334.2	11152.3	11128.7	12494.3	12853.9	11874	18363.9	14217.6	17213.5	18788.2	17553.1	18682.6	12285.6	15937.7	15746.2	17555.1	14860	17392.4	15458.1	18207.2	20962.3
ENSMUSG00000014547.9	ENSMUSG00000014547.9	Wdfy2	480.589	579.098	567.415	608.068	596.56	591.48	992.959	914.363	888.073	1033.26	860.528	809.648	697.519	754.517	748.136	818.003	798.479	832.561	755.083	911.658	1056.57
ENSMUSG00000073643.4	ENSMUSG00000073643.4	Wdfy1	1076.59	1088.59	1067.72	1022.62	1151.1	1087.85	1921.82	1915.81	1808.59	678.606	2587.7	607.936	2857.52	1691.92	419.461	1479.52	2784.27	524.92	509.481	1754	576.838
ENSMUSG00000051721.4	ENSMUSG00000051721.4	Wdcp	316.948	316.462	310.146	321.584	352.637	335.142	355.461	424.294	344.894	320.776	333.404	385.68	408.349	367.684	479.984	332.536	381.167	377.698	415.81	358.117	464.355
ENSMUSG00000054909.5	ENSMUSG00000054909.5	Wbscr25	6.0289	5.56825	7.11811	4.74312	3.65427	2.71736	2.33089	3.70563	1.20172	7.41067	1.01958	0	1.84773	1.91502	2.52181	1.77827	5.47653	2.03064	0	6.73876	0.961397
ENSMUSG00000022023.5	ENSMUSG00000022023.5	Wbp4	1836.23	1784.63	1853.76	1905.79	1922.15	1903.97	3766.72	3714.89	3509.03	3741.33	3390.11	3330.11	3412.76	3004.66	3455.72	3090.63	3690.09	3348.52	3869.09	3679.36	4025.37
ENSMUSG00000022455.3	ENSMUSG00000022455.3	Wbp2nl	3.44508	6.4963	3.05062	1.89725	3.65427	0.905788	6.99267	0.926407	2.40345	5.29334	3.05875	5.6031	1.84773	5.74506	6.72482	14.2261	5.47653	8.12255	6.85401	5.77608	3.84559
ENSMUSG00000034341.10	ENSMUSG00000034341.10	Wbp2	3805.1	3626.79	4092.91	4477.51	4507.54	4323.33	12990.1	10904.7	12088.1	15666.2	14235.4	14505.5	6378.37	7243.56	8110.13	8686.83	9143.62	9383.57	8721.73	11368.3	11900.2
ENSMUSG00000047731.9	ENSMUSG00000047731.9	Wbp1l	1664.84	1457.95	1692.08	1689.5	1771.41	1622.27	1052.4	1005.15	1178.89	948.566	934.957	992.682	820.394	1224.65	1031.42	1245.68	1062.45	1053.9	783.642	1059.91	919.095
ENSMUSG00000030216.9	ENSMUSG00000030216.9	Wbp11	2143.7	1952.6	2340.84	2247.29	2327.77	2063.39	5214.2	4295.75	4192.81	4653.9	4158.88	4049.17	3607.7	4108.67	4102.14	4362.09	3968.3	3965.83	3761.71	4709.43	4573.36
ENSMUSG00000030035.8	ENSMUSG00000030035.8	Wbp1	1190.28	1219.45	1279.23	1247.44	1205.91	1190.21	780.848	806.9	853.223	814.115	867.665	734.006	666.108	809.095	794.369	882.91	849.958	691.432	570.025	713.346	709.511
ENSMUSG00000029684.8	ENSMUSG00000029684.8	Wasl	1079.17	1056.11	1097.21	1339.46	1448	1672.99	3899.58	3688.02	3486.2	4768.24	4877.68	4772.91	1800.62	1887.25	1952.72	2175.71	2047.13	2229.64	3005.48	2955.43	3375.46
ENSMUSG00000022350.5	ENSMUSG00000022350.5	Washc5	2340.93	2319.18	2177.13	2242.55	2305.84	2374.98	2128.1	1834.29	2042.93	2153.33	2150.3	2444.82	2227.44	2160.14	2306.61	2179.27	2176.37	2347.42	2216.13	2228.6	2486.17
ENSMUSG00000034560.5	ENSMUSG00000034560.5	Washc4	2416.73	2406.41	2228.99	2979.63	3226.72	3659.38	2375.18	2250.24	2532.03	2348.12	2553.04	2992.05	2548.02	2542.19	2895.88	2512.69	2593.69	2963.71	3236.23	2682.03	3230.29
ENSMUSG00000020056.8	ENSMUSG00000020056.8	Washc3	329.867	356.368	409.8	383.244	369.995	363.221	527.947	502.112	534.767	544.155	544.457	568.715	491.497	443.327	517.811	509.474	536.7	473.138	511.766	464.974	566.263
ENSMUSG00000024104.8	ENSMUSG00000024104.8	Washc2	5094.42	5139.5	5076.23	5773.33	6335.59	5868.6	6862.14	5094.31	5568.78	6241.9	7158.49	6770.41	4933.45	4833.51	5262.17	5815.82	5634.26	5723.35	6293.12	5876.2	7294.12
ENSMUSG00000024101.8	ENSMUSG00000024101.8	Washc1	1085.2	1155.41	1259.91	882.221	961.987	938.396	1842.57	1285.85	1529.79	1770.09	1532.43	1509.1	1051.36	1536.8	1359.25	1636.01	1583.81	1708.78	1196.02	1736.67	1542.08
ENSMUSG00000029636.7	ENSMUSG00000029636.7	Wasf3	3774.09	3381.79	3750.23	3382.79	3488	3367.72	2499.88	2073.3	2220.78	2172.38	2489.82	1860.23	2109.19	2105.56	2030.06	2346.42	2177.47	2215.42	1959.1	2380.71	2376.57
ENSMUSG00000028868.6	ENSMUSG00000028868.6	Wasf2	699.352	731.297	674.187	1053.92	1101.76	1021.73	492.983	389.091	400.174	387.472	917.625	426.769	530.299	416.516	328.676	441.01	370.214	373.637	342.7	392.773	396.095
ENSMUSG00000019831.8	ENSMUSG00000019831.8	Wasf1	1253.15	1140.56	1293.46	1111.79	1109.98	1153.07	2643.23	2118.69	2048.94	2207.32	2600.96	2004.04	2562.81	2259.72	2364.62	2095.69	2142.42	1831.63	2081.33	2217.05	2304.47
ENSMUSG00000031165.6	ENSMUSG00000031165.6	Was	23.2543	29.6974	26.4387	22.767	34.7156	29.891	4.66178	2.77922	1.20172	2.11733	0	4.66925	7.39093	3.83004	3.36241	4.44567	1.09531	4.06127	5.71167	5.77608	1.92279
ENSMUSG00000004233.8	ENSMUSG00000004233.8	Wars2	517.624	527.128	498.268	508.463	528.956	610.501	778.517	746.684	733.051	662.726	637.239	659.298	643.011	695.152	711.99	699.748	912.391	857.944	897.875	760.517	875.832
ENSMUSG00000021266.10	ENSMUSG00000021266.10	Wars	3645.76	3685.26	3810.22	3656.95	3603.11	3364.1	8850.39	6948.05	8377.21	9048.43	7686.63	7854.61	5702.1	7323.03	7971.43	7878.61	7947.55	8312.41	6759.2	8669.9	8891.96
ENSMUSG00000041408.10	ENSMUSG00000041408.10	Wapl	2266	2294.12	2324.57	2699.79	2926.16	3046.17	2516.2	2219.67	2020.1	2649.84	3474.74	2791.28	1975.23	1622.02	1635.81	1687.58	1693.34	1783.91	2283.53	1917.66	2379.46
ENSMUSG00000000381.9	ENSMUSG00000000381.9	Wap	6.0289	7.42434	4.06749	5.69175	7.30854	9.05788	2.33089	1.85281	2.40345	0	0	1.8677	0	1.91502	0	0.889134	1.09531	4.06127	2.28467	0	2.88419
ENSMUSG00000024283.8	ENSMUSG00000024283.8	Wac	3960.99	4149.28	3792.94	3927.31	4161.3	4359.56	3062.79	3453.64	3244.65	3431.14	3582.81	3598.12	4101.04	3489.16	3535.57	3182.21	3751.43	3290.65	3992.46	3199.95	3911.92
ENSMUSG00000001930.10	ENSMUSG00000001930.10	Vwf	222.208	212.522	162.7	426.881	327.057	282.606	60.6031	56.5108	36.0517	39.1707	95.8408	51.3617	175.535	135.966	68.0888	88.9134	42.717	81.2255	50.2627	76.0517	39.4173
ENSMUSG00000079679.1	ENSMUSG00000079679.1	Vwde	7.75144	2.78413	9.15186	2.84587	1.82714	4.52894	0	0	0	0	0	0	0.923867	2.87253	0.840603	0	0	0	1.14233	0.96268	0.961397
ENSMUSG00000043789.7	ENSMUSG00000043789.7	Vwce	66.3179	85.3799	56.9449	35.0991	40.197	43.4778	2.33089	4.63203	3.60517	4.23467	6.1175	7.4708	17.5535	18.1927	15.1308	21.3392	17.5249	9.13787	14.8504	11.5522	1.92279
ENSMUSG00000045648.8	ENSMUSG00000045648.8	Vwc2l	1535.65	1637.99	1580.22	1512.11	1460.79	1481.87	2631.57	3247.98	2888.94	2320.6	1854.62	2223.5	3063.54	2756.67	3108.55	2908.36	3908.05	3310.95	4366	3089.24	3506.21
ENSMUSG00000050830.10	ENSMUSG00000050830.10	Vwc2	627.867	539.193	620.293	628.938	696.138	754.521	1081.53	998.666	1057.52	1091.49	758.57	797.508	764.962	923.996	801.094	1011.83	909.105	1063.04	1022.39	1086.87	865.257
ENSMUSG00000058997.6	ENSMUSG00000058997.6	Vwa8	2216.91	2138.21	2012.39	2640.97	2633.82	2520.81	3167.68	3483.29	3879.16	3665.11	3774.5	4453.53	3210.44	3264.15	3156.46	3564.54	3442.55	3894.76	3808.54	3287.55	3658.11
ENSMUSG00000007030.2	ENSMUSG00000007030.2	Vwa7	84.4046	68.6751	74.2317	180.239	184.541	168.477	2256.3	1871.34	2450.31	2357.65	1573.22	2911.74	424.979	1040.81	612.799	1082.08	814.908	1108.73	1049.81	1603.82	1177.71
ENSMUSG00000046613.11	ENSMUSG00000046613.11	Vwa5b2	2853.39	2822.18	2760.81	2524.29	2952.65	3211.92	6895.94	4700.59	6430.42	6278.95	4098.72	4614.15	2905.56	5181.08	4711.58	5825.6	4702.15	6635.11	3527.53	6611.69	5606.86
ENSMUSG00000028753.6	ENSMUSG00000028753.6	Vwa5b1	331.589	336.879	342.686	363.323	364.513	350.54	1031.42	822.649	926.528	940.096	756.53	989.881	568.178	710.472	752.339	768.211	714.14	739.152	638.565	928.024	848.913
ENSMUSG00000023186.8	ENSMUSG00000023186.8	Vwa5a	881.08	988.365	913.152	1243.65	1288.13	1355.96	3031.32	2569.85	3034.35	3795.32	4318.95	5714.23	1758.12	1725.43	1840.92	1897.41	2072.32	2305.79	2652.5	2195.87	2602.5
ENSMUSG00000050122.12	ENSMUSG00000050122.12	Vwa3b	19.8092	28.7693	11.1856	24.6642	34.7156	25.3621	0	5.55844	4.80689	6.352	3.05875	14.0077	9.23867	1.91502	8.40603	4.44567	2.19061	3.04596	10.281	4.8134	3.84559
ENSMUSG00000030889.7	ENSMUSG00000030889.7	Vwa3a	136.081	167.048	162.7	165.061	147.084	165.759	30.3016	30.5714	21.631	44.464	54.0379	42.0232	43.4217	42.1304	44.5519	48.0132	47.0982	39.5974	41.1241	48.134	45.1856
ENSMUSG00000025082.7	ENSMUSG00000025082.7	Vwa2	17.2254	15.7767	20.3375	17.0752	19.1849	11.7752	5.82723	3.70563	3.60517	5.29334	1.01958	0.93385	1.84773	4.78755	3.36241	4.44567	3.28592	1.01532	2.28467	1.92536	0
ENSMUSG00000042116.3	ENSMUSG00000042116.3	Vwa1	424.607	369.361	320.315	479.055	427.55	408.51	141.019	187.134	169.443	142.92	143.761	169.027	260.53	311.19	208.469	203.612	184.012	212.202	123.372	164.618	129.789
ENSMUSG00000017344.4	ENSMUSG00000017344.4	Vtn	234.266	236.651	164.733	390.833	224.738	295.287	29.1361	38.9091	37.2534	45.5227	71.3708	46.6925	40.6501	102.453	35.3053	92.4699	41.6217	17.2604	42.2664	29.8431	24.0349
ENSMUSG00000021124.6	ENSMUSG00000021124.6	Vti1b	2340.93	2448.18	2425.24	2099.31	2061.01	1929.33	3329.68	3476.8	2837.27	3538.07	3289.17	3135.87	3082.02	2449.31	2874.02	2549.15	3066.86	2415.44	2596.53	2827.39	2875.54
ENSMUSG00000024983.8	ENSMUSG00000024983.8	Vti1a	2309.93	2227.3	2228.99	2290.93	2184.34	2135.85	3354.15	3493.48	2995.89	3564.53	3380.94	3354.39	3070.01	2552.72	2888.31	2977.71	3320.97	3007.37	3355.04	3138.34	3551.4
ENSMUSG00000051076.7	ENSMUSG00000051076.7	Vtcn1	0.861271	0.928042	0	1.89725	0	0	4.66178	0.926407	0	0	4.07833	2.80155	0	0.957509	0.840603	1.77827	1.09531	2.03064	1.14233	0.96268	0
ENSMUSG00000019868.9	ENSMUSG00000019868.9	Vta1	1699.29	1751.22	1758.17	1541.51	1574.08	1626.8	1489.44	1573.96	1539.41	1622.94	1629.29	1608.09	1725.78	1616.28	1835.88	1703.58	1716.35	1594.05	1466.76	1407.44	1742.05
ENSMUSG00000021239.5	ENSMUSG00000021239.5	Vsx2	235.127	206.025	265.404	251.385	201.898	206.52	198.126	188.061	235.538	256.197	157.016	178.365	134.885	170.437	147.105	184.051	185.107	191.895	366.689	177.133	183.627
ENSMUSG00000033080.7	ENSMUSG00000033080.7	Vsx1	0.861271	0	7.11811	1.89725	0	0.905788	0	4.63203	0	0	0	0	12.9341	24.8952	10.9278	8.0022	9.85776	5.07659	5.71167	0.96268	1.92279
ENSMUSG00000031937.6	ENSMUSG00000031937.6	Vstm5	1011.13	973.517	949.76	788.307	760.088	763.579	1074.54	1318.28	1219.75	1199.47	994.093	1082.33	1687.9	1601.91	1745.09	1303.47	1663.77	1402.15	1299.98	1274.59	1190.21
ENSMUSG00000050666.7	ENSMUSG00000050666.7	Vstm4	140.387	128.07	119.991	223.875	192.763	200.179	23.3089	27.7922	33.6482	56.1094	83.6058	34.5524	45.2695	39.2579	28.5805	45.3458	25.1921	36.5515	25.1314	32.7311	10.5754
ENSMUSG00000037843.5	ENSMUSG00000037843.5	Vstm2l	3447.67	2772.06	3618.03	2702.63	2619.2	2316.1	2763.27	2700.48	3262.68	2204.14	1300.99	1371.83	1979.85	4100.05	3431.34	4546.14	4100.83	4405.47	1473.61	3905.59	2491.94
ENSMUSG00000039257.9	ENSMUSG00000039257.9	Vstm2b	1030.94	859.367	953.827	881.272	954.678	992.744	1679.41	1534.13	2051.34	1448.26	841.156	1100.08	1003.32	1756.07	1475.26	2175.71	1911.31	2215.42	1152.62	2080.35	1376.72
ENSMUSG00000048834.8	ENSMUSG00000048834.8	Vstm2a	2644.1	2435.18	2115.1	2658.05	2286.66	3086.93	2576.8	3514.79	3787.83	3115.66	2194.14	5795.47	3272.34	4689.88	3027.01	3087.07	3281.54	3015.5	4212.93	2566.5	2158.34
ENSMUSG00000054459.6	ENSMUSG00000054459.6	Vsnl1	15427.9	16081.1	16329	17287.7	17304.8	19944.5	19426.8	21578.8	19621.7	18597.6	16941.4	18398.7	24015.9	21614.8	25645.9	21447.7	25268.7	25597.2	29748.7	22942.6	24982.9
ENSMUSG00000020101.7	ENSMUSG00000020101.7	Vsir	291.971	302.542	264.387	573.918	557.276	524.451	89.7393	102.831	62.4896	87.8694	138.663	127.004	143.199	94.7934	74.8136	74.6872	20.8108	61.9344	81.1058	77.9771	94.2169
ENSMUSG00000049598.2	ENSMUSG00000049598.2	Vsig8	24.1156	25.9852	25.4218	20.8697	23.7528	25.3621	62.934	57.4372	54.0775	89.9867	26.5092	106.459	30.4876	20.1077	36.1459	25.7849	50.3841	43.6587	30.843	36.5818	61.5294
ENSMUSG00000001943.6	ENSMUSG00000001943.6	Vsig2	8.61271	12.0646	13.2194	10.4349	17.3578	21.7389	3.49634	2.77922	1.20172	0	0	2.80155	1.84773	2.87253	2.52181	2.6674	0	3.04596	0	2.88804	0
ENSMUSG00000070604.2	ENSMUSG00000070604.2	Vsig10l	285.942	234.795	319.298	146.088	143.43	148.549	127.034	156.563	150.215	114.336	92.782	102.723	290.094	351.406	279.921	280.966	272.731	206.11	139.365	144.402	152.862
ENSMUSG00000066894.8	ENSMUSG00000066894.8	Vsig10	44.7861	45.4741	35.5906	57.8661	66.6904	37.1373	36.1288	45.3939	49.2706	51.8747	45.8812	70.0387	27.716	40.2154	11.7684	32.8979	19.7155	46.7047	23.989	32.7311	44.2242
ENSMUSG00000031430.7	ENSMUSG00000031430.7	Vsig1	2.58381	1.85608	3.05062	9.48624	12.7899	9.96367	9.32356	4.63203	12.0172	9.528	7.13708	20.5447	15.7057	8.61758	10.9278	8.89134	19.7155	22.337	15.9927	16.3656	20.1893
ENSMUSG00000071235.4	ENSMUSG00000071235.4	Vrtn	4.30636	0	2.03375	3.7945	2.7407	1.81158	3.49634	0	1.20172	0	0	0	0	0	0	0.889134	0	0	0	0	0
ENSMUSG00000002205.9	ENSMUSG00000002205.9	Vrk3	521.069	550.329	505.386	657.397	613.917	590.574	909.047	911.584	797.944	954.918	951.271	798.442	703.986	756.432	790.166	796.664	856.53	761.489	724.24	849.084	865.257
ENSMUSG00000064090.7	ENSMUSG00000064090.7	Vrk2	37.8959	38.9778	39.6581	53.123	60.2955	59.782	12.8199	25.013	22.8327	27.5253	34.6658	28.9493	12.9341	6.70256	16.8121	22.2283	23.0014	34.5208	21.7044	24.067	16.3437
ENSMUSG00000021115.8	ENSMUSG00000021115.8	Vrk1	562.41	608.796	605.04	582.455	588.337	505.43	489.487	555.844	499.917	452.051	581.162	438.909	585.731	553.44	558.16	537.926	587.084	571.624	570.025	562.205	601.834
ENSMUSG00000001062.11	ENSMUSG00000001062.11	Vps9d1	1856.9	1799.47	1955.45	1510.21	1602.4	1582.41	1841.4	1663.83	1786.96	1896.07	1553.84	1369.02	1131.74	1323.28	1367.66	1637.78	1525.76	1725.03	1088.65	1855.08	1596.88
ENSMUSG00000033653.10	ENSMUSG00000033653.10	Vps8	2415.87	2292.26	2359.15	2410.45	2439.23	2367.73	2415.97	1886.16	2106.62	2174.5	2416.41	2421.47	2202.5	2015.56	2264.58	2109.02	2134.75	2455.04	2339.5	2273.85	2556.35
ENSMUSG00000008958.8	ENSMUSG00000008958.8	Vps72	701.936	674.687	766.722	646.962	643.152	581.516	912.543	664.234	764.296	900.926	841.156	690.115	575.569	709.514	644.742	823.338	680.186	700.57	460.361	777.845	686.437
ENSMUSG00000020128.8	ENSMUSG00000020128.8	Vps54	1503.78	1560.97	1418.54	1487.44	1476.33	1695.64	849.609	1008.86	861.635	919.982	978.8	962.799	1485.58	1215.08	1168.44	961.153	1213.6	1100.61	1312.54	989.635	1087.34
ENSMUSG00000017288.9	ENSMUSG00000017288.9	Vps53	1951.64	1849.59	1892.4	1989.27	1881.04	1778.06	3058.13	2487.4	2747.14	2940.98	2793.66	2661.47	2624.7	2528.78	2960.6	2727.86	2856.56	2932.24	2486.86	2814.88	3070.7
ENSMUSG00000024319.10	ENSMUSG00000024319.10	Vps52	1696.7	1676.04	1950.36	1942.78	1924.89	1641.29	3703.78	2754.21	3433.32	3569.83	3229.02	3150.81	2196.03	2904.13	2955.56	3148.42	2970.47	3282.52	2244.69	3461.8	3219.72
ENSMUSG00000024797.6	ENSMUSG00000024797.6	Vps51	919.838	864.936	952.81	863.248	945.542	853.252	1836.74	1108.91	1765.33	1727.74	1201.07	1442.8	800.068	1298.38	1133.13	1486.63	1116.12	1663.09	933.288	1705.87	1244.05
ENSMUSG00000001376.9	ENSMUSG00000001376.9	Vps50	2855.11	3129.36	2735.39	2794.65	2874.08	2952.87	2980.04	2596.72	2884.13	2981.21	3112.79	3699.91	2769.75	2584.32	2938.75	2723.42	2847.8	3222.62	3749.14	2961.2	3343.74
ENSMUSG00000009907.10	ENSMUSG00000009907.10	Vps4b	1183.39	1252.86	1134.83	1463.73	1609.71	1519.91	2793.57	2787.56	2625.76	3035.2	3154.59	3331.98	2158.15	2100.78	2165.39	2224.61	2435.96	2402.24	2902.67	2424.03	3066.86
ENSMUSG00000031913.9	ENSMUSG00000031913.9	Vps4a	4275.35	4281.99	4494.58	3950.07	4011.48	3776.23	6130.24	6678.47	6131.19	6731.01	6473.33	6331.5	7205.24	6071.57	6729.86	6187.48	7131.54	6393.46	6769.48	6321.92	7164.33
ENSMUSG00000015747.5	ENSMUSG00000015747.5	Vps45	1087.79	1215.74	1167.37	1059.61	1047.86	1011.77	1286.65	1036.65	1165.67	1183.59	1194.95	1274.7	1083.7	998.682	1184.41	1156.76	1200.46	1314.84	1275.99	1196.61	1314.23
ENSMUSG00000041236.7	ENSMUSG00000041236.7	Vps41	5309.74	5610.94	5490.1	5726.85	5791.1	5736.36	12336.2	12166.5	11290.2	14809.7	14454.6	14854.7	9978.68	8766.95	9912.39	9246.1	10711	9902.4	12417.2	10902.4	12834.6
ENSMUSG00000027291.9	ENSMUSG00000027291.9	Vps39	3101.44	3380.86	3161.46	3705.33	3827.85	3762.64	4883.21	4607.95	4651.87	5150.42	4936.82	5517.18	4223.92	4361.45	5070.51	4645.72	4666.01	5422.82	5298.15	4910.63	5925.09
ENSMUSG00000043614.7	ENSMUSG00000043614.7	Vps37d	689.878	538.265	686.389	471.466	498.808	490.031	602.535	417.809	674.166	517.688	307.914	259.61	306.724	680.789	567.407	772.657	516.985	860.99	234.179	783.622	397.057
ENSMUSG00000048832.8	ENSMUSG00000048832.8	Vps37c	700.213	625.501	690.457	895.501	994.875	874.085	3147.87	2387.35	2748.34	3087.07	2706.99	2587.7	1143.75	1347.22	1397.92	1821.83	1829.16	1998.15	1651.82	2368.19	2296.78
ENSMUSG00000066278.5	ENSMUSG00000066278.5	Vps37b	1034.39	912.266	1051.45	1027.36	1192.21	1145.82	388.093	251.983	416.998	298.544	447.597	242.801	295.637	415.559	321.11	497.915	330.783	425.418	188.485	406.251	247.079
ENSMUSG00000031600.9	ENSMUSG00000031600.9	Vps37a	3705.19	3818.89	3897.68	5032.45	5361.73	6187.44	3295.88	3636.15	3552.29	3455.49	4343.42	3577.58	3805.41	3237.34	3310.29	3397.38	3716.38	3929.28	4369.43	3603.31	4192.65
ENSMUSG00000031479.8	ENSMUSG00000031479.8	Vps36	2545.92	2404.56	2521.85	1881.12	1997.97	2047.08	3091.93	3350.81	2953.83	3156.95	3016.95	2917.35	4078.87	3402.99	3663.35	3217.77	3698.85	3285.57	3668.04	3104.64	3689.84
ENSMUSG00000031696.8	ENSMUSG00000031696.8	Vps35	7139.94	7809.48	7033.71	7566.23	8233.98	9041.58	9243.14	8774	10033.2	8851.52	9030.45	12119.5	10841.6	9831.7	11521.3	10476.7	11799.7	11835.6	13802.8	10524	12250.1
ENSMUSG00000030534.6	ENSMUSG00000030534.6	Vps33b	1018.02	1081.17	925.355	936.292	1005.84	1002.71	1223.72	1060.74	1232.97	1269.34	1094.01	1335.41	1022.72	1096.35	1314.7	1219	1207.03	1361.54	1265.71	1295.77	1314.23
ENSMUSG00000029434.8	ENSMUSG00000029434.8	Vps33a	2526.97	2564.18	2528.96	2406.66	2399.94	2259.94	2936.92	2546.69	2565.68	2955.8	3323.84	2815.56	2617.31	2681.03	2731.96	2373.99	2634.21	2625.61	2448.02	2583.83	2833.24
ENSMUSG00000029462.12	ENSMUSG00000029462.12	Vps29	3050.62	3232.37	3359.75	3187.38	3195.66	3375.87	4413.54	5255.5	4561.74	4719.54	4410.72	5262.24	5497.01	4891.91	5504.27	4879.56	5295.81	4807.53	6028.1	4864.42	5529.95
ENSMUSG00000031988.9	ENSMUSG00000031988.9	Vps26b	6205.46	6082.39	6577.14	5698.39	5659.55	5528.02	7794.5	7693.81	7698.23	7514.42	7135.04	7075.78	9463.17	8563	9212.16	8415.65	9555.46	8593.66	9352.3	8389.76	9187.11
ENSMUSG00000020078.8	ENSMUSG00000020078.8	Vps26a	1384.92	1483.01	1508.02	1408.71	1358.47	1563.39	2489.39	2709.74	2644.99	2948.39	2846.68	3074.23	2336.46	2151.52	2294	2136.59	2431.58	2344.37	2633.08	2476.01	2844.77
ENSMUSG00000078656.5	ENSMUSG00000078656.5	Vps25	38.7572	51.9704	40.6749	57.8661	60.2955	52.5357	117.71	57.4372	141.803	102.691	94.8212	81.2449	25.8683	48.833	41.1895	83.5786	55.8606	67.011	39.9817	105.895	70.182
ENSMUSG00000034216.5	ENSMUSG00000034216.5	Vps18	1429.71	1257.5	1570.05	1446.65	1524.74	1395.82	2992.86	1684.21	2873.32	2848.87	2174.77	2357.04	1189.94	2101.73	1893.88	2355.31	1921.17	2908.89	1185.74	2713.8	2171.79
ENSMUSG00000027411.10	ENSMUSG00000027411.10	Vps16	1887.05	1904.34	2012.39	1884.92	1880.12	1858.68	2381	1895.43	2109.02	2310.01	2086.07	2431.74	1796.92	1897.78	2129.25	2035.23	2060.27	2360.62	2048.21	2239.19	2504.44
ENSMUSG00000020220.8	ENSMUSG00000020220.8	Vps13d	8522.28	7532.92	6880.16	9321.18	9280.93	8120.39	8961.11	7982.85	8434.89	8768.94	9643.21	8439.2	9101.93	9715.85	10361.3	10008.1	9429.5	10680.1	10955	9675.9	11882.9
ENSMUSG00000035284.8	ENSMUSG00000035284.8	Vps13c	3960.99	3640.71	3142.14	4558.14	4500.23	4293.44	3706.12	3081.23	3489.8	3615.35	3887.67	4180.85	3089.41	3088.92	3209.42	3302.24	3021.95	3615.55	4380.85	3671.66	4647.39
ENSMUSG00000037646.8	ENSMUSG00000037646.8	Vps13b	4681.87	4432.33	4067.49	5259.17	5513.38	5393.06	3589.57	3128.48	3790.23	4049.4	4424.99	4998.9	3276.95	3496.82	3575.92	3685.46	3300.16	4001.37	4176.38	3965.28	4615.67
ENSMUSG00000046230.8	ENSMUSG00000046230.8	Vps13a	2281.51	2372.08	2241.19	2659.94	2853.07	3027.14	2058.18	2050.14	2395.03	2089.81	2249.2	2751.12	2719.86	2965.41	3045.5	2672.74	2754.7	2936.3	3329.91	2553.03	3317.78
ENSMUSG00000032127.8	ENSMUSG00000032127.8	Vps11	2163.51	2231.01	2250.34	2263.42	2267.47	2122.26	3650.17	2748.65	3221.82	4032.46	3452.31	3888.55	2250.54	2480.91	2689.93	2872.79	2681.31	3082.51	2845.56	3215.35	3398.54
ENSMUSG00000000903.3	ENSMUSG00000000903.3	Vpreb3	0.861271	2.78413	5.08437	2.84587	5.48141	2.71736	2.33089	0	4.80689	1.05867	2.03917	1.8677	4.61933	4.78755	5.88422	1.77827	1.09531	7.10723	2.28467	0.96268	1.92279
ENSMUSG00000059305.4	ENSMUSG00000059305.4	Vpreb1	0	1.85608	2.03375	0	2.7407	0.905788	0	0	3.60517	2.11733	3.05875	0.93385	0.923867	1.91502	0	0.889134	1.09531	0	0	0.96268	0.961397
ENSMUSG00000037788.7	ENSMUSG00000037788.7	Vopp1	2346.96	2395.28	2212.72	1673.37	1492.77	1541.65	365.95	619.766	475.882	346.184	499.596	481.866	1382.1	1080.07	891.879	735.313	705.378	620.36	766.507	463.049	496.081
ENSMUSG00000020010.7	ENSMUSG00000020010.7	Vnn3	0	0.928042	1.01687	2.84587	0	0.905788	4.66178	3.70563	4.80689	5.29334	1.01958	4.66925	12.0103	6.70256	6.72482	6.22393	12.0484	8.12255	5.71167	9.6268	1.92279
ENSMUSG00000037440.7	ENSMUSG00000037440.7	Vnn1	15.5029	4.64021	9.15186	5.69175	3.65427	5.43473	8.15812	11.1169	4.80689	13.7627	8.15666	4.66925	15.7057	9.57509	16.8121	5.3348	9.85776	15.2298	14.8504	9.6268	11.5368
ENSMUSG00000018171.3	ENSMUSG00000018171.3	Vmp1	1108.46	1101.59	911.118	1394.48	1270.77	1566.11	870.587	1583.23	1625.93	928.451	708.61	2318.75	1941.04	2086.41	1515.61	1307.03	1314.37	1227.52	1947.68	932.837	900.829
ENSMUSG00000020830.3	ENSMUSG00000020830.3	Vmo1	0	0.928042	2.03375	1.89725	2.7407	1.81158	2.33089	5.55844	3.60517	3.176	3.05875	9.3385	2.7716	4.78755	6.72482	5.3348	6.57184	6.09191	0	4.8134	8.65257
ENSMUSG00000074164.5	ENSMUSG00000074164.5	Vmn2r-ps54	1.72254	2.78413	1.01687	0.948624	1.82714	1.81158	2.33089	1.85281	3.60517	3.176	2.03917	12.14	1.84773	3.83004	1.68121	0.889134	4.38123	3.04596	5.71167	0	0
ENSMUSG00000092452.1	ENSMUSG00000092452.1	Vmn2r-ps45	17.2254	9.28042	14.2362	16.1266	12.7899	9.96367	1.16545	5.55844	2.40345	4.23467	5.09791	1.8677	2.7716	4.78755	2.52181	4.44567	1.09531	7.10723	1.14233	2.88804	0.961397
ENSMUSG00000092573.1	ENSMUSG00000092573.1	Vmn2r-ps43	2.58381	1.85608	1.01687	2.84587	1.82714	1.81158	0	0	0	0	0	1.8677	0	0	0	0	1.09531	0	0	1.92536	0
ENSMUSG00000092548.1	ENSMUSG00000092548.1	Vmn2r-ps41	5.16763	6.4963	0	8.53762	10.0492	1.81158	1.16545	0	0	0	0	0.93385	0	3.83004	0	0	0	3.04596	1.14233	2.88804	0
ENSMUSG00000092439.1	ENSMUSG00000092439.1	Vmn2r-ps37	2.58381	4.64021	2.03375	10.4349	7.30854	3.62315	1.16545	3.70563	0	0	2.03917	1.8677	1.84773	3.83004	1.68121	2.6674	0	4.06127	1.14233	0	0
ENSMUSG00000090303.1	ENSMUSG00000090303.1	Vmn2r-ps3	0.861271	1.85608	0	1.89725	1.82714	5.43473	0	0.926407	0	0	0	0	0.923867	0.957509	0.840603	0	2.19061	0	1.14233	0	0
ENSMUSG00000070448.5	ENSMUSG00000070448.5	Vmn2r89	0	0	0	0	0	0	0	0.926407	0	1.05867	0	0.93385	1.84773	0.957509	0	0	2.19061	0	2.28467	0	2.88419
ENSMUSG00000091511.2	ENSMUSG00000091511.2	Vmn2r87	42.2023	38.0497	41.6918	41.7395	64.8633	73.3688	31.467	47.2467	24.0345	42.3467	30.5875	33.6186	32.3353	21.0652	34.4647	24.0066	20.8108	40.6127	44.5511	30.8058	49.0312
ENSMUSG00000092162.2	ENSMUSG00000092162.2	Vmn2r86	8.61271	13.9206	8.13499	19.9211	26.4935	21.7389	4.66178	9.26407	3.60517	3.176	7.13708	6.53695	8.3148	0.957509	10.0872	7.11307	2.19061	5.07659	9.13868	1.92536	1.92279
ENSMUSG00000092048.2	ENSMUSG00000092048.2	Vmn2r85	13.7803	18.5608	6.10124	20.8697	20.0985	33.5142	5.82723	8.33766	8.41206	12.704	9.17625	14.0077	12.0103	8.61758	11.7684	8.89134	14.239	13.1991	18.2774	14.4402	16.3437
ENSMUSG00000070601.4	ENSMUSG00000070601.4	Vmn2r84	9.47398	14.8487	10.1687	14.2294	13.7035	21.7389	9.32356	15.7489	12.0172	10.5867	9.17625	7.4708	5.5432	6.70256	5.04362	2.6674	3.28592	8.12255	13.708	2.88804	1.92279
ENSMUSG00000091381.2	ENSMUSG00000091381.2	Vmn2r83	1.72254	0	0	0.948624	1.82714	0.905788	2.33089	7.41125	6.00861	2.11733	0	0.93385	2.7716	0.957509	1.68121	1.77827	4.38123	1.01532	1.14233	3.85072	3.84559
ENSMUSG00000091962.2	ENSMUSG00000091962.2	Vmn2r78	0.861271	0.928042	0	0	0	0.905788	1.16545	0	0	1.05867	4.07833	0.93385	0	1.91502	0.840603	0	1.09531	0	1.14233	0	1.92279
ENSMUSG00000062200.4	ENSMUSG00000062200.4	Vmn2r7	0	0.928042	0	0.948624	1.82714	0	0	0.926407	0	0	0	0	2.7716	0	3.36241	1.77827	0	2.03064	0	0.96268	0
ENSMUSG00000090751.1	ENSMUSG00000090751.1	Vmn2r63	0.861271	0	1.01687	3.7945	0.913568	0	0	0	0	0	0	2.80155	0.923867	0	3.36241	1.77827	0	0	0	0	0
ENSMUSG00000091926.1	ENSMUSG00000091926.1	Vmn2r62	0	0.928042	1.01687	1.89725	0	0	0	1.85281	0	0	0	0	3.69547	0	0	0	0	0	0	0	1.92279
ENSMUSG00000066537.3	ENSMUSG00000066537.3	Vmn2r57	0	0.928042	1.01687	4.74312	0.913568	4.52894	0	0	1.20172	0	0	0.93385	1.84773	0	0	1.77827	0	1.01532	1.14233	0	1.92279
ENSMUSG00000090762.1	ENSMUSG00000090762.1	Vmn2r56	0	0	0	2.84587	0.913568	0	0	0	0	0	0	0	1.84773	0	0	0.889134	0	2.03064	0	0	0.961397
ENSMUSG00000091045.2	ENSMUSG00000091045.2	Vmn2r55	0	0	0	3.7945	0.913568	0	0	0	0	1.05867	0	0.93385	1.84773	1.91502	0	2.6674	0	0	0	1.92536	0.961397
ENSMUSG00000068999.4	ENSMUSG00000068999.4	Vmn2r5	2.58381	0.928042	0	0.948624	1.82714	0.905788	2.33089	1.85281	1.20172	6.352	5.09791	3.7354	0.923867	0	2.52181	3.55653	1.09531	1.01532	2.28467	1.92536	0
ENSMUSG00000090342.1	ENSMUSG00000090342.1	Vmn2r46	38.7572	37.1217	32.5399	42.6881	41.1105	64.3109	3.49634	9.26407	9.61378	6.352	6.1175	22.4124	24.0205	18.1927	21.8557	8.0022	8.76245	15.2298	14.8504	9.6268	14.4209
ENSMUSG00000090662.2	ENSMUSG00000090662.2	Vmn2r45	0	0.928042	1.01687	1.89725	0.913568	1.81158	0	0	0	0	1.01958	0.93385	1.84773	0	1.68121	2.6674	3.28592	0	0	0	0
ENSMUSG00000092049.1	ENSMUSG00000092049.1	Vmn2r4	0	0.928042	0	0.948624	0.913568	0	0	0	0	0	0	0.93385	1.84773	0	0	0	0	0	0	0	0
ENSMUSG00000091651.2	ENSMUSG00000091651.2	Vmn2r36	0	3.71217	0	0.948624	1.82714	0.905788	0	0	2.40345	0	0	0	0.923867	0	0	0	0	0	0	0	0
ENSMUSG00000070841.3	ENSMUSG00000070841.3	Vmn2r34	0	0.928042	1.01687	1.89725	2.7407	2.71736	0	0	0	0	1.01958	0.93385	1.84773	0	1.68121	1.77827	1.09531	0	0	0	0
ENSMUSG00000070847.5	ENSMUSG00000070847.5	Vmn2r30	5.16763	8.35238	3.05062	12.3321	13.7035	16.3042	2.33089	0.926407	2.40345	7.41067	6.1175	1.8677	3.69547	3.83004	3.36241	0.889134	9.85776	3.04596	2.28467	5.77608	5.76838
ENSMUSG00000091572.1	ENSMUSG00000091572.1	Vmn2r3	0	1.85608	3.05062	0.948624	2.7407	0	0	0	0	0	0	0	1.84773	0	0	0	1.09531	0	0	0	0
ENSMUSG00000043897.5	ENSMUSG00000043897.5	Vmn2r2	5.16763	3.71217	8.13499	3.7945	8.22211	5.43473	0	0	0	1.05867	3.05875	0	1.84773	0	2.52181	0	1.09531	1.01532	1.14233	0.96268	0
ENSMUSG00000091794.1	ENSMUSG00000091794.1	Vmn2r18	0	2.78413	1.01687	0	0	0	1.16545	1.85281	1.20172	0	0	0	0	1.91502	0.840603	0	0	1.01532	3.427	0.96268	0
ENSMUSG00000091375.1	ENSMUSG00000091375.1	Vmn2r15	0	1.85608	0	0.948624	1.82714	0.905788	0	0	0	0	0	0	0.923867	0	0	0	3.28592	0	1.14233	0	1.92279
ENSMUSG00000072049.4	ENSMUSG00000072049.4	Vmn2r121	0	0	0	0	0.913568	0	0	0.926407	2.40345	0	0	0	0.923867	0.957509	0	0	0	2.03064	0	1.92536	2.88419
ENSMUSG00000091504.1	ENSMUSG00000091504.1	Vmn2r118	3.44508	0	0	0	0.913568	5.43473	0	0	1.20172	0	0	1.8677	0.923867	0	0.840603	0	1.09531	2.03064	1.14233	0.96268	0
ENSMUSG00000027824.4	ENSMUSG00000027824.4	Vmn2r1	44.7861	39.9058	48.8099	38.8936	42.9377	30.7968	10.489	10.1905	15.6224	9.528	12.235	18.677	25.8683	30.6403	31.1023	24.0066	24.0967	16.2451	19.4197	16.3656	15.3823
ENSMUSG00000061843.3	ENSMUSG00000061843.3	Vmn1r-ps32	4.30636	4.64021	7.11811	3.7945	3.65427	12.681	4.66178	10.1905	4.80689	13.7627	4.07833	8.40465	13.858	0.957509	25.2181	12.4479	9.85776	3.04596	4.56934	2.88804	10.5754
ENSMUSG00000081531.1	ENSMUSG00000081531.1	Vmn1r-ps113	1.72254	2.78413	2.03375	1.89725	4.56784	1.81158	0	0	0	0	1.01958	0	0	0	0.840603	0	0	0	0	0.96268	0
ENSMUSG00000070817.1	ENSMUSG00000070817.1	Vmn1r85	0	1.85608	2.03375	0	0	0.905788	0	0	0	0	0	0	0.923867	0.957509	0	1.77827	4.38123	1.01532	2.28467	0	0
ENSMUSG00000057697.2	ENSMUSG00000057697.2	Vmn1r53	0	0	0	0.948624	0	0	0	1.85281	0	2.11733	4.07833	4.66925	4.61933	0	5.04362	4.44567	4.38123	1.01532	2.28467	1.92536	1.92279
ENSMUSG00000062818.5	ENSMUSG00000062818.5	Vmn1r51	0	5.56825	2.03375	3.7945	2.7407	4.52894	8.15812	11.1169	0	3.176	14.2742	4.66925	11.0864	2.87253	14.2902	11.5587	8.76245	4.06127	3.427	2.88804	12.4982
ENSMUSG00000071893.3	ENSMUSG00000071893.3	Vmn1r4	0	0	1.01687	1.89725	0.913568	0	0	0	3.60517	0	0	0	0	0	1.68121	0	0	0	0	0	0.961397
ENSMUSG00000062905.1	ENSMUSG00000062905.1	Vmn1r32	0.861271	1.85608	2.03375	2.84587	0	1.81158	0	0.926407	1.20172	2.11733	5.09791	5.6031	0	1.91502	0.840603	1.77827	1.09531	3.04596	1.14233	0.96268	0
ENSMUSG00000066723.1	ENSMUSG00000066723.1	Vmn1r183	0	0	0	0	0	0	1.16545	0	0	0	2.03917	0.93385	0	0	0	0	2.19061	0	0	0	3.84559
ENSMUSG00000054723.5	ENSMUSG00000054723.5	Vmac	276.468	359.152	287.775	346.248	372.736	372.279	150.342	119.506	106.953	115.395	183.525	128.871	125.646	127.349	122.728	152.042	115.007	119.808	100.525	135.738	131.711
ENSMUSG00000061619.2	ENSMUSG00000061619.2	Vma21-ps	0	0	0	0	0.913568	0.905788	0	2.77922	1.20172	0	1.01958	0	0	0	0	0	0	0	1.14233	0	0
ENSMUSG00000073131.5	ENSMUSG00000073131.5	Vma21	746.722	746.146	762.655	948.624	887.074	1266.29	2246.98	2297.49	1957.61	2320.6	2620.33	2097.43	1825.56	1479.35	1504.68	1558.65	1649.53	1268.13	1928.26	1871.45	2089.11
ENSMUSG00000024924.7	ENSMUSG00000024924.7	Vldlr	2104.09	1941.46	1683.94	2661.84	2643.86	2852.33	889.235	1134.85	977	818.35	968.604	1239.22	1557.64	1742.67	1256.7	1267.9	1075.59	1178.78	1487.32	901.069	822.955
ENSMUSG00000066735.5	ENSMUSG00000066735.5	Vkorc1l1	1446.07	1425.47	1340.24	1477.96	1413.29	1371.36	2146.75	2611.54	2255.63	2187.21	2147.24	2429.88	2608.08	2211.85	2079.65	2078.79	2249.76	1910.83	2757.6	2032.22	2075.66
ENSMUSG00000024076.8	ENSMUSG00000024076.8	Vit	138.665	132.71	116.94	117.629	107.801	143.115	145.681	127.844	158.627	140.803	133.565	248.404	81.3003	85.2183	68.0888	81.8003	54.7653	109.654	89.1021	114.559	95.1783
ENSMUSG00000040720.9	ENSMUSG00000040720.9	Virma	2477.02	2593.88	2430.33	2644.76	2752.58	2777.15	2259.8	2014.93	2175.12	2128.98	2318.53	2512.06	2144.29	1886.29	2109.91	2065.46	2094.23	2310.86	2827.28	2169.88	2588.08
ENSMUSG00000011171.4	ENSMUSG00000011171.4	Vipr2	86.9884	64.0349	68.1305	88.2221	126.072	94.202	638.664	589.195	736.656	857.52	607.671	1510.97	113.636	165.649	108.438	232.064	164.296	188.849	400.96	325.386	338.412
ENSMUSG00000032528.4	ENSMUSG00000032528.4	Vipr1	47.3699	60.3228	55.928	51.2257	43.8512	54.3473	10.489	4.63203	4.80689	2.11733	12.235	0.93385	9.23867	16.2777	12.609	7.11307	2.19061	10.1532	7.99634	4.8134	7.69117
ENSMUSG00000021038.9	ENSMUSG00000021038.9	Vipas39	1984.37	2162.34	1959.51	2237.8	2335.99	2186.57	3062.79	3141.44	2969.46	3405.73	3307.53	3294.62	2791	2545.06	2919.41	2558.93	3002.24	2661.15	2867.26	2911.14	3297.59
ENSMUSG00000019772.4	ENSMUSG00000019772.4	Vip	46.5086	41.7619	33.5568	55.0202	73.999	52.5357	82.7466	101.905	94.9361	73.048	64.2337	98.0542	149.666	222.142	122.728	159.155	147.866	109.654	130.226	80.8651	106.715
ENSMUSG00000026728.3	ENSMUSG00000026728.3	Vim	3272.83	3851.38	4032.92	3103.9	2671.27	2499.97	620.017	552.138	640.518	565.328	1081.78	356.731	2626.55	2388.99	1783.76	1804.94	1474.28	1431.6	766.507	1041.62	575.877
ENSMUSG00000038775.8	ENSMUSG00000038775.8	Vill	86.1271	90.0201	87.4511	45.534	52.9869	48.0068	99.0628	111.169	78.112	77.2827	42.8225	100.856	144.123	161.819	155.511	170.714	135.818	122.854	97.0985	111.671	88.4485
ENSMUSG00000026175.6	ENSMUSG00000026175.6	Vil1	6.0289	19.4889	15.2531	18.9725	17.3578	11.7752	40.7906	25.9394	31.2448	39.1707	31.6071	33.6186	9.23867	4.78755	9.24663	5.3348	12.0484	18.2757	26.2737	14.4402	18.2665
ENSMUSG00000033933.7	ENSMUSG00000033933.7	Vhl	2087.72	2206.88	2239.15	1975.04	1826.22	1936.57	2154.91	2232.64	2016.49	2235.9	2576.49	2089.96	2661.66	2189.82	2294	2056.57	2352.72	1721.98	2397.76	2051.47	2247.75
ENSMUSG00000030315.8	ENSMUSG00000030315.8	Vgll4	993.046	902.985	967.046	1138.35	1036.9	1012.67	1129.32	859.705	1050.31	1276.75	1243.89	1086.07	521.061	748.772	681.729	745.983	622.134	898.557	625.999	946.314	808.535
ENSMUSG00000091243.1	ENSMUSG00000091243.1	Vgll3	109.381	145.703	127.109	101.503	96.8382	107.789	123.537	120.433	72.1034	139.744	144.781	130.739	109.016	53.6205	59.6828	54.2371	60.2419	48.7353	65.1131	89.5292	93.2555
ENSMUSG00000049641.5	ENSMUSG00000049641.5	Vgll2	0	0	0	0.948624	0	0.905788	3.49634	1.85281	1.20172	3.176	1.01958	0.93385	0	0	0.840603	0.889134	1.09531	1.01532	1.14233	2.88804	0.961397
ENSMUSG00000037428.8	ENSMUSG00000037428.8	Vgf	1608.85	1056.11	1286.34	1261.67	1278.99	1200.17	5662.9	3643.56	6694.8	3826.02	1797.52	3887.62	2833.5	9340.5	5073.04	6736.08	4155.59	7528.59	2968.93	6237.2	3013.98
ENSMUSG00000036099.9	ENSMUSG00000036099.9	Vezt	3761.17	3753.93	3356.7	3368.57	3455.11	3731.85	1622.3	2331.77	2255.63	1582.71	1469.22	2598.9	3141.15	3345.54	2854.69	2472.68	2595.88	2583.99	3153.99	2055.32	1881.45
ENSMUSG00000018377.4	ENSMUSG00000018377.4	Vezf1	2416.73	2475.09	2583.87	2352.59	2423.69	2606.86	1962.61	1915.81	1717.26	2038.99	2198.22	2032.06	1652.8	1440.09	1371.02	1439.51	1572.86	1567.65	1987.66	1770.37	1998.74
ENSMUSG00000027831.8	ENSMUSG00000027831.8	Veph1	24.9769	17.6328	21.3543	17.0752	17.3578	25.3621	18.6471	20.3809	14.4207	7.41067	23.4504	9.3385	15.7057	14.3626	5.88422	10.6696	17.5249	16.2451	20.562	20.2163	12.4982
ENSMUSG00000031380.9	ENSMUSG00000031380.9	Vegfd	2.58381	0	1.01687	2.84587	5.48141	4.52894	3.49634	7.41125	2.40345	9.528	1.01958	5.6031	5.5432	6.70256	9.24663	3.55653	9.85776	6.09191	4.56934	1.92536	0.961397
ENSMUSG00000031520.4	ENSMUSG00000031520.4	Vegfc	76.6531	68.6751	67.1136	76.8386	59.3819	68.8399	36.1288	36.1299	34.85	41.288	43.8421	26.1478	47.1172	41.1729	41.1895	33.7871	31.7639	38.5821	44.5511	26.955	24.9963
ENSMUSG00000024962.7	ENSMUSG00000024962.7	Vegfb	977.543	942.891	1047.38	957.162	886.161	877.709	867.091	972.727	996.228	1009.97	920.683	664.901	894.303	1078.16	1123.89	1158.54	1170.88	881.296	643.135	1005.04	907.558
ENSMUSG00000023951.9	ENSMUSG00000023951.9	Vegfa	1390.09	1439.39	1496.84	2400.02	2378.02	2298.89	1206.24	1392.39	1366.36	1220.64	1109.31	1203.73	729.855	1010.17	894.401	1135.42	1016.44	1094.51	924.149	1203.35	1164.25
ENSMUSG00000022479.9	ENSMUSG00000022479.9	Vdr	17.2254	21.345	15.2531	24.6642	47.5055	27.1736	1302.97	703.143	793.137	2003	1606.86	1833.15	206.022	164.692	162.236	224.951	226.729	269.059	268.449	581.459	529.73
ENSMUSG00000075053.1	ENSMUSG00000075053.1	Vdac3-ps1	198.954	784.196	208.459	187.828	188.195	169.382	350.799	390.944	350.903	371.592	396.618	392.217	443.456	391.621	483.347	1425.28	414.026	1330.07	508.339	406.251	355.717
ENSMUSG00000008892.4	ENSMUSG00000008892.4	Vdac3	6404.41	6972.38	6765.26	6489.54	6059.69	6059.72	12245.3	13042	12107.4	12416	11200.1	12858.2	14607.3	12737.7	14851.8	12510.1	14639.9	12893.5	15610	12663.1	14404.6
ENSMUSG00000021771.7	ENSMUSG00000021771.7	Vdac2	5831.67	6293.06	6053.45	6613.81	6748.52	6614.97	13861.8	12846.5	13053.1	13523.4	12710.1	14433.6	12997.9	11564.8	13506	12527	13651.9	13340.3	14524.8	13812.5	14480.6
ENSMUSG00000020402.4	ENSMUSG00000020402.4	Vdac1	9481.73	9459.54	9790.46	10659.7	10052.9	9624.9	34496	30804.9	28741.6	32572	30433.5	29660.9	25556.9	24763.1	26741.3	24583.7	28061.8	25465.2	28697.7	28807.2	31311.7
ENSMUSG00000083327.1	ENSMUSG00000083327.1	Vcp-rs	1599.38	1727.09	1779.53	1747.37	1658.13	1274.44	3313.36	3336.92	3320.36	3486.19	3754.1	3802.64	3500.53	3097.54	3900.4	3275.57	3567.41	3474.42	4138.68	3675.51	3513.9
ENSMUSG00000049882.9	ENSMUSG00000049882.9	Vcpkmt	209.289	212.522	208.459	220.081	222.91	212.86	445.2	537.316	460.26	551.566	514.889	447.314	401.882	319.808	358.937	381.438	493.983	394.959	398.675	424.542	442.242
ENSMUSG00000045210.8	ENSMUSG00000045210.8	Vcpip1	2587.26	2560.47	2361.18	2945.48	2665.79	3034.39	7073.09	6763.7	6472.48	7281.51	8114.86	8261.77	4709.87	4317.41	4988.14	4833.33	5440.39	5488.81	7111.03	6099.54	7635.41
ENSMUSG00000028452.7	ENSMUSG00000028452.7	Vcp	15777.6	15837	16184.6	16286	16061.4	14709.1	34007.7	28171.1	30797.7	30741.6	31354.2	30850.7	29342.9	29003.9	32812.1	30638.7	30494.4	33590.8	33148.3	31764.6	34429.5
ENSMUSG00000021823.8	ENSMUSG00000021823.8	Vcl	1426.26	1342.88	1475.48	1318.59	1236.06	1162.13	3223.62	2691.21	3424.91	2790.65	2962.91	2992.99	3069.08	3299.58	3290.96	3335.14	3388.88	3359.69	2804.43	2640.63	3237.02
ENSMUSG00000021614.9	ENSMUSG00000021614.9	Vcan	3045.45	2817.54	2292.03	3169.35	3221.24	3110.48	333.317	537.316	416.998	267.843	457.793	464.123	1105.87	1142.31	910.373	827.783	565.178	654.88	892.163	534.287	470.123
ENSMUSG00000027962.9	ENSMUSG00000027962.9	Vcam1	1330.66	1377.21	1225.33	1502.62	1226.92	1315.2	52.445	113.948	99.743	58.2267	146.82	73.7741	379.709	183.842	147.946	205.39	153.343	84.2714	174.777	99.156	98.0625
ENSMUSG00000031197.5	ENSMUSG00000031197.5	Vbp1	2124.76	2434.26	2250.34	2097.41	2112.17	2820.62	2691.01	3114.58	2634.18	2830.88	2635.62	3141.47	3589.22	2954.87	3168.23	2797.21	3300.16	2768.77	3713.73	2810.06	3162.03
ENSMUSG00000085794.3	ENSMUSG00000085794.3	Vax2os	0.861271	0.928042	1.01687	4.74312	0.913568	0	1.16545	0	1.20172	0	0	0	0	0.957509	0	0	0	0	0	0	0
ENSMUSG00000034777.1	ENSMUSG00000034777.1	Vax2	0	1.85608	2.03375	0	2.7407	2.71736	1.16545	0.926407	0	0	0	0	0	4.78755	1.68121	0	0	0	0	1.92536	0
ENSMUSG00000006270.4	ENSMUSG00000006270.4	Vax1	4.30636	0.928042	0	0.948624	0	0	3.49634	0	3.60517	5.29334	0	2.80155	0	0	0	1.77827	0	0	0	0	0
ENSMUSG00000033721.8	ENSMUSG00000033721.8	Vav3	607.196	607.868	581.651	494.233	531.696	539.85	1271.5	1111.69	1284.64	1615.53	1452.91	1778.05	751.104	749.73	756.542	861.57	860.911	1036.64	1283.98	1111.9	1429.6
ENSMUSG00000009621.10	ENSMUSG00000009621.10	Vav2	2916.26	2727.52	2860.46	2197.96	2168.81	2147.62	3487.01	2799.6	3023.53	3387.73	3094.43	3457.11	2208.04	2124.71	2169.6	2053.01	2272.76	2693.64	2485.72	2882.26	3315.86
ENSMUSG00000034116.9	ENSMUSG00000034116.9	Vav1	95.6011	111.365	116.94	109.092	107.801	102.354	18.6471	17.6017	19.2276	20.1147	17.3329	12.14	53.5843	18.1927	10.9278	16.0044	8.76245	12.1838	18.2774	9.6268	13.4596
ENSMUSG00000046844.6	ENSMUSG00000046844.6	Vat1l	14542.6	14487.7	14659.2	13994.1	13376.5	12285.2	53291.1	49485.9	49772.9	53059.3	45999.5	49169.1	43479	47034.8	50131.9	50905.6	53662.4	56848.7	54098.7	52859.8	60845.8
ENSMUSG00000034993.7	ENSMUSG00000034993.7	Vat1	4724.07	4452.75	5030.47	3338.21	3159.12	2924.79	4944.98	3668.57	4624.23	3875.78	3349.33	3543.96	4760.68	5921.24	5758.97	5774.03	5058.13	5762.95	3708.02	4935.66	4033.06
ENSMUSG00000030403.8	ENSMUSG00000030403.8	Vasp	919.838	872.36	1013.82	763.643	743.644	620.465	2587.29	2098.31	2362.59	2593.73	2124.81	2196.41	1462.48	1821.18	1839.24	2044.12	1911.31	2039.77	1554.72	2218.98	2137.18
ENSMUSG00000039646.5	ENSMUSG00000039646.5	Vasn	386.711	353.584	325.399	423.086	536.264	473.727	181.809	184.355	265.581	147.155	105.017	220.389	151.514	317.893	206.788	271.186	181.821	261.952	151.931	214.678	155.746
ENSMUSG00000037568.6	ENSMUSG00000037568.6	Vash2	1512.39	1458.88	1475.48	782.615	751.866	746.369	508.134	621.619	419.401	529.334	462.891	409.96	1133.58	1037.94	873.386	709.529	669.232	630.513	568.883	651.734	597.989
ENSMUSG00000021256.4	ENSMUSG00000021256.4	Vash1	3870.55	3528.42	4068.51	4144.54	4097.35	4195.61	6488.03	6398.69	6140.8	6163.56	5852.41	5028.78	6764.55	7167.91	7204.81	7748.8	7464.52	7177.29	5733.38	6752.24	6522.11
ENSMUSG00000038838.9	ENSMUSG00000038838.9	Vars2	1029.22	960.524	1004.67	1079.53	1068.87	1036.22	1629.29	1458.16	1782.15	1757.39	1272.44	1493.23	946.963	1491.8	1293.69	1744.48	1531.24	1837.73	1216.59	1735.71	1459.4
ENSMUSG00000007029.9	ENSMUSG00000007029.9	Vars	1930.97	1796.69	1947.31	1786.26	1849.06	1740.92	2600.11	2252.09	3309.54	3051.08	2300.18	2838.9	1770.13	2686.77	2596.62	3240.89	2695.55	3518.08	2047.06	2816.8	2688.06
ENSMUSG00000054455.4	ENSMUSG00000054455.4	Vapb	5999.61	5710.25	5899.9	6315.94	6637.98	6676.56	20018.8	18504	18119.6	20042.7	17710.2	17544.2	13915.3	15870.7	16294.2	16517.4	17524.9	17142.6	16411.9	18754	19666.3
ENSMUSG00000024091.8	ENSMUSG00000024091.8	Vapa	4544.07	4953.89	4965.39	5000.2	4844.65	5350.49	6665.18	7307.5	6995.23	6978.73	7411.35	7369.01	9000.31	7399.63	8451.42	6763.64	7904.83	6804.66	8977.61	7196.03	8311.27
ENSMUSG00000026556.9	ENSMUSG00000026556.9	Vangl2	1633.83	1454.24	1475.48	1148.78	1057	1028.07	876.415	1027.38	1162.07	571.68	506.733	798.442	1371.94	1869.06	1425.66	1595.11	1293.56	1499.63	1241.72	1171.58	796.998
ENSMUSG00000027860.9	ENSMUSG00000027860.9	Vangl1	378.959	339.664	312.18	313.995	303.304	222.824	187.637	302.935	288.413	138.685	128.467	196.108	615.295	835.906	664.076	578.826	490.697	493.445	494.631	330.199	280.728
ENSMUSG00000050732.9	ENSMUSG00000050732.9	Vamp8	74.0693	90.9482	111.856	156.523	113.282	134.057	25.6398	20.3809	16.8241	20.1147	85.645	12.14	62.8229	20.1077	10.9278	12.4479	26.2874	14.2145	19.4197	23.1043	29.8033
ENSMUSG00000082519.1	ENSMUSG00000082519.1	Vamp7-ps	0	0	0	0	0	0	0	0.926407	0	1.05867	0	1.8677	0	0	0	0	3.28592	1.01532	0	2.88804	0
ENSMUSG00000073002.3	ENSMUSG00000073002.3	Vamp5	14.6416	22.273	16.27	36.0477	33.802	28.9852	4.66178	3.70563	2.40345	6.352	3.05875	2.80155	9.23867	0.957509	0	4.44567	7.66715	2.03064	1.14233	5.77608	2.88419
ENSMUSG00000026696.8	ENSMUSG00000026696.8	Vamp4	1409.9	1496	1512.09	1843.18	1892	2251.79	3991.65	4418.03	3615.98	4302.42	3976.37	4178.04	2723.56	2251.1	2469.69	2686.07	3113.96	2733.24	4182.09	3453.13	3944.61
ENSMUSG00000028955.3	ENSMUSG00000028955.3	Vamp3	1119.65	1331.74	1198.89	1949.42	1954.12	2139.47	489.487	535.463	463.865	409.704	1539.57	420.232	860.12	621.423	629.611	546.817	588.18	483.292	619.145	500.594	478.775
ENSMUSG00000020894.10	ENSMUSG00000020894.10	Vamp2	4184.92	3614.73	4215.96	3935.84	3440.5	3212.83	9490.22	8879.61	6897.89	7328.09	7819.18	5704.89	9960.21	7975.09	8432.08	7185.98	7485.33	5520.29	7524.56	7194.11	8063.23
ENSMUSG00000030337.10	ENSMUSG00000030337.10	Vamp1	12978.5	13263.6	13125.8	20257.9	21459.7	20567.7	109540	96881.8	88958.7	127446	111665	117218	44522.1	46813.6	50368.9	56704.5	61112.6	60622.6	69147.8	77791.3	88578.3
ENSMUSG00000010936.9	ENSMUSG00000010936.9	Vac14	1620.05	1603.66	1612.76	1438.11	1511.95	1405.78	2139.76	1649.93	1836.23	2013.58	1765.92	1920	1704.53	1974.38	2089.74	2056.57	1916.79	2207.3	1783.18	2088.05	2153.53
ENSMUSG00000062546.4	ENSMUSG00000062546.4	V1ra8	0	0	0	0	0	1.81158	0	0.926407	0	0	0	2.80155	0.923867	1.91502	0.840603	0.889134	0	0	0	0	0
ENSMUSG00000001134.3	ENSMUSG00000001134.3	Uxt	121.439	143.847	117.957	177.393	160.788	147.643	195.795	163.974	158.627	238.2	181.486	215.719	126.57	147.456	171.483	195.609	192.774	152.298	129.084	206.014	166.322
ENSMUSG00000057363.6	ENSMUSG00000057363.6	Uxs1	476.283	453.813	418.952	464.826	481.45	502.712	385.762	583.636	557.599	352.536	360.932	558.442	861.044	954.637	806.138	741.537	676.9	558.425	720.813	507.332	484.544
ENSMUSG00000037355.8	ENSMUSG00000037355.8	Uvssa	1073.14	1054.26	1036.19	1177.24	1322.85	1403.07	342.641	358.519	302.834	316.541	368.069	310.038	499.812	574.506	466.534	528.145	526.843	578.732	487.777	410.102	416.285
ENSMUSG00000035354.8	ENSMUSG00000035354.8	Uvrag	1273.82	1217.59	1298.55	1353.69	1387.71	1221.91	2365.85	2210.41	2277.26	2830.88	2702.91	2496.18	1815.4	1622.98	1739.21	1884.07	2069.03	1965.66	1993.37	2182.4	2219.86
ENSMUSG00000068457.7	ENSMUSG00000068457.7	Uty	906.918	952.172	9.15186	0	0	0	0	581.783	590.046	0	0	779.765	0.923867	0	0	559.265	0	1.01532	855.609	639.22	0
ENSMUSG00000039321.1	ENSMUSG00000039321.1	Uts2r	8.61271	3.71217	4.06749	3.7945	1.82714	3.62315	1.16545	5.55844	2.40345	2.11733	1.01958	3.7354	16.6296	14.3626	17.6527	8.89134	3.28592	10.1532	7.99634	2.88804	2.88419
ENSMUSG00000056423.7	ENSMUSG00000056423.7	Uts2b	198.954	194.889	183.037	147.037	151.652	162.136	2109.46	2451.27	1914.34	1911.95	1416.2	1866.77	3102.34	2641.77	2768.1	2657.62	3101.91	2507.84	3273.93	2503.93	2598.65
ENSMUSG00000028963.1	ENSMUSG00000028963.1	Uts2	99.0462	131.782	183.037	86.3248	87.7025	86.9556	2332.06	2197.44	2030.91	2888.04	1699.64	2012.45	2194.18	3099.46	3090.06	3031.95	3303.45	2616.48	1713.5	2443.28	2425.6
ENSMUSG00000019820.8	ENSMUSG00000019820.8	Utrn	2958.47	3069.96	2893	3609.52	3477.04	3524.42	7856.27	6711.82	6136	9485.66	10376.3	9170.4	6523.42	5916.45	5773.26	6083.45	6097.57	6180.24	6399.36	6457.66	7829.61
ENSMUSG00000035575.5	ENSMUSG00000035575.5	Utp6	1983.51	2173.48	2157.8	1826.1	1762.27	1821.54	2340.21	2489.25	2392.63	2561.97	2720.25	2590.5	2674.59	2198.44	2597.46	2386.43	2714.17	2594.14	2855.84	2365.3	2884.19
ENSMUSG00000041438.7	ENSMUSG00000041438.7	Utp4	617.531	651.486	668.086	666.883	647.719	625.9	882.242	787.446	865.24	1045.96	935.977	989.881	896.151	804.308	967.534	885.577	862.006	812.255	787.069	915.509	1008.51
ENSMUSG00000070697.3	ENSMUSG00000070697.3	Utp3	544.323	562.394	625.377	539.767	525.301	480.973	1073.37	1033.87	890.476	1057.61	1044.05	973.071	897.998	920.166	870.864	987.827	863.102	937.139	901.302	996.374	1027.73
ENSMUSG00000022313.10	ENSMUSG00000022313.10	Utp23	212.734	182.824	219.645	237.156	198.244	243.657	277.376	231.602	236.739	209.616	229.406	206.381	206.022	235.547	238.731	228.507	169.773	202.048	250.171	252.222	248.04
ENSMUSG00000004356.7	ENSMUSG00000004356.7	Utp20	1378.9	1373.5	1315.83	1349.89	1492.77	1506.33	1036.08	861.558	1071.94	934.803	894.174	1206.53	1012.56	865.588	1118.84	889.134	957.298	1245.8	1270.28	1116.71	1109.45
ENSMUSG00000054079.5	ENSMUSG00000054079.5	Utp18	842.323	917.834	880.612	787.358	821.297	824.267	611.859	592.9	602.063	528.275	551.594	490.271	816.698	693.237	700.222	681.076	713.045	694.478	757.368	665.212	748.928
ENSMUSG00000041747.2	ENSMUSG00000041747.2	Utp15	1029.22	1097.87	1058.57	881.272	994.875	920.281	1027.92	931.965	871.249	917.864	921.703	971.204	990.385	993.895	991.07	970.045	990.157	1056.95	1056.66	943.426	1162.33
ENSMUSG00000079470.2	ENSMUSG00000079470.2	Utp14b	1050.75	1078.39	1021.96	1927.6	2205.35	1913.02	636.333	678.13	579.23	601.323	1193.93	904.9	699.367	527.588	564.885	471.241	486.316	657.926	717.386	617.078	653.75
ENSMUSG00000063785.6	ENSMUSG00000063785.6	Utp14a	665.763	710.88	693.508	726.646	790.236	766.297	841.451	730.008	754.682	816.232	963.506	859.142	790.83	698.024	759.905	689.078	777.668	860.99	839.616	734.525	911.404
ENSMUSG00000028907.7	ENSMUSG00000028907.7	Utp11	552.936	583.739	604.023	594.788	619.399	617.747	601.37	588.268	552.792	600.264	548.536	593.928	570.95	516.097	593.465	562.822	491.793	507.659	602.01	519.847	622.985
ENSMUSG00000047712.7	ENSMUSG00000047712.7	Ust	1086.92	1097.87	1063.65	1603.18	1631.63	1490.93	1644.44	1990.85	1786.96	1679.05	1854.62	2039.53	1646.33	1714.9	1490.39	1872.52	1670.34	1700.66	2087.05	1625.97	1514.2
ENSMUSG00000041264.10	ENSMUSG00000041264.10	Uspl1	2056.72	2215.24	2041.88	1891.56	1827.14	1893.1	2729.47	2965.43	2571.69	2611.73	2237.98	2485.91	3288.97	2984.56	3118.64	2699.41	3132.58	2820.55	3133.42	2811.99	2911.11
ENSMUSG00000031010.10	ENSMUSG00000031010.10	Usp9x	32970.3	31987.8	30620.1	35257.5	35927	41473.3	29136.1	23456.6	27763.4	28038.8	29686.2	35363	24719.9	25044.6	25836.8	25554.6	27205.2	30900.2	38702.3	30664.2	35254.4
ENSMUSG00000027363.8	ENSMUSG00000027363.8	Usp8	2692.33	2677.4	2636.75	3481.45	3695.38	3479.13	9130.1	8535.91	8043.13	9900.65	9203.77	8936.01	5718.73	6016.03	6686.99	6661.39	7348.41	8003.76	8487.55	8208.77	9519.75
ENSMUSG00000022710.10	ENSMUSG00000022710.10	Usp7	6829.02	6863.8	6925.92	6492.39	6648.03	6505.37	11493.6	11443	10957.3	12343	12174.8	11914.1	10131.1	9310.82	9833.37	9774.24	10865.4	10552.2	12537.1	10896.6	12802.9
ENSMUSG00000039046.9	ENSMUSG00000039046.9	Usp6nl	2517.5	2490.87	2610.31	2972.99	3049.49	2919.35	1843.73	2084.41	1698.03	1803.97	2636.64	1593.15	2602.53	2050.03	2063.68	1925.86	2230.04	1939.26	2151.02	1939.8	2117
ENSMUSG00000034235.10	ENSMUSG00000034235.10	Usp54	2387.44	2450.96	2418.12	3341.06	3593.06	3445.62	1350.75	1308.09	1178.89	1473.66	2846.68	1480.15	1442.16	1295.51	1308.82	1273.24	1348.32	1405.2	1519.31	1266.89	1408.45
ENSMUSG00000039701.6	ENSMUSG00000039701.6	Usp53	888.832	923.402	922.304	1115.58	1213.22	1115.93	716.749	635.515	556.398	626.731	1177.62	699.453	697.519	621.423	602.712	565.489	562.988	606.145	680.832	622.854	658.557
ENSMUSG00000067215.5	ENSMUSG00000067215.5	Usp51	168.809	180.968	195.24	101.503	111.455	131.339	25.6398	25.9394	31.2448	6.352	34.6658	25.2139	60.0513	67.0256	47.9143	38.2327	32.8592	54.8272	47.9781	35.6192	29.8033
ENSMUSG00000027364.5	ENSMUSG00000027364.5	Usp50	492.647	465.877	477.93	465.775	414.76	397.641	969.65	877.307	890.476	1159.24	998.172	806.846	516.441	631.956	666.598	682.855	799.574	638.635	359.835	732.6	752.774
ENSMUSG00000038429.4	ENSMUSG00000038429.4	Usp5	7872.88	7866.09	8397.34	8018.72	7900.53	7372.21	28792.3	20734.8	25329.9	27458.6	23462.6	28234	14877.9	17574.1	20396.4	21547.3	21308.1	23874.2	20389.5	24878.5	26755.7
ENSMUSG00000090115.1	ENSMUSG00000090115.1	Usp49	638.202	570.746	556.23	530.281	553.622	626.805	238.916	246.424	199.486	231.848	229.406	188.638	249.444	235.547	251.34	233.842	209.204	255.86	311.857	206.014	240.349
ENSMUSG00000043411.8	ENSMUSG00000043411.8	Usp48	3953.23	3382.71	3483.81	3512.76	3952.09	3850.5	2999.86	2499.45	2733.92	3159.06	3030.2	3479.52	2508.3	2484.74	2503.31	2427.33	2396.53	2709.89	2863.83	2704.17	2911.11
ENSMUSG00000059263.6	ENSMUSG00000059263.6	Usp47	6926.34	6846.17	6854.74	6250.49	6236.93	6031.64	7627.84	6957.31	6732.05	7472.07	7635.66	7644.49	8475.55	7624.65	8360.63	7785.25	8064.74	8150.98	9695	7604.21	8933.3
ENSMUSG00000086234.1	ENSMUSG00000086234.1	Usp46os2	4.30636	0.928042	2.03375	0.948624	5.48141	0	0	1.85281	0	0	1.01958	0.93385	0	7.66007	0.840603	0.889134	0	5.07659	0	4.8134	3.84559
ENSMUSG00000054814.8	ENSMUSG00000054814.8	Usp46	3319.34	3356.73	3487.88	3199.71	3216.67	3452.86	5497.4	5866.93	5521.92	5898.89	5571	5158.59	5659.61	4688.92	5004.11	4867.12	6025.28	4653.2	6005.25	5176.33	5946.24
ENSMUSG00000040455.11	ENSMUSG00000040455.11	Usp45	909.502	1104.37	1038.23	1547.21	1648.99	1810.67	3970.67	3299.86	3527.06	5725.27	5561.82	6518.27	1020.87	1056.13	1144.9	1359.49	1563	1660.05	2508.57	2360.49	2977.45
ENSMUSG00000020020.7	ENSMUSG00000020020.7	Usp44	1.72254	0	2.03375	1.89725	2.7407	0.905788	0	0	1.20172	6.352	0	0	0.923867	1.91502	1.68121	0.889134	0	6.09191	1.14233	0.96268	3.84559
ENSMUSG00000020905.5	ENSMUSG00000020905.5	Usp43	94.7398	73.3154	75.2486	58.8147	55.7276	41.6662	47.7832	21.3074	34.85	41.288	29.5679	27.0816	51.7365	37.3429	38.6677	39.1219	38.3357	36.5515	22.8467	34.6565	29.8033
ENSMUSG00000051306.7	ENSMUSG00000051306.7	Usp42	1764.74	1602.73	1760.21	1281.59	1360.3	1320.64	1288.98	961.61	1051.51	1102.07	1035.9	928.247	1331.29	1427.65	1457.6	1453.73	1242.08	1405.2	1151.47	1295.77	1314.23
ENSMUSG00000005501.7	ENSMUSG00000005501.7	Usp40	902.612	978.157	808.414	993.21	1174.85	1086.95	252.902	234.381	209.1	219.144	445.558	310.972	315.962	178.097	174.845	216.059	158.819	194.941	241.033	184.835	199.009
ENSMUSG00000032612.8	ENSMUSG00000032612.8	Usp4	3973.9	4023.06	4087.83	3732.84	3692.64	3438.37	4541.74	4286.48	4095.47	4054.69	4220.05	3882.95	4823.51	4422.73	4628.36	4247.39	4763.49	4489.74	4603.61	4375.38	4736.8
ENSMUSG00000056305.3	ENSMUSG00000056305.3	Usp39	1320.33	1424.55	1331.09	1506.42	1519.26	1444.73	1455.64	1456.31	1437.26	1467.31	1490.63	1419.45	1691.6	1357.75	1669.44	1480.41	1680.2	1535.16	1694.08	1497.93	1528.62
ENSMUSG00000038250.7	ENSMUSG00000038250.7	Usp38	1353.06	1482.08	1396.17	1564.28	1727.56	1680.24	1906.67	1618.43	1710.05	1643.05	1830.15	1987.23	1693.45	1510.95	1777.03	1772.93	1820.4	1743.3	2063.06	1884.93	2081.42
ENSMUSG00000033364.6	ENSMUSG00000033364.6	Usp37	1676.03	1707.6	1583.27	1571.87	1655.38	1664.84	1235.37	1254.35	1188.5	1264.05	1565.06	1353.15	1388.57	1245.72	1256.7	1259.9	1326.42	1319.91	1706.65	1197.57	1441.13
ENSMUSG00000033909.10	ENSMUSG00000033909.10	Usp36	1379.76	1401.34	1400.23	1477.96	1664.52	1568.82	1966.11	1414.62	1630.74	1690.69	1458	1483.89	1003.32	1397.01	1386.99	1499.08	1318.75	1684.41	1353.67	1747.26	1718.98
ENSMUSG00000035713.7	ENSMUSG00000035713.7	Usp35	548.63	476.086	524.707	511.309	632.189	576.987	1550.04	947.714	1431.25	1434.49	1255.11	1332.6	634.696	802.393	859.096	1064.29	1020.83	1460.03	967.558	1547.99	1257.51
ENSMUSG00000056342.9	ENSMUSG00000056342.9	Usp34	8877.98	7869.8	7235.05	8273.9	8150.85	9006.25	10497.2	8444.2	9185.97	9394.61	9926.66	9834.37	9446.54	8675.03	8821.28	9282.55	9693.46	9861.79	12381.8	10844.6	11921.3
ENSMUSG00000025437.8	ENSMUSG00000025437.8	Usp33	5693.86	5915.34	5718.9	6219.18	6487.24	6691.96	10542.6	9609.62	10105.3	10566.6	10058.2	12116.7	7840.86	7469.53	8839.78	8755.3	9288.2	9885.14	11591.3	9927.16	12079
ENSMUSG00000000804.8	ENSMUSG00000000804.8	Usp32	4747.33	4406.35	4488.48	4838.93	4724.97	4864.99	10701.1	9814.35	8872.32	11520.4	12456.2	11292.1	8359.14	7398.67	7684.79	7344.24	7950.83	7916.44	9419.69	8664.12	10577.3
ENSMUSG00000063317.6	ENSMUSG00000063317.6	Usp31	3767.2	3572.96	3596.68	4596.09	4799.88	4841.44	8167.44	7232.46	6294.62	9069.6	9696.23	8897.72	4761.61	4457.21	4386.26	5043.17	5374.67	5287.78	6916.84	6069.7	7328.73
ENSMUSG00000029592.7	ENSMUSG00000029592.7	Usp30	1560.62	1557.26	1586.32	1772.03	1921.23	1826.07	1622.3	1759.25	1886.7	1795.5	1796.5	1622.1	1534.54	1995.45	1803.93	2077.02	1784.25	1890.52	1437.06	1697.2	1764.16
ENSMUSG00000032376.6	ENSMUSG00000032376.6	Usp3	1222.14	1190.68	1127.71	1000.8	1022.28	1063.4	876.415	846.736	848.416	914.688	911.507	931.982	926.638	865.588	859.936	807.333	908.009	961.507	1021.25	917.434	970.049
ENSMUSG00000051527.6	ENSMUSG00000051527.6	Usp29	3698.3	3658.34	3831.58	3326.83	3357.36	3233.66	3146.7	2826.47	2724.31	2346.01	2294.06	2338.36	4661.83	3808.97	4199.65	3540.53	3793.05	3944.51	4706.42	3414.63	3758.1
ENSMUSG00000032267.6	ENSMUSG00000032267.6	Usp28	1105.87	1072.82	1023.99	854.711	881.593	802.528	827.466	792.078	838.802	829.995	863.587	887.157	1167.77	1018.79	1084.38	1006.5	1081.07	1051.87	1154.9	922.247	1139.25
ENSMUSG00000046269.8	ENSMUSG00000046269.8	Usp27x	540.017	580.955	621.31	399.371	382.785	352.352	343.806	327.022	299.229	300.661	285.483	246.536	509.05	547.695	522.014	506.806	401.978	472.123	436.372	336.938	386.481
ENSMUSG00000055780.4	ENSMUSG00000055780.4	Usp26	2.58381	3.71217	0	6.64037	1.82714	7.2463	2.33089	0.926407	3.60517	0	1.01958	0	2.7716	2.87253	12.609	2.6674	5.47653	5.07659	3.427	1.92536	2.88419
ENSMUSG00000022867.8	ENSMUSG00000022867.8	Usp25	1622.63	1663.05	1692.08	2238.75	2380.76	2517.18	3422.91	3142.37	3051.17	3465.02	3862.18	3642.01	2411.29	2189.82	2391.51	2405.11	2576.16	2484.48	2892.39	2842.79	3496.6
ENSMUSG00000028514.9	ENSMUSG00000028514.9	Usp24	5208.11	4887.07	4513.9	5146.29	5371.78	5196.51	2473.07	2129.81	2290.48	2258.14	2810.99	2612.91	2660.74	2713.58	2698.33	2348.2	2351.62	2841.88	3074.02	2582.87	2959.18
ENSMUSG00000042506.9	ENSMUSG00000042506.9	Usp22	17635.4	17362.7	17726.1	14680.9	14465.4	14261.6	17044.6	16396.5	16774.8	16975.7	16231.8	16125.7	20106.1	20613.3	21527.8	20198.4	20013.4	20610	18192.8	18202.4	20385.5
ENSMUSG00000053483.7	ENSMUSG00000053483.7	Usp21	1091.23	1031.06	1131.78	931.549	946.456	946.548	664.304	627.177	596.054	651.08	636.22	556.574	554.32	652.064	614.481	560.154	606.8	589.9	478.638	610.339	612.41
ENSMUSG00000026854.9	ENSMUSG00000026854.9	Usp20	2283.23	2228.23	2291.02	2636.23	2652.09	2464.65	5824.89	4015.05	4815.3	5840.67	4918.47	5346.29	2476.89	3561.93	3675.11	4184.26	3583.84	4363.84	3294.49	4747.94	4613.74
ENSMUSG00000032010.7	ENSMUSG00000032010.7	Usp2	451.306	432.468	437.255	499.925	571.893	528.98	328.656	230.675	301.632	352.536	449.636	352.995	194.936	189.587	193.339	232.953	162.105	225.401	147.361	274.364	232.658
ENSMUSG00000006676.9	ENSMUSG00000006676.9	Usp19	3070.43	2745.15	3110.62	3114.33	3242.25	2834.21	8332.93	6007.75	7699.44	7987.64	6807.75	6825.51	3739.81	5543.02	5460.55	6275.5	5341.81	7149.87	4748.69	7571.48	7508.51
ENSMUSG00000030107.9	ENSMUSG00000030107.9	Usp18	8.61271	10.2085	17.2868	17.0752	13.7035	10.8695	30.3016	34.277	31.2448	19.056	21.4112	25.2139	24.0205	16.2777	15.1308	14.2261	13.1437	13.1991	26.2737	27.9177	27.8805
ENSMUSG00000025616.7	ENSMUSG00000025616.7	Usp16	1047.31	1043.12	943.658	1200.96	1363.96	1442.01	992.959	986.623	826.785	1033.26	1154.17	1051.51	889.684	733.452	708.628	728.2	771.096	737.121	908.156	799.024	891.215
ENSMUSG00000020124.8	ENSMUSG00000020124.8	Usp15	4237.45	4273.64	4082.75	4130.31	4224.34	4061.55	7690.77	7261.18	7115.4	7222.23	6794.5	7533.37	7692.11	7256.96	8273.21	7532.74	8129.37	8089.04	9360.29	7896.86	9238.06
ENSMUSG00000047879.10	ENSMUSG00000047879.10	Usp14	2875.78	3046.76	2675.39	2817.41	2777.25	3181.13	6117.42	5710.37	5990.59	5881.95	5910.52	7097.26	5567.22	5478.87	6155.73	5329.47	5947.52	6292.94	6903.13	6160.19	6863.41
ENSMUSG00000056900.7	ENSMUSG00000056900.7	Usp13	2342.66	2262.57	2297.12	2302.31	2373.45	2260.85	6592.92	6016.08	6311.45	6948.03	6203.14	7043.09	3765.68	3982.28	4558.59	4721.3	4790.87	5114.16	6748.91	5956.1	6633.64
ENSMUSG00000029640.10	ENSMUSG00000029640.10	Usp12	2131.65	2209.67	2186.28	1947.53	1932.2	1609.59	1864.71	2161.31	1729.28	1863.25	2047.32	1575.4	2140.6	1877.68	2032.58	1794.27	2107.37	1736.19	1971.67	1918.62	2080.46
ENSMUSG00000031066.4	ENSMUSG00000031066.4	Usp11	4905.8	5175.69	5290.79	5130.16	5313.31	5103.21	4238.72	3217.41	3605.17	2929.33	2816.09	3024.74	4453.96	4319.32	4616.59	4313.19	4080.02	4663.36	4603.61	4308.96	4192.65
ENSMUSG00000031826.13	ENSMUSG00000031826.13	Usp10	2949.85	2867.65	3142.14	2668.48	2798.26	2547.08	4958.97	4138.26	4842.94	4995.85	3967.2	4093.06	3614.17	4304.96	4218.98	4496.35	4322.08	5121.27	3863.38	5060.81	4728.15
ENSMUSG00000028560.5	ENSMUSG00000028560.5	Usp1	989.601	1085.81	1072.8	922.063	919.049	1038.03	242.413	282.554	267.984	220.203	533.242	310.972	542.31	394.494	395.083	329.869	351.593	330.994	375.828	338.863	360.524
ENSMUSG00000029407.6	ENSMUSG00000029407.6	Uso1	1419.37	1332.67	1196.86	1475.11	1373.09	1422.09	3866.95	3315.61	3457.36	3480.9	3990.65	3709.25	3628.02	3017.11	3346.44	3031.06	3327.54	3557.68	3877.08	3456.98	3930.19
ENSMUSG00000071528.3	ENSMUSG00000071528.3	Usmg5	2594.15	2751.65	2781.15	2815.52	2750.75	2936.56	4730.54	5744.65	4004.14	5067.84	4833.84	4960.61	5174.58	3716.09	4855.32	3897.07	4731.73	3535.34	4348.87	4048.07	4518.56
ENSMUSG00000034911.7	ENSMUSG00000034911.7	Ushbp1	127.468	113.221	99.6536	204.903	159.874	165.759	43.1215	38.9091	38.4551	34.936	59.1358	44.8248	46.1933	22.9802	22.6963	24.8957	31.7639	20.3064	20.562	14.4402	24.0349
ENSMUSG00000026609.8	ENSMUSG00000026609.8	Ush2a	33.5896	32.4815	34.5737	25.6129	29.2342	25.3621	20.978	51.8788	32.4465	41.288	31.6071	38.2878	60.9752	79.4733	96.6693	78.2438	63.5278	76.1489	41.1241	47.1713	72.1047
ENSMUSG00000045288.10	ENSMUSG00000045288.10	Ush1g	13.7803	19.4889	12.2025	11.3835	16.4442	19.9273	55.9414	41.6883	58.8844	42.3467	22.4308	27.0816	13.858	33.5128	32.7835	49.7915	37.2404	44.674	34.27	56.7981	46.147
ENSMUSG00000030838.9	ENSMUSG00000030838.9	Ush1c	12.0578	14.8487	17.2868	8.53762	10.0492	5.43473	1.16545	2.77922	0	0	2.03917	0	3.69547	5.74506	4.20301	5.3348	0	1.01532	2.28467	0	8.65257
ENSMUSG00000068284.7	ENSMUSG00000068284.7	Usf3	2470.99	2320.11	2295.08	2781.37	3003.81	2939.28	2802.9	2678.24	2231.6	2759.95	3124	2668.94	1914.25	1742.67	1561	2094.8	2173.09	2090.54	2647.93	2382.63	2727.48
ENSMUSG00000058239.7	ENSMUSG00000058239.7	Usf2	1528.76	1612.01	1704.28	1722.7	1695.58	1655.78	1452.14	1234.9	1485.33	1658.93	1636.43	1311.13	795.449	873.248	850.69	1014.5	1042.73	1100.61	821.339	1167.73	1072.92
ENSMUSG00000026641.7	ENSMUSG00000026641.7	Usf1	2186.77	2198.53	2281.86	2006.34	1881.04	1757.23	2939.25	2870.93	2677.44	2933.57	2616.25	2658.67	2532.32	2606.34	2956.4	2534.92	3000.05	2928.18	2394.33	2974.68	3114.92
ENSMUSG00000002395.8	ENSMUSG00000002395.8	Use1	1334.11	1343.81	1383.96	1270.21	1220.53	1201.98	1626.96	1364.6	1451.68	1861.14	1394.79	1224.28	937.725	1077.2	1194.5	1385.27	1248.65	1193	821.339	1470.01	1211.36
ENSMUSG00000031792.8	ENSMUSG00000031792.8	Usb1	391.878	409.267	374.209	339.608	317.008	308.874	369.446	337.212	326.869	304.896	316.071	275.486	343.678	361.938	406.011	338.76	362.547	360.438	257.025	364.856	339.373
ENSMUSG00000030979.6	ENSMUSG00000030979.6	Uros	619.254	606.012	639.613	616.606	634.016	660.319	893.896	878.234	912.107	1000.44	911.507	912.371	979.299	837.821	943.156	774.435	1003.3	882.312	839.616	844.27	916.211
ENSMUSG00000028684.8	ENSMUSG00000028684.8	Urod	748.445	762.851	781.976	907.834	977.517	905.788	2342.54	2043.65	2123.44	2449.76	2125.83	2520.46	1624.16	1592.34	1796.37	1780.05	1971.55	2045.87	1854.01	2107.31	2270.82
ENSMUSG00000034456.9	ENSMUSG00000034456.9	Uroc1	2.58381	0	0	1.89725	1.82714	0	1.16545	1.85281	4.80689	0	0	7.4708	2.7716	2.87253	2.52181	3.55653	6.57184	1.01532	4.56934	0	0.961397
ENSMUSG00000069020.3	ENSMUSG00000069020.3	Urm1	1302.24	1384.64	1453.11	1721.75	1759.53	1768.1	2714.32	2699.55	2644.99	3651.34	3200.47	3096.65	1754.42	1720.64	1901.44	1964.99	2132.56	1816.4	1698.65	2408.63	2121.8
ENSMUSG00000030421.7	ENSMUSG00000030421.7	Uri1	1449.52	1581.38	1640.22	1633.53	1759.53	1978.24	1347.25	1614.73	1407.22	1480.02	1535.49	1083.27	1664.81	1422.86	1406.33	1545.31	1541.1	1451.91	1606.12	1584.57	1524.77
ENSMUSG00000049680.10	ENSMUSG00000049680.10	Urgcp	2365.91	2318.25	2379.48	2566.03	2722.43	2394	5257.32	3617.62	4799.68	5125.01	3980.45	4036.1	2622.86	3655.77	3369.98	4238.5	3693.37	4522.23	2863.83	4577.54	4015.75
ENSMUSG00000031976.8	ENSMUSG00000031976.8	Urb2	972.375	930.827	968.063	1010.28	999.443	921.186	1123.49	881.013	1077.95	1103.13	1132.76	1284.04	912.78	1029.32	1052.43	1010.94	1018.64	1187.92	1137.77	1118.63	1275.77
ENSMUSG00000039929.8	ENSMUSG00000039929.8	Urb1	940.508	823.174	863.325	782.615	820.384	736.406	400.913	310.346	347.298	330.304	373.167	371.672	438.837	479.712	488.39	505.917	512.604	513.751	338.131	508.295	411.478
ENSMUSG00000025481.5	ENSMUSG00000025481.5	Urah	0	0	0	4.74312	0	2.71736	5.82723	2.77922	0	1.05867	0	0	7.39093	7.66007	10.0872	8.89134	4.38123	10.1532	1.14233	1.92536	6.72978
ENSMUSG00000044894.8	ENSMUSG00000044894.8	Uqcrq	887.109	722.017	911.118	969.494	1100.85	1092.38	2405.48	1573.04	2123.44	2063.34	1453.93	1504.43	981.146	1462.12	1356.73	2039.67	1288.08	1919.97	860.178	2340.28	1220.97
ENSMUSG00000081413.2	ENSMUSG00000081413.2	Uqcrh-ps2	2.58381	3.71217	0	3.7945	4.56784	0.905788	8.15812	7.41125	6.00861	5.29334	4.07833	3.7354	11.0864	2.87253	4.20301	2.6674	3.28592	5.07659	2.28467	2.88804	0.961397
ENSMUSG00000037438.5	ENSMUSG00000037438.5	Uqcrh-ps1	0.861271	0.928042	0	2.84587	0.913568	0.905788	3.49634	5.55844	2.40345	8.46934	6.1175	5.6031	0.923867	2.87253	5.88422	0.889134	4.38123	2.03064	4.56934	7.70144	3.84559
ENSMUSG00000063882.6	ENSMUSG00000063882.6	Uqcrh	4237.45	4501.01	4766.08	4857.91	4861.09	4555.21	11206.9	12068.3	8851.89	12085.7	10947.3	11586.3	9959.28	8101.49	9593.8	8223.6	9063.66	7336.69	9078.13	8823.93	9296.7
ENSMUSG00000038462.3	ENSMUSG00000038462.3	Uqcrfs1	3283.17	3432.83	3451.27	3873.23	3673.46	3692.9	9458.75	8212.6	8422.87	9242.16	8443.17	8583.01	8299.09	7672.52	8730.5	8541.02	8386.76	8795.7	8562.94	8906.72	9175.57
ENSMUSG00000030884.5	ENSMUSG00000030884.5	Uqcrc2	6395.8	6828.54	6596.46	7127.96	7346.91	7294.31	10788.5	9587.38	10476.6	10191.8	9699.29	11380.8	11620.4	9996.4	12132.4	11135.5	12003.5	12080.3	13376.7	11161.3	13220.2
ENSMUSG00000025651.8	ENSMUSG00000025651.8	Uqcrc1	7075.34	7223.88	7523.85	8040.54	8381.98	7955.54	19126.1	12601.9	17059.7	17204.4	13748.1	14298.2	10351.9	13984.4	14188.5	16324.5	14539.1	17729.5	11798	17774.9	15572.7
ENSMUSG00000021520.4	ENSMUSG00000021520.4	Uqcrb	2476.15	2708.96	2730.3	2941.68	2783.64	2765.37	4188.61	4838.62	3962.08	4679.31	4575.89	4351.74	4961.16	3728.54	4525.8	3642.78	4600.29	3411.47	4658.44	4075.02	4322.44
ENSMUSG00000020163.6	ENSMUSG00000020163.6	Uqcr11	2761.24	2563.25	3015.03	3507.06	3414.92	3240.91	8431.99	6730.34	7632.14	8960.56	6090.99	5684.34	3579.98	6257.32	6141.44	7005.48	6531.31	6201.57	2890.11	7243.2	5489.57
ENSMUSG00000059534.8	ENSMUSG00000059534.8	Uqcr10	2476.15	2398.99	2680.48	2914.17	2864.95	2729.14	4702.57	3940.01	4029.38	5102.78	3884.61	3723.26	2024.19	3324.47	3516.24	3818.83	3593.7	3456.14	1715.79	4009.56	3235.1
ENSMUSG00000071654.5	ENSMUSG00000071654.5	Uqcc3	322.977	347.088	356.923	376.604	347.156	332.424	639.829	693.879	644.123	786.59	663.748	505.213	485.954	575.463	563.204	563.711	608.991	497.506	381.54	548.728	542.228
ENSMUSG00000024208.9	ENSMUSG00000024208.9	Uqcc2	1248.84	1155.41	1319.9	1243.65	1164.8	1169.37	1250.52	968.095	1142.84	1267.22	881.939	769.492	584.808	875.163	754.021	1083.85	831.338	1037.66	478.638	1057.99	682.592
ENSMUSG00000005882.11	ENSMUSG00000005882.11	Uqcc1	1855.18	1857.94	1844.61	2202.71	2168.81	2052.52	3910.07	4131.77	3606.37	4364.88	3791.83	4069.72	3740.74	3463.31	3771.78	3528.97	4331.94	3682.56	4034.73	3634.12	4443.58
ENSMUSG00000073016.3	ENSMUSG00000073016.3	Uprt	419.439	431.54	453.525	464.826	452.216	518.111	1119.99	976.433	940.949	1195.24	1152.13	1164.51	842.566	707.599	784.282	815.335	878.436	821.393	1021.25	961.717	1047.92
ENSMUSG00000026839.10	ENSMUSG00000026839.10	Upp2	246.324	229.226	212.527	315.892	357.205	335.142	715.583	721.671	598.458	811.998	739.198	670.504	404.654	333.213	422.823	421.449	579.417	431.51	566.598	619.003	610.487
ENSMUSG00000020407.7	ENSMUSG00000020407.7	Upp1	132.636	188.393	166.767	104.349	116.937	103.26	10.489	19.4545	8.41206	9.528	30.5875	4.66925	54.5081	22.9802	15.1308	24.0066	21.9061	25.383	18.2774	17.3282	10.5754
ENSMUSG00000022435.5	ENSMUSG00000022435.5	Upk3a	12.9191	16.7048	17.2868	9.48624	11.8764	6.34052	10.489	15.7489	13.2189	3.176	4.07833	10.2723	9.23867	13.4051	10.0872	8.0022	5.47653	13.1991	10.281	14.4402	11.5368
ENSMUSG00000041523.2	ENSMUSG00000041523.2	Upk2	0	0	0	0	0	2.71736	1.16545	0	1.20172	1.05867	1.01958	0.93385	0.923867	0	0	0.889134	0	0	1.14233	1.92536	0
ENSMUSG00000049436.4	ENSMUSG00000049436.4	Upk1b	1.72254	0.928042	0	2.84587	1.82714	3.62315	2.33089	1.85281	2.40345	1.05867	0	2.80155	1.84773	0	3.36241	3.55653	2.19061	2.03064	3.427	0	0.961397
ENSMUSG00000006313.4	ENSMUSG00000006313.4	Upk1a	18.948	15.7767	18.3037	21.8184	10.0492	11.7752	12.8199	5.55844	7.21034	12.704	6.1175	8.40465	11.0864	6.70256	8.40603	5.3348	7.66715	12.1838	5.71167	6.73876	1.92279
ENSMUSG00000036572.9	ENSMUSG00000036572.9	Upf3b	555.52	544.761	551.145	492.336	570.98	544.379	459.185	351.108	451.848	393.824	464.93	372.606	376.938	404.069	442.157	309.418	361.451	349.27	474.069	369.669	439.358
ENSMUSG00000038398.7	ENSMUSG00000038398.7	Upf3a	639.924	593.947	722.997	610.914	605.695	534.415	808.819	837.472	837.601	828.936	866.645	605.135	836.099	803.35	846.487	817.114	910.2	755.397	707.105	821.166	776.808
ENSMUSG00000043241.8	ENSMUSG00000043241.8	Upf2	825.959	703.456	719.946	775.026	813.989	801.622	1039.58	991.255	719.832	994.088	1248.99	1027.23	716.92	643.446	589.262	470.352	649.517	704.631	940.142	774.957	965.242
ENSMUSG00000058301.6	ENSMUSG00000058301.6	Upf1	2175.57	1881.14	2173.06	1991.16	2234.59	2163.02	3654.84	2447.57	3192.98	3158	2982.28	2649.33	1687.9	2426.33	2206.58	2654.06	1987.98	3285.57	1979.67	3123.9	2774.59
ENSMUSG00000033427.7	ENSMUSG00000033427.7	Upb1	38.7572	26.9132	38.6412	23.7156	22.8392	26.2679	45.4524	29.645	32.4465	20.1147	16.3133	20.5447	83.148	97.6659	80.6979	61.3502	65.7184	46.7047	73.1094	38.5072	32.6875
ENSMUSG00000028186.8	ENSMUSG00000028186.8	Uox	4.30636	4.64021	2.03375	3.7945	11.8764	5.43473	10.489	15.7489	24.0345	7.41067	7.13708	12.14	19.4012	28.7253	26.0587	44.4567	25.1921	16.2451	15.9927	25.0297	24.9963
ENSMUSG00000015127.7	ENSMUSG00000015127.7	Unkl	1872.4	1665.84	1824.27	1616.46	1679.14	1855.96	2574.47	2019.57	2360.18	2408.47	1933.13	2017.12	1586.28	2002.15	1851.01	2021.89	2007.7	2169.74	1787.75	2249.78	2010.28
ENSMUSG00000020770.6	ENSMUSG00000020770.6	Unk	1098.98	1038.48	1117.54	968.546	1017.71	966.476	705.094	557.697	662.149	619.32	651.513	450.116	578.34	873.248	787.645	911.362	785.335	912.771	487.777	796.136	638.367
ENSMUSG00000029591.8	ENSMUSG00000029591.8	Ung	124.884	118.789	127.109	124.27	88.6161	113.223	155.004	126.918	130.988	147.155	111.135	121.4	115.483	132.136	130.293	114.698	131.437	125.899	127.941	146.327	145.171
ENSMUSG00000029546.10	ENSMUSG00000029546.10	Uncx	117.133	79.8116	81.3499	50.2771	83.1346	72.463	20.978	4.63203	16.8241	9.528	11.2154	4.66925	4.61933	15.3201	7.56542	14.2261	14.239	15.2298	3.427	15.4029	11.5368
ENSMUSG00000036908.9	ENSMUSG00000036908.9	Unc93b1	135.22	112.293	130.16	204.903	228.392	202.897	25.6398	15.7489	28.8413	29.6427	29.5679	40.1555	28.6399	22.0227	16.8121	30.2305	21.9061	25.383	29.7007	36.5818	9.61397
ENSMUSG00000067049.6	ENSMUSG00000067049.6	Unc93a	1.72254	0.928042	2.03375	0.948624	0	0	0	0	0	3.176	0	0	0	0	1.68121	3.55653	4.38123	1.01532	1.14233	0.96268	0
ENSMUSG00000055567.8	ENSMUSG00000055567.8	Unc80	10576.4	9248.87	9010.51	14347.9	14960.6	14655.6	46176.1	37402.7	37451.7	52605.2	45256.2	48110.1	18627	20921.6	23124.1	28166	27516.3	33489.3	33833.7	37421.3	46731.6
ENSMUSG00000021198.9	ENSMUSG00000021198.9	Unc79	3508.82	3304.76	3247.89	2949.27	3067.76	2974.61	3229.45	2748.65	3049.97	3370.8	3127.06	3457.11	2442.7	2865.82	2945.47	2859.45	2748.12	3292.68	3292.21	3120.05	3856.16
ENSMUSG00000063626.4	ENSMUSG00000063626.4	Unc5d	2508.02	2232.87	2003.24	2361.13	2089.33	2366.82	1523.24	2743.09	2702.67	1112.66	965.545	1918.13	4247.01	6119.44	4314.81	4357.64	4299.08	3752.62	4287.18	2331.61	2261.2
ENSMUSG00000043592.8	ENSMUSG00000043592.8	Unc5cl	15.5029	9.28042	10.1687	23.7156	23.7528	20.8331	1.16545	1.85281	2.40345	2.11733	6.1175	1.8677	1.84773	4.78755	6.72482	2.6674	6.57184	9.13787	5.71167	4.8134	6.72978
ENSMUSG00000059921.9	ENSMUSG00000059921.9	Unc5c	2311.65	2047.26	1863.93	2390.53	2319.55	2443.82	863.595	1364.6	1426.44	729.422	775.903	1421.32	2062.99	2907.96	2013.24	1988.1	1794.11	1812.34	1977.38	1271.7	1040.23
ENSMUSG00000020099.6	ENSMUSG00000020099.6	Unc5b	512.456	448.244	355.906	1235.11	1291.78	1230.97	282.038	266.805	335.281	212.792	373.167	320.31	273.465	450.029	352.212	327.201	238.777	312.718	250.171	257.036	219.198
ENSMUSG00000025876.9	ENSMUSG00000025876.9	Unc5a	652.844	539.193	582.668	605.222	601.127	551.625	445.2	382.606	555.196	414.997	245.719	441.711	351.069	1208.38	657.351	892.69	521.366	760.474	274.16	477.489	268.23
ENSMUSG00000026111.9	ENSMUSG00000026111.9	Unc50	554.659	618.076	556.23	620.4	649.547	719.196	567.572	809.679	827.987	611.91	534.261	907.702	806.536	781.327	748.136	679.298	721.807	614.268	837.331	556.429	603.757
ENSMUSG00000086058.1	ENSMUSG00000086058.1	Unc45bos	2.58381	2.78413	0	0	3.65427	0.905788	1.16545	0	0	0	3.05875	0.93385	1.84773	0	0.840603	0.889134	0	1.01532	0	0	0
ENSMUSG00000018845.8	ENSMUSG00000018845.8	Unc45b	17.2254	15.7767	10.1687	16.1266	17.3578	21.7389	65.2649	45.3939	33.6482	35.9947	39.7637	43.8909	36.9547	35.4278	32.7835	33.7871	33.9545	29.4442	29.7007	40.4326	44.2242
ENSMUSG00000030533.9	ENSMUSG00000030533.9	Unc45a	1384.92	1259.35	1503.96	1059.61	1179.42	1106.87	2188.71	1498	1941.98	2256.02	1633.37	1820.07	1370.09	2161.1	1848.49	2293.08	1860.93	2222.53	1161.75	2254.6	1697.83
ENSMUSG00000057948.6	ENSMUSG00000057948.6	Unc13d	46.5086	40.8339	53.8943	49.3285	39.2834	29.891	22.1435	17.6017	12.0172	12.704	18.3525	3.7354	12.9341	5.74506	9.24663	8.89134	8.76245	9.13787	7.99634	14.4402	13.4596
ENSMUSG00000062151.6	ENSMUSG00000062151.6	Unc13c	4676.7	4665.27	4458.99	5300.91	5207.33	5321.5	2412.47	2479.99	2147.48	1941.6	2437.82	1976.03	2261.63	1906.4	1882.95	2082.35	2155.56	2483.47	2939.23	2581.91	2853.43
ENSMUSG00000028456.10	ENSMUSG00000028456.10	Unc13b	1597.66	1624.07	1503.96	1200.96	1257.98	1250.89	441.704	460.424	410.989	285.84	411.911	283.89	826.861	657.809	627.93	554.819	480.84	656.911	488.919	460.161	397.057
ENSMUSG00000034799.8	ENSMUSG00000034799.8	Unc13a	7866.85	6986.3	7719.08	6491.44	6989.71	6438.34	12970.2	9499.37	11788.9	11430.4	9305.73	10046.4	7811.29	9555.94	9453.42	11336.5	9083.38	12834.6	9641.31	12414.7	12343.4
ENSMUSG00000046562.5	ENSMUSG00000046562.5	Unc119b	1163.58	1111.79	1232.45	1027.36	959.246	960.135	597.873	639.221	579.23	555.8	764.687	433.306	889.684	853.141	827.994	701.526	690.043	605.13	542.609	587.235	598.95
ENSMUSG00000002058.7	ENSMUSG00000002058.7	Unc119	1326.36	1286.27	1434.81	1135.5	1133.74	1053.43	1140.97	1139.48	1064.73	999.382	877.861	871.282	1617.69	1710.11	1810.66	1603.11	1567.38	1380.83	1111.49	1357.38	1178.67
ENSMUSG00000022814.6	ENSMUSG00000022814.6	Umps	971.514	944.747	950.776	801.588	776.532	787.13	800.661	683.688	803.952	663.784	615.828	683.578	946.963	942.189	953.243	1008.28	1019.73	1074.21	813.342	900.106	968.126
ENSMUSG00000054134.6	ENSMUSG00000054134.6	Umodl1	3.44508	8.35238	8.13499	9.48624	4.56784	9.05788	4.66178	0.926407	1.20172	2.11733	1.01958	0.93385	5.5432	2.87253	1.68121	2.6674	0	2.03064	4.56934	2.88804	0
ENSMUSG00000089862.2	ENSMUSG00000089862.2	Umad1	779.45	774.915	755.537	684.907	704.361	714.667	1054.73	1042.21	1028.67	932.686	806.49	837.663	1322.98	1082.94	1105.39	1044.73	1154.45	936.124	1089.79	994.448	1001.78
ENSMUSG00000040936.7	ENSMUSG00000040936.7	Ulk4	372.069	410.195	368.108	346.248	371.822	340.576	110.717	109.316	91.3309	113.277	137.644	116.731	119.179	104.369	111.8	171.603	111.721	136.053	118.803	123.223	133.634
ENSMUSG00000032308.8	ENSMUSG00000032308.8	Ulk3	354.844	352.656	338.619	320.635	381.871	350.54	1068.71	802.268	827.987	1014.2	981.858	819.92	462.857	467.264	490.071	602.833	501.651	505.629	468.357	687.354	722.97
ENSMUSG00000004798.8	ENSMUSG00000004798.8	Ulk2	6580.97	6418.34	6718.48	5827.4	5820.34	6345.95	5089.5	5330.54	4448.78	4847.64	5447.63	4404.04	6301.69	5599.51	5653.05	5074.29	5612.35	5120.25	5878.45	4923.15	5877.98
ENSMUSG00000029512.7	ENSMUSG00000029512.7	Ulk1	2060.16	1766.99	2018.49	1810.92	2023.55	2022.62	7158.16	5372.23	5874.02	7075.07	6072.64	5429.4	3713.94	4942.66	4442.58	5751.8	5049.36	5780.21	4027.87	6369.09	5951.04
ENSMUSG00000025878.9	ENSMUSG00000025878.9	Uimc1	565.855	541.977	564.365	581.507	580.115	550.719	393.92	393.723	311.246	412.88	384.383	371.672	376.014	356.193	353.894	318.31	315.448	334.04	397.533	338.863	387.443
ENSMUSG00000024817.7	ENSMUSG00000024817.7	Uhrf2	1893.07	1888.57	1932.06	1653.45	1730.3	1649.44	1222.55	1105.2	1140.43	1262.99	1427.42	1345.68	1535.47	1145.18	1316.38	1019.84	1235.51	1154.42	1473.61	1138.85	1232.51
ENSMUSG00000019951.8	ENSMUSG00000019951.8	Uhrf1bp1l	4085.01	4176.19	4120.37	4183.43	4364.11	4522.6	3831.98	3794.56	3773.41	3680.99	3895.83	3909.1	4034.53	3502.57	3844.92	4052.67	4097.54	3819.63	4459.68	4147.23	4753.14
ENSMUSG00000039512.10	ENSMUSG00000039512.10	Uhrf1bp1	2722.48	2463.95	2583.87	2688.4	2804.65	2615.92	7845.78	5411.14	6133.59	8476.75	7140.14	6921.69	3508.85	4380.6	4263.54	4517.69	4235.55	5707.11	4908.61	5995.57	7056.65
ENSMUSG00000001228.8	ENSMUSG00000001228.8	Uhrf1	522.792	579.098	597.921	376.604	349.896	264.49	45.4524	60.2164	57.6827	25.408	102.978	23.3462	167.22	138.839	82.3791	129.813	89.8152	76.1489	77.6788	105.895	88.4485
ENSMUSG00000026667.8	ENSMUSG00000026667.8	Uhmk1	7123.57	7061.47	6770.34	9925.46	9548.61	10980.9	30836.5	29224.4	26642.2	35940.7	36558.2	35459.2	15032.2	13572.7	13532.9	16078.2	19199.6	17865.5	24924.6	22909.9	27179.6
ENSMUSG00000032854.8	ENSMUSG00000032854.8	Ugt8a	2322.85	2572.53	1920.87	11954.6	13100.6	14684.6	996.456	1085.75	805.154	1289.46	2841.58	1797.66	1251.84	557.27	482.506	652.624	396.501	526.95	1193.74	680.615	771.04
ENSMUSG00000090124.1	ENSMUSG00000090124.1	Ugt1a7c	11.1965	5.56825	4.06749	6.64037	7.30854	6.34052	0	0	1.20172	1.05867	0	0.93385	1.84773	2.87253	2.52181	0.889134	0	0	0	0.96268	0
ENSMUSG00000090145.1	ENSMUSG00000090145.1	Ugt1a6b	0	0	1.01687	0.948624	1.82714	0.905788	0	0.926407	0	0	0	0	0	0	0	0	0	1.01532	0	0	2.88419
ENSMUSG00000054545.10	ENSMUSG00000054545.10	Ugt1a6a	5.16763	9.28042	11.1856	6.64037	2.7407	4.52894	0	1.85281	0	2.11733	2.03917	0.93385	0.923867	0.957509	0	0	0	3.04596	2.28467	0	3.84559
ENSMUSG00000090171.1	ENSMUSG00000090171.1	Ugt1a2	0	0.928042	0	0	0.913568	0	2.33089	0.926407	0	0	2.03917	0	0	1.91502	0	3.55653	0	2.03064	1.14233	2.88804	0
ENSMUSG00000001891.10	ENSMUSG00000001891.10	Ugp2	2423.62	2595.73	2540.15	2779.47	2914.28	3231.85	4366.92	4960.91	4429.55	5104.89	5502.69	5811.35	4270.11	3520.76	3875.18	3897.07	4409.71	3900.85	5066.25	4359.02	5022.34
ENSMUSG00000042104.11	ENSMUSG00000042104.11	Uggt2	1241.09	1249.15	1056.53	1055.82	1298.18	1345.1	206.284	358.519	275.194	223.379	263.052	430.505	452.695	413.644	363.14	313.864	323.115	373.637	516.335	274.364	290.342
ENSMUSG00000037470.8	ENSMUSG00000037470.8	Uggt1	2378.83	2104.8	1845.62	2302.31	2184.34	2269.9	1101.35	1327.54	1488.93	1133.83	1099.11	1821.94	1706.38	2142.91	1570.25	1398.61	1247.55	1510.79	1808.32	1100.34	1204.63
ENSMUSG00000029201.8	ENSMUSG00000029201.8	Ugdh	844.907	853.799	854.174	753.208	760.088	810.68	773.856	829.134	706.613	736.832	857.469	731.204	917.4	734.41	817.906	598.387	743.713	773.673	880.74	733.562	869.103
ENSMUSG00000028381.8	ENSMUSG00000028381.8	Ugcg	2035.18	2213.38	1820.2	1929.5	1731.21	2025.34	1201.57	2551.32	2520.01	1414.38	1237.77	3015.4	3018.27	2970.19	2373.86	2342.87	2341.77	1930.12	3085.45	1578.8	1433.44
ENSMUSG00000031634.6	ENSMUSG00000031634.6	Ufsp2	1527.03	1569.32	1428.71	1709.42	1646.25	1646.72	2997.52	3305.42	2756.75	3646.05	3415.6	3634.54	2852.9	2627.41	3149.74	2641.62	3299.06	2593.12	3335.62	2802.36	3604.28
ENSMUSG00000051502.5	ENSMUSG00000051502.5	Ufsp1	259.243	268.204	313.197	302.611	299.65	298.91	519.788	473.394	572.02	475.342	366.03	518.287	360.308	608.976	449.722	569.935	437.027	495.475	467.215	461.124	373.022
ENSMUSG00000027746.7	ENSMUSG00000027746.7	Ufm1	1615.74	1696.46	1662.59	1727.45	1615.19	1767.19	2432.28	2966.35	2459.93	2757.83	2947.61	2380.38	2536.94	2133.33	2365.46	2147.26	2710.88	2044.85	2621.66	2406.7	2724.6
ENSMUSG00000040359.8	ENSMUSG00000040359.8	Ufl1	1061.09	1071.89	1051.45	1103.25	1180.33	1115.03	953.334	832.84	892.88	967.622	890.096	1035.64	1089.24	1035.07	1154.15	993.162	1109.55	1095.53	1200.59	1062.8	1168.1
ENSMUSG00000005262.6	ENSMUSG00000005262.6	Ufd1	1721.68	1784.63	1709.36	1987.37	2001.63	2020.81	3017.34	2903.36	2768.77	2681.6	2867.07	2704.43	2537.86	2264.51	2534.42	2422.89	2802.89	2470.27	2959.79	2720.53	3064.93
ENSMUSG00000062963.4	ENSMUSG00000062963.4	Ufc1	1708.76	1926.62	1880.2	1960.81	2029.95	1913.93	3730.59	3852.93	3641.22	4794.7	4342.4	3884.82	2825.18	2816.99	3059.79	3128.86	3097.53	2541.34	2852.41	3183.58	3264.9
ENSMUSG00000043262.8	ENSMUSG00000043262.8	Uevld	577.052	596.731	664.018	804.433	759.175	749.087	925.363	983.844	928.932	907.278	1024.68	1140.23	823.165	811.968	855.733	874.907	906.914	948.307	1271.42	1007.93	1003.7
ENSMUSG00000032942.8	ENSMUSG00000032942.8	Ucp3	5.16763	12.0646	20.3375	40.7908	48.4191	36.2315	10.489	7.41125	3.60517	7.41067	34.6658	5.6031	2.7716	4.78755	0	3.55653	0	3.04596	3.427	7.70144	1.92279
ENSMUSG00000033685.5	ENSMUSG00000033685.5	Ucp2	682.988	615.292	680.288	678.266	637.67	576.081	615.355	440.97	394.165	617.203	589.319	455.719	366.775	414.601	390.88	397.443	291.352	336.07	188.485	372.557	354.755
ENSMUSG00000031710.3	ENSMUSG00000031710.3	Ucp1	0.861271	6.4963	3.05062	8.53762	4.56784	3.62315	4.66178	0.926407	1.20172	1.05867	0	0.93385	2.7716	1.91502	0	1.77827	0	0	1.14233	1.92536	1.92279
ENSMUSG00000044988.7	ENSMUSG00000044988.7	Ucn3	22.393	22.273	23.3881	29.4074	29.2342	28.0794	1.16545	1.85281	3.60517	4.23467	10.1958	2.80155	4.61933	4.78755	0	0.889134	10.9531	2.03064	0	0	0.961397
ENSMUSG00000038676.2	ENSMUSG00000038676.2	Ucn	1.72254	2.78413	3.05062	0	0	1.81158	17.4817	1.85281	27.6396	11.6453	8.15666	3.7354	10.1625	28.7253	16.8121	32.0088	16.4296	35.5361	9.13868	19.2536	15.3823
ENSMUSG00000026668.4	ENSMUSG00000026668.4	Ucma	20.6705	13.9206	23.3881	13.2807	13.7035	20.8331	3.49634	6.48485	6.00861	1.05867	18.3525	5.6031	0	1.91502	0	1.77827	2.19061	4.06127	7.99634	1.92536	1.92279
ENSMUSG00000010492.10	ENSMUSG00000010492.10	Uckl1os	83.5433	67.7471	88.468	102.451	108.715	118.658	19.8126	17.6017	16.8241	13.7627	28.5483	18.677	10.1625	13.4051	11.7684	14.2261	15.3343	32.4902	25.1314	30.8058	19.2279
ENSMUSG00000089917.1	ENSMUSG00000089917.1	Uckl1	528.82	611.58	578.601	660.243	770.137	724.63	569.903	477.099	560.003	606.616	599.515	578.053	343.678	363.853	394.243	424.117	415.121	460.955	413.525	506.37	476.853
ENSMUSG00000026558.8	ENSMUSG00000026558.8	Uck2	1317.74	1219.45	1436.84	1384.99	1402.33	1178.43	6347.01	5563.07	5749.04	5172.65	3678.65	4620.69	3348.09	3677.79	3947.47	4393.21	4680.25	4963.89	4592.19	5540.22	5932.78
ENSMUSG00000002550.9	ENSMUSG00000002550.9	Uck1	1660.53	1734.51	1849.69	1565.23	1566.77	1469.19	1727.19	1602.68	1637.95	1686.46	1525.3	1258.83	1476.34	1268.7	1302.09	1406.61	1521.38	1367.63	1334.25	1512.37	1500.74
ENSMUSG00000018189.6	ENSMUSG00000018189.6	Uchl5	646.815	646.846	709.778	650.756	653.201	678.435	1668.92	1779.63	1514.17	2001.94	1823.01	2012.45	1576.12	1410.41	1512.24	1290.13	1704.3	1490.49	1937.4	1548.95	1867.03
ENSMUSG00000035337.3	ENSMUSG00000035337.3	Uchl4	24.1156	13.9206	13.2194	19.9211	32.8884	19.0215	8.15812	18.5281	8.41206	15.88	8.15666	5.6031	11.0864	14.3626	10.9278	13.337	10.9531	8.12255	15.9927	5.77608	7.69117
ENSMUSG00000022111.7	ENSMUSG00000022111.7	Uchl3	1126.54	1095.09	1159.24	831.944	841.396	795.282	670.131	737.42	671.763	748.478	755.511	667.703	977.451	707.599	825.472	658.848	749.19	619.344	838.474	720.085	761.426
ENSMUSG00000087601.1	ENSMUSG00000087601.1	Uchl1os	17.2254	29.6974	22.3712	12.3321	18.2714	11.7752	32.6325	32.4242	40.8586	41.288	54.0379	30.817	28.6399	31.5978	49.5956	30.2305	39.431	29.4442	37.697	40.4326	30.7647
ENSMUSG00000029223.8	ENSMUSG00000029223.8	Uchl1	18826.5	17601.3	18708.4	15469.2	15762.7	15089.5	78556.8	56136.5	72749.9	76864.5	54525.3	63794.1	39804.8	60221.6	59084.3	68597.5	62367.9	72305.9	42288.1	74261.1	61739
ENSMUSG00000052906.5	ENSMUSG00000052906.5	Ubxn8	473.699	466.805	413.867	547.356	467.747	501.807	219.104	433.558	401.375	243.493	187.603	493.073	587.579	494.075	384.155	392.997	393.215	351.3	426.091	282.065	284.573
ENSMUSG00000053774.7	ENSMUSG00000053774.7	Ubxn7	4491.53	4379.43	4099.02	4456.64	4318.43	4805.21	7005.49	6873.01	6473.68	6613.49	7624.44	6863.8	6545.59	5814.95	5652.21	5868.28	6407.54	6861.52	8805.12	6538.52	8088.23
ENSMUSG00000019578.5	ENSMUSG00000019578.5	Ubxn6	1882.74	1764.21	1901.55	1777.72	1833.53	1675.71	2770.26	2568	2717.09	2841.46	2427.63	2273.92	1880.07	2082.58	2153.62	2496.69	2405.29	2543.37	1708.93	2777.33	2369.84
ENSMUSG00000026353.3	ENSMUSG00000026353.3	Ubxn4	3389.1	3474.59	3609.9	3336.31	3540.99	3480.94	3899.58	4229.97	4433.15	4390.29	3876.45	4787.85	3908.88	3958.34	4120.63	4134.47	4150.12	4696.86	4747.54	4186.7	4575.29
ENSMUSG00000028243.5	ENSMUSG00000028243.5	Ubxn2b	1774.22	1758.64	1720.55	1610.76	1634.37	1874.98	1799.45	1711.07	1687.22	1854.78	1959.64	1784.59	1626.01	1426.69	1496.27	1403.94	1583.81	1629.59	2025.36	1554.73	2045.85
ENSMUSG00000020634.6	ENSMUSG00000020634.6	Ubxn2a	2446.87	2721.95	2573.71	3100.1	3032.13	3422.97	4744.53	5551.03	4585.77	5862.9	5103.01	5124.03	3585.53	2948.17	3268.26	3159.09	4465.57	3591.18	4546.49	4251.2	4672.39
ENSMUSG00000012126.10	ENSMUSG00000012126.10	Ubxn11	248.907	191.177	214.56	162.215	169.924	158.513	79.2503	62.0692	68.4982	69.872	83.6058	70.9726	60.9752	66.0681	71.4512	64.0176	74.4809	57.8732	57.1167	85.6785	75.9503
ENSMUSG00000043621.7	ENSMUSG00000043621.7	Ubxn10	190.341	217.162	192.189	163.163	176.319	189.31	37.2942	38.9091	31.2448	44.464	56.0771	37.354	62.8229	49.7905	31.9429	36.4545	28.478	67.011	36.5547	50.0594	51.9154
ENSMUSG00000071655.5	ENSMUSG00000071655.5	Ubxn1	1309.99	1271.42	1571.07	1407.76	1344.77	1173.9	2363.52	2176.13	2141.47	2311.07	2459.23	2014.31	1641.71	1768.52	1833.35	1748.93	1894.88	1659.03	1469.04	2044.73	2131.42
ENSMUSG00000020923.10	ENSMUSG00000020923.10	Ubtf	4100.51	4185.47	4520	3945.33	3945.7	3570.62	4978.78	3970.58	4311.78	4692.01	4240.44	3729.8	3907.03	4136.44	4209.74	4234.94	4120.54	4426.79	3535.53	4389.82	4499.34
ENSMUSG00000044949.4	ENSMUSG00000044949.4	Ubtd2	327.283	286.765	337.602	236.207	244.836	230.07	237.751	252.909	254.765	242.435	231.445	162.49	248.52	252.782	215.194	217.838	231.11	186.819	188.485	256.073	229.774
ENSMUSG00000025171.1	ENSMUSG00000025171.1	Ubtd1	304.029	281.197	309.129	319.686	336.193	310.685	418.395	301.082	376.139	392.765	313.012	294.163	156.133	256.612	213.513	257.849	188.393	317.795	142.792	363.893	223.044
ENSMUSG00000041712.5	ENSMUSG00000041712.5	Ubr7	1827.62	1816.18	1866.98	1682.86	1598.74	1570.64	1909	1995.48	1966.02	1839.96	1963.72	1765.91	2295.81	2139.08	2213.31	2006.77	2162.14	2085.46	2302.95	1970.61	2081.42
ENSMUSG00000037487.6	ENSMUSG00000037487.6	Ubr5	9789.21	9321.26	9094.91	9739.53	9781.57	9661.13	12934.1	11859.9	11726.4	12385.3	13360.6	13270	11955.8	11879.8	12388	11870.8	11762.5	12425.5	13565.2	12572.6	14673.8
ENSMUSG00000066036.7	ENSMUSG00000066036.7	Ubr4	16527.8	13730.4	13593.6	16833.3	16488.1	14963.6	22399.9	15716.5	19447.5	21572.5	20257.1	21899.7	13985.5	18335.3	18471.4	17953.4	15739.6	19525.6	16512.4	21152	23861.9
ENSMUSG00000044308.10	ENSMUSG00000044308.10	Ubr3	5593.09	5365.94	5226.73	6481	6638.9	6963.7	8907.5	8495.15	9163.13	8922.45	8613.44	11628.3	7586.79	7602.62	8532.12	8362.3	8167.7	8789.61	11694.1	9397.68	10795.5
ENSMUSG00000023977.8	ENSMUSG00000023977.8	Ubr2	2036.04	1830.1	1776.48	1943.73	2081.11	2163.02	1952.12	1682.35	1677.6	1612.35	1989.21	1946.14	1884.69	1915.02	1966.17	1889.41	1646.25	1952.46	1924.83	1899.37	1995.86
ENSMUSG00000027272.5	ENSMUSG00000027272.5	Ubr1	2993.78	2929.83	2802.5	3240.5	3182.87	3352.32	3671.15	3211.85	3940.45	3416.32	3497.17	4228.47	3218.75	3205.74	3672.59	3598.32	3944.2	4068.38	4179.8	4025.93	4462.8
ENSMUSG00000008604.6	ENSMUSG00000008604.6	Ubqln4	3573.41	3285.27	3567.19	3008.09	2828.41	2729.14	6266.6	4933.12	5544.75	6427.17	5178.46	5583.49	3709.32	4193.89	4292.12	4831.55	4785.4	4965.92	4450.54	5438.18	5422.28
ENSMUSG00000050148.8	ENSMUSG00000050148.8	Ubqln2	3355.51	2855.59	3237.72	3153.23	3223.07	3386.74	8393.54	5519.53	7165.87	6544.68	5795.31	5770.26	4771.77	5955.71	5970.8	6294.18	5119.46	7105.2	5400.96	7662.93	6267.34
ENSMUSG00000005312.7	ENSMUSG00000005312.7	Ubqln1	6059.04	6122.3	6263.94	6425.03	6532.01	7054.28	14117	12392.5	13441.3	13892.9	13289.2	14463.5	10922.9	12337.5	13527	12396.3	12911.5	13903.8	13355	14145.6	15396.8
ENSMUSG00000009741.8	ENSMUSG00000009741.8	Ubp1	2353.85	2304.33	2252.37	2120.18	2314.07	2393.09	1561.7	1536.91	1413.23	1435.55	1450.87	1360.62	1515.14	1420.94	1365.98	1321.25	1550.95	1467.14	1537.58	1459.42	1460.36
ENSMUSG00000027300.8	ENSMUSG00000027300.8	Ubox5	368.624	340.592	370.142	405.063	402.883	415.757	574.564	492.848	474.68	571.68	526.105	575.251	485.03	512.267	526.217	492.58	481.935	510.705	479.781	490.004	609.525
ENSMUSG00000038538.10	ENSMUSG00000038538.10	Ubn2	3785.29	3644.42	3252.98	3927.31	3944.78	4172.97	2003.4	2178.91	1735.29	1927.83	2365.43	2023.65	2087.94	1894.91	1850.17	1841.4	1759.06	1792.04	2334.93	1866.64	2043.93
ENSMUSG00000039473.6	ENSMUSG00000039473.6	Ubn1	1633.83	1613.87	1624.96	1954.17	2001.63	1912.12	2440.44	2158.53	1963.61	2531.27	2411.31	2283.26	1717.47	1637.34	1634.97	1553.32	1774.4	1878.34	1996.8	2014.89	2327.54
ENSMUSG00000041231.9	ENSMUSG00000041231.9	Ublcp1	1471.05	1464.45	1524.29	2118.28	2177.03	2372.26	4077.89	4036.35	3956.07	4849.75	4314.87	5120.3	2923.11	2603.47	2946.31	3129.75	3522.51	3656.16	4596.76	3772.74	4526.26
ENSMUSG00000055720.8	ENSMUSG00000055720.8	Ubl7	1293.63	1167.48	1295.5	1335.66	1257.07	1170.28	2086.15	1656.42	2069.37	2051.7	1820.97	1961.08	1614.92	1751.28	1923.3	1822.72	1915.69	1934.18	1625.54	2016.81	1938.18
ENSMUSG00000084786.3	ENSMUSG00000084786.3	Ubl5	1911.16	2042.62	2243.22	1999.7	1881.04	1782.59	3672.32	4023.38	3271.09	4143.62	4086.49	3825.05	3481.13	3027.64	3490.18	2829.22	3515.93	2568.76	3325.34	3288.51	3581.2
ENSMUSG00000055891.6	ENSMUSG00000055891.6	Ubl4b	0	0.928042	1.01687	0.948624	0	1.81158	0	0.926407	0	0	0	0	1.84773	2.87253	0	0.889134	0	0	2.28467	1.92536	0
ENSMUSG00000015290.8	ENSMUSG00000015290.8	Ubl4a	1231.62	1283.48	1295.5	1364.12	1331.98	1355.96	3290.05	2894.09	2838.47	3744.51	3849.94	3591.59	1788.61	1564.57	1785.44	1692.02	2037.27	1802.19	2292.67	2354.72	2636.15
ENSMUSG00000001687.9	ENSMUSG00000001687.9	Ubl3	5546.59	5571.04	5512.47	8907.58	9476.44	10045.2	6805.03	6087.42	6468.87	7441.37	8342.23	6511.73	4926.06	4402.63	4571.2	5015.6	5449.15	5096.9	5015.99	5928.18	5971.23
ENSMUSG00000047719.2	ENSMUSG00000047719.2	Ubiad1	435.803	381.425	359.973	443.956	386.439	385.866	357.792	418.736	432.62	332.421	342.58	438.909	600.513	630.041	557.32	542.371	523.557	474.154	466.073	386.997	402.825
ENSMUSG00000030870.5	ENSMUSG00000030870.5	Ubfd1	6484.51	6527.85	6346.31	6521.79	6367.57	6282.55	10870.1	10753.7	9417.9	9346.97	8693.98	8772.58	12339.2	10742.3	11250.6	10608.3	11645.3	10298.4	13403	10604.9	11540.6
ENSMUSG00000085286.1	ENSMUSG00000085286.1	Ube4bos3	27.5607	18.5608	12.2025	11.3835	24.6663	12.681	1.16545	2.77922	0	1.05867	2.03917	5.6031	2.7716	1.91502	0	4.44567	0	12.1838	6.85401	0	0
ENSMUSG00000085807.1	ENSMUSG00000085807.1	Ube4bos2	2.58381	0.928042	2.03375	0.948624	3.65427	0	0	0	0	0	0	0.93385	0	0	0	0	0	0	0	0	0
ENSMUSG00000085819.1	ENSMUSG00000085819.1	Ube4bos1	65.4566	64.0349	45.7593	36.0477	65.7769	65.2167	20.978	23.1602	25.2362	25.408	35.6854	43.8909	24.9444	28.7253	26.0587	18.6718	23.0014	36.5515	35.4124	33.6938	31.7261
ENSMUSG00000028960.11	ENSMUSG00000028960.11	Ube4b	4918.72	4487.09	4743.71	4246.99	4473.74	4096.88	9640.56	7494.63	9023.73	9325.8	8765.35	9666.28	7171.98	8178.09	8632.15	8388.97	7789.82	9308.44	8095.73	9432.34	9605.31
ENSMUSG00000059890.8	ENSMUSG00000059890.8	Ube4a	2520.08	2334.95	2354.06	2567.93	2574.43	2581.5	3032.49	3461.98	3767.4	3592.06	3969.24	4486.21	3792.47	4336.56	3776.83	3691.68	3473.22	2686.53	3798.26	3032.44	3733.1
ENSMUSG00000039000.4	ENSMUSG00000039000.4	Ube3c	4886.85	4551.12	4744.73	4758.3	4877.54	4737.27	11922.5	11072.4	11436.8	12542	10515	13489.5	9038.19	8505.55	9812.35	9671.99	10408.7	10221.2	12292.7	11715.8	12998.1
ENSMUSG00000029577.7	ENSMUSG00000029577.7	Ube3b	3529.49	3350.23	3637.36	3575.37	3510.84	3357.76	5201.38	3891.83	4321.39	5989.94	5523.08	5375.24	2143.37	2331.53	2362.93	2686.07	2467.73	2859.14	2338.36	3634.12	3500.44
ENSMUSG00000025326.7	ENSMUSG00000025326.7	Ube3a	4955.75	5004	4801.68	5181.39	5233.83	6352.29	5778.28	5763.18	5728.61	5559.06	5932.95	5958.9	6256.42	6176.89	6447.42	6055	6128.24	6960.01	8267.08	6248.76	7148.95
ENSMUSG00000014349.7	ENSMUSG00000014349.7	Ube2z	3097.13	3089.45	3137.05	2823.11	2643.86	2570.63	6942.56	6362.56	6143.21	7122.71	6324.47	6550.96	6285.99	5755.59	6170.02	5957.19	6178.63	5505.06	6704.36	5994.61	6964.36
ENSMUSG00000025939.10	ENSMUSG00000025939.10	Ube2w	1329.8	1522.92	1324.99	1332.82	1373.09	1575.17	2429.95	2754.21	2291.68	2470.93	2357.28	2594.23	2444.55	2167.8	2450.36	2043.23	2584.92	1752.44	2854.69	2278.66	2664.03
ENSMUSG00000022674.8	ENSMUSG00000022674.8	Ube2v2	2862.87	3220.31	3038.42	2799.39	2966.35	3806.12	4013.79	4438.41	3750.58	4349	4175.19	4861.62	4455.81	3455.65	3966.8	3485.4	4156.69	3455.13	5261.59	3759.27	4250.33
ENSMUSG00000078923.4	ENSMUSG00000078923.4	Ube2v1	470.254	506.711	565.382	413.6	425.722	461.952	1332.1	1210.81	1183.7	1438.73	1171.5	1237.35	980.222	1027.41	1126.41	951.373	1073.4	919.879	975.554	1213.94	1189.25
ENSMUSG00000069733.4	ENSMUSG00000069733.4	Ube2u	1.72254	3.71217	2.03375	1.89725	7.30854	1.81158	0	0	0	0	1.01958	0	0.923867	0.957509	0	0.889134	0	0	0	0	0
ENSMUSG00000026429.7	ENSMUSG00000026429.7	Ube2t	51.6763	48.2582	47.793	36.9964	53.9005	48.9126	32.6325	45.3939	45.6655	50.816	28.5483	29.8832	61.8991	59.3656	57.161	44.4567	54.7653	68.0263	60.5437	57.7608	46.147
ENSMUSG00000060860.6	ENSMUSG00000060860.6	Ube2s	2570.03	2546.55	2942.83	2321.28	2069.23	2072.44	3365.81	3417.51	3004.31	3567.71	3091.38	2936.02	2859.37	2884.02	3007.68	2715.41	3312.21	2840.86	2638.79	3222.09	3138.96
ENSMUSG00000036241.3	ENSMUSG00000036241.3	Ube2r2	2535.58	2659.77	2691.66	2532.83	2636.56	2610.48	3621.04	4115.1	3415.3	3672.52	3666.42	3269.41	3790.62	3062.11	3393.51	3058.62	3762.38	2990.11	3584.65	3536.89	3755.22
ENSMUSG00000052981.5	ENSMUSG00000052981.5	Ube2ql1	6195.98	5556.19	6497.82	5015.38	5231.09	5007.2	15626.3	13595.9	15736.6	16536.4	11268.4	12494.9	12887	16876.1	16258.9	17373.7	17113.1	19930.7	13291.1	17249.3	15822.7
ENSMUSG00000032307.10	ENSMUSG00000032307.10	Ube2q2	1663.11	1849.59	1762.24	1869.74	1918.49	2268.09	2453.26	2593.01	2205.16	2973.8	2962.91	2932.29	1788.61	1447.75	1506.36	1624.45	1968.27	1661.06	2406.9	2067.84	2349.65
ENSMUSG00000042572.8	ENSMUSG00000042572.8	Ube2q1	2756.07	2649.56	2785.22	3043.19	2977.32	2769.9	5092.99	5436.15	4502.85	5423.55	4834.86	4669.25	4001.27	3097.54	3573.4	3326.25	4352.75	3594.23	4725.84	4385.97	5058.87
ENSMUSG00000020802.8	ENSMUSG00000020802.8	Ube2o	6621.45	5760.36	6525.28	6345.35	6575.86	5958.27	20347.5	13615.4	17446.6	19424.4	15818.8	16615.1	9229.43	13974.8	13657.3	16582.3	13600.4	19337.8	12416	18402.6	18532.8
ENSMUSG00000059585.3	ENSMUSG00000059585.3	Ube2nl	2.58381	4.64021	0	0	5.48141	3.62315	4.66178	1.85281	3.60517	2.11733	3.05875	3.7354	5.5432	2.87253	5.04362	7.11307	4.38123	3.04596	4.56934	3.85072	1.92279
ENSMUSG00000074781.3	ENSMUSG00000074781.3	Ube2n	8002.07	8862.81	8720.7	8206.55	8128.01	8805.17	15519.1	17388.7	15070.8	16983.1	15705.7	17534	17079.5	14725.5	15932.8	13664.2	16853.5	13787	20143.9	15261.4	18207.9
ENSMUSG00000005575.8	ENSMUSG00000005575.8	Ube2m	3360.68	3223.09	3473.64	3385.64	3356.45	3241.82	7587.05	8021.76	7051.71	8578.38	7022.89	6983.33	5967.25	6284.13	6998.86	6544.02	7176.45	5737.56	5662.55	7008.31	7220.09
ENSMUSG00000027078.7	ENSMUSG00000027078.7	Ube2l6	111.104	152.199	135.244	168.855	143.43	114.129	115.379	132.476	134.593	107.984	83.6058	114.864	219.88	196.289	179.048	141.372	147.866	103.562	123.372	108.783	139.403
ENSMUSG00000038965.9	ENSMUSG00000038965.9	Ube2l3	3326.23	3529.35	3701.42	3806.83	3699.03	3636.74	6232.8	6586.75	5917.28	7187.29	7250.25	6515.47	5417.55	5171.51	5440.38	5231.66	6143.58	5214.68	6095.5	5693.29	6852.83
ENSMUSG00000029203.9	ENSMUSG00000029203.9	Ube2k	2361.61	2302.47	2333.72	2254.88	2142.32	2306.14	4831.94	5292.56	4571.35	5222.4	5134.62	4545.05	4695.09	3851.1	4096.26	3844.61	4453.52	3920.14	5286.73	4491.87	5146.36
ENSMUSG00000023286.10	ENSMUSG00000023286.10	Ube2j2	1136.88	1135.92	1220.25	1185.78	1202.25	1072.45	1638.62	1647.15	1724.47	1776.44	1506.94	1516.57	1476.34	1428.6	1454.24	1438.62	1584.91	1383.88	1474.75	1628.85	1578.61
ENSMUSG00000028277.7	ENSMUSG00000028277.7	Ube2j1	5860.09	6200.25	6217.16	6317.84	6051.47	6762.61	13225.5	13761.8	12577.2	15328.4	13264.8	15073.3	9901.08	9622.97	10177.2	10491.8	12499.6	10861.9	14014.2	12474.4	14646.9
ENSMUSG00000015120.9	ENSMUSG00000015120.9	Ube2i	3749.97	3828.18	3950.55	3673.07	3932.91	3722.79	3040.65	3587.05	3195.38	3330.57	3343.21	3298.36	3552.27	3178.93	3514.56	2903.02	3491.84	3041.89	3609.78	3204.76	3592.74
ENSMUSG00000039159.10	ENSMUSG00000039159.10	Ube2h	4656.89	4751.58	4843.37	4823.76	4826.38	4842.34	9062.5	9126.96	8237.81	9396.73	9432.16	8212.27	7903.68	7696.46	7525.07	7562.97	8485.34	7444.32	8841.67	8047.04	9113.08
ENSMUSG00000009293.10	ENSMUSG00000009293.10	Ube2g2	769.976	707.168	771.807	726.646	711.669	691.116	2033.7	1801.86	1795.37	2557.74	2289.98	2129.18	1108.64	1273.49	1241.57	1249.23	1512.62	1137.16	1194.88	1470.01	1577.65
ENSMUSG00000020794.7	ENSMUSG00000020794.7	Ube2g1	1372	1487.65	1419.56	1527.29	1617.01	1872.26	2100.13	2358.63	2207.56	2343.89	2194.14	2303.81	2540.63	2256.85	2277.19	2203.27	2676.93	2338.28	2862.69	2371.08	2430.41
ENSMUSG00000034343.7	ENSMUSG00000034343.7	Ube2f	1462.44	1573.03	1463.28	1884.92	1787.85	1870.45	4356.43	4556.99	4016.16	4568.15	4210.88	4135.09	2973.93	2764.33	3112.75	3135.08	3701.04	3355.63	3910.21	3641.82	4087.86
ENSMUSG00000027011.8	ENSMUSG00000027011.8	Ube2e3	3846.44	4046.26	4081.73	3285.09	3074.15	3689.27	2531.35	3071.04	2535.63	2653.02	2624.41	2555.95	4264.57	3330.22	3464.96	3017.72	3747.04	3090.63	3607.49	3027.63	3347.58
ENSMUSG00000058317.4	ENSMUSG00000058317.4	Ube2e2	1259.18	1274.2	1390.07	1325.23	1310.97	1320.64	2604.77	2887.61	2474.35	2986.5	2533.66	2775.4	2237.6	2092.16	2328.47	2164.15	2327.53	1995.1	2534.84	2557.84	2692.87
ENSMUSG00000021774.6	ENSMUSG00000021774.6	Ube2e1	783.757	809.253	860.275	714.314	746.385	789.847	1417.18	1352.55	1401.21	1584.82	1352.99	1582.88	1454.17	1081.99	1239.89	1059.85	1237.7	956.43	1322.82	1267.85	1439.21
ENSMUSG00000083844.2	ENSMUSG00000083844.2	Ube2d-ps	647.676	671.903	675.204	805.382	782.927	845.1	617.686	686.467	648.93	670.136	604.613	551.905	623.61	532.375	601.031	562.822	663.756	526.95	607.722	567.019	631.638
ENSMUSG00000078578.3	ENSMUSG00000078578.3	Ube2d3	4939.39	5746.44	5810.41	5283.84	5333.41	7666.59	8073.04	9436.38	8391.63	8967.97	8440.11	9571.96	9735.71	8554.39	9382.81	8127.57	9801.9	8402.78	11365.1	8679.52	10693.6
ENSMUSG00000063447.6	ENSMUSG00000063447.6	Ube2d2b	5.16763	4.64021	11.1856	6.64037	4.56784	6.34052	0	6.48485	0	2.11733	0	1.8677	0.923867	1.91502	0.840603	0	0	1.01532	0	2.88804	0
ENSMUSG00000091896.1	ENSMUSG00000091896.1	Ube2d2a	4015.25	4034.2	3969.87	4155.92	4297.42	4652.13	6011.37	7001.78	5575.99	6690.78	6478.43	6211.97	6095.67	4907.23	5489.98	5171.2	6014.33	4775.04	6777.47	5768.38	6425.97
ENSMUSG00000019927.6	ENSMUSG00000019927.6	Ube2d1	1415.93	1395.78	1357.53	1270.21	1215.04	1221	1595.49	1854.67	1468.5	1905.6	1797.52	1717.35	1825.56	1623.94	1655.15	1331.92	1768.92	1328.04	1762.62	1438.24	1906.45
ENSMUSG00000032415.8	ENSMUSG00000032415.8	Ube2cbp	180.867	182.824	164.733	121.424	139.776	144.926	88.5738	115.801	108.155	98.456	138.663	98.0542	108.092	94.7934	118.525	106.696	97.4823	101.532	109.664	94.3426	108.638
ENSMUSG00000001403.7	ENSMUSG00000001403.7	Ube2c	202.399	219.018	220.661	221.978	188.195	166.665	53.6105	62.9957	42.0603	41.288	62.1946	23.3462	109.016	76.6007	81.5385	72.9089	73.3856	54.8272	44.5511	77.9771	54.7996
ENSMUSG00000020390.6	ENSMUSG00000020390.6	Ube2b	1921.5	2059.33	1925.96	1942.78	2024.47	2164.83	3356.48	3587.05	3125.68	3359.15	3151.53	3451.51	3226.14	2566.12	2866.45	2429.11	3002.24	2611.4	3536.67	3089.24	3559.09
ENSMUSG00000016308.8	ENSMUSG00000016308.8	Ube2a	638.202	644.989	668.086	743.722	722.632	775.355	1078.04	1139.48	1087.56	1241.82	1225.54	1255.09	990.385	778.455	806.979	825.116	887.198	763.52	944.711	1028.14	1059.46
ENSMUSG00000035186.6	ENSMUSG00000035186.6	Ubd	0.861271	0	0	1.89725	0	0.905788	0	0	0	0	2.03917	0	0	1.91502	0	0.889134	1.09531	0	4.56934	1.92536	1.92279
ENSMUSG00000008348.8	ENSMUSG00000008348.8	Ubc	66566.8	65934.6	67458.4	71195.2	75271.6	71379.7	100548	73978.2	92607.1	82354.8	80150.4	80993.7	76680.9	86947.6	97937.8	97506.8	98152.6	118180	85755.1	100509	109374
ENSMUSG00000019505.6	ENSMUSG00000019505.6	Ubb	61443.1	64692	69442.3	61902.5	58849.3	52941.5	165852	142021	161185	170348	167287	173787	120318	129373	141562	130932	147724	152626	133326	146860	164879
ENSMUSG00000032020.9	ENSMUSG00000032020.9	Ubash3b	2630.32	2528.92	2641.84	2446.5	2396.29	2189.29	7710.58	7049.03	7032.48	7588.53	6579.37	7095.39	5232.78	5019.26	5663.98	5539.3	6176.43	6334.57	6871.14	6655.97	8068.04
ENSMUSG00000042345.8	ENSMUSG00000042345.8	Ubash3a	2.58381	0	0	1.89725	0	0	0	0	0	0	0	0	1.84773	0	1.68121	0.889134	0	0	0	0	0
ENSMUSG00000042520.9	ENSMUSG00000042520.9	Ubap2l	3654.37	3435.61	3797	3468.17	3540.07	3192.9	6977.52	5979.95	6292.22	6626.2	6439.69	6462.24	5915.52	6184.55	6594.53	6292.4	5983.66	6159.94	6367.37	6482.69	7585.42
ENSMUSG00000028433.8	ENSMUSG00000028433.8	Ubap2	1392.68	1200.89	1356.51	1159.22	1229.66	1239.12	2504.54	1737.01	2047.74	2286.72	2086.07	1804.2	1686.06	2111.31	1968.69	1951.65	1672.53	1886.46	1528.44	2025.48	2103.54
ENSMUSG00000086228.1	ENSMUSG00000086228.1	Ubap1l	250.63	219.018	219.645	322.532	341.674	298.004	186.471	110.242	162.233	152.448	60.1554	104.591	72.0616	102.453	74.8136	144.929	128.151	206.11	115.376	145.365	109.599
ENSMUSG00000028437.8	ENSMUSG00000028437.8	Ubap1	1806.95	1717.81	1719.53	1939.94	1967.82	1835.13	3640.85	3270.22	3305.94	4031.4	3950.88	3683.1	2556.34	2293.23	2498.27	2550.92	2766.74	2572.82	2920.95	2902.48	3286.05
ENSMUSG00000050628.6	ENSMUSG00000050628.6	Ubald2	716.578	670.047	719.946	654.551	657.769	605.972	332.152	242.719	338.886	319.717	333.404	205.447	362.156	438.539	413.576	521.921	415.121	425.418	244.46	368.706	289.38
ENSMUSG00000039568.6	ENSMUSG00000039568.6	Ubald1	801.843	681.183	845.022	754.156	764.656	696.551	1341.43	989.402	1122.41	1201.59	1112.36	797.508	630.077	968.999	848.168	1065.18	865.292	984.859	582.591	1083.98	772.963
ENSMUSG00000041765.5	ENSMUSG00000041765.5	Ubac2	645.092	606.94	553.179	607.12	586.51	608.69	337.979	433.558	415.796	273.136	259.994	474.396	530.299	637.701	496.796	468.573	455.648	411.204	506.054	348.49	276.882
ENSMUSG00000036352.10	ENSMUSG00000036352.10	Ubac1	2956.74	2949.32	2983.51	2908.48	2898.75	2668.45	5363.38	5450.98	4630.24	4921.74	4175.19	4013.69	4833.67	4512.74	4934.34	4853.78	5277.19	5069.49	4629.88	4848.06	5471.31
ENSMUSG00000032596.7	ENSMUSG00000032596.7	Uba7	31.867	27.8413	35.5906	37.945	30.1477	30.7968	3.49634	7.41125	3.60517	2.11733	1.01958	2.80155	8.3148	2.87253	3.36241	7.11307	0	5.07659	5.71167	0.96268	0.961397
ENSMUSG00000035898.7	ENSMUSG00000035898.7	Uba6	1405.59	1568.39	1369.73	1347.05	1420.6	1665.74	1836.74	1447.05	1753.31	1649.4	1704.74	2201.08	1892.08	1894.91	2146.06	1736.48	1981.41	2204.26	2468.59	1825.24	2274.66
ENSMUSG00000061390.3	ENSMUSG00000061390.3	Uba52-ps	133.497	140.134	166.767	125.218	96.8382	103.26	192.298	249.203	210.301	297.485	278.346	245.602	140.428	187.672	233.688	157.377	249.73	160.42	177.062	239.707	252.847
ENSMUSG00000090137.1	ENSMUSG00000090137.1	Uba52	1997.29	1941.46	2075.44	2028.16	1970.57	1959.22	3185.16	2637.48	2527.22	2989.68	2381.75	2693.22	1674.05	2138.12	2413.37	2282.41	2399.82	2432.7	1769.48	2926.55	2291.01
ENSMUSG00000032557.5	ENSMUSG00000032557.5	Uba5	1729.43	1543.33	1821.22	1548.16	1537.53	1653.06	2128.1	1943.6	1978.04	2171.33	1890.31	2157.19	2183.1	1930.34	1988.87	2086.8	2090.94	1999.16	2246.97	2042.81	2286.2
ENSMUSG00000030061.9	ENSMUSG00000030061.9	Uba3	2225.52	2333.1	2161.87	2498.68	2459.32	2644	3074.44	3128.48	3309.54	3746.62	3450.27	4484.35	3136.53	2579.53	3067.36	2646.06	3139.15	2987.07	3638.34	3001.64	3686.96
ENSMUSG00000052997.8	ENSMUSG00000052997.8	Uba2	3262.5	3403.13	3369.92	3362.87	3399.38	3397.61	3263.25	2989.51	3197.78	2940.98	3176	3345.98	3514.39	2929.02	3494.39	3203.55	3467.74	3558.69	3790.27	3369.38	3615.81
ENSMUSG00000069053.5	ENSMUSG00000069053.5	Uba1y	6.0289	6.4963	0	0	0.913568	0	0	0	7.21034	0	0	9.3385	0	0	0	11.5587	0	0	2.28467	6.73876	0
ENSMUSG00000001924.9	ENSMUSG00000001924.9	Uba1	17206.5	17030.5	17778	15237.8	14944.1	13902.9	22347.4	16945.8	21145.5	19954.8	18755.2	20837.9	19422.4	21945.2	23980.7	22699.6	22235.8	24383.9	22017.4	22419.9	23790.7
ENSMUSG00000026956.9	ENSMUSG00000026956.9	Uap1l1	235.127	273.773	272.522	306.406	312.44	258.15	1233.04	1051.47	1195.71	1247.11	1036.92	969.336	660.565	947.934	1004.52	1085.63	1041.64	1273.21	841.901	1200.46	1166.17
ENSMUSG00000026670.9	ENSMUSG00000026670.9	Uap1	1520.14	1650.06	1528.36	1587.05	1564.03	1480.96	3140.87	3186.84	2517.61	3620.64	3309.57	3131.2	2278.26	1604.79	1797.21	1818.28	2387.77	2103.74	2553.12	2488.53	2749.59
ENSMUSG00000034485.8	ENSMUSG00000034485.8	Uaca	421.162	399.058	373.192	542.613	432.117	422.097	123.537	127.844	94.9361	134.451	200.858	94.3188	339.059	180.969	139.54	164.49	116.103	129.961	119.945	146.327	111.522
ENSMUSG00000032407.7	ENSMUSG00000032407.7	U2surp	3978.21	4243.94	4121.39	3826.75	3801.35	4165.72	3229.45	2973.77	2955.04	2819.23	3358.51	3196.57	3675.14	3066.9	3282.55	3320.02	3680.23	3430.76	4106.69	3514.74	3918.65
ENSMUSG00000030435.8	ENSMUSG00000030435.8	U2af2	4246.07	4143.71	4378.66	3754.66	3783.08	3693.8	4587.19	3476.8	3802.25	4190.2	4190.49	3538.36	3263.1	3539.91	3676.8	3847.28	3533.46	3865.32	3080.88	3734.24	3915.77
ENSMUSG00000078765.3	ENSMUSG00000078765.3	U2af1l4	514.179	462.165	545.044	456.288	524.388	509.959	757.539	754.095	772.708	834.23	819.745	749.881	523.832	652.064	701.063	721.976	785.335	623.406	508.339	708.533	770.079
ENSMUSG00000061613.6	ENSMUSG00000061613.6	U2af1	743.277	719.233	736.216	826.252	758.261	701.986	794.834	828.208	676.57	730.48	800.373	707.858	883.216	663.554	761.586	770.879	729.474	606.145	764.222	711.421	759.503
ENSMUSG00000048495.9	ENSMUSG00000048495.9	Tyw5	328.144	396.274	290.826	342.453	385.526	429.344	263.391	354.814	228.327	338.773	286.503	280.155	389.872	336.086	413.576	362.766	461.124	347.239	386.109	318.647	332.643
ENSMUSG00000047583.3	ENSMUSG00000047583.3	Tyw3	629.589	606.94	571.483	619.452	675.126	742.746	439.373	369.636	391.762	422.408	457.793	382.878	432.37	326.511	309.342	390.33	394.31	369.576	416.952	438.982	383.597
ENSMUSG00000056310.8	ENSMUSG00000056310.8	Tyw1	565.855	517.848	526.74	488.542	526.215	539.85	191.133	279.775	347.298	237.141	183.525	293.229	387.1	503.65	434.592	370.769	291.352	338.101	247.887	271.476	241.311
ENSMUSG00000020087.4	ENSMUSG00000020087.4	Tysnd1	707.104	623.645	736.216	638.424	659.596	565.212	1572.19	1128.36	1557.43	1453.55	1066.48	1054.32	1062.45	1489.88	1310.5	1585.33	1355.99	2006.27	1029.24	1633.67	1358.45
ENSMUSG00000005994.8	ENSMUSG00000005994.8	Tyrp1	0.861271	2.78413	0	0.948624	2.7407	2.71736	1.16545	0.926407	2.40345	0	0	0	1.84773	5.74506	1.68121	1.77827	0	2.03064	3.427	2.88804	0
ENSMUSG00000030579.9	ENSMUSG00000030579.9	Tyrobp	139.526	140.134	173.885	153.677	118.764	135.868	11.6545	9.26407	19.2276	10.5867	9.17625	42.9571	42.4979	17.2352	15.9714	6.22393	6.57184	6.09191	3.427	9.6268	4.80698
ENSMUSG00000027298.10	ENSMUSG00000027298.10	Tyro3	2119.59	1841.24	1738.85	2421.84	2417.3	2226.43	874.084	1077.41	1117.6	829.995	917.625	1189.72	1222.28	1622.02	1270.99	1363.04	1128.17	1244.78	1236.01	987.71	808.535
ENSMUSG00000004651.4	ENSMUSG00000004651.4	Tyr	6.0289	12.0646	3.05062	10.4349	6.39497	18.1158	0	0	1.20172	0	1.01958	3.7354	1.84773	5.74506	3.36241	0	4.38123	2.03064	5.71167	1.92536	0
ENSMUSG00000025747.6	ENSMUSG00000025747.6	Tyms	285.942	310.894	313.197	257.077	243.923	230.07	69.9267	51.8788	42.0603	48.6987	84.6254	67.2372	151.514	78.5158	79.8572	127.146	109.531	87.3174	61.6861	102.044	93.2555
ENSMUSG00000022615.6	ENSMUSG00000022615.6	Tymp	28.4219	16.7048	30.5062	25.6129	47.5055	28.0794	51.2796	15.7489	98.5413	41.288	22.4308	18.677	6.46707	34.4703	10.9278	57.7937	26.2874	95.4399	6.85401	65.4622	9.61397
ENSMUSG00000032175.9	ENSMUSG00000032175.9	Tyk2	440.11	399.986	429.121	460.083	538.091	536.226	266.887	204.736	239.143	242.435	267.131	190.505	196.784	243.207	200.904	290.747	205.918	273.121	158.785	310.946	221.121
ENSMUSG00000000811.7	ENSMUSG00000000811.7	Txnrd3	511.595	494.647	509.453	413.6	405.624	377.714	967.319	935.671	931.335	1022.67	909.468	925.445	904.465	887.611	955.765	946.927	1052.59	939.17	926.434	971.344	977.74
ENSMUSG00000075704.9	ENSMUSG00000075704.9	Txnrd2	392.74	382.353	393.53	308.303	292.342	279.888	610.693	573.446	515.539	620.379	565.868	621.944	546.005	535.248	616.162	552.152	612.276	566.548	539.182	535.25	676.823
ENSMUSG00000020250.8	ENSMUSG00000020250.8	Txnrd1	2905.07	2928.9	2958.08	2832.59	2899.66	2951.06	8656.93	7840.18	7615.32	9169.12	8313.68	8801.53	5484.07	5433.86	5632.88	5934.08	6249.82	6203.6	6708.93	7162.34	8048.81
ENSMUSG00000031723.1	ENSMUSG00000031723.1	Txnl4b	455.612	464.949	437.255	484.747	477.796	476.444	515.127	612.355	517.942	584.384	581.162	543.501	424.055	353.321	418.62	458.793	518.08	466.031	504.912	562.205	511.463
ENSMUSG00000057130.5	ENSMUSG00000057130.5	Txnl4a	777.728	903.913	891.798	763.643	803.026	787.13	1414.85	1587.86	1378.38	1648.34	1420.28	1526.84	1369.17	1316.58	1429.02	1213.67	1543.29	1066.08	1313.69	1298.66	1438.25
ENSMUSG00000024583.2	ENSMUSG00000024583.2	Txnl1	2439.12	2593.88	2596.08	2661.84	2612.8	2997.25	5350.56	5108.21	5267.15	5471.19	5019.41	5806.68	4849.38	4684.13	5141.97	4868.9	5198.33	5119.24	6177.75	5206.17	5716.46
ENSMUSG00000038393.7	ENSMUSG00000038393.7	Txnip	1067.11	1259.35	1398.2	998.902	747.298	880.426	146.846	208.441	120.172	102.691	252.857	106.459	1046.74	674.086	624.568	617.948	554.225	312.718	381.54	368.706	236.504
ENSMUSG00000058407.6	ENSMUSG00000058407.6	Txndc9	1787.14	1961.88	1832.41	2056.62	1987.92	2148.53	2682.85	2647.67	2557.27	2874.28	2703.93	2820.23	2701.39	2472.29	2636.13	2488.68	2674.74	2595.15	3066.03	2569.39	2994.75
ENSMUSG00000038991.9	ENSMUSG00000038991.9	Txndc5	1539.09	1383.71	1244.65	1569.02	1372.18	1336.04	1537.22	1942.67	2278.47	1591.18	1133.78	2255.25	1970.61	2916.57	1935.91	1896.52	1920.07	1898.65	2040.21	1590.35	1393.06
ENSMUSG00000050612.5	ENSMUSG00000050612.5	Txndc2	9.47398	12.0646	5.08437	10.4349	10.9628	15.3984	6.99267	1.85281	6.00861	2.11733	3.05875	15.8754	10.1625	0.957509	9.24663	2.6674	8.76245	15.2298	2.28467	7.70144	1.92279
ENSMUSG00000020803.3	ENSMUSG00000020803.3	Txndc17	1159.27	1173.97	1200.93	1268.31	1222.35	1246.36	2546.5	2947.83	2368.6	2551.39	2400.1	2386.92	2909.26	2497.18	2775.67	2314.41	2941.99	2243.85	2272.1	2429.8	2609.23
ENSMUSG00000021830.7	ENSMUSG00000021830.7	Txndc16	1889.63	1867.22	1569.04	2423.74	2567.12	2671.17	798.33	1126.51	895.283	910.454	1110.33	1277.51	1300.8	1309.87	968.374	951.373	862.006	1001.1	1319.4	806.726	755.658
ENSMUSG00000021497.9	ENSMUSG00000021497.9	Txndc15	819.93	757.283	735.199	810.125	733.595	851.441	637.498	761.506	997.43	551.566	425.166	835.796	846.262	1351.05	859.096	979.825	756.857	844.745	758.51	748.965	523.961
ENSMUSG00000028567.8	ENSMUSG00000028567.8	Txndc12	1082.62	1105.3	1098.22	1112.74	1162.06	1099.63	691.109	775.402	712.621	688.134	924.762	692.917	995.928	837.821	869.183	745.983	887.198	699.554	843.043	651.734	695.09
ENSMUSG00000022498.10	ENSMUSG00000022498.10	Txndc11	1123.96	1052.4	915.186	1046.33	1062.48	1021.73	386.928	414.104	388.156	299.603	278.346	460.388	630.077	718.132	546.392	537.037	485.221	536.088	603.153	415.878	359.562
ENSMUSG00000005354.9	ENSMUSG00000005354.9	Txn2	1360.81	1387.42	1518.19	1421.99	1278.99	1096.91	3250.43	3505.52	3328.77	4407.23	3936.61	3227.38	2813.17	2805.5	3082.49	2611.39	3831.38	2704.81	2474.3	2946.76	3313.93
ENSMUSG00000028367.5	ENSMUSG00000028367.5	Txn1	2318.54	2402.7	2573.71	2031	1982.44	2032.59	6193.18	6056.85	5095.3	6241.9	5156.03	6071.89	4992.58	5103.52	5455.51	4867.12	5106.32	4377.04	4631.03	5233.13	5142.51
ENSMUSG00000038344.8	ENSMUSG00000038344.8	Txlng	630.45	652.414	592.837	703.879	745.471	913.034	705.094	792.078	703.008	767.534	718.806	740.543	853.653	722.919	838.921	763.766	931.011	897.542	999.543	741.264	880.639
ENSMUSG00000039891.5	ENSMUSG00000039891.5	Txlnb	42.2023	58.4667	65.0799	58.8147	78.5668	53.4415	33.7979	18.5281	10.8155	20.1147	24.47	25.2139	28.6399	20.1077	23.5369	18.6718	19.7155	34.5208	13.708	23.1043	33.6489
ENSMUSG00000053841.8	ENSMUSG00000053841.8	Txlna	1875.85	1870.93	2031.71	2133.46	2254.68	2144	3236.44	2440.16	2796.41	3329.51	3193.33	2668.01	1699.91	2366.01	2126.72	2273.51	2097.51	2422.55	2081.33	2760.97	2594.81
ENSMUSG00000054892.8	ENSMUSG00000054892.8	Txk	0.861271	4.64021	4.06749	4.74312	4.56784	2.71736	0	1.85281	0	0	3.05875	0	6.46707	0	0	1.77827	2.19061	1.01532	1.14233	2.88804	0
ENSMUSG00000024098.5	ENSMUSG00000024098.5	Twsg1	1105.87	1130.36	1047.38	944.83	819.47	970.099	400.913	562.329	552.792	365.24	458.812	491.205	934.953	1035.07	890.198	834.007	791.907	631.528	691.113	475.564	481.66
ENSMUSG00000025209.3	ENSMUSG00000025209.3	Twnk	373.792	346.16	352.855	403.165	359.946	365.033	557.083	604.017	608.072	696.603	655.592	530.427	496.116	534.29	504.362	542.371	525.747	499.537	502.627	538.138	585.491
ENSMUSG00000020561.7	ENSMUSG00000020561.7	Twistnb	612.364	648.702	628.428	603.325	591.078	699.268	719.08	822.649	725.84	826.819	813.627	814.317	951.583	771.752	871.705	818.892	820.385	783.826	994.974	770.144	883.523
ENSMUSG00000007805.3	ENSMUSG00000007805.3	Twist2	26.6994	27.8413	27.4556	20.8697	11.8764	10.8695	4.66178	3.70563	3.60517	6.352	3.05875	1.8677	7.39093	14.3626	19.3339	16.8935	10.9531	6.09191	1.14233	13.4775	2.88419
ENSMUSG00000035799.5	ENSMUSG00000035799.5	Twist1	5.16763	2.78413	2.03375	13.2807	7.30854	2.71736	31.467	25.013	22.8327	39.1707	22.4308	27.0816	6.46707	22.9802	11.7684	20.4501	17.5249	22.337	6.85401	16.3656	24.0349
ENSMUSG00000023277.5	ENSMUSG00000023277.5	Twf2	645.953	622.716	703.676	697.239	719.891	709.232	1327.44	967.169	1432.45	1304.28	1030.8	1039.37	686.433	979.532	898.604	1056.29	971.537	1255.95	721.956	1185.06	1101.76
ENSMUSG00000022451.6	ENSMUSG00000022451.6	Twf1	1618.33	1797.62	1810.03	2100.25	2217.23	2438.38	1686.4	1628.62	1517.78	1955.36	2683.54	1819.14	1512.37	1237.1	1281.92	1252.79	1386.66	1349.36	1565	1413.21	1562.27
ENSMUSG00000086677.1	ENSMUSG00000086677.1	Tvp23bos	0.861271	1.85608	4.06749	2.84587	4.56784	5.43473	5.82723	7.41125	9.61378	3.176	9.17625	14.9416	3.69547	0.957509	9.24663	0	3.28592	1.01532	5.71167	1.92536	4.80698
ENSMUSG00000014177.4	ENSMUSG00000014177.4	Tvp23b	367.763	413.907	378.277	428.778	348.069	392.206	238.916	413.177	367.727	247.728	279.366	393.151	509.05	448.114	425.345	405.445	419.502	313.733	381.54	235.857	279.766
ENSMUSG00000050908.6	ENSMUSG00000050908.6	Tvp23a	1943.03	1943.32	1927.99	1673.37	1529.31	1506.33	3685.14	4921.07	4357.45	3979.53	3380.94	4743.02	4216.53	4377.73	4419.89	4399.43	4779.92	3834.86	4001.6	3577.32	3525.44
ENSMUSG00000071645.5	ENSMUSG00000071645.5	Tut1	546.907	582.811	655.883	591.942	605.695	543.473	798.33	627.177	751.077	819.408	810.568	686.38	538.614	685.577	696.019	761.987	652.803	845.76	646.562	779.771	808.535
ENSMUSG00000046275.2	ENSMUSG00000046275.2	Tusc5	63.7341	65.891	55.928	61.6606	58.4683	56.1589	180.644	196.398	157.426	127.04	97.88	119.533	155.21	177.139	168.961	155.598	169.773	161.436	181.631	190.611	188.434
ENSMUSG00000039530.9	ENSMUSG00000039530.9	Tusc3	2558.84	2410.13	2235.09	1985.47	1771.41	2006.32	805.323	1266.4	1384.38	635.2	437.401	1191.59	2550.8	2992.22	2213.31	1966.76	1772.21	1764.62	2019.65	1197.57	994.084
ENSMUSG00000010054.3	ENSMUSG00000010054.3	Tusc2	2164.37	2196.68	2225.94	2135.35	1892.91	1862.3	3762.06	4529.2	3774.61	4716.36	3768.38	3683.1	3452.49	3147.33	3562.47	3284.46	4059.21	2855.08	3299.06	3571.54	3688.88
ENSMUSG00000054000.4	ENSMUSG00000054000.4	Tusc1	131.774	128.998	168.801	99.6056	119.677	128.622	135.192	113.022	145.408	117.512	86.6645	86.848	130.265	126.391	118.525	159.155	142.39	200.018	92.5291	142.477	118.252
ENSMUSG00000034377.4	ENSMUSG00000034377.4	Tulp4	16432.2	15681.1	16537.4	17298.2	18122.4	17652	22017.6	19603.7	18657.9	22063.7	26100.3	19301.7	17552.5	16797.6	16070.6	18190.8	18313.5	17254.3	19436.8	20469.5	21244
ENSMUSG00000001521.6	ENSMUSG00000001521.6	Tulp3	475.422	428.756	479.964	472.415	494.24	510.864	186.471	160.268	171.846	206.44	331.364	197.976	182.002	154.159	138.699	150.264	100.768	171.589	126.799	136.701	147.094
ENSMUSG00000023467.9	ENSMUSG00000023467.9	Tulp2	7.75144	11.1365	10.1687	4.74312	10.0492	12.681	6.99267	7.41125	4.80689	6.352	7.13708	3.7354	12.0103	7.66007	12.609	3.55653	9.85776	7.10723	7.99634	4.8134	4.80698
ENSMUSG00000037446.7	ENSMUSG00000037446.7	Tulp1	7.75144	6.4963	8.13499	5.69175	8.22211	5.43473	0	1.85281	0	2.11733	0	0	6.46707	8.61758	6.72482	5.3348	3.28592	1.01532	2.28467	1.92536	0
ENSMUSG00000056579.9	ENSMUSG00000056579.9	Tug1	7459.47	7601.6	7200.48	6576.81	6568.55	7906.62	7104.55	8859.23	7318.49	5551.65	5464.96	5520.92	10419.4	8235.54	8331.21	8155.13	10060.4	8672.85	11234.9	8344.51	9040.97
ENSMUSG00000005968.7	ENSMUSG00000005968.7	Tuft1	240.295	252.428	211.51	158.42	139.776	128.622	296.023	185.281	223.52	275.253	222.269	233.462	251.292	272.89	303.458	230.286	272.731	260.937	250.171	198.312	267.268
ENSMUSG00000073838.4	ENSMUSG00000073838.4	Tufm	2337.49	2379.5	2539.13	2452.19	2556.16	2311.57	6866.8	5798.38	5773.08	7106.83	5479.24	5735.71	4859.54	5680.9	6220.46	6050.55	5902.61	6536.62	5383.82	6151.53	7044.15
ENSMUSG00000051786.7	ENSMUSG00000051786.7	Tubgcp6	1661.39	1675.12	1619.88	1686.65	1724.82	1729.15	3800.52	2681.02	2854.09	3832.37	3589.95	3686.84	1960.44	2159.18	2278.03	2500.24	2233.33	2757.61	2646.79	3095.02	3353.35
ENSMUSG00000033790.9	ENSMUSG00000033790.9	Tubgcp5	1264.35	1389.28	1309.73	1490.29	1542.1	1563.39	1864.71	1725.9	1975.63	2161.8	2056.5	2414.94	1563.18	1339.56	1529.06	1511.53	1824.78	1721.98	1823.17	1780.96	2051.62
ENSMUSG00000027263.6	ENSMUSG00000027263.6	Tubgcp4	865.577	973.517	877.562	911.628	997.616	1030.79	1166.61	942.156	958.975	1424.97	1400.91	1668.79	773.276	756.432	784.282	866.016	802.86	881.296	913.868	991.56	1029.66
ENSMUSG00000000759.8	ENSMUSG00000000759.8	Tubgcp3	1744.94	1899.7	1761.22	1919.07	1927.63	1818.82	1526.73	1373.86	1570.65	1405.91	1216.36	1508.17	1345.15	1365.41	1562.68	1660.9	1576.15	1793.05	1711.22	1729.94	1814.16
ENSMUSG00000025474.7	ENSMUSG00000025474.7	Tubgcp2	1749.24	1810.61	1927.99	1732.19	1715.68	1584.22	2448.6	2051.99	2131.86	2423.29	2245.12	2522.33	2049.14	2151.52	2284.76	2389.99	2380.1	2562.66	2321.22	2390.33	2555.39
ENSMUSG00000045007.9	ENSMUSG00000045007.9	Tubg2	1102.43	1062.61	1161.27	1052.97	1034.16	962.853	1079.2	1066.29	1080.35	1309.57	1168.44	1045.91	884.14	997.725	1009.56	979.825	1051.49	967.599	784.784	1009.85	1055.61
ENSMUSG00000035198.9	ENSMUSG00000035198.9	Tubg1	1604.55	1588.81	1750.04	1792.9	1816.17	1518.1	4553.39	3932.6	4075.04	4914.33	3785.71	4209.79	2655.19	3618.43	3814.65	3889.07	3653.94	4116.1	3350.47	4096.2	4596.44
ENSMUSG00000019845.7	ENSMUSG00000019845.7	Tube1	119.717	123.43	131.177	132.807	133.381	128.622	203.953	182.502	156.224	193.736	148.859	175.564	124.722	140.754	167.28	151.153	176.344	180.727	191.912	169.432	201.893
ENSMUSG00000020513.8	ENSMUSG00000020513.8	Tubd1	133.497	141.99	154.565	158.42	158.047	148.549	85.0775	103.758	110.558	119.629	161.094	90.5834	135.808	113.944	138.699	90.6916	127.056	103.562	111.949	97.2307	115.368
ENSMUSG00000001473.6	ENSMUSG00000001473.6	Tubb6	287.665	257.996	262.353	295.022	282.292	278.983	660.807	438.19	604.466	712.483	405.794	569.648	392.643	541.95	471.578	623.283	557.511	658.942	407.814	676.764	535.498
ENSMUSG00000001525.9	ENSMUSG00000001525.9	Tubb5	46918.6	44895.9	49002.1	32428.7	31460.5	28852.1	83426.1	69210	78607.1	69359.6	55328.7	66365.9	71054.6	91017	95600.1	90589.4	88988.2	103184	75396.4	91045.5	88621.5
ENSMUSG00000036752.4	ENSMUSG00000036752.4	Tubb4b	10373.1	10351.4	11338.1	12822.6	13149	12433.8	51881	35262.7	46060.8	49445	41453.2	50277.5	22200.5	29306.5	31908.4	37207.6	34910.7	43470.9	32036.8	44394	43824.3
ENSMUSG00000062591.5	ENSMUSG00000062591.5	Tubb4a	6466.42	5891.21	6218.18	13241.8	14631.7	12646.6	34163.9	21295.3	27928	29551.6	33012.1	24727.4	11595.4	18513.4	17826.7	21541.9	17393.5	21603.9	14204.9	27068.6	23970.5
ENSMUSG00000062380.3	ENSMUSG00000062380.3	Tubb3	33577.5	32154.8	37341.6	27605	27188.7	24686.3	137724	97332	133206	141510	106750	133472	58791.2	93864.6	95485.7	108045	101563	126909	77580.5	124783	117559
ENSMUSG00000045136.5	ENSMUSG00000045136.5	Tubb2b	56793.1	50816.8	62300.8	31986.7	32565	29661.8	44344	28763.1	47445.2	29679.7	19655.5	20726.8	53096.5	83600.1	76345.2	78477.6	60601.1	81783.9	36839.2	61429.6	38407.8
ENSMUSG00000058672.6	ENSMUSG00000058672.6	Tubb2a	67155.9	61298.1	68529.1	48421.6	50404.3	47115.5	108519	78948.4	107469	91307.9	65532.7	75693.2	78401.2	114022	110760	122063	106660	140831	79234.6	119606	105551
ENSMUSG00000016255.5	ENSMUSG00000016255.5	Tubb1	0.861271	1.85608	0	4.74312	3.65427	2.71736	4.66178	0	1.20172	2.11733	0	0	5.5432	0	0	2.6674	0	2.03064	0	0	6.72978
ENSMUSG00000021216.6	ENSMUSG00000021216.6	Tubal3	0	0.928042	0	0	0.913568	0	0	0	0	0	0	0	0	0.957509	0	0	0	0	0	0	6.72978
ENSMUSG00000030137.7	ENSMUSG00000030137.7	Tuba8	83.5433	102.085	90.5017	121.424	124.245	118.658	1137.47	787.446	779.918	1249.23	977.78	1223.34	309.495	397.366	416.098	463.239	508.222	564.517	597.441	762.443	800.843
ENSMUSG00000026202.7	ENSMUSG00000026202.7	Tuba4a	6840.22	6887.93	7081.51	10325.8	10388.2	9597.73	33853.8	25448.4	29433.8	34419.4	29286.5	37343.7	15365.7	18163	21650.6	22314.6	22586.3	26617.6	24950.9	28371.1	30735.8
ENSMUSG00000067338.6	ENSMUSG00000067338.6	Tuba3b	0.861271	0	0	0.948624	0.913568	0	0	1.85281	0	0	0	0.93385	0	0.957509	0	0	1.09531	0	0	0.96268	0
ENSMUSG00000067702.5	ENSMUSG00000067702.5	Tuba3a	0.861271	0.928042	0	0.948624	0	0	2.33089	1.85281	1.20172	4.23467	1.01958	0.93385	2.7716	0	0	0	0	0	0	0.96268	0
ENSMUSG00000043091.8	ENSMUSG00000043091.8	Tuba1c,	46963.4	48466.1	56613.4	43009.7	37199.6	33118.3	90143.7	78557.4	86901.4	86402.1	74849.6	95066.8	78447.4	91085	104470	92508.1	95931.3	98328.5	91254.3	96475.9	99719.9
ENSMUSG00000023004.8	ENSMUSG00000023004.8	Tuba1b	54892.3	57126.6	64001	54051.7	47415.1	43493.2	127957	107845	119987	121572	103273	132514	97795	113906	134298	121399	126067	132905	121400	131007	137787
ENSMUSG00000072235.5	ENSMUSG00000072235.5	Tuba1a	128906	131574	147143	103998	98516.4	92094.2	171804	145948	164471	152561	138624	169475	172452	198327	221154	199275	197093	203735	183614	185363	193821
ENSMUSG00000031028.7	ENSMUSG00000031028.7	Tub	9413.69	9341.68	9529.12	7833.74	8187.39	8235.42	4146.65	4083.6	3453.75	3508.42	3591.99	2864.12	4017.9	3342.66	3239.68	3207.1	2966.09	3588.14	3556.09	3709.21	3326.43
ENSMUSG00000036565.3	ENSMUSG00000036565.3	Ttyh3	4661.2	3520.99	4070.54	3696.79	3654.27	3539.82	1559.37	1383.13	1837.43	1126.42	1006.33	1392.37	1443.08	2577.61	1661.87	2281.52	1235.51	1604.2	982.408	1537.4	924.864
ENSMUSG00000034714.8	ENSMUSG00000034714.8	Ttyh2	797.537	794.404	622.326	1348.94	1427.91	1340.57	131.695	151.931	144.207	121.747	217.171	190.505	305.8	262.358	176.527	182.272	116.103	149.252	131.369	112.634	102.869
ENSMUSG00000030428.9	ENSMUSG00000030428.9	Ttyh1	9969.21	9225.67	8848.83	11518.2	11167.4	11572.3	1372.89	1756.47	1450.48	1619.76	2503.08	1761.24	3058	2448.35	2036.78	2234.39	1381.18	1402.15	1680.37	1602.86	1598.8
ENSMUSG00000061808.3	ENSMUSG00000061808.3	Ttr	2.58381	3.71217	1.01687	1.89725	1.82714	3.62315	27.9707	12.0433	18.0258	17.9973	25.4896	28.9493	12.9341	9.57509	18.4933	13.337	12.0484	12.1838	6.85401	14.4402	9.61397
ENSMUSG00000017679.10	ENSMUSG00000017679.10	Ttpal	2632.04	2502.93	2455.75	2689.35	2716.95	2695.63	3017.34	3100.68	2977.87	2847.81	2832.4	2676.41	3372.11	2914.66	3150.58	2820.33	3475.41	2942.39	3156.27	3201.87	3029.36
ENSMUSG00000073988.6	ENSMUSG00000073988.6	Ttpa	682.988	786.052	734.182	748.465	713.496	1048	25.6398	62.9957	50.4723	37.0533	177.407	42.9571	112.712	61.2806	47.0737	97.8047	43.8123	53.8119	77.6788	56.7981	51.9154
ENSMUSG00000051747.7	ENSMUSG00000051747.7	Ttn	453.029	372.145	289.809	331.07	397.402	385.866	862.429	207.515	140.602	119.629	117.252	241.867	262.378	182.884	156.352	186.718	197.155	209.156	241.033	221.416	147.094
ENSMUSG00000074673.8	ENSMUSG00000074673.8	Ttll9	217.902	180.968	165.75	116.681	135.208	122.281	64.0995	66.7013	86.524	56.1094	64.2337	62.5679	71.1377	67.9832	52.958	67.5741	51.4794	70.057	35.4124	65.4622	53.8382
ENSMUSG00000022388.6	ENSMUSG00000022388.6	Ttll8	57.7052	56.6106	45.7593	79.6845	68.5176	65.2167	12.8199	11.1169	7.21034	10.5867	4.07833	11.2062	8.3148	5.74506	8.40603	0.889134	6.57184	9.13787	10.281	13.4775	8.65257
ENSMUSG00000036745.8	ENSMUSG00000036745.8	Ttll7	4432.1	4452.75	4325.78	8133.51	9114.66	9638.49	27442.7	24081	25155.7	31981.3	32742.9	33860.5	14638.7	15138.2	17072.6	18129.4	20302.6	22213.1	23511.5	22753.9	30055.2
ENSMUSG00000038756.6	ENSMUSG00000038756.6	Ttll6	78.3757	84.4519	80.333	80.6331	84.0482	92.3904	40.7906	46.3203	31.2448	19.056	24.47	27.0816	40.6501	24.8952	50.4362	52.4589	47.0982	63.9651	33.1277	38.5072	24.0349
ENSMUSG00000012609.10	ENSMUSG00000012609.10	Ttll5	1323.77	1314.11	1251.77	1777.72	2004.37	1816.1	4062.74	3648.19	3226.63	4554.39	4494.32	4311.58	1981.69	2127.59	2346.96	2362.43	2442.53	2576.88	2880.97	3139.3	3856.16
ENSMUSG00000033257.8	ENSMUSG00000033257.8	Ttll4	1531.34	1424.55	1396.17	1346.1	1523.83	1347.81	425.387	397.428	373.736	357.829	555.673	374.474	533.995	556.313	477.462	386.773	383.357	516.797	499.2	355.229	416.285
ENSMUSG00000030276.12	ENSMUSG00000030276.12	Ttll3	318.67	331.311	283.708	285.536	311.527	308.874	83.912	100.052	88.9275	93.1627	70.3512	118.599	88.6912	99.581	84.0603	90.6916	81.0527	101.532	76.5364	112.634	74.0275
ENSMUSG00000079722.1	ENSMUSG00000079722.1	Ttll2	0.861271	0.928042	2.03375	0.948624	0.913568	0	2.33089	0.926407	0	0	0	0	0	0	0.840603	2.6674	2.19061	0	0	0.96268	5.76838
ENSMUSG00000045467.7	ENSMUSG00000045467.7	Ttll13	24.1156	27.8413	31.5231	23.7156	27.407	21.7389	17.4817	15.7489	10.8155	13.7627	18.3525	11.2062	12.0103	9.57509	12.609	11.5587	14.239	17.2604	12.5657	16.3656	7.69117
ENSMUSG00000016757.4	ENSMUSG00000016757.4	Ttll12	1316.02	1269.56	1338.21	1051.08	1094.45	964.664	3542.95	2841.29	3381.65	3436.43	2525.51	2850.11	1995.55	2774.86	2742.89	2997.27	2878.47	3239.88	2198.99	3295.25	3389.88
ENSMUSG00000026885.6	ENSMUSG00000026885.6	Ttll11	472.838	429.684	452.509	560.637	592.905	570.646	1269.17	1305.31	1082.75	1374.15	1173.54	1125.29	899.846	857.928	965.012	1053.62	1021.92	1029.53	937.857	1158.1	1227.7
ENSMUSG00000022442.9	ENSMUSG00000022442.9	Ttll1	1686.37	1718.73	1803.93	1279.69	1365.78	1297.99	2847.18	2772.74	2818.04	3219.41	2607.07	2770.73	2686.6	2969.24	3090.06	2860.34	2741.55	2900.76	2467.44	2965.05	3070.7
ENSMUSG00000027394.7	ENSMUSG00000027394.7	Ttl	5115.95	4894.5	5075.21	3849.52	3774.86	3605.04	10565.9	10541.6	8957.64	11287.5	7632.6	8434.53	7224.64	8529.49	9318.08	10214.4	10337.5	10433.4	8309.34	9342.81	10945.5
ENSMUSG00000038379.8	ENSMUSG00000038379.8	Ttk	113.688	141.99	130.16	114.784	134.294	132.245	25.6398	25.013	31.2448	12.704	22.4308	26.1478	47.1172	32.5553	26.0587	30.2305	23.0014	46.7047	37.697	26.955	36.5331
ENSMUSG00000031577.8	ENSMUSG00000031577.8	Tti2	946.537	1018.99	974.165	1158.27	1231.49	1192.92	1203.9	1017.19	1091.16	1122.19	1146.01	1019.76	969.136	1087.73	1124.73	1155.87	1162.12	1121.93	1111.49	1211.05	1242.12
ENSMUSG00000027650.6	ENSMUSG00000027650.6	Tti1	1028.36	1020.85	1022.97	1057.72	1012.23	999.084	1117.66	996.814	1098.37	1108.42	1129.7	1276.57	956.202	898.144	1013.77	991.384	1048.21	1092.48	1182.32	1037.77	1220.97
ENSMUSG00000033222.10	ENSMUSG00000033222.10	Ttf2	391.017	451.957	433.188	483.798	454.957	480.973	846.113	777.255	715.025	966.563	949.232	923.577	603.285	614.721	719.556	726.422	757.952	764.535	793.923	746.077	945.053
ENSMUSG00000026803.11	ENSMUSG00000026803.11	Ttf1	557.242	548.473	556.23	598.582	591.992	663.943	261.06	265.879	243.95	298.544	343.599	343.657	266.074	231.717	248.818	172.492	179.63	286.32	301.576	212.752	324.952
ENSMUSG00000071660.4	ENSMUSG00000071660.4	Ttc9c	1551.15	1640.78	1656.49	1428.63	1356.65	1443.83	1766.81	1909.32	1804.99	1946.89	1996.34	2002.17	1812.63	1663.19	1667.76	1470.63	1860.93	1449.87	1979.67	1630.78	1878.57
ENSMUSG00000007944.7	ENSMUSG00000007944.7	Ttc9b	2487.35	2078.82	2572.69	2247.29	2205.35	2068.82	2879.81	2568.93	2961.04	2385.18	1474.32	1422.25	2236.68	4547.21	3957.56	4583.48	3951.87	4320.18	1296.55	3742.9	2576.54
ENSMUSG00000042734.5	ENSMUSG00000042734.5	Ttc9	2306.48	2239.37	2329.66	1996.85	1891.08	1816.1	3375.13	3391.57	3132.89	3405.73	3286.12	3037.81	3509.77	3125.31	3363.25	2999.05	3602.46	2802.28	2933.52	3044.96	3225.49
ENSMUSG00000021013.9	ENSMUSG00000021013.9	Ttc8	553.797	643.133	561.314	593.839	626.707	696.551	472.005	413.177	426.612	529.334	483.282	513.617	440.684	383.961	432.91	428.562	464.41	461.97	448.938	442.833	523.961
ENSMUSG00000033530.7	ENSMUSG00000033530.7	Ttc7b	2722.48	2592.02	2678.44	3111.49	3221.24	3061.56	7535.77	6960.09	6211.7	8385.7	7490.88	6778.82	3727.8	3652.9	3655.78	4469.67	4820.45	4913.13	4425.41	6084.14	5910.67
ENSMUSG00000036918.8	ENSMUSG00000036918.8	Ttc7	214.457	203.241	229.813	202.057	214.688	196.556	124.703	111.169	109.357	131.275	101.958	116.731	71.1377	85.2183	73.973	109.363	85.4339	122.854	69.6824	103.007	75.9503
ENSMUSG00000046782.7	ENSMUSG00000046782.7	Ttc6	88.7109	83.5238	102.704	44.5853	51.1598	57.0646	2.33089	3.70563	8.41206	1.05867	4.07833	0	22.1728	9.57509	21.0151	11.5587	3.28592	13.1991	14.8504	5.77608	8.65257
ENSMUSG00000006288.6	ENSMUSG00000006288.6	Ttc5	1293.63	1321.53	1375.83	1174.4	1154.75	1101.44	1434.66	1347	1198.12	1472.61	1372.36	1375.56	1396.89	1206.46	1444.16	1276.8	1406.37	1282.35	1148.05	1351.6	1423.83
ENSMUSG00000044937.7	ENSMUSG00000044937.7	Ttc41	134.358	117.861	93.5523	121.424	167.183	140.397	67.5958	83.3766	78.112	56.1094	66.2729	70.0387	107.169	89.0484	84.0603	90.6916	112.817	115.746	108.522	77.9771	94.2169
ENSMUSG00000025413.7	ENSMUSG00000025413.7	Ttc4	2280.65	2539.12	2398.8	2200.81	2280.26	2309.76	1629.29	1595.27	1619.92	1721.39	1507.96	1725.75	1959.52	1702.45	1927.5	1844.95	2088.75	1890.52	1834.59	1719.35	1919.91
ENSMUSG00000046196.4	ENSMUSG00000046196.4	Ttc39d	11.1965	5.56825	6.10124	10.4349	2.7407	8.15209	5.82723	3.70563	7.21034	10.5867	5.09791	14.0077	3.69547	8.61758	14.2902	6.22393	5.47653	7.10723	20.562	5.77608	6.72978
ENSMUSG00000024424.8	ENSMUSG00000024424.8	Ttc39c	943.953	921.546	892.815	1184.83	1294.53	1183.86	2551.16	2399.39	2467.14	2756.77	2592.8	3148.94	1687.9	1558.82	1837.56	1890.3	2138.04	2057.04	2300.66	2197.8	2680.37
ENSMUSG00000038172.8	ENSMUSG00000038172.8	Ttc39b	1695.84	1673.26	1656.49	2243.5	2158.76	2370.45	6751.42	5905.84	6205.7	7087.78	6522.27	8042.31	3040.44	3226.81	3833.15	4523.91	4664.91	5337.53	6439.34	5789.56	6700.93
ENSMUSG00000085873.1	ENSMUSG00000085873.1	Ttc39aos1	69.763	87.236	77.2824	86.3248	118.764	111.412	212.111	229.749	183.864	285.84	219.21	205.447	100.701	90.9634	111.8	118.255	169.773	113.716	145.077	151.141	179.781
ENSMUSG00000028555.9	ENSMUSG00000028555.9	Ttc39a	505.566	493.719	485.049	551.151	579.202	539.85	2082.65	1893.58	1884.3	2423.29	1938.23	2612.91	1662.04	1614.36	1729.12	1761.37	1817.11	1803.21	1911.13	1802.14	2149.68
ENSMUSG00000035944.10	ENSMUSG00000035944.10	Ttc38	276.468	256.14	286.758	315.892	342.588	283.512	314.67	250.13	319.658	298.544	373.167	373.54	206.946	210.652	201.745	260.516	220.157	281.243	234.179	266.662	299.956
ENSMUSG00000033991.7	ENSMUSG00000033991.7	Ttc37	1543.4	1579.53	1524.29	1359.38	1589.61	1630.42	1276.16	1183.95	1216.14	1089.37	1351.97	1451.2	1768.28	1448.71	1597.14	1326.59	1617.77	1468.15	1538.72	1393	1494.97
ENSMUSG00000039438.6	ENSMUSG00000039438.6	Ttc36	3.44508	2.78413	8.13499	2.84587	3.65427	1.81158	2.33089	0	1.20172	0	0	0	0	0.957509	0	4.44567	2.19061	3.04596	0	0	0
ENSMUSG00000046637.2	ENSMUSG00000046637.2	Ttc34	140.387	110.437	124.059	130.91	132.467	118.658	776.186	699.437	582.835	752.712	604.613	607.936	449.923	566.845	615.321	594.83	665.947	574.67	258.168	654.622	680.669
ENSMUSG00000022151.10	ENSMUSG00000022151.10	Ttc33	831.127	869.576	875.528	888.861	998.529	1079.7	2077.99	2046.43	1765.33	2333.3	2466.37	2453.22	1458.79	1230.4	1434.07	1351.48	1579.43	1348.34	1839.16	1740.53	1885.3
ENSMUSG00000066637.1	ENSMUSG00000066637.1	Ttc32	49.0925	38.9778	41.6918	49.3285	38.3698	54.3473	24.4743	53.7316	33.6482	33.8773	22.4308	26.1478	31.4115	21.0652	27.7399	17.7827	19.7155	24.3676	36.5547	28.8804	21.1507
ENSMUSG00000075273.3	ENSMUSG00000075273.3	Ttc30b	575.329	626.429	593.854	620.4	585.597	596.914	287.865	237.16	265.581	256.197	308.934	284.824	342.755	287.253	311.023	301.416	268.35	272.105	306.146	288.804	247.079
ENSMUSG00000075272.3	ENSMUSG00000075272.3	Ttc30a2	144.694	157.767	139.312	136.602	136.122	106.883	76.9194	66.7013	93.7344	92.104	85.645	101.79	133.037	105.326	103.394	104.029	107.34	97.4706	103.952	88.5666	96.1397
ENSMUSG00000075271.3	ENSMUSG00000075271.3	Ttc30a1	488.341	530.84	519.622	425.932	445.821	481.879	342.641	320.537	352.105	323.952	318.11	388.482	434.217	434.709	416.939	394.775	433.741	445.725	447.795	382.184	404.748
ENSMUSG00000040785.10	ENSMUSG00000040785.10	Ttc3	64306.8	63441.9	57916	56112.1	56146	57215.9	43769.5	47449.6	46644.9	40121.4	39143.8	51356.1	72314.7	72701.8	69865.8	62231.3	63383.2	66273.9	73452.1	52044.4	57325.2
ENSMUSG00000037101.10	ENSMUSG00000037101.10	Ttc29	32.7283	40.8339	30.5062	32.2532	35.6291	38.9489	1.16545	6.48485	1.20172	7.41067	8.15666	7.4708	7.39093	4.78755	4.20301	12.4479	9.85776	5.07659	12.5657	3.85072	9.61397
ENSMUSG00000033209.10	ENSMUSG00000033209.10	Ttc28	4116.01	3268.57	3962.75	2484.45	2583.57	2463.74	1899.68	1257.13	1674	1612.35	1589.53	1358.75	1594.59	2143.86	1729.12	2293.96	1571.77	1950.43	1015.54	1909.96	1305.58
ENSMUSG00000024078.6	ENSMUSG00000024078.6	Ttc27	660.595	698.816	647.748	663.088	670.559	624.088	864.76	755.021	854.425	774.944	695.355	898.363	792.678	766.965	870.864	895.357	932.106	1023.44	913.868	930.912	1002.74
ENSMUSG00000056832.7	ENSMUSG00000056832.7	Ttc26	284.219	300.686	284.725	246.642	290.514	278.983	275.045	284.407	278.8	264.667	289.562	326.847	266.074	261.4	248.818	243.623	271.636	252.814	302.719	277.252	310.531
ENSMUSG00000006784.8	ENSMUSG00000006784.8	Ttc25	65.4566	77.9556	92.5355	68.301	77.6532	54.3473	59.4377	29.645	46.8672	58.2267	67.2925	51.3617	29.5637	41.1729	31.1023	22.2283	24.0967	32.4902	29.7007	24.067	43.2628
ENSMUSG00000051036.6	ENSMUSG00000051036.6	Ttc24	0.861271	0	0	7.589	2.7407	1.81158	30.3016	33.3506	24.0345	39.1707	33.6462	37.354	0.923867	0.957509	2.52181	12.4479	14.239	5.07659	13.708	18.2909	28.8419
ENSMUSG00000022249.7	ENSMUSG00000022249.7	Ttc23l	1.72254	2.78413	1.01687	0	1.82714	0.905788	0	0	0	1.05867	0	0	0	0	0.840603	0	0	0	2.28467	1.92536	0
ENSMUSG00000030555.9	ENSMUSG00000030555.9	Ttc23	232.543	224.586	214.56	235.259	235.7	196.556	68.7613	74.1125	61.2879	68.8134	103.997	68.171	97.9299	90.9634	79.0166	96.0264	96.387	68.0263	77.6788	75.089	73.0661
ENSMUSG00000034919.2	ENSMUSG00000034919.2	Ttc22	40.4797	42.69	31.5231	21.8184	36.5427	16.3042	52.445	39.8355	40.8586	25.408	10.1958	24.2801	42.4979	48.833	52.1174	68.4633	42.717	74.1183	31.9854	51.022	44.2242
ENSMUSG00000034848.10	ENSMUSG00000034848.10	Ttc21b	1277.27	1169.33	1183.64	1056.77	1062.48	1076.08	682.951	634.589	628.501	762.24	755.511	865.679	587.579	594.613	677.526	645.511	562.988	824.439	863.605	653.66	793.152
ENSMUSG00000032514.5	ENSMUSG00000032514.5	Ttc21a	229.959	271.916	253.201	246.642	243.009	225.541	23.3089	25.9394	20.4293	16.9387	35.6854	14.9416	32.3353	38.3004	38.6677	24.0066	20.8108	49.7506	23.989	19.2536	26.9191
ENSMUSG00000042298.11	ENSMUSG00000042298.11	Ttc19	2359.88	2387.85	2140.52	2331.72	2653	2868.63	4687.42	5440.79	4935.47	5147.24	4242.48	5355.63	4563.9	4437.1	4663.66	4692.85	5228.99	5150.71	6089.79	4812.44	6008.73
ENSMUSG00000027194.9	ENSMUSG00000027194.9	Ttc17	1258.32	1241.72	1183.64	1336.61	1440.7	1310.68	1976.59	1837.06	2116.23	1998.76	1841.37	2175.87	1597.37	1750.33	1786.28	1791.6	1822.59	1859.05	1761.48	1951.35	2102.57
ENSMUSG00000039021.9	ENSMUSG00000039021.9	Ttc16	37.0347	56.6106	62.0293	53.123	42.9377	45.2894	25.6398	10.1905	22.8327	26.4667	28.5483	29.8832	12.9341	20.1077	11.7684	15.1153	21.9061	18.2757	26.2737	25.0297	21.1507
ENSMUSG00000027677.10	ENSMUSG00000027677.10	Ttc14	2688.89	2974.38	2513.71	2854.41	3485.26	4248.15	1060.56	1316.42	1164.47	1313.81	1169.46	1805.13	1103.1	867.503	854.052	923.81	1047.11	1144.26	1531.87	1041.62	1183.48
ENSMUSG00000037300.10	ENSMUSG00000037300.10	Ttc13	1500.33	1524.77	1305.67	1275.9	1340.2	1403.97	842.617	1058.88	1025.07	705.072	508.772	867.546	1380.26	1681.39	1277.72	1259.01	1232.22	1279.3	1371.94	1035.84	961.397
ENSMUSG00000040219.4	ENSMUSG00000040219.4	Ttc12	140.387	180.04	147.447	140.396	176.319	154.89	157.335	161.195	126.181	193.736	182.505	189.572	102.549	121.604	116.844	142.261	88.7198	151.282	139.365	157.88	177.858
ENSMUSG00000041278.4	ENSMUSG00000041278.4	Ttc1	1269.51	1332.67	1272.11	1496.93	1615.19	1481.87	3701.45	3301.71	3436.93	3747.68	3652.15	3832.52	2406.67	2335.36	2607.55	2504.69	2939.8	2901.78	3551.52	3114.27	3778.29
ENSMUSG00000090100.1	ENSMUSG00000090100.1	Ttbk2	7309.61	6678.19	7072.35	8407.66	8067.71	9309.69	24023.3	24033.8	20893.1	28844.4	27389.1	28009.9	17088.8	16920.1	15982.4	19165.3	20429.7	21526.8	27116.7	21087.5	27054.7
ENSMUSG00000015599.8	ENSMUSG00000015599.8	Ttbk1	4428.66	3548.83	4471.19	4262.17	4633.61	4121.34	14096.1	8752.69	11576.2	13035.4	9515.77	8799.67	4740.36	8735.36	7490.61	10404.6	8057.08	10503.5	5632.85	11800.5	9660.11
ENSMUSG00000031329.4	ENSMUSG00000031329.4	Tsx	1.72254	0.928042	1.01687	2.84587	4.56784	4.52894	1.16545	3.70563	0	1.05867	0	2.80155	4.61933	0.957509	0	2.6674	1.09531	0	5.71167	1.92536	2.88419
ENSMUSG00000028251.5	ENSMUSG00000028251.5	Tstd3	543.462	529.912	584.702	667.832	655.028	655.791	1356.58	1451.68	1253.4	1566.83	1289.77	1333.54	1184.4	1140.39	1255.02	1177.21	1422.8	1118.88	1282.84	1272.66	1363.26
ENSMUSG00000035495.9	ENSMUSG00000035495.9	Tstd2	588.248	623.645	656.9	714.314	710.756	671.189	376.439	395.576	260.774	357.829	410.892	394.085	394.491	378.216	353.894	322.755	353.784	339.116	402.102	293.617	363.408
ENSMUSG00000022570.5	ENSMUSG00000022570.5	Tsta3	490.925	509.495	514.538	474.312	479.623	447.459	1024.43	884.718	954.168	1124.3	950.251	1115.95	740.941	897.186	980.983	914.918	985.776	908.71	756.226	999.262	985.431
ENSMUSG00000044986.7	ENSMUSG00000044986.7	Tst	597.722	628.285	737.233	1035.9	961.073	940.208	192.298	179.723	164.636	161.976	581.162	129.805	203.251	170.437	142.902	273.853	221.252	169.558	107.379	221.416	136.518
ENSMUSG00000047654.5	ENSMUSG00000047654.5	Tssk6	37.0347	30.6254	33.5568	31.3046	32.8884	24.4563	37.2942	9.26407	37.2534	11.6453	10.1958	6.53695	7.39093	22.9802	16.8121	24.8957	23.0014	54.8272	7.99634	22.1416	3.84559
ENSMUSG00000060794.6	ENSMUSG00000060794.6	Tssk5	0.861271	2.78413	0	0.948624	1.82714	0	0	1.85281	0	0	0	1.8677	0	0	0.840603	0	0	0	3.427	0	0
ENSMUSG00000007591.7	ENSMUSG00000007591.7	Tssk4	13.7803	16.7048	32.5399	15.178	27.407	21.7389	2.33089	9.26407	7.21034	4.23467	6.1175	2.80155	1.84773	5.74506	5.04362	3.55653	12.0484	8.12255	7.99634	6.73876	8.65257
ENSMUSG00000000411.7	ENSMUSG00000000411.7	Tssk3	7.75144	12.0646	10.1687	11.3835	14.6171	5.43473	1.16545	1.85281	0	1.05867	1.01958	3.7354	1.84773	2.87253	2.52181	1.77827	1.09531	0	1.14233	3.85072	0
ENSMUSG00000045521.6	ENSMUSG00000045521.6	Tssk2	2.58381	5.56825	6.10124	2.84587	5.48141	9.96367	4.66178	6.48485	2.40345	0	1.01958	0.93385	0	2.87253	0	0.889134	1.09531	3.04596	2.28467	4.8134	1.92279
ENSMUSG00000041566.2	ENSMUSG00000041566.2	Tssk1	13.7803	6.4963	12.2025	9.48624	10.9628	9.96367	9.32356	9.26407	10.8155	9.528	5.09791	12.14	12.0103	3.83004	7.56542	8.89134	15.3343	11.1685	7.99634	12.5148	9.61397
ENSMUSG00000045752.5	ENSMUSG00000045752.5	Tssc4	922.421	837.094	939.591	1139.3	1068.87	1054.34	1285.49	1080.19	1339.92	1203.7	900.292	1058.99	821.317	1312.75	1082.7	1308.8	1151.17	1205.18	769.934	1217.79	989.277
ENSMUSG00000015126.8	ENSMUSG00000015126.8	Tsr3	506.427	526.2	540.977	566.329	564.585	490.937	1030.25	889.35	846.013	944.331	934.957	849.803	661.488	717.174	732.165	777.992	782.049	789.918	663.697	967.493	842.183
ENSMUSG00000025264.5	ENSMUSG00000025264.5	Tsr2	1469.33	1533.13	1569.04	1668.63	1726.64	1649.44	3307.53	3313.76	2812.03	3463.96	3172.94	3160.15	2763.28	2451.22	2756.34	2544.7	3062.48	2486.52	3172.26	2807.17	3224.52
ENSMUSG00000038335.7	ENSMUSG00000038335.7	Tsr1	980.988	996.718	985.35	881.272	928.185	918.469	1723.69	1685.13	1641.55	1664.22	1642.55	1660.38	1514.22	1499.46	1512.24	1352.37	1575.05	1658.02	1772.9	1759.78	1966.06
ENSMUSG00000038984.3	ENSMUSG00000038984.3	Tspyl5	2603.62	2663.48	2505.58	2313.69	2303.1	2415.74	2688.68	2490.18	2553.66	2882.75	2891.54	2633.46	2445.47	2005.02	2129.25	2179.27	2337.38	2432.7	2729.04	2325.83	2568.85
ENSMUSG00000039485.6	ENSMUSG00000039485.6	Tspyl4	17815.4	18486.6	17735.3	18260.1	18925.5	20556	32059.1	30021.1	30118.8	35509.8	33900.1	36313.7	27242.1	25332.8	28349.3	26289.9	30331.2	31265.7	35907	28975.7	36668.6
ENSMUSG00000074671.4	ENSMUSG00000074671.4	Tspyl3	1198.89	1200.89	1191.78	1100.4	1128.26	1005.42	2207.35	1901.91	1967.22	1859.02	1813.84	1642.64	1926.26	1893	2031.74	1953.43	2041.65	1810.31	2164.72	1955.2	2075.66
ENSMUSG00000041096.6	ENSMUSG00000041096.6	Tspyl2	1626.08	1704.81	1658.52	1761.6	1966.91	1831.5	3400.77	2882.98	3041.56	3551.83	3606.26	3673.76	2247.77	2270.25	2483.98	2360.65	2587.11	2605.31	2690.2	2733.05	3099.54
ENSMUSG00000047514.5	ENSMUSG00000047514.5	Tspyl1	3942.9	3963.67	4011.56	4215.69	4270.01	4186.55	9152.24	8476.62	9398.67	10701	9640.16	10503	7052.8	7194.72	7714.21	7760.36	8135.94	8489.08	8929.63	8578.44	9313.05
ENSMUSG00000034156.9	ENSMUSG00000034156.9	Tspoap1	7859.1	7415.06	7736.37	6203.06	6849.02	6988.15	8219.88	6440.38	6760.89	7815.08	6014.52	5843.1	4456.73	6358.82	5890.94	6431.99	5659.45	6861.52	5436.37	6939	7214.32
ENSMUSG00000023995.5	ENSMUSG00000023995.5	Tspo2	2.58381	2.78413	0	4.74312	3.65427	2.71736	1.16545	0	2.40345	0	0	0	0	2.87253	0	1.77827	1.09531	1.01532	0	2.88804	0
ENSMUSG00000041736.6	ENSMUSG00000041736.6	Tspo	19.8092	37.1217	35.5906	29.4074	31.0613	25.3621	45.4524	25.013	34.85	63.52	41.8029	58.8325	43.4217	44.0454	56.3204	54.2371	51.4794	51.7812	17.135	43.3206	33.6489
ENSMUSG00000069581.5	ENSMUSG00000069581.5	Tspear	25.8381	31.5534	36.6074	34.1505	22.8392	30.7968	43.1215	49.0996	39.6568	49.7574	31.6071	34.5524	23.0967	38.3004	52.958	41.7893	32.8592	38.5821	18.2774	33.6938	36.5331
ENSMUSG00000030352.8	ENSMUSG00000030352.8	Tspan9	3801.65	3433.76	3425.85	4254.58	3869.87	3732.75	792.503	1145.04	1154.86	507.102	655.592	700.387	2990.56	3752.48	2721.87	2749.2	2599.16	2309.85	1944.25	1178.32	1015.23
ENSMUSG00000034127.7	ENSMUSG00000034127.7	Tspan8	2.58381	0.928042	2.03375	0	0.913568	0	0	0.926407	8.41206	0	1.01958	2.80155	0	0.957509	0.840603	2.6674	6.57184	2.03064	4.56934	1.92536	3.84559
ENSMUSG00000058254.6	ENSMUSG00000058254.6	Tspan7	6388.91	6128.79	5447.39	6628.04	5846.83	6357.73	3582.58	5855.82	6334.28	3744.51	2875.22	7863.02	5999.59	7189.94	5500.9	5169.42	5301.28	4957.8	6872.29	3720.76	3445.65
ENSMUSG00000067377.5	ENSMUSG00000067377.5	Tspan6	1500.33	1525.7	1261.94	1132.66	1007.66	1100.53	255.232	478.952	382.148	218.085	134.585	287.626	1178.85	1000.6	894.401	634.841	764.524	513.751	731.094	345.602	325.913
ENSMUSG00000028152.4	ENSMUSG00000028152.4	Tspan5	3318.48	3346.52	3317.04	3091.57	2711.47	2789.83	1181.76	1675.87	1893.91	1236.52	1284.67	1838.75	2422.38	1946.62	1732.48	1757.82	1849.97	1413.32	1828.88	1355.45	1199.82
ENSMUSG00000025511.8	ENSMUSG00000025511.8	Tspan4	653.705	611.58	587.753	516.052	479.623	507.241	268.052	423.368	402.577	248.787	183.525	291.361	734.474	906.761	814.544	781.548	699.901	564.517	450.08	403.363	363.408
ENSMUSG00000001763.8	ENSMUSG00000001763.8	Tspan33	566.716	496.503	504.369	497.079	472.314	575.175	327.49	577.151	526.354	341.949	233.484	599.532	487.802	601.316	507.724	614.391	543.272	544.211	602.01	391.811	345.141
ENSMUSG00000052281.7	ENSMUSG00000052281.7	Tspan32os	7.75144	5.56825	6.10124	5.69175	12.7899	11.7752	2.33089	4.63203	2.40345	0	0	2.80155	0.923867	2.87253	4.20301	0	1.09531	2.03064	1.14233	0	1.92279
ENSMUSG00000000244.9	ENSMUSG00000000244.9	Tspan32	5.16763	6.4963	5.08437	10.4349	10.0492	14.4926	6.99267	2.77922	6.00861	14.8213	3.05875	3.7354	7.39093	1.91502	0	3.55653	4.38123	6.09191	3.427	2.88804	5.76838
ENSMUSG00000006736.8	ENSMUSG00000006736.8	Tspan31	769.115	707.168	618.259	808.228	750.039	810.68	476.667	823.576	835.197	558.976	427.205	913.305	934.029	955.594	949.04	825.116	905.819	699.554	867.032	645.958	517.231
ENSMUSG00000032324.9	ENSMUSG00000032324.9	Tspan3	4688.76	4453.68	3855.98	5822.66	5303.26	6220.05	2319.24	3986.33	4028.17	2290.96	2044.26	5465.82	4013.28	3916.21	2999.27	3426.72	3074.53	2907.87	4270.05	2497.19	2001.63
ENSMUSG00000086745.1	ENSMUSG00000086745.1	Tspan2os	12.0578	11.1365	7.11811	9.48624	2.7407	8.15209	2.33089	5.55844	6.00861	2.11733	4.07833	3.7354	8.3148	9.57509	9.24663	3.55653	5.47653	3.04596	1.14233	5.77608	4.80698
ENSMUSG00000027858.7	ENSMUSG00000027858.7	Tspan2	3522.6	3831.89	3416.69	9159.92	9431.67	11248.1	2043.03	2795.9	2292.89	2056.99	6660.93	3164.82	3218.75	2658.05	2336.88	2180.16	2357.1	2074.3	3131.14	2127.52	1999.7
ENSMUSG00000027217.5	ENSMUSG00000027217.5	Tspan18	962.04	902.985	790.11	645.065	625.794	632.24	1092.02	1617.51	1664.39	828.936	631.122	1341.94	2033.43	2971.15	2061.16	2358.87	1875.17	1918.95	1630.11	1425.73	1046.96
ENSMUSG00000025875.8	ENSMUSG00000025875.8	Tspan17	979.265	939.179	986.367	957.162	918.135	890.39	1747	2265.99	2321.73	1970.18	1494.71	2150.66	1893.93	2337.28	2256.18	2323.31	2117.23	1912.86	1497.6	1991.78	1561.31
ENSMUSG00000037031.8	ENSMUSG00000037031.8	Tspan15	478.867	541.049	427.087	1237.95	1192.21	1248.18	319.332	473.394	442.234	260.432	382.344	439.843	424.055	432.794	302.617	435.675	366.928	363.484	455.792	325.386	259.577
ENSMUSG00000037824.5	ENSMUSG00000037824.5	Tspan14	478.005	519.704	481.998	592.89	622.139	590.574	161.997	206.589	183.864	151.389	191.682	175.564	369.547	297.785	267.312	221.394	191.679	218.293	228.467	159.805	132.673
ENSMUSG00000020577.9	ENSMUSG00000020577.9	Tspan13	3153.11	3103.37	2921.48	2494.88	2143.23	2619.54	1828.58	3342.48	3582.33	1649.4	1171.5	3732.6	4647.05	5335.24	4280.35	3915.74	3956.25	3293.69	4389.99	2389.37	1902.6
ENSMUSG00000029669.7	ENSMUSG00000029669.7	Tspan12	1171.33	1106.23	1036.19	1356.53	1311.88	1615.93	761.036	1133.92	1147.65	890.339	882.959	1191.59	1051.36	1128.9	839.762	1033.17	959.489	816.316	1034.96	724.898	745.082
ENSMUSG00000030351.4	ENSMUSG00000030351.4	Tspan11	80.0982	88.164	69.1474	59.7633	52.9869	46.1952	16.3162	45.3939	28.8413	17.9973	17.3329	20.5447	50.8127	73.7282	42.0301	42.6784	47.0982	55.8425	26.2737	25.9924	29.8033
ENSMUSG00000039691.9	ENSMUSG00000039691.9	Tspan10	0.861271	0.928042	0	0	3.65427	0.905788	0	0	0	0	8.15666	0	1.84773	0	0	0	0	1.01532	0	0	0
ENSMUSG00000028699.3	ENSMUSG00000028699.3	Tspan1	21.5318	15.7767	14.2362	15.178	16.4442	17.21	4.66178	3.70563	1.20172	1.05867	7.13708	0	10.1625	8.61758	5.04362	2.6674	1.09531	4.06127	3.427	1.92536	3.84559
ENSMUSG00000031893.5	ENSMUSG00000031893.5	Tsnaxip1	43.0636	47.3302	22.3712	31.3046	37.4563	28.9852	3.49634	1.85281	3.60517	1.05867	3.05875	9.3385	5.5432	4.78755	3.36241	1.77827	3.28592	1.01532	2.28467	5.77608	1.92279
ENSMUSG00000056820.6	ENSMUSG00000056820.6	Tsnax	3983.38	4112.16	4204.77	3666.43	3487.09	3373.15	5639.59	5853.96	5615.65	5585.53	5436.42	5192.2	5879.49	5237.58	5769.06	5130.3	6179.72	5579.18	5959.56	5399.67	6586.53
ENSMUSG00000026374.8	ENSMUSG00000026374.8	Tsn	4813.64	4859.23	4873.87	3384.69	3500.79	3761.74	4323.8	4342.07	4239.68	4233.61	4211.9	4460.07	5022.14	4266.66	4577.92	4067.79	4595.91	3720.13	4733.84	4102.94	4365.7
ENSMUSG00000024379.3	ENSMUSG00000024379.3	Tslp	5.16763	2.78413	5.08437	2.84587	2.7407	5.43473	0	0	0	0	2.03917	0	0.923867	0	0.840603	0	0	1.01532	0	0	0
ENSMUSG00000049580.5	ENSMUSG00000049580.5	Tsku	163.642	155.911	177.953	152.729	172.664	140.397	26.8052	12.9697	40.8586	15.88	11.2154	23.3462	42.4979	49.7905	19.3339	26.674	19.7155	24.3676	20.562	39.4699	14.4209
ENSMUSG00000059891.7	ENSMUSG00000059891.7	Tsks	4.30636	1.85608	4.06749	4.74312	6.39497	3.62315	2.33089	0	2.40345	2.11733	5.09791	3.7354	1.84773	2.87253	0.840603	1.77827	1.09531	6.09191	1.14233	5.77608	0
ENSMUSG00000085715.1	ENSMUSG00000085715.1	Tsix	0.861271	2.78413	11.1856	6.64037	18.2714	18.1158	0	1.85281	0	1.05867	1.01958	0	0.923867	1.91502	0	0	0	4.06127	1.14233	0	1.92279
ENSMUSG00000021217.5	ENSMUSG00000021217.5	Tshz3	3658.68	3343.74	3570.24	2504.37	2503.18	2414.83	1565.19	1387.76	1361.55	1495.9	1648.67	1307.39	1519.76	1069.54	1123.05	1188.77	1153.36	1245.8	1183.46	1448.83	1561.31
ENSMUSG00000047907.7	ENSMUSG00000047907.7	Tshz2	1015.44	919.69	972.131	865.145	908.086	930.244	397.417	313.125	423.006	370.533	376.226	280.155	331.668	363.853	323.632	400.11	299.019	415.265	338.131	388.923	323.029
ENSMUSG00000046982.7	ENSMUSG00000046982.7	Tshz1	8552.42	8174.2	9076.61	6072.14	6140.09	6043.42	2198.03	2034.39	2149.88	1790.21	2601.98	1527.78	4190.66	3356.07	3291.8	3242.67	2960.61	3140.38	2350.93	2471.2	2505.4
ENSMUSG00000020963.8	ENSMUSG00000020963.8	Tshr	41.341	37.1217	25.4218	34.1505	30.1477	33.5142	41.956	66.7013	52.8758	74.1067	49.9596	124.202	28.6399	33.5128	31.9429	25.7849	25.1921	28.4289	50.2627	27.9177	24.0349
ENSMUSG00000027857.4	ENSMUSG00000027857.4	Tshb	2.58381	2.78413	3.05062	4.74312	7.30854	3.62315	1.16545	1.85281	4.80689	1.05867	2.03917	8.40465	2.7716	0.957509	2.52181	3.55653	1.09531	7.10723	4.56934	6.73876	6.72978
ENSMUSG00000039032.1	ENSMUSG00000039032.1	Tsga13	2.58381	1.85608	2.03375	0	3.65427	2.71736	1.16545	0	0	0	0	0	6.46707	0	3.36241	0.889134	2.19061	1.01532	0	0.96268	0
ENSMUSG00000060771.7	ENSMUSG00000060771.7	Tsga10	424.607	420.403	390.479	419.292	407.451	518.111	216.773	216.779	217.512	194.795	220.23	244.669	212.489	136.924	144.584	140.483	163.201	167.528	233.036	184.835	230.735
ENSMUSG00000014402.8	ENSMUSG00000014402.8	Tsg101	2173.85	2333.1	2331.69	2234.96	2162.41	2138.57	3208.47	3393.43	3179.76	3757.21	3720.46	3584.12	3322.22	2745.18	3018.6	2633.61	3083.29	2734.25	3492.12	3043.03	3419.69
ENSMUSG00000040521.5	ENSMUSG00000040521.5	Tsfm	574.468	564.25	654.866	535.973	595.646	580.61	1457.97	1153.38	1344.73	1427.08	993.074	1014.16	878.597	1097.31	1045.71	1140.76	1167.6	1159.49	851.039	1315.98	1156.56
ENSMUSG00000020781.8	ENSMUSG00000020781.8	Tsen54	253.214	221.802	253.201	241.899	250.318	269.019	562.91	486.363	537.17	583.326	431.284	527.625	303.952	420.347	418.62	433.008	479.744	461.97	324.423	529.474	515.309
ENSMUSG00000035585.10	ENSMUSG00000035585.10	Tsen34	2098.92	1936.82	2307.29	1792.9	1657.21	1468.28	2041.86	1550.8	2030.91	1772.21	1562	1244.82	1918.87	2546.02	2272.15	2398.88	2055.89	2206.29	1392.51	2150.63	1601.69
ENSMUSG00000042389.7	ENSMUSG00000042389.7	Tsen2	916.392	918.762	946.709	904.988	960.159	851.441	868.257	987.55	1028.67	1002.56	826.882	939.453	762.19	753.56	850.69	894.468	927.725	970.644	747.087	981.934	955.628
ENSMUSG00000014980.8	ENSMUSG00000014980.8	Tsen15	521.93	588.379	573.517	477.158	503.376	454.706	773.856	865.264	723.437	859.638	834.019	854.473	878.597	786.115	756.542	674.852	821.48	778.749	879.598	691.204	871.987
ENSMUSG00000029723.9	ENSMUSG00000029723.9	Tsc22d4	2555.39	2616.15	3047.57	4463.28	4468.26	4344.16	2778.42	2113.13	2937.01	2725.01	3334.04	1794.86	1150.21	1636.38	1599.67	2065.46	1788.64	2031.65	1150.33	2527.04	1730.51
ENSMUSG00000031431.7	ENSMUSG00000031431.7	Tsc22d3	3452.84	3753	3679.05	5261.07	5203.68	5391.25	22751.8	20487.5	21478.4	24950.7	21297	24219.4	9425.29	10755.7	11168.2	12696.8	14011.2	13835.7	15132.5	18431.5	18737.6
ENSMUSG00000027806.4	ENSMUSG00000027806.4	Tsc22d2	2280.65	2079.74	2065.27	2630.54	2737.96	2948.34	6711.8	5402.8	6383.55	6180.5	5889.11	5694.62	4282.12	4995.33	4674.59	5525.08	5609.07	6643.23	6897.42	6463.43	6952.82
ENSMUSG00000022010.11	ENSMUSG00000022010.11	Tsc22d1	17145.3	16209.2	16262.9	15242.5	15629.3	14920.1	35614.8	30140.6	33040.2	35219.7	29927.8	29967.2	27927.6	28210.1	27584.4	30709.8	30641.2	31533.8	29372.9	32426	32394.3
ENSMUSG00000002496.8	ENSMUSG00000002496.8	Tsc2	5237.39	5073.61	5214.53	4592.29	4718.58	4480.03	4977.62	3638.93	4362.25	4796.82	4693.14	4537.58	4297.83	5275.88	5162.14	5481.51	4547.71	5279.66	4139.82	5246.61	5318.45
ENSMUSG00000026812.9	ENSMUSG00000026812.9	Tsc1	4203	3828.18	3830.56	3639.87	3767.55	3697.43	4929.83	4079.89	4130.32	4765.06	4755.33	4616.02	3989.26	4319.32	4423.25	4207.38	4042.78	4826.82	4800.09	4450.47	5271.34
ENSMUSG00000010538.7	ENSMUSG00000010538.7	Tsacc	41.341	44.546	34.5737	80.6331	63.9497	67.0283	46.6178	44.4675	37.2534	38.112	32.6267	41.0894	59.1275	27.7678	42.0301	24.8957	49.2888	52.7966	44.5511	34.6565	55.761
ENSMUSG00000039826.6	ENSMUSG00000039826.6	Trub2	1313.44	1345.66	1317.87	1432.42	1520.18	1559.77	1686.4	1663.83	1365.16	1676.93	1601.76	1417.58	1640.79	1330.94	1395.4	1530.2	1718.54	1512.82	1470.18	1641.37	1608.42
ENSMUSG00000025086.6	ENSMUSG00000025086.6	Trub1	679.543	699.744	665.035	687.753	762.829	769.014	802.992	755.021	772.708	791.883	777.942	757.352	692.9	657.809	699.381	705.972	690.043	801.086	694.54	729.711	788.345
ENSMUSG00000045482.9	ENSMUSG00000045482.9	Trrap	7767.8	6668.91	6513.07	6615.71	7127.65	6247.22	4772.5	3286.89	4198.82	4254.78	3854.02	4450.73	4224.84	5834.1	5471.48	4747.97	4067.97	5190.31	4154.67	5384.27	4978.11
ENSMUSG00000029868.7	ENSMUSG00000029868.7	Trpv6	96.4624	83.5238	73.2149	69.2496	54.8141	53.4415	26.8052	61.1428	30.0431	25.408	13.2546	42.0232	31.4115	41.1729	26.8993	40.011	35.0498	37.5668	57.1167	30.8058	35.5717
ENSMUSG00000014158.5	ENSMUSG00000014158.5	Trpv4	25.8381	30.6254	31.5231	43.6367	40.197	30.7968	8.15812	9.26407	10.8155	2.11733	11.2154	12.14	12.0103	20.1077	22.6963	14.2261	10.9531	17.2604	21.7044	11.5522	9.61397
ENSMUSG00000043029.2	ENSMUSG00000043029.2	Trpv3	80.9595	80.7397	68.1305	67.3523	68.5176	83.3325	38.4597	56.5108	43.262	30.7013	39.7637	45.7586	83.148	57.4506	36.9865	48.9023	54.7653	52.7966	69.6824	34.6565	43.2628
ENSMUSG00000018507.10	ENSMUSG00000018507.10	Trpv2	872.468	826.886	870.443	620.4	584.683	574.27	1707.38	1973.25	2189.54	1706.57	1420.28	2476.57	1970.61	2464.63	2314.18	2012.11	1947.46	1948.4	1810.6	1715.5	1548.81
ENSMUSG00000005952.9	ENSMUSG00000005952.9	Trpv1	10.3353	13.9206	8.13499	11.3835	13.7035	11.7752	16.3162	8.33766	10.8155	8.46934	5.09791	1.8677	9.23867	5.74506	10.0872	4.44567	7.66715	12.1838	5.71167	9.6268	10.5754
ENSMUSG00000047656.8	ENSMUSG00000047656.8	Trpt1	386.711	340.592	365.057	365.22	368.168	348.728	758.705	659.602	699.403	788.707	548.536	555.641	471.172	537.163	617.002	685.522	676.9	598.023	440.941	717.197	572.031
ENSMUSG00000038679.8	ENSMUSG00000038679.8	Trps1	2909.37	2876.93	2758.78	3372.36	3419.48	3722.79	2619.92	2673.61	2595.72	3181.29	3604.23	3119.99	2394.66	2208.97	2183.04	2591.82	2480.87	2511.9	2915.24	2748.45	2896.69
ENSMUSG00000036251.9	ENSMUSG00000036251.9	Trpm8	31.0058	37.1217	34.5737	24.6642	42.0241	17.21	15.1508	26.8658	22.8327	15.88	19.3721	20.5447	26.7921	26.8103	15.9714	19.5609	14.239	14.2145	26.2737	26.955	19.2279
ENSMUSG00000027365.8	ENSMUSG00000027365.8	Trpm7	2309.93	2515.92	2086.62	2607.77	2755.32	2983.67	1968.44	2647.67	2375.81	2227.44	2204.34	2823.03	2520.31	2545.06	2441.95	2309.97	2473.2	2370.77	3373.31	2305.62	2644.8
ENSMUSG00000024727.8	ENSMUSG00000024727.8	Trpm6	39.6185	41.7619	35.5906	68.301	38.3698	31.7026	38.4597	48.1731	19.2276	45.5227	32.6267	33.6186	22.1728	19.1502	31.9429	24.0066	33.9545	28.4289	50.2627	27.9177	20.1893
ENSMUSG00000009246.7	ENSMUSG00000009246.7	Trpm5	53.3988	45.4741	59.9955	75.89	55.7276	50.7241	19.8126	43.5411	19.2276	11.6453	11.2154	23.3462	21.2489	21.0652	13.4496	21.3392	16.4296	9.13787	9.13868	14.4402	11.5368
ENSMUSG00000038260.8	ENSMUSG00000038260.8	Trpm4	340.202	343.376	346.754	305.457	303.304	278.077	560.579	579.004	763.094	601.323	389.481	544.434	361.232	610.891	543.87	622.393	539.986	625.436	400.96	592.048	484.544
ENSMUSG00000052387.8	ENSMUSG00000052387.8	Trpm3	4967.81	4437.9	4485.43	5997.2	5823.99	5879.47	3469.53	4767.29	4769.64	2972.74	3698.03	3525.28	6182.52	6023.69	6070.83	5786.48	5464.49	5830.97	6127.48	4613.16	5128.09
ENSMUSG00000009292.9	ENSMUSG00000009292.9	Trpm2	1606.27	1483.94	1427.69	1843.18	2018.98	1894.91	2743.46	3058.99	3104.05	3044.73	2281.83	3518.75	2108.26	2614	2562.16	2600.72	2524.68	2755.57	2387.48	2470.24	2702.49
ENSMUSG00000030523.10	ENSMUSG00000030523.10	Trpm1	8.61271	14.8487	8.13499	10.4349	9.13568	10.8695	4.66178	4.63203	3.60517	1.05867	7.13708	7.4708	2.7716	2.87253	1.68121	2.6674	5.47653	4.06127	2.28467	2.88804	5.76838
ENSMUSG00000021541.7	ENSMUSG00000021541.7	Trpc7	384.127	337.807	340.653	251.385	247.577	250.903	36.1288	51.8788	50.4723	25.408	34.6658	28.9493	130.265	157.989	147.105	110.253	84.3386	144.175	93.6715	77.9771	52.8768
ENSMUSG00000031997.7	ENSMUSG00000031997.7	Trpc6	30.1445	34.3376	32.5399	50.2771	40.197	30.7968	13.9853	8.33766	12.0172	6.352	7.13708	14.9416	18.4773	13.4051	15.1308	10.6696	5.47653	8.12255	18.2774	3.85072	7.69117
ENSMUSG00000072934.3	ENSMUSG00000072934.3	Trpc5os	7.75144	16.7048	11.1856	12.3321	8.22211	5.43473	1.16545	4.63203	0	4.23467	1.01958	2.80155	3.69547	1.91502	0	0	0	1.01532	5.71167	0	6.72978
ENSMUSG00000041710.4	ENSMUSG00000041710.4	Trpc5	1358.22	1189.75	1139.91	1255.98	1162.97	1188.39	807.653	1070	1039.49	701.896	594.417	949.725	993.157	1125.07	933.069	1018.06	895.961	975.721	1106.92	973.27	882.562
ENSMUSG00000038324.7	ENSMUSG00000038324.7	Trpc4ap	4451.05	4345.09	4411.2	4732.69	5281.33	4782.56	11476.1	8577.6	10515.1	11289.6	10152	10978.3	7212.63	8225	9095.32	9865.83	9072.43	10213.1	8734.29	10821.5	11167.6
ENSMUSG00000027748.6	ENSMUSG00000027748.6	Trpc4	207.566	181.896	167.784	151.78	148.912	156.701	194.629	214.926	187.469	131.275	90.7429	192.373	314.115	321.723	285.805	225.84	242.063	256.876	273.018	199.275	137.48
ENSMUSG00000027716.6	ENSMUSG00000027716.6	Trpc3	1387.51	1250.07	1196.86	893.604	905.345	969.193	250.571	320.537	269.186	259.373	201.877	197.042	665.184	590.783	490.912	536.148	504.936	475.169	567.74	286.879	273.998
ENSMUSG00000032839.6	ENSMUSG00000032839.6	Trpc1	593.416	634.781	522.673	587.199	623.053	576.987	557.083	693.879	746.27	630.966	506.733	876.885	668.879	620.466	584.219	569.935	567.369	599.038	743.66	509.258	496.081
ENSMUSG00000032769.4	ENSMUSG00000032769.4	Trpa1	35.3121	25.0571	32.5399	26.5615	21.0121	22.6447	18.6471	37.9827	45.6655	19.056	10.1958	28.0155	211.565	180.012	174.005	112.92	132.532	90.3633	87.9598	38.5072	37.4945
ENSMUSG00000087071.1	ENSMUSG00000087071.1	Trp73os	0.861271	0	4.06749	1.89725	0	0.905788	0	0	0	0	0	1.8677	0.923867	0.957509	0.840603	0	0	1.01532	0	0.96268	0
ENSMUSG00000029026.9	ENSMUSG00000029026.9	Trp73	32.7283	32.4815	24.405	24.6642	25.5799	22.6447	3.49634	0.926407	3.60517	0	8.15666	5.6031	8.3148	3.83004	8.40603	11.5587	7.66715	8.12255	6.85401	2.88804	3.84559
ENSMUSG00000022510.8	ENSMUSG00000022510.8	Trp63	17.2254	16.7048	14.2362	45.534	52.9869	61.5936	2.33089	16.6753	10.8155	24.3493	51.9987	14.9416	6.46707	1.91502	8.40603	12.4479	16.4296	4.06127	7.99634	12.5148	11.5368
ENSMUSG00000017720.2	ENSMUSG00000017720.2	Trp53tg5	3.44508	10.2085	4.06749	11.3835	10.0492	4.52894	0	0.926407	0	3.176	0	0	0	0.957509	1.68121	0	0	3.04596	2.28467	0.96268	0
ENSMUSG00000042854.8	ENSMUSG00000042854.8	Trp53rkb	393.601	378.641	396.581	351.94	353.551	281.7	405.575	415.957	373.736	428.76	345.639	319.377	333.516	374.386	402.649	337.871	430.456	407.143	330.135	430.318	386.481
ENSMUSG00000039725.6	ENSMUSG00000039725.6	Trp53rka	618.393	613.436	711.811	616.606	595.646	517.205	698.102	767.065	677.772	763.299	720.845	604.201	605.133	718.132	641.38	643.733	695.52	618.329	572.31	706.607	672.016
ENSMUSG00000038375.9	ENSMUSG00000038375.9	Trp53inp2	3754.28	3578.53	3854.97	4501.22	4570.58	4825.13	7074.25	5815.98	5745.44	6642.08	7854.87	5912.2	4675.69	3908.55	4220.67	4241.17	4258.55	3935.37	4820.65	5143.6	5313.64
ENSMUSG00000028211.5	ENSMUSG00000028211.5	Trp53inp1	875.913	1028.27	944.675	1038.74	1023.2	1391.29	279.707	242.719	265.581	273.136	527.124	314.707	290.094	264.273	237.891	208.946	263.969	202.048	327.85	257.036	261.5
ENSMUSG00000044328.7	ENSMUSG00000044328.7	Trp53i13	96.4624	77.9556	85.4174	106.246	85.8753	73.3688	74.5885	80.5974	109.357	70.9307	64.2337	64.4356	60.9752	131.179	95.8287	94.2482	102.959	122.854	29.7007	95.3053	54.7996
ENSMUSG00000068735.7	ENSMUSG00000068735.7	Trp53i11	1360.81	1365.15	1469.38	1309.1	1252.5	1205.6	891.565	979.212	898.888	865.99	771.824	831.126	1263.85	1600	1402.97	1369.27	1373.51	1456.98	876.171	1089.75	857.566
ENSMUSG00000085912.1	ENSMUSG00000085912.1	Trp53cor1	24.1156	25.0571	21.3543	39.8422	39.2834	39.8547	10.489	6.48485	6.00861	1.05867	29.5679	7.4708	10.1625	3.83004	1.68121	7.11307	5.47653	9.13787	3.427	9.6268	2.88419
ENSMUSG00000026510.9	ENSMUSG00000026510.9	Trp53bp2	1106.73	1140.56	1290.41	1449.5	1606.97	1531.69	658.476	560.476	623.694	583.326	1466.16	621.01	788.982	722.919	727.121	643.733	539.986	623.406	603.153	601.675	640.29
ENSMUSG00000043909.9	ENSMUSG00000043909.9	Trp53bp1	12186.1	11447.4	11771.3	9380	8929.21	8165.68	10926	8365.45	8885.54	9498.36	9890.97	9533.67	11007.9	11479.6	12232.4	10801.2	10372.6	11315.7	11858.6	10475.9	13004.8
ENSMUSG00000059552.6	ENSMUSG00000059552.6	Trp53	509.011	500.215	601.989	583.404	583.77	562.494	589.715	476.173	633.308	652.139	571.986	621.01	453.618	538.12	491.753	590.385	466.601	578.732	452.365	589.16	575.877
ENSMUSG00000018199.8	ENSMUSG00000018199.8	Trove2	2436.54	2503.86	2416.09	2820.26	2801	3489.1	2164.23	2123.32	2121.04	2087.69	2826.28	2528.87	2000.17	1923.64	1849.33	1936.53	1949.65	2159.58	2376.06	2103.46	2482.33
ENSMUSG00000032783.7	ENSMUSG00000032783.7	Troap	50.815	52.8984	71.1811	61.6606	50.2462	49.8183	10.489	14.8225	9.61378	7.41067	12.235	9.3385	11.0864	7.66007	5.88422	17.7827	6.57184	14.2145	14.8504	13.4775	8.65257
ENSMUSG00000025272.9	ENSMUSG00000025272.9	Tro	15740.6	15375.8	15076.2	14853.6	14706.6	14836.8	24552.4	22110.5	23321.8	24256.2	20770.9	24939.4	22180.2	23797	25947.7	25989.4	25257.8	27955.8	28062.6	25216.4	29943.7
ENSMUSG00000013736.10	ENSMUSG00000013736.10	Trnt1	1591.63	1737.3	1709.36	2068.95	1948.64	2210.12	1904.34	2163.16	2135.46	1904.54	1881.13	2098.36	2928.66	2682.94	2932.86	2486.91	2852.18	2581.95	2860.41	2264.22	2715.95
ENSMUSG00000056596.8	ENSMUSG00000056596.8	Trnp1	1724.26	1537.77	1766.31	2298.52	2213.57	2139.47	10938.9	10802.8	9593.35	12750.6	9523.92	10542.2	5739.06	5898.26	6252.4	6681.84	8172.08	7172.21	7499.43	9156.05	9824.51
ENSMUSG00000028898.9	ENSMUSG00000028898.9	Trnau1ap	625.283	637.565	653.849	485.696	479.623	530.792	307.677	352.035	258.37	309.131	377.246	294.163	448.999	354.278	432.07	349.429	384.453	360.438	316.427	327.311	328.798
ENSMUSG00000022386.6	ENSMUSG00000022386.6	Trmu	557.242	602.3	601.989	588.147	549.054	594.197	569.903	550.286	587.642	769.651	528.144	582.722	429.598	512.267	506.043	599.276	588.18	606.145	438.657	566.056	659.518
ENSMUSG00000085492.1	ENSMUSG00000085492.1	Trmt61b	218.763	193.961	220.661	184.033	210.121	209.237	226.096	198.251	205.495	191.619	197.799	191.439	172.763	201.077	182.411	183.162	190.583	120.823	142.792	184.835	173.051
ENSMUSG00000060950.5	ENSMUSG00000060950.5	Trmt61a	324.699	283.981	316.248	333.916	347.156	318.837	406.74	366.857	397.77	335.597	269.17	369.805	291.018	366.726	348.85	394.775	295.733	382.775	281.014	434.169	314.377
ENSMUSG00000037376.8	ENSMUSG00000037376.8	Trmt6	572.745	665.406	670.119	753.208	774.705	771.731	999.952	1072.78	999.833	996.206	977.78	886.223	928.486	905.804	910.373	932.701	1028.49	1000.09	998.401	1026.22	1099.84
ENSMUSG00000034442.9	ENSMUSG00000034442.9	Trmt5	387.572	415.763	467.762	400.32	428.463	378.619	546.594	480.805	517.942	544.155	588.299	626.613	468.4	446.199	539.667	456.125	472.077	469.077	612.291	483.265	558.571
ENSMUSG00000029097.7	ENSMUSG00000029097.7	Trmt44	313.503	309.038	295.91	306.406	306.045	289.852	159.666	126.918	180.258	169.387	142.742	158.754	167.22	176.182	160.555	155.598	151.152	218.293	147.361	179.058	171.129
ENSMUSG00000067369.6	ENSMUSG00000067369.6	Trmt2b	718.3	762.851	687.406	976.135	1113.64	1050.71	1454.48	1663.83	1458.89	1658.93	1682.31	1823.81	1257.38	1216.04	1379.43	1182.55	1259.6	1236.66	1702.08	1351.6	1466.13
ENSMUSG00000022721.11	ENSMUSG00000022721.11	Trmt2a	1323.77	1332.67	1376.85	1311.95	1309.14	1316.11	1250.52	981.991	1257	1349.8	1089.93	1030.97	893.379	1007.3	1056.64	1151.43	1117.21	1339.21	846.47	1286.14	1268.08
ENSMUSG00000053286.5	ENSMUSG00000053286.5	Trmt1l	923.283	916.906	890.781	872.734	893.469	855.064	1179.43	1056.1	1201.72	1210.06	1106.25	1244.82	926.638	1101.14	1211.31	957.597	985.776	1198.08	1200.59	1027.18	1356.53
ENSMUSG00000033439.4	ENSMUSG00000033439.4	Trmt13	180.867	174.472	157.615	161.266	226.565	199.273	68.7613	63.9221	78.112	66.696	79.5275	65.3695	74.8332	73.7282	79.8572	58.6828	77.7668	69.0417	74.2518	66.4249	45.1856
ENSMUSG00000037085.7	ENSMUSG00000037085.7	Trmt12	360.011	371.217	425.053	418.343	422.068	425.72	854.271	733.714	784.725	932.686	757.55	828.325	578.34	521.843	578.335	617.948	631.992	599.038	661.412	699.868	725.854
ENSMUSG00000070572.5	ENSMUSG00000070572.5	Trmt112-ps2	12.0578	11.1365	8.13499	4.74312	11.8764	18.1158	26.8052	25.9394	8.41206	29.6427	18.3525	18.677	13.858	22.0227	21.8557	21.3392	18.6202	18.2757	9.13868	25.9924	34.6103
ENSMUSG00000038812.10	ENSMUSG00000038812.10	Trmt112	721.745	609.724	697.575	637.476	628.534	640.392	1281.99	1177.46	1192.11	1378.38	1169.46	1062.72	885.988	925.911	949.881	943.371	1036.16	962.522	803.061	1202.39	1079.65
ENSMUSG00000019792.6	ENSMUSG00000019792.6	Trmt11	235.127	230.155	189.138	246.642	266.762	252.715	217.938	171.385	230.731	192.677	189.642	267.081	241.129	176.182	237.891	181.383	278.208	217.278	254.741	234.894	270.152
ENSMUSG00000044763.8	ENSMUSG00000044763.8	Trmt10c	503.844	495.575	470.812	503.72	489.672	576.081	819.308	808.753	830.39	879.752	723.904	900.231	831.48	817.713	867.502	837.564	920.058	805.148	981.266	874.113	933.516
ENSMUSG00000035601.3	ENSMUSG00000035601.3	Trmt10b	459.919	510.423	466.745	479.055	437.599	470.104	480.163	555.844	461.461	513.454	576.064	444.512	606.98	522.8	593.465	461.46	511.508	432.526	496.916	437.057	444.165
ENSMUSG00000004127.6	ENSMUSG00000004127.6	Trmt10a	294.555	342.448	339.636	330.121	366.341	365.938	1011.61	878.234	883.266	1105.25	966.565	1153.3	680.89	700.897	730.484	771.768	869.674	759.458	821.339	863.524	802.766
ENSMUSG00000001909.7	ENSMUSG00000001909.7	Trmt1	1420.24	1366.08	1452.09	1222.78	1421.51	1354.15	1541.88	1188.58	1385.59	1368.86	1069.54	1188.79	1170.54	1429.56	1335.72	1593.33	1380.09	1548.36	996.116	1587.46	1203.67
ENSMUSG00000028331.6	ENSMUSG00000028331.6	Trmo	152.445	147.559	175.919	145.14	127.899	137.68	165.493	159.342	156.224	168.328	147.84	138.21	145.047	205.864	224.441	183.162	169.773	174.635	188.485	169.432	186.511
ENSMUSG00000028653.10	ENSMUSG00000028653.10	Trit1	542.601	551.257	480.981	547.356	560.017	558.871	221.435	224.19	181.46	185.267	235.524	190.505	274.388	198.204	262.268	222.283	209.204	257.891	244.46	249.334	208.623
ENSMUSG00000041203.8	ENSMUSG00000041203.8	Trir	1177.36	1256.57	1292.45	1133.61	1185.81	1113.21	1790.12	1731.45	1842.24	1860.08	1725.13	1459.61	1585.36	1495.63	1628.25	1570.21	1642.96	1827.57	1423.35	1827.17	1590.15
ENSMUSG00000055963.5	ENSMUSG00000055963.5	Triqk	451.306	535.48	534.875	439.213	462.265	546.19	421.891	577.151	538.372	423.467	391.52	460.388	537.69	487.372	463.172	452.569	523.557	413.235	591.729	458.236	545.112
ENSMUSG00000023348.9	ENSMUSG00000023348.9	Trip6	111.104	147.559	123.042	117.629	110.542	105.977	9.32356	13.8961	10.8155	8.46934	42.8225	14.0077	39.7263	19.1502	19.3339	17.7827	26.2874	12.1838	10.281	18.2909	5.76838
ENSMUSG00000032386.8	ENSMUSG00000032386.8	Trip4	1269.51	1344.73	1261.94	1305.31	1344.77	1394.91	1721.36	1529.5	1539.41	1590.12	1928.03	1644.51	1617.69	1220.82	1376.07	1419.95	1527.95	1286.41	1607.27	1429.58	1680.52
ENSMUSG00000021569.8	ENSMUSG00000021569.8	Trip13	98.1849	107.653	86.4342	74.9413	65.7769	79.7093	31.467	42.6147	40.8586	37.0533	35.6854	29.8832	134.885	102.453	89.1039	71.1307	113.912	62.9497	75.3941	64.4996	62.4908
ENSMUSG00000026219.8	ENSMUSG00000026219.8	Trip12	7915.94	7931.05	7736.37	9733.84	9917.69	10143	9942.41	8488.66	8806.22	9768.32	11336.7	9672.82	7928.62	8429.91	8972.59	8407.65	8144.7	8122.55	9746.4	9054.01	11505
ENSMUSG00000021188.6	ENSMUSG00000021188.6	Trip11	2343.52	2210.6	2212.72	2767.14	2935.29	2908.49	11068.2	9283.52	6138.4	18666.4	12787.6	4489.95	4520.48	4956.07	5133.56	3173.32	7260.79	4367.9	5695.68	7630.2	16955.2
ENSMUSG00000019487.9	ENSMUSG00000019487.9	Trip10	133.497	126.214	98.6367	139.448	121.504	114.129	474.336	323.316	386.955	542.038	442.499	481.866	116.407	114.901	110.119	168.046	156.629	175.65	143.934	261.849	249.002
ENSMUSG00000033088.11	ENSMUSG00000033088.11	Triobp	1089.51	812.037	1050.43	768.386	817.643	673	1086.19	755.948	807.558	947.507	840.136	572.45	670.727	979.532	839.762	1009.17	716.331	874.189	439.799	1001.19	722.97
ENSMUSG00000022263.8	ENSMUSG00000022263.8	Trio	11954.4	10439.5	11264.9	9934.94	10343.4	9477.26	12656.7	10335	10773.4	10832.3	10058.2	10841.1	9370.78	12243.7	11403.6	12326.9	10132.7	12188.9	9792.09	11985.4	12212.6
ENSMUSG00000021071.8	ENSMUSG00000021071.8	Trim9	8905.54	8152.85	8708.5	8485.45	8885.36	8444.66	8077.7	7452.94	7514.37	6998.85	7139.12	5811.35	6651.84	6309.99	6932.45	8148.91	7521.47	8510.4	7645.65	8538.01	8443.95
ENSMUSG00000070332.4	ENSMUSG00000070332.4	Trim80	6.0289	0.928042	6.10124	3.7945	9.13568	8.15209	6.99267	6.48485	7.21034	10.5867	10.1958	6.53695	8.3148	8.61758	2.52181	6.22393	4.38123	19.2911	12.5657	11.5522	12.4982
ENSMUSG00000025034.8	ENSMUSG00000025034.8	Trim8	2334.91	1973.02	2388.64	2004.44	2156.02	1932.05	2707.33	1985.29	2689.46	2438.11	2104.42	1555.79	1541.01	2224.29	2015.77	2648.73	2124.9	2591.09	1258.85	2700.32	1949.71
ENSMUSG00000071089.2	ENSMUSG00000071089.2	Trim75	0	0.928042	5.08437	3.7945	2.7407	4.52894	3.49634	0.926407	2.40345	9.528	4.07833	4.66925	2.7716	0.957509	0	0.889134	0	2.03064	4.56934	1.92536	2.88419
ENSMUSG00000042828.6	ENSMUSG00000042828.6	Trim72	4.30636	1.85608	2.03375	3.7945	10.9628	13.5868	11.6545	7.41125	9.61378	5.29334	5.09791	5.6031	4.61933	18.1927	15.9714	8.0022	8.76245	9.13787	12.5657	10.5895	10.5754
ENSMUSG00000079259.1	ENSMUSG00000079259.1	Trim71	17.2254	22.273	15.2531	18.0239	12.7899	23.5505	4.66178	1.85281	7.21034	1.05867	3.05875	7.4708	2.7716	19.1502	21.8557	8.89134	7.66715	6.09191	5.71167	11.5522	3.84559
ENSMUSG00000040350.8	ENSMUSG00000040350.8	Trim7	148.139	162.407	150.497	109.092	101.406	93.2962	31.467	24.0866	42.0603	37.0533	54.0379	43.8909	56.3559	45.9604	36.9865	31.1197	35.0498	26.3983	28.5584	33.6938	28.8419
ENSMUSG00000033368.8	ENSMUSG00000033368.8	Trim69	0	0.928042	0	1.89725	0	0	0	0	0	0	0	0.93385	0	0	0	0	2.19061	1.01532	3.427	1.92536	0
ENSMUSG00000073968.3	ENSMUSG00000073968.3	Trim68	170.532	202.313	198.29	217.235	264.021	239.128	160.831	164.9	168.241	183.149	192.701	201.712	193.088	155.116	171.483	168.935	156.629	153.313	171.35	169.432	224.967
ENSMUSG00000036913.8	ENSMUSG00000036913.8	Trim67	4334.78	3435.61	3954.62	1454.24	1509.21	1400.35	6185.02	4692.25	4845.35	4945.03	3962.1	3398.28	5114.53	5199.27	4540.09	5012.05	4149.02	5424.85	3801.69	5472.84	5286.72
ENSMUSG00000031026.8	ENSMUSG00000031026.8	Trim66	685.572	715.521	711.811	1199.06	1303.66	1299.81	1351.92	1099.64	1133.22	1388.97	1477.38	1205.6	744.636	793.775	868.343	1003.83	1047.11	1223.46	1338.82	1254.37	1363.26
ENSMUSG00000054517.3	ENSMUSG00000054517.3	Trim65	284.219	323.887	298.961	284.587	330.711	278.983	137.523	138.961	120.172	149.272	143.761	131.673	177.382	147.456	168.961	159.155	144.58	148.237	146.219	166.544	172.09
ENSMUSG00000028834.7	ENSMUSG00000028834.7	Trim63	2.58381	4.64021	3.05062	2.84587	5.48141	0.905788	3.49634	11.1169	4.80689	6.352	16.3133	3.7354	11.0864	8.61758	24.3775	18.6718	15.3343	14.2145	7.99634	10.5895	7.69117
ENSMUSG00000041000.8	ENSMUSG00000041000.8	Trim62	1525.31	1395.78	1554.8	1154.48	1215.04	1033.5	1547.71	1184.87	1353.14	1102.07	1161.3	799.375	1520.68	1804.9	1735.84	1597.77	1432.66	1601.16	1125.2	1616.34	1342.11
ENSMUSG00000053490.7	ENSMUSG00000053490.7	Trim60	6.0289	4.64021	0	3.7945	3.65427	1.81158	0	0	0	0	0	0.93385	0	0	0	0	1.09531	3.04596	0	0	0.961397
ENSMUSG00000072244.3	ENSMUSG00000072244.3	Trim6	11.1965	12.0646	8.13499	18.0239	7.30854	18.1158	12.8199	13.8961	14.4207	1.05867	4.07833	15.8754	6.46707	13.4051	11.7684	14.2261	8.76245	12.1838	10.281	8.66412	15.3823
ENSMUSG00000034317.8	ENSMUSG00000034317.8	Trim59	226.514	228.298	196.257	463.877	495.154	542.567	148.012	137.108	80.5154	107.984	525.085	136.342	158.905	102.453	116.844	88.0242	74.4809	80.2102	143.934	123.223	127.866
ENSMUSG00000037124.6	ENSMUSG00000037124.6	Trim58	11.1965	16.7048	19.3206	17.0752	18.2714	15.3984	365.95	197.325	201.889	510.278	402.735	424.902	43.4217	39.2579	69.77	80.9112	69.0043	105.593	73.1094	108.783	180.743
ENSMUSG00000043279.8	ENSMUSG00000043279.8	Trim56	293.693	278.413	305.062	353.837	343.501	358.692	152.673	124.138	100.945	149.272	293.64	163.424	141.352	84.2608	83.2197	120.033	113.912	96.4553	99.3831	131.887	128.827
ENSMUSG00000060913.5	ENSMUSG00000060913.5	Trim55	0	0	0	1.89725	0.913568	0.905788	1.16545	0.926407	0	0	0	1.8677	2.7716	6.70256	0	7.11307	1.09531	2.03064	1.14233	0.96268	3.84559
ENSMUSG00000062077.7	ENSMUSG00000062077.7	Trim54	0	0.928042	1.01687	0	0	0.905788	6.99267	3.70563	3.60517	0	0	0	1.84773	2.87253	3.36241	4.44567	6.57184	1.01532	0	1.92536	1.92279
ENSMUSG00000053388.4	ENSMUSG00000053388.4	Trim50	4.30636	4.64021	4.06749	2.84587	1.82714	8.15209	0	0	0	0	0	0	0	0	0	0	1.09531	1.01532	0	0	0
ENSMUSG00000060441.7	ENSMUSG00000060441.7	Trim5	17.2254	12.9926	7.11811	11.3835	13.7035	14.4926	2.33089	0	4.80689	2.11733	6.1175	0	7.39093	1.91502	3.36241	0	4.38123	1.01532	3.427	0	0
ENSMUSG00000020773.5	ENSMUSG00000020773.5	Trim47	130.052	108.581	142.362	77.7872	65.7769	76.992	8.15812	16.6753	10.8155	16.9387	10.1958	12.14	13.858	11.4901	5.88422	16.0044	3.28592	11.1685	10.281	11.5522	6.72978
ENSMUSG00000042766.10	ENSMUSG00000042766.10	Trim46	2753.48	2388.78	2785.22	1734.09	1787.85	1672.08	3682.81	2317.87	3089.63	3038.37	2286.92	2328.09	2029.73	3185.63	2822.74	3185.77	2465.54	3560.72	1699.79	3264.45	2591.93
ENSMUSG00000033233.10	ENSMUSG00000033233.10	Trim45	502.982	486.294	469.795	467.672	421.155	394.018	792.503	817.091	597.256	763.299	726.963	582.722	660.565	767.922	806.979	689.078	702.092	671.126	711.675	707.57	762.387
ENSMUSG00000027189.10	ENSMUSG00000027189.10	Trim44	13459.9	13179.1	13565.1	12316	12374.3	12807.8	17290.5	18102.9	14575.7	15903.3	15988.1	14243.1	19016.9	15949.2	16295.1	14996.1	18417.6	16089.8	20855.6	16446.4	19087.6
ENSMUSG00000067399.3	ENSMUSG00000067399.3	Trim43c	33.5896	23.2011	14.2362	35.0991	41.1105	38.9489	15.1508	18.5281	8.41206	10.5867	29.5679	25.2139	13.858	11.4901	8.40603	8.0022	5.47653	14.2145	20.562	15.4029	13.4596
ENSMUSG00000079162.2	ENSMUSG00000079162.2	Trim43b	1.72254	0.928042	0	2.84587	6.39497	7.2463	8.15812	4.63203	6.00861	4.23467	3.05875	3.7354	2.7716	1.91502	0	3.55653	2.19061	1.01532	5.71167	0.96268	3.84559
ENSMUSG00000090693.1	ENSMUSG00000090693.1	Trim43a	20.6705	15.7767	15.2531	26.5615	37.4563	34.4199	8.15812	16.6753	16.8241	14.8213	11.2154	27.0816	2.7716	11.4901	6.72482	9.78047	8.76245	16.2451	10.281	9.6268	2.88419
ENSMUSG00000040365.8	ENSMUSG00000040365.8	Trim41	1208.36	1225.94	1396.17	1198.11	1186.72	1203.79	1828.58	1550.8	1663.18	1928.89	1513.06	1582.88	1355.31	1640.21	1577.81	1786.27	1719.63	1632.63	1381.08	1914.77	1620.91
ENSMUSG00000073399.3	ENSMUSG00000073399.3	Trim40	0.861271	0	1.01687	1.89725	1.82714	3.62315	0	0.926407	0	1.05867	0	0	0.923867	0	0.840603	0	1.09531	2.03064	0	0	0
ENSMUSG00000045409.9	ENSMUSG00000045409.9	Trim39	1558.9	1639.85	1534.46	1427.68	1547.58	1567.01	635.168	623.472	527.556	603.44	616.848	666.769	669.803	579.293	650.626	523.7	594.752	691.432	739.091	541.026	659.518
ENSMUSG00000064140.2	ENSMUSG00000064140.2	Trim38	0.861271	0	0	1.89725	0.913568	1.81158	1.16545	6.48485	2.40345	7.41067	9.17625	10.2723	0	0.957509	0	0	1.09531	4.06127	4.56934	3.85072	3.84559
ENSMUSG00000018548.8	ENSMUSG00000018548.8	Trim37	12598.7	12515.6	12441.4	13428.7	13620.4	13630.3	33380.7	33819.4	28955.5	34904.3	34399.7	32461.6	27134.9	23686.9	26331.9	25927.1	29744.2	27851.2	34964.6	28987.3	35669.7
ENSMUSG00000033949.5	ENSMUSG00000033949.5	Trim36	1140.32	911.338	1016.87	1079.53	1151.1	1252.7	5710.68	5626.07	5114.53	4277.01	3876.45	3992.21	5861.01	5627.28	6105.3	5470.84	5307.86	5280.67	6382.22	5750.09	6109.68
ENSMUSG00000022043.11	ENSMUSG00000022043.11	Trim35	7982.26	7495.8	7807.55	7035.95	6785.07	6676.56	11049.6	9041.73	9808.46	9718.56	8543.08	8245.89	9403.11	10295.1	10269.6	10941.7	10065.9	11262.9	9364.86	10813.8	10633
ENSMUSG00000090215.1	ENSMUSG00000090215.1	Trim34b	2.58381	5.56825	9.15186	4.74312	9.13568	4.52894	2.33089	1.85281	1.20172	2.11733	5.09791	3.7354	1.84773	0.957509	2.52181	0.889134	0	0	0	0.96268	0.961397
ENSMUSG00000056144.7	ENSMUSG00000056144.7	Trim34a	52.5375	64.0349	67.1136	85.3762	63.9497	69.7457	2.33089	5.55844	6.00861	6.352	24.47	7.4708	24.0205	3.83004	5.04362	8.89134	8.76245	5.07659	6.85401	6.73876	7.69117
ENSMUSG00000033014.6	ENSMUSG00000033014.6	Trim33	4175.44	4132.57	4231.21	3605.72	3535.51	3945.61	3103.58	3213.7	2840.87	2918.75	3264.7	2836.1	4040.07	3490.12	3645.69	3478.29	3794.14	3812.52	4545.35	3282.74	3919.61
ENSMUSG00000051675.7	ENSMUSG00000051675.7	Trim32	5906.6	5789.13	6071.75	5436.57	5364.47	5207.38	11170.8	9831.03	10163	10664	9098.76	10392.8	9087.15	9130.81	10290.7	10402	10293.7	11742.2	10736.8	11105.5	11492.5
ENSMUSG00000073929.6	ENSMUSG00000073929.6	Trim30e-ps1	5.16763	12.0646	13.2194	15.178	9.13568	9.05788	6.99267	5.55844	4.80689	5.29334	5.09791	7.4708	3.69547	3.83004	2.52181	6.22393	12.0484	5.07659	18.2774	6.73876	9.61397
ENSMUSG00000057596.7	ENSMUSG00000057596.7	Trim30d	55.1214	61.2508	76.2655	81.5817	63.9497	76.992	4.66178	20.3809	8.41206	6.352	35.6854	10.2723	21.2489	10.5326	9.24663	10.6696	9.85776	16.2451	11.4233	8.66412	14.4209
ENSMUSG00000078616.1	ENSMUSG00000078616.1	Trim30c	3.44508	0.928042	2.03375	2.84587	1.82714	0	0	0.926407	0	0	0	0	0.923867	0.957509	0	0	0	0	0	0	0
ENSMUSG00000052749.7	ENSMUSG00000052749.7	Trim30b	0	2.78413	1.01687	0	2.7407	0.905788	0	3.70563	0	0	0	0.93385	0	0	0	0	0	0	1.14233	0	0
ENSMUSG00000030921.9	ENSMUSG00000030921.9	Trim30a	37.8959	64.963	44.7424	72.0955	42.0241	48.0068	6.99267	1.85281	0	11.6453	12.235	11.2062	22.1728	12.4476	1.68121	13.337	0	3.04596	11.4233	6.73876	4.80698
ENSMUSG00000036989.8	ENSMUSG00000036989.8	Trim3	3751.7	3640.71	3940.38	3631.33	3923.77	3618.62	10131.2	7050.88	8712.49	9158.53	6706.82	7683.72	4611.94	6878.75	6648.33	8452.99	7048.3	8838.35	5641.99	9307.19	8486.25
ENSMUSG00000032013.5	ENSMUSG00000032013.5	Trim29	5.16763	5.56825	14.2362	15.178	13.7035	6.34052	29.1361	22.2338	26.4379	29.6427	31.6071	42.9571	5.5432	11.4901	3.36241	25.7849	10.9531	10.1532	15.9927	24.067	18.2665
ENSMUSG00000005566.7	ENSMUSG00000005566.7	Trim28	6629.2	6584.46	6909.65	6117.68	5709.8	5393.97	7358.62	5876.2	6744.07	6247.19	6147.06	5607.77	6784.88	7008.97	7678.06	7458.05	7250.93	7777.34	6485.03	7338.51	7335.46
ENSMUSG00000021326.5	ENSMUSG00000021326.5	Trim27	1185.11	1217.59	1215.16	1032.1	1072.53	914.846	1679.41	1640.67	1556.23	1421.79	1351.97	1336.34	2135.98	1888.21	2120	1728.48	1908.02	1963.63	2023.07	1705.87	1882.41
ENSMUSG00000024457.9	ENSMUSG00000024457.9	Trim26	1317.74	1373.5	1477.52	1311.95	1313.71	1267.2	1414.85	1215.45	1331.51	1404.85	1237.77	1196.26	1292.49	1464.03	1428.18	1356.82	1398.71	1413.32	1239.43	1374.71	1408.45
ENSMUSG00000000275.9	ENSMUSG00000000275.9	Trim25	158.474	154.983	148.463	172.65	178.146	151.267	101.394	140.814	90.1292	84.6934	129.487	84.0465	245.749	185.757	167.28	147.596	146.771	127.93	151.931	110.708	111.522
ENSMUSG00000029833.10	ENSMUSG00000029833.10	Trim24	2814.63	2850.02	2937.75	2494.88	2610.06	2566.1	1471.96	1435	1351.94	1482.13	1515.1	1455.87	2308.74	2211.85	2414.21	2129.47	2098.61	1938.24	2004.8	1690.47	1688.21
ENSMUSG00000021712.8	ENSMUSG00000021712.8	Trim23	1937.86	2210.6	1955.45	2012.03	2164.24	2598.71	2179.38	2194.66	2099.41	2333.3	2084.03	2744.58	2305.05	2128.54	2302.41	2131.25	2256.33	2489.56	3086.59	2181.43	2480.4
ENSMUSG00000030966.6	ENSMUSG00000030966.6	Trim21	70.6242	107.653	83.3836	83.4789	97.7517	88.7672	61.7686	59.29	63.6913	53.992	61.175	79.3772	63.7468	57.4506	77.3354	65.7959	44.9076	63.9651	71.9671	51.022	73.0661
ENSMUSG00000027993.10	ENSMUSG00000027993.10	Trim2	14704.5	13729.5	14367.4	13840.4	14249.8	14901.1	32696.6	27630.1	29632.1	32906.5	28434.1	30638.7	23074.5	28501.2	27030.4	26886.5	27676.2	32588.7	30536.9	30327.3	32047.2
ENSMUSG00000036964.8	ENSMUSG00000036964.8	Trim17	102.491	82.5958	105.755	179.29	185.454	197.462	152.673	128.771	175.451	158.8	129.487	123.268	132.113	97.6659	94.1475	88.9134	129.246	148.237	99.3831	174.245	124.982
ENSMUSG00000047821.8	ENSMUSG00000047821.8	Trim16	377.237	382.353	429.121	438.264	439.426	427.532	4506.78	3791.78	3984.91	4593.56	3741.87	4565.59	2007.56	2139.08	2543.66	2565.15	2871.89	3040.88	3413.3	3529.19	4309.94
ENSMUSG00000050747.8	ENSMUSG00000050747.8	Trim15	43.9248	47.3302	49.8268	37.945	44.7648	31.7026	33.7979	39.8355	19.2276	25.408	23.4504	39.2217	37.8785	39.2579	31.9429	23.1175	35.0498	37.5668	33.1277	21.179	38.4559
ENSMUSG00000039853.9	ENSMUSG00000039853.9	Trim14	38.7572	16.7048	34.5737	16.1266	26.4935	16.3042	18.6471	16.6753	15.6224	5.29334	7.13708	14.9416	16.6296	30.6403	35.3053	32.0088	20.8108	19.2911	10.281	13.4775	19.2279
ENSMUSG00000035235.6	ENSMUSG00000035235.6	Trim13	387.572	490.934	370.142	501.822	545.4	547.096	261.06	283.48	246.353	239.259	349.717	299.766	414.816	383.004	419.461	297.86	314.353	295.458	363.262	242.595	288.419
ENSMUSG00000057143.7	ENSMUSG00000057143.7	Trim12c	77.5144	93.7323	76.2655	80.6331	90.4432	96.0135	5.82723	13.8961	7.21034	10.5867	31.6071	18.677	26.7921	9.57509	21.0151	6.22393	14.239	12.1838	13.708	10.5895	6.72978
ENSMUSG00000066258.6	ENSMUSG00000066258.6	Trim12a	64.5953	64.0349	40.6749	78.7358	81.3075	87.8614	2.33089	7.41125	7.21034	2.11733	19.3721	2.80155	18.4773	0.957509	8.40603	5.3348	7.66715	5.07659	15.9927	3.85072	2.88419
ENSMUSG00000020455.10	ENSMUSG00000020455.10	Trim11	712.271	687.679	747.402	683.01	817.643	732.782	710.921	488.216	610.475	625.672	595.436	538.831	384.329	545.78	445.519	523.7	422.788	654.88	431.803	614.19	534.537
ENSMUSG00000073400.5	ENSMUSG00000073400.5	Trim10	6.89017	7.42434	5.08437	16.1266	14.6171	9.05788	13.9853	20.3809	14.4207	17.9973	3.05875	2.80155	12.0103	13.4051	12.609	31.1197	16.4296	10.1532	7.99634	12.5148	18.2665
ENSMUSG00000043496.5	ENSMUSG00000043496.5	Tril	2513.19	2000.86	2165.94	3505.17	3455.11	3461.92	441.704	419.662	441.032	385.355	685.16	342.723	769.581	841.651	563.204	878.464	488.507	633.559	493.489	538.138	407.632
ENSMUSG00000032715.8	ENSMUSG00000032715.8	Trib3	39.6185	38.0497	51.8605	22.767	25.5799	27.1736	40.7906	35.2035	32.4465	12.704	18.3525	9.3385	48.0411	67.9832	73.973	88.9134	43.8123	45.6893	30.843	48.134	22.1121
ENSMUSG00000020601.7	ENSMUSG00000020601.7	Trib2	9231.97	9185.76	9718.26	7290.18	6666.3	6979.1	5840.05	6071.67	6049.47	5681.87	5476.18	4806.52	8705.59	8615.67	8405.19	8301.84	8747.12	7631.13	7072.19	6994.83	7334.49
ENSMUSG00000032501.8	ENSMUSG00000032501.8	Trib1	362.595	354.512	336.585	354.786	351.724	374.09	279.707	233.454	218.714	262.549	280.385	281.089	176.459	165.649	170.642	229.396	144.58	204.079	141.65	246.446	180.743
ENSMUSG00000029535.4	ENSMUSG00000029535.4	Triap1	403.936	395.346	367.091	371.861	398.315	432.061	1016.27	1143.19	997.43	1219.58	1006.33	1093.54	821.317	721.004	775.036	729.979	933.201	670.11	673.978	860.636	971.972
ENSMUSG00000039079.1	ENSMUSG00000039079.1	Trhr2	32.7283	25.9852	35.5906	37.945	36.5427	35.3257	15.1508	8.33766	7.21034	10.5867	4.07833	3.7354	10.1625	14.3626	12.609	11.5587	16.4296	12.1838	11.4233	8.66412	6.72978
ENSMUSG00000038760.7	ENSMUSG00000038760.7	Trhr	499.537	502.071	416.918	625.143	585.597	779.883	1097.85	1804.64	1728.08	1065.02	711.669	1939.61	1678.67	1847.04	1522.33	2025.45	1952.93	1935.2	2731.32	1383.37	1294.04
ENSMUSG00000050663.7	ENSMUSG00000050663.7	Trhde	1074.01	964.236	880.612	851.865	859.667	886.766	226.096	331.654	410.989	203.264	204.936	296.03	693.824	705.684	474.1	509.474	414.026	468.062	595.156	336.938	212.469
ENSMUSG00000005892.4	ENSMUSG00000005892.4	Trh	125.746	135.494	116.94	286.485	218.343	221.918	12.8199	14.8225	8.41206	10.5867	37.7246	6.53695	70.2139	49.7905	35.3053	28.4523	23.0014	29.4442	33.1277	5.77608	12.4982
ENSMUSG00000032554.9	ENSMUSG00000032554.9	Trf	261.826	281.197	183.037	2544.21	2562.56	2388.56	266.887	204.736	152.619	213.851	628.063	414.629	115.483	66.0681	61.364	97.8047	56.956	92.394	165.639	135.738	180.743
ENSMUSG00000031372.7	ENSMUSG00000031372.7	Trex2	2.58381	2.78413	2.03375	1.89725	0.913568	0	0	0	0	0	0	0	0.923867	0	0	0	2.19061	1.01532	1.14233	0.96268	1.92279
ENSMUSG00000064043.7	ENSMUSG00000064043.7	Trerf1	434.081	383.282	433.188	480.004	523.474	449.271	369.446	320.537	338.886	322.893	338.501	267.081	272.541	369.599	303.458	420.56	283.684	324.902	242.175	372.557	268.23
ENSMUSG00000051682.8	ENSMUSG00000051682.8	Treml4	0	0	2.03375	6.64037	3.65427	3.62315	1.16545	0.926407	2.40345	2.11733	1.01958	1.8677	1.84773	0	0.840603	0.889134	2.19061	3.04596	0	2.88804	0
ENSMUSG00000071068.5	ENSMUSG00000071068.5	Treml2	12.0578	12.9926	13.2194	14.2294	10.0492	11.7752	0	5.55844	0	0	0	6.53695	4.61933	0.957509	0.840603	0	1.09531	1.01532	2.28467	0	0
ENSMUSG00000023993.6	ENSMUSG00000023993.6	Treml1	0	0.928042	2.03375	0.948624	0	2.71736	0	0	0	0	0	0	0	0	0.840603	0	0	0	0	0	2.88419
ENSMUSG00000023992.8	ENSMUSG00000023992.8	Trem2	91.2947	90.9482	121.008	88.2221	96.8382	100.542	10.489	9.26407	15.6224	7.41067	14.2742	18.677	24.0205	17.2352	15.1308	14.2261	2.19061	18.2757	18.2774	8.66412	11.5368
ENSMUSG00000032098.7	ENSMUSG00000032098.7	Treh	0	2.78413	0	1.89725	4.56784	0.905788	0	0	0	0	0	0.93385	0	0.957509	0	0	0	0	3.427	0	0
ENSMUSG00000076867.1	ENSMUSG00000076867.1	Trdv4	0	0	2.03375	0	0	4.52894	1.16545	0.926407	0	0	0	3.7354	4.61933	1.91502	0.840603	0	0	0	2.28467	0.96268	0
ENSMUSG00000076865.2	ENSMUSG00000076865.2	Trdv2-1	0	0	0	0	0	0.905788	2.33089	1.85281	0	0	1.01958	0	0	0	0	0	0	0	0	0	0
ENSMUSG00000076864.2	ENSMUSG00000076864.2	Trdv1	0.861271	0	1.01687	0.948624	1.82714	1.81158	0	4.63203	1.20172	2.11733	0	0	0.923867	0	2.52181	0.889134	1.09531	0	2.28467	0.96268	0
ENSMUSG00000019787.7	ENSMUSG00000019787.7	Trdn	0.861271	0	4.06749	3.7945	0	2.71736	2.33089	10.1905	1.20172	0	0	1.8677	3.69547	9.57509	10.9278	7.11307	5.47653	10.1532	10.281	8.66412	2.88419
ENSMUSG00000026723.4	ENSMUSG00000026723.4	Trdmt1	312.641	322.031	296.927	332.019	295.082	363.221	254.067	266.805	258.37	246.669	209.014	215.719	303.028	247.995	283.283	253.403	254.111	282.259	287.868	275.326	341.296
ENSMUSG00000070298.4	ENSMUSG00000070298.4	Trcg1	0.861271	0	0	2.84587	2.7407	2.71736	6.99267	3.70563	0	7.41067	6.1175	2.80155	3.69547	1.91502	7.56542	8.0022	7.66715	8.12255	5.71167	3.85072	3.84559
ENSMUSG00000076480.1	ENSMUSG00000076480.1	Trbv29	0	0	0	0	0	0	0	0	0	0	0	0	0.923867	0	2.52181	1.77827	0	0	0	0	0
ENSMUSG00000076498.1	ENSMUSG00000076498.1	Trbc2	31.867	38.9778	21.3543	22.767	29.2342	26.2679	6.99267	16.6753	7.21034	3.176	3.05875	0	11.0864	20.1077	6.72482	7.11307	12.0484	20.3064	15.9927	15.4029	9.61397
ENSMUSG00000076490.1	ENSMUSG00000076490.1	Trbc1	17.2254	18.5608	15.2531	9.48624	10.9628	20.8331	0	11.1169	9.61378	0	2.03917	0	8.3148	18.1927	5.04362	7.11307	4.38123	14.2145	11.4233	9.6268	3.84559
ENSMUSG00000090868.1	ENSMUSG00000090868.1	Trav9d-4	4.30636	0	3.05062	0	0	8.15209	4.66178	3.70563	2.40345	7.41067	1.01958	0.93385	0.923867	0.957509	0	0.889134	1.09531	0	1.14233	0.96268	0.961397
ENSMUSG00000076858.2	ENSMUSG00000076858.2	Trav3-4	6.89017	10.2085	3.05062	15.178	13.7035	19.0215	2.33089	0	0	3.176	7.13708	0.93385	0.923867	3.83004	0	3.55653	2.19061	2.03064	0	2.88804	2.88419
ENSMUSG00000076760.1	ENSMUSG00000076760.1	Trav3-1	0.861271	0	0	0	1.82714	1.81158	1.16545	0	0	0	2.03917	0.93385	0.923867	2.87253	0	0	0	0	0	0	0
ENSMUSG00000030775.8	ENSMUSG00000030775.8	Trat1	1.72254	1.85608	5.08437	0.948624	0.913568	0	0	3.70563	0	0	0	0	0	0	0	0	0	0	0	0	2.88419
ENSMUSG00000047921.8	ENSMUSG00000047921.8	Trappc9	2964.5	2750.72	2983.51	2855.36	2863.12	2629.5	4982.28	3329.51	4834.53	4632.73	3970.26	4020.22	2773.45	3940.15	3886.11	4418.99	3919.01	4873.53	3153.99	4807.62	4400.31
ENSMUSG00000033382.7	ENSMUSG00000033382.7	Trappc8	2393.47	2449.1	2283.9	2637.18	2812.87	2848.7	3003.35	2719.93	3093.23	3235.29	3446.19	3851.2	2709.7	2470.37	2937.07	2776.76	3011	3099.77	3562.94	3030.52	3798.48
ENSMUSG00000020993.8	ENSMUSG00000020993.8	Trappc6b	1143.77	1069.1	1053.48	1061.51	1094.45	1023.54	1649.1	1729.6	1341.12	1954.3	1819.96	1663.19	1418.14	1093.48	1249.98	1129.2	1561.91	1180.82	1440.48	1392.04	1642.07
ENSMUSG00000002043.10	ENSMUSG00000002043.10	Trappc6a	113.688	118.789	127.109	157.472	170.837	159.419	153.839	128.771	145.408	169.387	176.388	109.26	125.646	176.182	147.946	212.503	186.202	196.972	69.6824	160.768	86.5257
ENSMUSG00000040236.3	ENSMUSG00000040236.3	Trappc5	1007.69	957.74	1080.94	856.608	824.951	833.325	1110.67	967.169	1250.99	918.923	747.354	804.978	1022.72	1137.52	1115.48	1237.67	1069.02	1292.5	769.934	1278.44	982.547
ENSMUSG00000032112.8	ENSMUSG00000032112.8	Trappc4	1421.96	1463.52	1464.3	1298.67	1304.57	1262.67	3495.17	3469.39	3560.7	3494.66	3150.51	3046.22	3240.92	2972.11	3338.03	3116.41	3477.6	2980.98	2901.53	3212.46	3286.05
ENSMUSG00000071340.1	ENSMUSG00000071340.1	Trappc3l	3.44508	2.78413	4.06749	1.89725	0.913568	1.81158	20.978	24.0866	9.61378	23.2907	17.3329	10.2723	4.61933	10.5326	10.9278	4.44567	2.19061	6.09191	13.708	12.5148	10.5754
ENSMUSG00000028847.8	ENSMUSG00000028847.8	Trappc3	2131.65	2206.88	2434.39	2006.34	1913.01	2004.51	3384.45	3401.77	3046.37	3432.2	3305.49	3360.93	3037.67	3113.82	3145.53	3055.06	3268.4	2965.75	3079.73	3122.93	3319.7
ENSMUSG00000015013.8	ENSMUSG00000015013.8	Trappc2l	849.213	881.64	954.844	847.122	805.767	737.311	1062.89	1140.41	1011.85	1219.58	1257.15	1153.3	1242.6	1026.45	1199.54	1024.28	1187.31	877.235	1036.1	1049.32	1078.69
ENSMUSG00000079317.4	ENSMUSG00000079317.4	Trappc2	1037.83	1140.56	1130.76	1260.72	1321.02	1498.17	3209.64	3805.68	3292.72	4329.95	3769.4	4785.98	2583.13	2409.09	2603.35	2495.8	3027.43	2450.98	3748	2951.58	3675.42
ENSMUSG00000021711.9	ENSMUSG00000021711.9	Trappc13	1791.44	2072.32	1885.28	2002.55	2111.25	2290.74	2738.8	2631.92	2685.85	3141.07	3067.92	3385.21	2305.97	2154.4	2388.15	2109.91	2518.11	2394.12	2980.35	2462.54	2958.22
ENSMUSG00000020628.8	ENSMUSG00000020628.8	Trappc12	2489.07	2506.64	2597.09	3060.26	3048.57	2966.46	3989.32	3100.68	3918.82	3853.55	3847.91	3961.39	2769.75	3462.35	3833.15	3778.82	3948.58	4205.45	3661.18	3949.88	4358.97
ENSMUSG00000038102.9	ENSMUSG00000038102.9	Trappc11	2886.98	3116.37	2864.53	2771.88	2900.58	2992.72	3434.57	3117.36	3697.7	3203.53	3141.33	3578.51	3401.68	3452.78	4021.44	3595.66	3776.62	4120.16	3541.24	3763.12	4007.1
ENSMUSG00000000374.7	ENSMUSG00000000374.7	Trappc10	5548.31	5361.3	5539.93	6200.21	6276.21	6196.5	9533.34	8257.99	8111.63	9340.62	8945.82	8411.18	7412.18	6894.07	7463.71	7668.78	8187.42	7980.4	8254.51	8607.32	9923.54
ENSMUSG00000049299.8	ENSMUSG00000049299.8	Trappc1	973.236	987.437	1054.5	1000.8	890.728	855.064	1858.88	2040.87	1813.4	2538.68	2287.94	2287.93	2045.44	1892.04	2106.55	1622.67	2000.03	1544.3	1913.41	1749.19	1992.98
ENSMUSG00000005981.9	ENSMUSG00000005981.9	Trap1	2366.77	2457.46	2482.19	2708.32	2800.08	2648.52	4810.96	3740.83	4567.75	5108.07	4579.97	5351.89	3513.46	3911.42	4354.32	4326.52	4170.93	4870.48	4155.81	4792.22	5251.15
ENSMUSG00000062296.4	ENSMUSG00000062296.4	Trank1	14562.4	13997.7	13555.9	11430.9	11798.7	11408.4	2090.81	2212.26	1850.65	1447.2	1621.14	2077.82	3625.25	3864.51	3619.63	3179.54	2468.82	3786.12	3323.05	2347.01	2165.07
ENSMUSG00000041779.4	ENSMUSG00000041779.4	Tram2	68.0404	64.963	47.793	82.5303	73.0854	73.3688	30.3016	25.9394	24.0345	24.3493	21.4112	16.8093	41.574	34.4703	33.6241	39.1219	25.1921	17.2604	26.2737	34.6565	28.8419
ENSMUSG00000044528.4	ENSMUSG00000044528.4	Tram1l1	546.907	521.56	480.981	522.692	454.957	511.77	228.427	374.268	425.41	179.973	190.662	394.085	531.223	693.237	476.622	403.667	383.357	433.541	510.624	283.028	227.851
ENSMUSG00000025935.4	ENSMUSG00000025935.4	Tram1	1024.91	1137.78	1063.65	1104.2	1041.47	1317.02	325.159	463.203	406.182	322.893	290.581	411.828	516.441	516.097	395.083	465.906	445.79	328.963	616.861	352.341	325.913
ENSMUSG00000026028.6	ENSMUSG00000026028.6	Trak2	4756.8	4737.66	4868.79	5770.48	5636.71	5877.66	4390.23	4307.79	3881.56	4120.33	4787.96	3899.76	4265.49	4023.45	4099.62	3720.13	4118.35	3874.46	4698.42	3924.85	4479.15
ENSMUSG00000032536.8	ENSMUSG00000032536.8	Trak1	5724.01	5419.77	5854.14	5395.78	5585.55	5278.03	11955.1	9542.92	10277.1	12492.3	10640.4	9035.93	6033.77	7241.64	6950.94	7909.73	7759.15	7635.2	6387.94	9835.7	9325.55
ENSMUSG00000032586.4	ENSMUSG00000032586.4	Traip	218.763	237.579	212.527	159.369	188.195	159.419	115.379	105.61	98.5413	104.808	66.2729	71.9064	151.514	122.561	118.525	111.142	113.912	102.547	115.376	100.119	95.1783
ENSMUSG00000042726.8	ENSMUSG00000042726.8	Trafd1	1869.82	2003.64	2023.58	1508.31	1575.9	1535.31	2053.51	1738.87	1949.19	1854.78	1556.9	1657.58	1504.05	1907.36	1987.18	2007.66	2083.27	1920.98	1619.83	1832.94	2079.5
ENSMUSG00000052752.7	ENSMUSG00000052752.7	Traf7	1845.7	2009.21	1925.96	1575.67	1659.95	1632.23	1024.43	944.935	919.318	1023.73	1165.38	988.013	1202.87	1113.58	1115.48	1010.94	1113.93	993.997	975.554	994.448	1039.27
ENSMUSG00000027164.8	ENSMUSG00000027164.8	Traf6	679.543	688.607	734.182	964.751	1005.84	1080.61	795.999	671.645	681.377	936.92	1104.21	904.9	816.698	563.015	584.219	631.285	754.666	650.819	806.488	677.727	785.461
ENSMUSG00000026637.7	ENSMUSG00000026637.7	Traf5	24.1156	26.9132	21.3543	28.4587	30.1477	24.4563	4.66178	3.70563	2.40345	2.11733	7.13708	1.8677	6.46707	12.4476	5.04362	4.44567	2.19061	8.12255	4.56934	7.70144	6.72978
ENSMUSG00000017386.4	ENSMUSG00000017386.4	Traf4	1710.48	1608.3	1771.39	1662.94	1606.97	1543.46	644.491	604.944	647.728	408.645	706.571	324.046	934.029	1056.13	957.446	914.918	958.393	874.189	516.335	822.129	647.02
ENSMUSG00000037318.4	ENSMUSG00000037318.4	Traf3ip3	27.5607	34.3376	42.7087	43.6367	52.9869	39.8547	23.3089	28.7186	16.8241	13.7627	9.17625	11.2062	33.2592	23.9377	25.2181	20.4501	32.8592	28.4289	30.843	32.7311	22.1121
ENSMUSG00000019842.6	ENSMUSG00000019842.6	Traf3ip2	164.503	139.206	179.987	178.341	217.429	214.672	165.493	139.887	163.434	213.851	182.505	193.307	93.3105	105.326	92.4663	141.372	98.5776	145.191	125.657	142.477	146.132
ENSMUSG00000034292.7	ENSMUSG00000034292.7	Traf3ip1	553.797	563.322	588.77	572.021	588.337	491.843	801.826	726.303	703.008	804.587	706.571	653.695	599.589	574.506	664.076	629.507	578.322	611.222	590.587	628.63	728.739
ENSMUSG00000021277.9	ENSMUSG00000021277.9	Traf3	7183	6745.94	7208.61	12234.4	12790.9	12850.4	32143	28864.1	27587.9	33434.8	25928	24016.7	9162.91	10665.7	10441.1	16009.7	16888.5	17876.7	18148.3	26112.7	25501
ENSMUSG00000026942.7	ENSMUSG00000026942.7	Traf2	401.352	371.217	348.788	432.573	468.66	432.967	594.377	494.701	558.801	623.555	718.806	603.267	390.796	386.834	397.605	368.101	479.744	468.062	415.81	499.631	525.884
ENSMUSG00000026875.7	ENSMUSG00000026875.7	Traf1	133.497	168.904	123.042	145.14	155.306	138.586	15.1508	13.8961	15.6224	6.352	39.7637	7.4708	32.3353	22.0227	25.2181	17.7827	24.0967	28.4289	21.7044	15.4029	18.2665
ENSMUSG00000031887.6	ENSMUSG00000031887.6	Tradd	180.006	163.335	155.582	236.207	235.7	221.012	487.156	462.277	515.539	519.806	356.854	356.731	291.942	472.052	457.288	504.139	492.888	489.384	300.434	510.22	426.86
ENSMUSG00000076928.1	ENSMUSG00000076928.1	Trac	12.9191	7.42434	10.1687	12.3321	10.9628	12.681	17.4817	39.8355	18.0258	30.7013	29.5679	30.817	28.6399	23.9377	30.2617	33.7871	37.2404	30.4596	27.416	26.955	36.5331
ENSMUSG00000070867.4	ENSMUSG00000070867.4	Trabd2b	25.8381	25.0571	19.3206	40.7908	21.0121	30.7968	55.9414	46.3203	32.4465	29.6427	33.6462	55.0971	29.5637	49.7905	34.4647	46.2349	38.3357	40.6127	22.8467	39.4699	39.4173
ENSMUSG00000015363.7	ENSMUSG00000015363.7	Trabd	1137.74	1042.19	1122.63	1126.02	1145.61	1180.24	2252.81	1837.99	2054.95	2016.76	1465.14	1454	1360.86	2112.27	1924.98	2118.81	2075.61	2225.58	1279.41	2124.63	1733.4
ENSMUSG00000022858.9	ENSMUSG00000022858.9	Tra2b	2925.74	3060.68	3140.1	2648.56	2809.22	3090.55	2561.65	2412.36	2588.51	2431.76	2579.54	2571.82	2856.6	2401.43	2700.86	2522.47	2476.49	2605.31	2979.21	2482.75	2603.46
ENSMUSG00000029817.8	ENSMUSG00000029817.8	Tra2a	1664.84	1788.34	1852.74	1624.99	1570.42	1824.26	1656.1	1579.52	1612.71	1755.27	1677.21	1771.51	1615.84	1488.93	1554.27	1618.22	1572.86	1739.24	1898.56	1662.55	1888.18
ENSMUSG00000027469.9	ENSMUSG00000027469.9	Tpx2	660.595	722.945	828.752	710.52	645.892	566.117	153.839	165.827	145.408	128.099	234.504	161.556	351.069	214.482	185.773	226.729	192.774	207.125	186.201	203.125	190.357
ENSMUSG00000031481.6	ENSMUSG00000031481.6	Tpte	0.861271	0.928042	2.03375	0.948624	0.913568	1.81158	0	0	1.20172	1.05867	0	2.80155	0	0	0.840603	0.889134	2.19061	2.03064	0	0.96268	2.88419
ENSMUSG00000084284.1	ENSMUSG00000084284.1	Tpt1-ps6	8.61271	18.5608	11.1856	17.0752	11.8764	12.681	20.978	19.4545	13.2189	25.408	15.2937	23.3462	12.0103	16.2777	11.7684	15.1153	20.8108	11.1685	17.135	22.1416	16.3437
ENSMUSG00000059252.4	ENSMUSG00000059252.4	Tpt1-ps5	2.58381	3.71217	2.03375	0	1.82714	2.71736	1.16545	6.48485	3.60517	5.29334	11.2154	7.4708	0.923867	1.91502	1.68121	3.55653	2.19061	5.07659	2.28467	6.73876	7.69117
ENSMUSG00000084319.2	ENSMUSG00000084319.2	Tpt1-ps3	775.144	773.987	875.528	771.232	680.608	711.949	1088.53	1062.59	886.871	1252.4	1255.11	1327.93	813.926	698.024	839.762	714.863	836.814	649.804	928.718	1041.62	942.169
ENSMUSG00000060126.8	ENSMUSG00000060126.8	Tpt1	7750.58	8063.76	8068.89	7861.25	7646.56	8199.19	10797.8	10048.7	8716.09	11772.4	11787.4	11943.9	8231.65	7026.2	7707.49	6776.98	7806.25	7021.94	8706.88	9017.42	9490.91
ENSMUSG00000029344.7	ENSMUSG00000029344.7	Tpst2	339.341	264.492	274.556	316.841	305.132	272.642	406.74	288.112	391.762	391.707	314.032	351.128	165.372	321.723	208.469	318.31	237.682	315.764	177.062	339.826	222.083
ENSMUSG00000034118.9	ENSMUSG00000034118.9	Tpst1	712.271	682.111	687.406	886.964	835.914	765.391	360.123	488.216	483.092	300.661	367.05	490.271	482.258	662.596	532.942	521.032	470.982	445.725	431.803	363.893	322.068
ENSMUSG00000033200.9	ENSMUSG00000033200.9	Tpsg1	3.44508	4.64021	3.05062	0.948624	1.82714	3.62315	0	0	1.20172	2.11733	3.05875	0	0	2.87253	1.68121	0	0	1.01532	2.28467	0.96268	0.961397
ENSMUSG00000048707.8	ENSMUSG00000048707.8	Tprn	749.306	694.176	747.402	1430.53	1645.34	1467.38	1086.19	984.77	991.421	1065.02	1694.55	926.379	751.104	763.135	748.977	866.016	822.575	895.511	739.091	980.008	919.095
ENSMUSG00000054226.7	ENSMUSG00000054226.7	Tprkb	1285.88	1415.26	1274.14	1389.73	1428.82	1558.86	1261.01	1254.35	1135.63	1222.76	1574.24	1279.37	1551.17	1230.4	1326.47	1234.12	1272.75	1187.92	1378.8	1124.41	1364.22
ENSMUSG00000029030.8	ENSMUSG00000029030.8	Tprgl	3458	3631.43	3797	3996.55	3858.91	3812.46	6340.02	6570.08	6516.94	7818.26	6680.31	6400.61	5091.43	5428.12	5415.16	5547.3	6128.24	5690.86	5287.87	6085.1	5927.97
ENSMUSG00000048399.4	ENSMUSG00000048399.4	Tprg	4.30636	4.64021	4.06749	0.948624	0.913568	0.905788	45.4524	51.8788	39.6568	60.344	55.0575	51.3617	34.1831	44.0454	48.755	56.0154	58.0513	45.6893	43.4087	38.5072	34.6103
ENSMUSG00000002871.8	ENSMUSG00000002871.8	Tpra1	500.399	483.51	523.69	531.23	524.388	568.835	347.303	379.827	515.539	350.419	248.778	446.38	268.845	424.177	289.167	395.664	324.211	363.484	339.273	336.938	224.005
ENSMUSG00000006005.9	ENSMUSG00000006005.9	Tpr	8765.16	8513.86	8179.73	7729.39	8153.59	7627.64	9007.72	7140.74	7534.8	8412.17	8874.45	9133.05	9001.23	8897.18	9064.22	7873.28	7838.02	9661.77	10535.8	8577.48	10886.9
ENSMUSG00000014846.5	ENSMUSG00000014846.5	Tppp3	2833.58	2705.24	3059.77	3686.35	4048.02	3873.15	38896.7	28865	35597.4	42827.3	30371.3	31474.5	13262.1	23296.2	21877.5	25944.9	26856.9	28491.9	15115.4	31849.3	28205.5
ENSMUSG00000021573.8	ENSMUSG00000021573.8	Tppp	9732.36	10236.3	9272.87	23007	23738.1	22597.6	12297.8	11803.3	10780.7	11679.2	20137.8	11538.6	8121.71	7208.13	7483.89	7779.03	8187.42	9504.4	11505.6	10207.3	11991.5
ENSMUSG00000041763.7	ENSMUSG00000041763.7	Tpp2	2627.74	2898.28	2773.01	2825.95	3001.07	3057.94	4792.31	4841.4	5342.86	5173.71	4708.43	6172.75	5292.83	5361.09	6191.88	5248.56	5853.32	6181.26	6511.31	5422.78	6461.55
ENSMUSG00000030894.3	ENSMUSG00000030894.3	Tpp1	574.468	490.006	443.357	633.681	675.126	775.355	378.77	422.441	466.268	338.773	303.836	558.442	415.74	436.624	372.387	365.434	342.831	294.442	432.945	335.975	298.994
ENSMUSG00000020673.8	ENSMUSG00000020673.8	Tpo	24.9769	20.4169	21.3543	5.69175	16.4442	12.681	29.1361	47.2467	44.4637	41.288	34.6658	23.3462	72.0616	78.5158	76.4948	64.9067	93.1011	71.0723	38.8394	53.9101	46.147
ENSMUSG00000021376.4	ENSMUSG00000021376.4	Tpmt	285.942	335.951	352.855	351.94	361.773	344.199	173.651	205.662	156.224	213.851	307.914	232.529	201.403	166.607	162.236	177.827	148.962	152.298	185.058	159.805	209.584
ENSMUSG00000031799.9	ENSMUSG00000031799.9	Tpm4	1856.04	1960.95	1793.76	2139.15	1740.35	1777.16	672.462	759.653	638.115	684.958	929.86	742.411	1374.71	826.33	791.848	728.2	831.338	737.121	675.12	696.018	694.128
ENSMUSG00000058126.6	ENSMUSG00000058126.6	Tpm3-rs7	555.52	620.86	643.681	633.681	527.128	502.712	1985.92	706.848	1863.87	1785.97	3110.75	1727.62	1793.23	1828.84	727.962	1720.47	669.232	1751.42	632.853	1769.41	1947.79
ENSMUSG00000027940.11	ENSMUSG00000027940.11	Tpm3	4658.62	4826.75	5156.56	4634.03	4372.33	4298.87	4764.34	5060.03	4430.75	4456.99	3879.51	3967.93	4307.07	4209.21	5047.82	4199.38	5122.75	4125.24	5052.55	4361.9	4564.71
ENSMUSG00000028464.9	ENSMUSG00000028464.9	Tpm2	104.214	125.286	133.21	178.341	143.43	127.716	95.5665	56.5108	50.4723	87.8694	110.115	53.2294	53.5843	67.9832	52.958	56.0154	73.3856	71.0723	47.9781	59.6862	47.1084
ENSMUSG00000032366.9	ENSMUSG00000032366.9	Tpm1	6655.04	6681.91	6898.47	6951.52	6595.04	6454.65	20170.4	20069.7	17999.4	18951.2	16234.8	16988.6	18504.1	18262.6	19280.9	18221.9	21267.6	18057.4	19409.4	18752	20447
ENSMUSG00000029735.10	ENSMUSG00000029735.10	Tpk1	274.745	233.867	227.78	291.228	296.909	355.975	699.267	847.662	706.613	714.6	559.751	632.216	541.386	542.908	562.363	646.4	733.856	654.88	795.065	750.89	850.836
ENSMUSG00000023456.7	ENSMUSG00000023456.7	Tpi1	8790.13	8994.59	9880.96	12177.5	11075.2	10761.7	37577.4	29838.6	32873.1	41019.1	35264.3	36820.8	21414.3	25667.9	27254	28338.5	28464.8	27611.6	24567.1	31395.9	32676.9
ENSMUSG00000006764.8	ENSMUSG00000006764.8	Tph2	14.6416	19.4889	24.405	14.2294	24.6663	24.4563	47.7832	63.9221	63.6913	57.168	46.9008	51.3617	88.6912	96.7084	100.032	72.9089	98.5776	72.0876	61.6861	44.2833	83.6415
ENSMUSG00000040046.7	ENSMUSG00000040046.7	Tph1	6.89017	1.85608	0	1.89725	2.7407	2.71736	2.33089	1.85281	3.60517	3.176	6.1175	2.80155	1.84773	9.57509	5.04362	0.889134	1.09531	3.04596	2.28467	8.66412	6.72978
ENSMUSG00000024269.4	ENSMUSG00000024269.4	Tpgs2	3546.71	3616.58	3586.51	3366.67	3219.41	3194.71	7054.44	7346.4	6431.62	7553.59	6436.63	7341.93	6683.25	5676.11	6547.45	5800.71	7239.98	6161.97	7606.81	6526.97	7906.53
ENSMUSG00000020308.5	ENSMUSG00000020308.5	Tpgs1	399.63	287.693	403.699	412.652	454.043	423.909	1341.43	679.056	1585.07	1216.41	751.433	729.337	308.571	744.942	564.885	1102.53	582.703	1581.87	325.565	1339.09	637.406
ENSMUSG00000000827.10	ENSMUSG00000000827.10	Tpd52l2	2224.66	2312.68	2253.39	2745.32	2784.55	2805.23	4272.52	4259.62	4008.95	4367	4109.94	4656.17	2972.08	2849.55	2932.02	3297.8	3542.22	3739.42	4290.61	3856.5	4104.2
ENSMUSG00000000296.6	ENSMUSG00000000296.6	Tpd52l1	379.821	358.224	401.665	360.477	379.131	383.148	1949.79	1699.03	1764.13	2056.99	1771.02	2096.49	1120.65	1299.34	1418.1	1422.61	1544.38	1404.19	1403.93	1651.96	1673.79
ENSMUSG00000027506.9	ENSMUSG00000027506.9	Tpd52	1291.91	1341.02	1223.3	2129.66	2154.19	2413.93	2720.15	2965.43	2560.87	2700.66	3240.23	2418.67	2757.74	2439.73	2668.91	2164.15	2929.95	2203.24	2489.15	2448.1	2748.63
ENSMUSG00000048677.7	ENSMUSG00000048677.7	Tpcn2	86.1271	63.1069	81.3499	92.0166	115.11	122.281	24.4743	29.645	18.0258	22.232	9.17625	36.4201	14.7819	20.1077	22.6963	27.5631	17.5249	15.2298	18.2774	25.9924	21.1507
ENSMUSG00000032741.8	ENSMUSG00000032741.8	Tpcn1	789.786	696.96	668.086	927.755	912.654	925.715	235.42	248.277	230.731	222.32	284.464	275.486	270.693	274.805	156.352	193.831	148.962	166.512	179.347	221.416	162.476
ENSMUSG00000035274.7	ENSMUSG00000035274.7	Tpbg	692.462	644.061	540.977	585.301	548.141	594.197	90.9047	101.905	161.031	55.0507	84.6254	98.0542	218.956	310.233	169.802	198.277	132.532	203.064	142.792	117.447	60.568
ENSMUSG00000016831.11	ENSMUSG00000016831.11	Tox4	3191.87	3142.35	3279.42	3219.63	3226.72	3182.03	4905.36	4442.12	4506.46	4809.52	4964.35	5039.05	4165.71	3841.53	4269.42	4417.22	4441.47	4321.2	4922.32	4590.06	5206.92
ENSMUSG00000043668.6	ENSMUSG00000043668.6	Tox3	612.364	679.327	645.715	448.699	433.031	478.256	255.232	210.294	185.065	221.261	210.034	164.358	410.197	369.599	394.243	358.321	383.357	307.642	331.277	249.334	250.925
ENSMUSG00000074607.5	ENSMUSG00000074607.5	Tox2	73.208	58.4667	71.1811	77.7872	87.7025	72.463	839.12	388.164	496.311	677.547	665.788	444.512	167.22	218.312	191.657	250.736	176.344	237.585	169.066	446.684	301.879
ENSMUSG00000041272.5	ENSMUSG00000041272.5	Tox	614.948	627.357	607.073	505.617	472.314	480.068	151.508	145.446	132.189	152.448	214.112	104.591	271.617	259.485	183.251	183.162	213.585	219.309	207.905	150.178	171.129
ENSMUSG00000059555.6	ENSMUSG00000059555.6	Tor4a	54.2601	42.69	41.6918	58.8147	51.1598	43.4778	13.9853	7.41125	9.61378	3.176	15.2937	14.0077	25.8683	20.1077	15.9714	9.78047	13.1437	10.1532	12.5657	13.4775	8.65257
ENSMUSG00000060519.5	ENSMUSG00000060519.5	Tor3a	92.156	110.437	89.4848	130.91	111.455	124.999	61.7686	65.7749	67.2965	89.9867	64.2337	72.8403	41.574	46.9179	39.5083	39.1219	43.8123	60.9191	67.3978	49.0967	60.568
ENSMUSG00000009563.8	ENSMUSG00000009563.8	Tor2a	502.121	472.374	479.964	450.597	456.784	416.662	262.225	243.645	261.976	235.024	150.898	182.101	287.323	418.432	311.864	300.527	303.4	353.331	196.482	275.326	205.739
ENSMUSG00000026848.7	ENSMUSG00000026848.7	Tor1b	1322.05	1241.72	1268.04	1311	1290.87	1323.36	881.076	1240.46	1008.25	879.752	831.98	907.702	1196.41	1014.96	1180.21	1186.1	1424.99	1098.57	1275.99	1113.82	1203.67
ENSMUSG00000050565.8	ENSMUSG00000050565.8	Tor1aip2	546.046	543.833	533.858	743.722	771.051	794.376	271.549	277.922	258.37	231.848	404.774	284.824	371.394	343.746	231.166	353.875	239.872	277.182	244.46	259.924	288.419
ENSMUSG00000026466.9	ENSMUSG00000026466.9	Tor1aip1	768.254	773.059	787.06	900.245	872.457	945.643	482.494	613.281	564.81	480.635	621.946	582.722	666.108	629.084	581.697	549.485	520.271	469.077	567.74	510.22	523.961
ENSMUSG00000026849.11	ENSMUSG00000026849.11	Tor1a	738.971	690.464	657.917	691.547	679.694	646.733	779.683	854.147	888.073	758.006	693.316	749.881	754.799	788.988	774.195	768.211	805.05	800.071	662.554	748.965	713.356
ENSMUSG00000028314.6	ENSMUSG00000028314.6	Toporsl	0	0	0	0.948624	0	2.71736	0	0	0	1.05867	0	0	2.7716	0	0.840603	0.889134	1.09531	0	0	0	0
ENSMUSG00000036822.6	ENSMUSG00000036822.6	Topors	1373.73	1440.32	1408.37	1294.87	1281.74	1245.46	834.459	800.415	859.232	770.71	1002.25	818.986	1168.69	1105.92	1103.71	1056.29	888.294	930.032	1159.47	948.24	1072.92
ENSMUSG00000032555.3	ENSMUSG00000032555.3	Topbp1	1513.25	1586.95	1534.46	1604.12	1523.83	1606.87	1919.49	1951.01	1874.69	1839.96	1899.48	1879.84	1952.13	1707.24	1952.72	1840.51	2110.66	2129.12	2317.8	2071.69	2179.49
ENSMUSG00000022779.8	ENSMUSG00000022779.8	Top3b	1384.92	1480.23	1356.51	1366.97	1624.32	1532.59	1424.17	1410.92	1311.08	1475.78	1266.32	1318.6	1133.58	1236.14	1295.37	1223.45	1249.75	1447.84	1305.69	1389.15	1614.18
ENSMUSG00000002814.8	ENSMUSG00000002814.8	Top3a	338.48	334.095	327.433	300.714	313.354	333.33	200.457	193.619	174.25	244.552	251.837	185.836	227.271	240.335	242.934	235.62	170.868	245.707	194.197	208.902	257.654
ENSMUSG00000017485.4	ENSMUSG00000017485.4	Top2b	11488.5	11985.7	12059.1	9298.42	9537.65	10161.1	3503.33	3621.32	3558.3	2568.33	4068.14	2903.34	8339.74	6306.16	6736.59	5429.05	5667.12	6029.98	6652.96	4663.22	5191.54
ENSMUSG00000020914.10	ENSMUSG00000020914.10	Top2a	2154.04	2333.1	2317.45	2243.5	2019.9	2005.41	188.802	168.606	152.619	84.6934	318.11	108.327	682.737	332.256	237.05	363.656	222.347	216.263	289.011	234.894	194.202
ENSMUSG00000000934.8	ENSMUSG00000000934.8	Top1mt	603.751	594.875	636.563	470.518	488.759	438.401	618.851	590.121	490.303	573.798	604.613	523.89	594.046	608.018	661.554	592.163	607.895	527.966	439.799	527.549	575.877
ENSMUSG00000070544.5	ENSMUSG00000070544.5	Top1	2613.1	2574.39	2569.64	2606.82	2479.42	2571.53	2412.47	2299.34	2261.64	2347.06	3037.34	2160.93	2802.09	2423.46	2619.32	2138.37	2100.8	2380.92	2787.3	2210.31	2590
ENSMUSG00000059323.6	ENSMUSG00000059323.6	Tonsl	618.393	608.796	591.82	410.754	492.413	429.344	1062.89	813.385	826.785	769.651	557.712	625.679	787.134	1160.5	1166.76	1292.8	998.92	1174.72	741.375	1124.41	936.4
ENSMUSG00000078630.1	ENSMUSG00000078630.1	Tomt	13.7803	15.7767	15.2531	8.53762	12.7899	10.8695	3.49634	4.63203	4.80689	8.46934	6.1175	11.2062	3.69547	1.91502	3.36241	1.77827	3.28592	1.01532	4.56934	1.92536	0
ENSMUSG00000022752.7	ENSMUSG00000022752.7	Tomm70a	8615.3	9074.4	8621.05	8414.3	8539.12	9313.31	13551.8	14126.8	13870.3	13366.7	12051.5	15996.8	14991.6	13218.4	14534.9	13329	14781.2	14328.2	18376.7	14125.4	16060.1
ENSMUSG00000028998.6	ENSMUSG00000028998.6	Tomm7	1048.17	1092.31	1160.25	1154.48	1061.57	1088.76	2173.56	2515.19	1815.8	2672.08	2516.33	2329.02	1677.74	1407.54	1771.15	1451.07	1790.83	1269.15	1401.64	1850.27	1816.08
ENSMUSG00000084880.1	ENSMUSG00000084880.1	Tomm6os	126.607	118.789	114.907	129.962	156.22	135.868	81.5812	74.1125	81.7171	80.4587	114.193	84.9803	50.8127	71.8132	88.2633	84.4677	77.7668	73.1029	53.6897	70.2756	71.1433
ENSMUSG00000033475.9	ENSMUSG00000033475.9	Tomm6	78.3757	82.5958	61.0124	70.1982	49.3326	65.2167	115.379	126.918	74.5068	145.037	140.702	123.268	98.8537	67.0256	100.032	80.022	121.579	60.9191	91.3868	102.044	105.754
ENSMUSG00000078713.2	ENSMUSG00000078713.2	Tomm5	936.202	983.725	941.625	1088.07	1099.02	1105.06	1219.06	1428.52	1033.48	1322.28	1274.48	1157.04	1222.28	1100.18	1216.35	1152.32	1286.99	1001.1	953.85	1037.77	1186.36
ENSMUSG00000005674.3	ENSMUSG00000005674.3	Tomm40l	461.641	457.525	483.015	486.644	483.277	432.061	931.191	719.818	800.347	963.387	698.414	743.344	605.133	738.24	732.165	838.453	793.002	663.003	444.368	854.86	716.24
ENSMUSG00000002984.10	ENSMUSG00000002984.10	Tomm40	2177.29	2079.74	2312.37	2075.59	2103.95	2010.85	4802.8	3676.91	4654.27	4897.39	3388.07	3615.87	2589.6	4021.54	3999.59	4440.33	4244.31	4687.73	2609.09	4553.48	4294.56
ENSMUSG00000018322.4	ENSMUSG00000018322.4	Tomm34	845.768	849.159	865.359	849.019	983.912	908.505	2469.58	1809.27	2104.22	2998.15	2805.89	3010.73	1068.91	1066.67	1228.12	1286.58	1272.75	1487.44	1445.05	1665.44	1844.92
ENSMUSG00000022427.3	ENSMUSG00000022427.3	Tomm22	2347.83	2357.23	2626.58	2373.46	2350.61	2366.82	3985.82	4510.67	3843.11	4094.92	3603.21	3529.02	4100.12	3802.27	4206.38	3639.22	4267.32	3392.18	3712.59	4016.3	3888.85
ENSMUSG00000021078.4	ENSMUSG00000021078.4	Tomm20l	0.861271	1.85608	2.03375	0.948624	0.913568	1.81158	0	0	0	1.05867	0	0.93385	0	1.91502	0	0	6.57184	1.01532	0	0.96268	0.961397
ENSMUSG00000000538.11	ENSMUSG00000000538.11	Tom1l2	6064.21	5936.69	6210.04	7540.62	7715.08	7301.56	22148.1	17308.1	18530.6	22919.1	21086	21562.6	10032.3	11850.1	12196.3	14631.6	14180.9	16387.2	14484.8	17573.7	18829.9
ENSMUSG00000020541.6	ENSMUSG00000020541.6	Tom1l1	974.959	1029.2	1062.63	1062.46	970.209	1019.92	280.872	351.108	324.465	348.301	541.398	318.443	504.431	380.131	368.184	357.432	406.359	332.009	407.814	324.423	386.481
ENSMUSG00000042870.8	ENSMUSG00000042870.8	Tom1	1266.93	1367.93	1464.3	1483.65	1481.81	1453.79	2530.18	2188.17	2381.81	2272.96	2347.08	2190.81	2066.69	2332.49	2651.26	2469.12	2466.63	2557.59	1999.09	2418.25	2463.1
ENSMUSG00000025139.7	ENSMUSG00000025139.7	Tollip	4254.68	4375.72	4341.03	5129.21	4963.41	5252.66	10166.2	9166.79	9045.37	10305.1	9850.19	9845.58	6785.8	6486.17	7017.35	7637.66	7815.01	7821	8991.32	8903.83	9772.6
ENSMUSG00000045761.8	ENSMUSG00000045761.8	Togaram2	131.774	130.854	131.177	118.578	122.418	142.209	113.048	93.5671	85.3223	134.451	127.448	121.4	41.574	35.4278	45.3925	66.685	46.0029	71.0723	42.2664	75.089	71.1433
ENSMUSG00000035614.9	ENSMUSG00000035614.9	Togaram1	2552.81	2511.28	2324.57	2741.52	2898.75	2906.67	4833.1	4412.47	4168.78	4931.27	4969.45	5064.27	3904.26	3716.09	4128.2	3896.18	4076.73	4601.42	5142.79	4226.17	5333.83
ENSMUSG00000028688.7	ENSMUSG00000028688.7	Toe1	389.295	458.453	464.711	402.217	395.575	403.076	425.387	330.727	374.937	348.301	299.757	325.914	393.567	369.599	398.446	423.228	384.453	387.852	360.978	392.773	389.366
ENSMUSG00000048546.7	ENSMUSG00000048546.7	Tob2	617.531	535.48	584.702	657.397	688.83	709.232	593.212	478.952	465.067	536.744	680.062	569.648	209.718	311.19	271.515	304.084	217.966	402.066	270.733	484.228	438.397
ENSMUSG00000037573.5	ENSMUSG00000037573.5	Tob1	376.375	393.49	395.564	408.857	471.401	503.618	367.115	307.567	296.825	335.597	523.046	405.291	188.469	235.547	207.629	235.62	168.677	229.462	241.033	257.998	265.345
ENSMUSG00000033327.9	ENSMUSG00000033327.9	Tnxb	217.04	246.859	193.206	177.393	179.059	127.716	60.6031	56.5108	46.8672	97.3974	73.41	53.2294	128.417	205.864	121.887	143.15	104.054	102.547	70.8248	87.6039	69.2206
ENSMUSG00000017607.3	ENSMUSG00000017607.3	Tns4	8.61271	5.56825	5.08437	2.84587	9.13568	7.2463	2.33089	1.85281	2.40345	0	1.01958	6.53695	0.923867	0.957509	4.20301	4.44567	1.09531	6.09191	5.71167	0	0.961397
ENSMUSG00000020422.7	ENSMUSG00000020422.7	Tns3	3629.4	3392.92	3489.91	6327.32	6610.57	6114.07	2093.14	1921.37	1790.57	1654.7	7419.5	1882.64	2546.18	1938	1756.02	2213.05	1785.35	1832.65	1792.32	2207.43	1790.12
ENSMUSG00000037003.8	ENSMUSG00000037003.8	Tns2	272.162	267.276	262.353	402.217	429.377	437.496	1261.01	880.086	1079.15	1439.79	1200.05	955.328	253.139	310.233	289.167	494.358	349.403	499.537	365.547	810.577	671.055
ENSMUSG00000055322.7	ENSMUSG00000055322.7	Tns1	1771.63	1578.6	1743.94	2467.37	2671.27	2563.38	43876.7	36476.3	40917.5	57682.5	50273.6	55286.7	9216.49	13908.8	13189.1	20112.2	18504.1	21905.5	19811.5	28690.8	34097.9
ENSMUSG00000025571.7	ENSMUSG00000025571.7	Tnrc6c	7033.14	6242.01	6686.96	5199.41	5540.79	5200.13	4281.85	3436.04	3714.52	4023.99	3330.98	3310.5	4264.57	5368.75	5045.3	4316.74	3547.7	5308.09	3958.19	4073.1	4098.43
[truncated: 21,610 more rows]

## Sheet: TTLLs
ENSM_ID	ENSM_ID2	GeneName	P5_SC_1	P5_SC_2	P5_SC	P9_SC_1	P9_SC_2	P9_SC_3	P11_1	P11_2	P11_3	P14_1	P14_2	P14_3	P5_1	P5_2	P5_3	P7_1	P7_2	P7_3	P9_1	P9_2	P9_3	Function
[truncated: 18 more rows]

[truncated: 1 more sheets: CCPs]
