# Supplementary material for: Polyglutamylation of microtubules drives neuronal remodeling
Source: Nat Commun. 2025 Jun 25;16:5384. doi: 10.1038/s41467-025-60855-6 (PMC12198417; doi:10.1038/s41467-025-60855-6)
Supplement: Supplementary file 5 — Supplementary Data 3 [file 41467_2025_60855_MOESM5_ESM.xlsx]

## Sheet: ALL GENES
baseMean	log2FoldChange	lfcSE	stat	pvalue	padj	ensembl_id	gene_name	rank
2796.18	-2.53918	0.1284	-19.7755	4.8394e-87	7.3012e-83	ENSMUSG00000024068.6	Spast	1
256.236	2.78852	0.322732	8.64036	5.60341e-18	4.22694e-14	ENSMUSG00000078893.3		2
106.629	-2.02055	0.26892	-7.51359	5.75292e-14	2.89314e-10	ENSMUSG00000005803.7	Sqor	3
1112.42	1.46299	0.23737	6.16334	7.12269e-10	2.6865e-06	ENSMUSG00000045246.5	Kcng4	4
83.9104	-1.59707	0.276931	-5.76702	8.06853e-09	2.4346e-05	ENSMUSG00000082935.1		5
311.869	1.09242	0.192495	5.67505	1.38647e-08	3.48629e-05	ENSMUSG00000032714.6	Syde1	6
2546.35	-1.15298	0.220457	-5.22995	1.69555e-07	0.000365439	ENSMUSG00000030307.7	Slc6a11	7
236.513	-1.06973	0.213281	-5.01558	5.2875e-07	0.000604287	ENSMUSG00000002602.9	Axl	8
895.071	-1.26421	0.248754	-5.08217	3.73148e-07	0.000604287	ENSMUSG00000005360.8	Slc1a3	9
12925.9	0.643504	0.128363	5.01317	5.35413e-07	0.000604287	ENSMUSG00000021277.9	Traf3	10
1447.74	0.589878	0.117875	5.00427	5.60749e-07	0.000604287	ENSMUSG00000027227.7	Sord	11
82.2124	-2.52527	0.502659	-5.02383	5.06504e-07	0.000604287	ENSMUSG00000070190.1		12
82.2124	-2.52527	0.502659	-5.02383	5.06504e-07	0.000604287	ENSMUSG00000070243.1		13
82.2124	-2.52527	0.502659	-5.02383	5.06504e-07	0.000604287	ENSMUSG00000070251.1		14
1239.78	-0.709689	0.145123	-4.89025	1.00709e-06	0.00101293	ENSMUSG00000050211.8	Pla2g4e	15
41.3538	-2.49763	0.514046	-4.85876	1.18123e-06	0.00111382	ENSMUSG00000070168.1		16
697.877	-0.667432	0.138547	-4.81738	1.45456e-06	0.00129088	ENSMUSG00000054252.9	Fgfr3	17
2806.88	-1.00993	0.212127	-4.76098	1.92651e-06	0.00161474	ENSMUSG00000007097.8	Atp1a2	18
47.174	4.52165	0.973553	4.64448	3.40927e-06	0.00270714	ENSMUSG00000080880.1		19
13091.5	0.538551	0.117868	4.56908	4.89861e-06	0.0035193	ENSMUSG00000043991.3	Pura	20
1308.83	0.833318	0.182094	4.57631	4.73239e-06	0.0035193	ENSMUSG00000058743.4	Kcnj14	21
1245.18	-1.13434	0.250046	-4.53653	5.71874e-06	0.00392175	ENSMUSG00000068748.3	Ptprz1	22
6329.45	-0.56926	0.126814	-4.48895	7.15748e-06	0.00469499	ENSMUSG00000037270.10	4932438A13Rik	23
4848.53	0.480665	0.108387	4.43472	9.21913e-06	0.0056642	ENSMUSG00000036617.9	Etl4	24
119.057	0.986148	0.222564	4.43086	9.38589e-06	0.0056642	ENSMUSG00000050395.7	Tnfsf15	25
339.902	-1.53881	0.35091	-4.3852	1.15881e-05	0.00672422	ENSMUSG00000022371.8	Col14a1	26
8254.51	0.417392	0.0956057	4.36576	1.26683e-05	0.00682593	ENSMUSG00000021719.8	Rgs7bp	27
1655.92	-0.983943	0.224979	-4.37349	1.22278e-05	0.00682593	ENSMUSG00000026249.4	Serpine2	28
2553.99	-0.631407	0.145743	-4.33232	1.47544e-05	0.00718064	ENSMUSG00000021843.9	Ktn1	29
4878.25	-0.682205	0.157464	-4.33245	1.47457e-05	0.00718064	ENSMUSG00000026547.9	Tagln2	30
710.017	-0.67089	0.154446	-4.34384	1.40011e-05	0.00718064	ENSMUSG00000030029.7	Lrig1	31
4991.14	0.459615	0.106798	4.30359	1.68055e-05	0.00778165	ENSMUSG00000031327.9	Chic1	32
114.29	-1.10684	0.25736	-4.30077	1.70209e-05	0.00778165	ENSMUSG00000034947.7	Tmem106a	33
2511.12	-0.830741	0.193636	-4.29022	1.785e-05	0.00792067	ENSMUSG00000021670.8	Hmgcr	34
71.2825	-1.15399	0.276018	-4.18085	2.90418e-05	0.0125187	ENSMUSG00000016918.8	Sulf1	35
117.444	2.06174	0.494069	4.17297	3.00657e-05	0.0126	ENSMUSG00000081989.2		36
255.633	-0.894956	0.216354	-4.13654	3.52584e-05	0.0143768	ENSMUSG00000038146.7	Notch3	37
4003.37	0.496924	0.120892	4.11048	3.94843e-05	0.0156763	ENSMUSG00000066438.6	Plekhd1	38
233.972	-1.03852	0.253025	-4.10441	4.05351e-05	0.0156809	ENSMUSG00000010064.8	Slc38a3	39
396.488	-0.907825	0.22267	-4.07699	4.56225e-05	0.0172077	ENSMUSG00000025370.5	Cdh9	40
622.51	-1.06438	0.262155	-4.0601	4.90517e-05	0.0180498	ENSMUSG00000028517.8	Plpp3	41
144.889	-1.31122	0.325418	-4.02935	5.59305e-05	0.0197965	ENSMUSG00000030605.9	Mfge8	42
13770.5	0.400929	0.099553	4.02729	5.64226e-05	0.0197965	ENSMUSG00000039145.9	Camk1d	43
3640.78	0.510619	0.127485	4.00532	6.19332e-05	0.020565	ENSMUSG00000016664.7	Pacsin2	44
663.893	-1.12022	0.281134	-3.98463	6.75843e-05	0.020565	ENSMUSG00000022122.7	Ednrb	45
418.709	-0.971022	0.243421	-3.98907	6.63326e-05	0.020565	ENSMUSG00000027253.8	Lrp4	46
1029.7	0.712826	0.178685	3.98929	6.6272e-05	0.020565	ENSMUSG00000030847.7	Bag3	47
3143.06	0.563351	0.140763	4.00213	6.27761e-05	0.020565	ENSMUSG00000031618.7	Nr3c2	48
182.753	-1.0479	0.263116	-3.98264	6.81546e-05	0.020565	ENSMUSG00000031980.9	Agt	49
1900.95	0.50858	0.126923	4.00701	6.14927e-05	0.020565	ENSMUSG00000049327.10	Kmt5a	50
3364.52	-0.832677	0.210822	-3.94966	7.82617e-05	0.0210845	ENSMUSG00000002341.8	Ncan	51
205.215	-1.20985	0.304652	-3.97124	7.15002e-05	0.0210845	ENSMUSG00000025351.7	Cd63	52
23.6495	1.99903	0.50447	3.96263	7.41282e-05	0.0210845	ENSMUSG00000038203.11	Hoxa13	53
812.306	0.521585	0.132012	3.95106	7.78071e-05	0.0210845	ENSMUSG00000046532.7	Ar	54
196.427	-0.877255	0.221913	-3.95314	7.71308e-05	0.0210845	ENSMUSG00000048647.3	Exd1	55
248.878	1.5045	0.379242	3.96712	7.27464e-05	0.0210845	ENSMUSG00000089756.2	Zfp966	56
177.955	0.735066	0.186345	3.94465	7.99172e-05	0.0211528	ENSMUSG00000045345.5		57
315.372	-0.927838	0.235807	-3.93473	8.32902e-05	0.0216655	ENSMUSG00000028542.10	Slc6a9	58
8042.27	0.491655	0.125898	3.9052	9.41486e-05	0.0240749	ENSMUSG00000020262.9	Adarb1	59
521.018	-1.21304	0.316242	-3.83579	0.00012516	0.0314714	ENSMUSG00000005397.7	Nid1	60
1222.83	-0.557328	0.145981	-3.81783	0.000134633	0.0328022	ENSMUSG00000005804.8	Bloc1s6	61
1344.29	0.506766	0.132747	3.81752	0.000134801	0.0328022	ENSMUSG00000027674.9	Pex5l	62
373.166	-0.994634	0.261624	-3.80178	0.000143663	0.0344037	ENSMUSG00000021364.9	Elovl2	63
82.1868	1.11063	0.293811	3.78007	0.000156785	0.0363911	ENSMUSG00000005611.8	Mrvi1	64
8463.11	0.518079	0.13692	3.78382	0.000154441	0.0363911	ENSMUSG00000031543.11	Ank1	65
2773.18	-0.757216	0.201127	-3.76487	0.000166634	0.0380911	ENSMUSG00000028347.8	Tmeff1	66
7704.22	-0.831601	0.221249	-3.75866	0.000170823	0.0384657	ENSMUSG00000064351.1	COX1	67
359.374	-0.688641	0.183819	-3.74629	0.000179466	0.0398177	ENSMUSG00000046402.9	Rbp1	68
586.939	-0.60154	0.161341	-3.72838	0.000192714	0.0421373	ENSMUSG00000029802.7	Abcg2	69
796.134	0.49077	0.131874	3.72152	0.000198031	0.0426813	ENSMUSG00000018470.2	Kcnab3	70
493.905	-0.737917	0.19889	-3.71017	0.000207121	0.0440118	ENSMUSG00000053646.7	Plxnb1	71
183.091	1.56945	0.423738	3.70382	0.00021238	0.0445025	ENSMUSG00000073879.3		72
883.39	0.523587	0.141661	3.69606	0.000218973	0.0452555	ENSMUSG00000079557.4	2002-03-01	73
12029	0.422792	0.114959	3.67776	0.000235289	0.0456647	ENSMUSG00000034245.4	Hdac11	74
2027.54	-0.803171	0.218028	-3.6838	0.000229781	0.0456647	ENSMUSG00000036295.4	Lrrn3	75
942.472	-0.978429	0.266298	-3.67419	0.000238606	0.0456647	ENSMUSG00000064341.1	ND1	76
834.009	-0.669955	0.182006	-3.68095	0.000232369	0.0456647	ENSMUSG00000067377.5	Tspan6	77
116.756	1.55865	0.422666	3.68766	0.000226323	0.0456647	ENSMUSG00000074521.3		78
251.898	1.47558	0.401665	3.67365	0.000239114	0.0456647	ENSMUSG00000078898.3	Zfp968	79
321.77	-0.787859	0.215204	-3.66098	0.000251248	0.0473823	ENSMUSG00000046312.4	AI464131	80
4162.85	-0.638481	0.174752	-3.65364	0.000258547	0.0475695	ENSMUSG00000034755.11	Pcdh11x	81
54.2919	1.22511	0.335237	3.65444	0.000257741	0.0475695	ENSMUSG00000040345.8	Arhgap9	82
51.8014	1.43774	0.397527	3.61672	0.000298356	0.0542325	ENSMUSG00000080888.2		83
79.0247	1.55586	0.430818	3.61142	0.000304526	0.054695	ENSMUSG00000093077.1		84
1575.47	-0.534574	0.148402	-3.60221	0.00031552	0.0559217	ENSMUSG00000020723.3	Cacng4	85
127.058	-0.943937	0.262237	-3.59955	0.000318769	0.0559217	ENSMUSG00000028438.9	Kif24	86
797.326	-0.619602	0.172549	-3.59086	0.000329583	0.0571542	ENSMUSG00000024486.5	Hbegf	87
139498	0.507603	0.141836	3.57879	0.000345188	0.0585152	ENSMUSG00000020396.7	Nefh	88
484.374	-1.13535	0.317087	-3.58057	0.000342846	0.0585152	ENSMUSG00000044708.4	Kcnj10	89
143.092	1.53431	0.429495	3.57237	0.000353771	0.0593039	ENSMUSG00000090221.2		90
209.307	-1.27835	0.358604	-3.56479	0.00036415	0.0603729	ENSMUSG00000030342.8	Cd9	91
387.34	-0.913241	0.256452	-3.56106	0.000369367	0.0605155	ENSMUSG00000029781.7	Fkbp9	92
1120.75	-0.503595	0.14152	-3.55846	0.000373033	0.0605155	ENSMUSG00000047045.10	Tmem164	93
285.491	0.72014	0.20258	3.55484	0.000378209	0.0607025	ENSMUSG00000020732.7	Rab37	94
2055.49	-0.654773	0.184405	-3.55073	0.000384157	0.0610082	ENSMUSG00000030428.9	Ttyh1	95
1419.44	0.472926	0.133516	3.54208	0.000396986	0.0623888	ENSMUSG00000047507.4	Baiap3	96
1892.14	0.545101	0.154606	3.52575	0.000422291	0.0656467	ENSMUSG00000003657.7	Calb2	97
194.389	-0.723276	0.205369	-3.52183	0.000428572	0.0656467	ENSMUSG00000016200.7	Syt14	98
132.498	1.48813	0.422708	3.52048	0.00043077	0.0656467	ENSMUSG00000078882.4		99
1414.04	-0.749314	0.213188	-3.51481	0.000440066	0.0663927	ENSMUSG00000029672.9	Fam3c	100
2855.53	0.479319	0.136793	3.50398	0.000458353	0.0671842	ENSMUSG00000015846.8	Rxra	101
581.023	-0.963874	0.274715	-3.50863	0.000450423	0.0671842	ENSMUSG00000025321.8	Itgb8	102
1216.7	0.46413	0.132465	3.5038	0.000458671	0.0671842	ENSMUSG00000030098.9	Grip2	103
726.644	-0.712019	0.203582	-3.49745	0.000469726	0.0680678	ENSMUSG00000032679.6	Cd59a	104
2606.59	-0.863522	0.24706	-3.49519	0.000473727	0.0680678	ENSMUSG00000060961.8	Slc4a4	105
18792	0.539354	0.154477	3.49148	0.000480348	0.068368	ENSMUSG00000026932.8	Nacc2	106
749.774	-0.827238	0.237846	-3.47804	0.000505096	0.0699292	ENSMUSG00000028364.8	Tnc	107
537.994	-0.580209	0.166824	-3.47797	0.000505222	0.0699292	ENSMUSG00000030659.7	Nucb2	108
550.748	-1.17288	0.33704	-3.47993	0.000501543	0.0699292	ENSMUSG00000050953.8	Gja1	109
161.58	-0.708009	0.203785	-3.47429	0.000512213	0.0702523	ENSMUSG00000042613.3	Pbxip1	110
1679.91	0.481846	0.139053	3.4652	0.000529835	0.0718052	ENSMUSG00000038354.7	Ankrd35	111
170.682	-1.03984	0.300221	-3.46357	0.000533054	0.0718052	ENSMUSG00000064367.1	ND5	112
1105.36	0.467234	0.135239	3.45488	0.000550544	0.0735049	ENSMUSG00000021215.8	Net1	113
219.04	-0.975674	0.28312	-3.44615	0.00056863	0.0740606	ENSMUSG00000009376.8	Met	114
540.227	-0.897282	0.260401	-3.44577	0.000569433	0.0740606	ENSMUSG00000029231.9	Pdgfra	115
188.8	-0.935919	0.271433	-3.44807	0.000564608	0.0740606	ENSMUSG00000034714.8	Ttyh2	116
7197.52	0.382697	0.111151	3.44305	0.000575194	0.0741705	ENSMUSG00000018398.12	2008-09-01	117
2826.62	0.479555	0.139663	3.43367	0.000595467	0.0754942	ENSMUSG00000024948.7	Map4k2	118
1332.32	-0.604066	0.175809	-3.43592	0.000590551	0.0754942	ENSMUSG00000027422.9	Rrbp1	119
829.626	-0.794243	0.23168	-3.42819	0.000607622	0.0762158	ENSMUSG00000021614.9	Vcan	120
101.835	-1.94284	0.566993	-3.42657	0.000611262	0.0762158	ENSMUSG00000030235.9	Slco1c1	121
4189.38	0.353251	0.103497	3.41317	0.00064213	0.0794083	ENSMUSG00000033530.7	Ttc7b	122
33.1087	-2.08524	0.61242	-3.40492	0.000661837	0.0811799	ENSMUSG00000038235.4	F11r	123
1062.29	-0.89702	0.264423	-3.39236	0.000692925	0.0825968	ENSMUSG00000004460.9	Dnajb11	124
4089.25	0.43272	0.127509	3.39365	0.000689674	0.0825968	ENSMUSG00000020785.11	Camkk1	125
20044.4	-0.718349	0.211536	-3.39586	0.000684126	0.0825968	ENSMUSG00000029309.3	Sparcl1	126
499.712	0.486738	0.14352	3.39143	0.000695287	0.0825968	ENSMUSG00000039911.7	Spsb1	127
137.585	0.868502	0.256398	3.38732	0.000705793	0.0831899	ENSMUSG00000086555.1	Gm13446	128
6382.65	0.516792	0.15279	3.38237	0.000718631	0.0834042	ENSMUSG00000028756.6	Pink1	129
198.826	-0.899092	0.265984	-3.38025	0.000724196	0.0834042	ENSMUSG00000031596.9	Slc7a2	130
10249.4	0.420897	0.124513	3.38036	0.000723916	0.0834042	ENSMUSG00000040797.9	Iqsec3	131
2309.44	-0.539785	0.159913	-3.37548	0.000736859	0.0835864	ENSMUSG00000004980.9	Hnrnpa2b1	132
187.01	-0.776066	0.229808	-3.37702	0.000732767	0.0835864	ENSMUSG00000040152.8	Thbs1	133
215.497	1.58216	0.469466	3.37012	0.000751356	0.0845948	ENSMUSG00000082984.2		134
1226.24	-0.674924	0.201574	-3.34827	0.00081318	0.0908773	ENSMUSG00000024665.7	Fads2	135
1604.61	-0.729734	0.218202	-3.3443	0.000824909	0.0910058	ENSMUSG00000022255.9	Mtdh	136
321.321	0.79953	0.239108	3.3438	0.000826393	0.0910058	ENSMUSG00000090093.2	Gm14391	137
150.553	-0.741819	0.223356	-3.32124	0.00089617	0.0979748	ENSMUSG00000031232.9	Magt1	138
528.46	0.648824	0.195503	3.31874	0.000904255	0.0981475	ENSMUSG00000031883.6	Car7	139
3255.65	0.339358	0.102422	3.31333	0.000921913	0.0993493	ENSMUSG00000030557.9	Mef2a	140
238.603	-0.904166	0.27311	-3.31063	0.000930867	0.0996028	ENSMUSG00000049001.4	Ndnf	141
1319.6	-1.04574	0.316937	-3.29953	0.000968471	0.10093	ENSMUSG00000018593.6	Sparc	142
594.211	-0.68442	0.207458	-3.29908	0.000970034	0.10093	ENSMUSG00000020097.8	Sgpl1	143
1525.85	-0.806536	0.244177	-3.30308	0.000956285	0.10093	ENSMUSG00000030062.6	Rpn1	144
250.953	-0.707369	0.214214	-3.30216	0.000959442	0.10093	ENSMUSG00000037824.5	Tspan14	145
43.8449	-1.57655	0.480722	-3.27955	0.00103972	0.106709	ENSMUSG00000015852.7	Fcrls	146
1908.95	-0.503304	0.153443	-3.28007	0.00103783	0.106709	ENSMUSG00000039470.9	Zdhhc2	147
18840.4	0.334832	0.102296	3.27317	0.00106348	0.108411	ENSMUSG00000090100.1	Ttbk2	148
426.531	-0.668285	0.205919	-3.24538	0.00117294	0.116646	ENSMUSG00000020151.9	Ptprr	149
316.279	-0.778874	0.240018	-3.24506	0.00117426	0.116646	ENSMUSG00000026600.6	Soat1	150
240.306	-1.22261	0.376502	-3.2473	0.00116507	0.116646	ENSMUSG00000045092.6	S1pr1	151
388.916	-0.883813	0.272375	-3.24483	0.0011752	0.116646	ENSMUSG00000053062.9	Jam2	152
311.532	-0.565509	0.174554	-3.23973	0.00119642	0.11721	ENSMUSG00000032640.8	Chsy1	153
365.76	-0.856197	0.264191	-3.24083	0.00119182	0.11721	ENSMUSG00000043207.4	Zmpste24	154
84.8663	-0.944507	0.29247	-3.22941	0.00124045	0.119202	ENSMUSG00000022665.8	Ccdc80	155
346.682	0.580905	0.17985	3.22993	0.0012382	0.119202	ENSMUSG00000034227.7	Foxj1	156
173.593	1.71276	0.530143	3.23075	0.00123466	0.119202	ENSMUSG00000091542.1		157
1184.4	-0.574318	0.178158	-3.22365	0.00126566	0.119944	ENSMUSG00000000420.8	Galnt1	158
427.621	-1.02076	0.316788	-3.22222	0.00127202	0.119944	ENSMUSG00000035805.7	Mlc1	159
5570.93	-0.354734	0.110012	-3.22451	0.00126187	0.119944	ENSMUSG00000047139.8	Cd24a	160
2333.96	-0.752634	0.233818	-3.21888	0.00128691	0.120594	ENSMUSG00000030077.8	Chl1	161
3624.9	0.386285	0.12033	3.21022	0.00132631	0.121329	ENSMUSG00000009739.8	Pou6f1	162
727.376	0.590732	0.183823	3.2136	0.00131083	0.121329	ENSMUSG00000022096.8	Hr	163
5673.09	0.45877	0.142883	3.21081	0.00132362	0.121329	ENSMUSG00000025738.7	Fbxl16	164
6677.54	0.326525	0.10176	3.20878	0.001333	0.121329	ENSMUSG00000042826.7	Fgf11	165
151.619	-1.46711	0.457276	-3.20836	0.00133496	0.121329	ENSMUSG00000062960.6	Kdr	166
3729.59	0.496065	0.154703	3.20656	0.00134334	0.121359	ENSMUSG00000050192.7	Eif5a2	167
410.938	0.629341	0.196724	3.19912	0.0013785	0.123794	ENSMUSG00000073883.2		168
13172.1	0.362382	0.113517	3.19231	0.00141141	0.125135	ENSMUSG00000001089.8	Luzp1	169
1448.89	-0.78565	0.246475	-3.18754	0.0014349	0.125135	ENSMUSG00000022533.7	Atp13a3	170
382.501	-0.638914	0.200238	-3.19077	0.00141893	0.125135	ENSMUSG00000022793.9	B4galt4	171
307.726	-1.30474	0.409118	-3.18915	0.00142693	0.125135	ENSMUSG00000026193.8	Fn1	172
61.3908	1.68685	0.528597	3.19119	0.00141687	0.125135	ENSMUSG00000082724.2		173
12641.9	0.428447	0.134659	3.18172	0.00146403	0.126942	ENSMUSG00000089715.3	Cbx6	174
4328.26	-0.79149	0.248923	-3.17966	0.00147448	0.127117	ENSMUSG00000032570.8	Atp2c1	175
3373.94	0.388879	0.122395	3.17724	0.00148684	0.127454	ENSMUSG00000028974.7	Dffa	176
810.004	0.696263	0.219372	3.17389	0.00150411	0.128206	ENSMUSG00000027257.7	Pacsin3	177
4573.86	-0.728347	0.22967	-3.17127	0.00151772	0.128529	ENSMUSG00000005089.8	Slc1a2	178
469.733	-0.718814	0.226763	-3.1699	0.00152494	0.128529	ENSMUSG00000050229.2	Pigm	179
318.666	-0.626757	0.198153	-3.163	0.00156153	0.130882	ENSMUSG00000029819.6	Npy	180
1190.62	0.482792	0.152922	3.15712	0.00159337	0.132813	ENSMUSG00000033863.1	Klf9	181
129.737	-0.94965	0.30164	-3.14829	0.00164228	0.134135	ENSMUSG00000000957.8	Mmp14	182
673.705	-0.60029	0.190702	-3.14779	0.00164509	0.134135	ENSMUSG00000020646.9	Mboat2	183
3442.45	0.365402	0.116129	3.14653	0.00165221	0.134135	ENSMUSG00000022075.5	Rhobtb2	184
2943.48	0.366559	0.11641	3.14887	0.00163904	0.134135	ENSMUSG00000060371.6	Caln1	185
429.787	-0.694941	0.220878	-3.14627	0.00165368	0.134135	ENSMUSG00000070426.6	Rnf121	186
50.6322	-1.23158	0.392218	-3.14004	0.00168922	0.136285	ENSMUSG00000026980.8	Ly75	187
1909.61	-0.645015	0.205974	-3.13154	0.00173893	0.139549	ENSMUSG00000027303.10	Ptpra	188
104.494	-1.07449	0.343321	-3.1297	0.00174982	0.13968	ENSMUSG00000022899.2	Slc15a2	189
412.197	0.622405	0.199286	3.12318	0.00178908	0.142062	ENSMUSG00000073874.2		190
1303.11	0.390299	0.125087	3.12022	0.00180717	0.142748	ENSMUSG00000053137.5	Mapk11	191
52.2935	-0.974577	0.31262	-3.11745	0.00182425	0.143346	ENSMUSG00000021611.7	Tert	192
162.225	1.41674	0.455009	3.11365	0.00184786	0.144449	ENSMUSG00000078896.3	Zfp965	193
170.374	-1.01575	0.326444	-3.11156	0.00186104	0.14473	ENSMUSG00000028173.6	Wls	194
4788.85	-0.663805	0.213829	-3.10438	0.00190681	0.147529	ENSMUSG00000049281.8	Scn3b	195
548.456	-0.707101	0.228043	-3.10074	0.0019304	0.148592	ENSMUSG00000032116.10	Stt3a	196
2781.49	-0.924302	0.299572	-3.0854	0.00203275	0.150427	ENSMUSG00000027248.7	Pdia3	197
2089.35	-0.720353	0.233036	-3.09117	0.00199368	0.150427	ENSMUSG00000031673.5	Cdh11	198
27.8498	1.30697	0.42257	3.0929	0.00198209	0.150427	ENSMUSG00000041193.8	Pla2g5	199
18941.2	0.3418	0.110735	3.08664	0.00202433	0.150427	ENSMUSG00000044847.7	Lsm11	200
3100.02	-0.654225	0.212151	-3.08377	0.00204398	0.150427	ENSMUSG00000052516.11	Robo2	201
1950.96	-0.637093	0.206558	-3.08434	0.00204007	0.150427	ENSMUSG00000061666.6	Gdpd1	202
459.873	0.687133	0.222509	3.08811	0.00201434	0.150427	ENSMUSG00000078721.1	Fam205a1	203
199.183	1.34448	0.435276	3.08879	0.00200971	0.150427	ENSMUSG00000078866.3	Zfp970	204
115.603	-0.928123	0.300271	-3.09095	0.0019952	0.150427	ENSMUSG00000083563.1		205
1026.5	-0.553818	0.179748	-3.08108	0.00206248	0.151052	ENSMUSG00000062762.7	Ei24	206
1201.93	-0.736169	0.239229	-3.07726	0.00208912	0.152264	ENSMUSG00000040565.6	Btaf1	207
268.624	-0.613344	0.199419	-3.07565	0.00210044	0.152352	ENSMUSG00000032374.8	Plod2	208
1703.92	0.341171	0.111081	3.07137	0.00213079	0.153814	ENSMUSG00000021219.9	Rgs6	209
215.477	-1.05844	0.345046	-3.06752	0.00215843	0.155068	ENSMUSG00000027966.10	Col11a1	210
115.69	-0.77468	0.253017	-3.06177	0.00220031	0.156585	ENSMUSG00000032424.7		211
47.4043	-1.57105	0.512927	-3.06291	0.00219194	0.156585	ENSMUSG00000053897.8	Slc39a8	212
1095.95	-0.966869	0.316159	-3.05817	0.00222691	0.157734	ENSMUSG00000058126.6		213
1845.52	-0.595401	0.195161	-3.05082	0.00228214	0.159489	ENSMUSG00000021796.8	Bmpr1a	214
275.57	-0.814048	0.266623	-3.05318	0.00226432	0.159489	ENSMUSG00000027087.5	Itgav	215
974.393	-0.499781	0.163827	-3.05066	0.0022834	0.159489	ENSMUSG00000039239.8	Tgfb2	216
125.408	-0.763326	0.250379	-3.04868	0.00229846	0.159801	ENSMUSG00000030720.10	Cln3	217
1073.39	-0.515611	0.169322	-3.04515	0.00232564	0.160949	ENSMUSG00000052229.5	Gpr17	218
41.3819	-1.42134	0.467217	-3.04213	0.0023491	0.161219	ENSMUSG00000032327.8	Stra6	219
461.428	2.11422	0.695032	3.0419	0.00235091	0.161219	ENSMUSG00000078875.3	Gm2004	220
362.488	-0.811423	0.266968	-3.0394	0.0023705	0.161827	ENSMUSG00000048058.10	Ldlrad3	221
315.476	0.506493	0.166751	3.03743	0.00238608	0.162157	ENSMUSG00000032532.5	Cck	222
1165.36	-0.712987	0.235151	-3.03203	0.00242912	0.162649	ENSMUSG00000026335.9	Pam	223
244.592	-0.739595	0.244008	-3.03103	0.0024372	0.162649	ENSMUSG00000028232.6	Tmem68	224
319.359	-0.56931	0.187937	-3.02926	0.00245151	0.162649	ENSMUSG00000032252.8	Glce	225
983.05	-0.573957	0.189365	-3.03096	0.00243779	0.162649	ENSMUSG00000036902.8	Neto2	226
460.076	0.496728	0.16402	3.02846	0.002458	0.162649	ENSMUSG00000078117.2		227
163.255	0.749545	0.247377	3.02997	0.00244574	0.162649	ENSMUSG00000090432.1		228
120.813	-0.834347	0.27594	-3.02365	0.00249744	0.164537	ENSMUSG00000046186.8	Cd109	229
7749.84	0.355947	0.117921	3.01854	0.00253999	0.166612	ENSMUSG00000037509.10	Arhgef4	230
170.997	-1.24594	0.413522	-3.013	0.00258682	0.16895	ENSMUSG00000031274.9	Col4a5	231
76.429	-0.895681	0.297497	-3.01073	0.00260625	0.169485	ENSMUSG00000049420.7	Tmem200a	232
25.885	1.31578	0.437259	3.00916	0.00261968	0.169627	ENSMUSG00000074170.4	Plekhf1	233
31090.2	-0.403027	0.134094	-3.00555	0.00265097	0.170193	ENSMUSG00000028649.10	Macf1	234
673.793	0.461407	0.153506	3.00579	0.00264892	0.170193	ENSMUSG00000029681.6	Bcl7b	235
776.338	-0.619678	0.206829	-2.99609	0.00273469	0.174823	ENSMUSG00000062209.8	Erbb4	236
12256.4	-0.704618	0.235305	-2.99448	0.00274912	0.175004	ENSMUSG00000019943.8	Atp2b1	237
2302.57	-0.803996	0.26932	-2.98529	0.00283313	0.179594	ENSMUSG00000032340.6	Neo1	238
157.961	-0.860582	0.288462	-2.98335	0.00285116	0.179854	ENSMUSG00000031838.6	Ifi30	239
5795.77	0.34786	0.116642	2.98228	0.00286106	0.179854	ENSMUSG00000039844.12	Rapgef1	240
2411.25	-0.89256	0.299896	-2.97623	0.00291819	0.181132	ENSMUSG00000024411.8	Aqp4	241
65.5627	1.17118	0.393667	2.97505	0.00292942	0.181132	ENSMUSG00000044313.7	Mab21l3	242
37.1099	1.61743	0.543282	2.97714	0.00290953	0.181132	ENSMUSG00000083170.1		243
37.1099	1.61743	0.543282	2.97714	0.00290953	0.181132	ENSMUSG00000084858.1		244
137.877	-0.616368	0.207382	-2.97214	0.00295728	0.181368	ENSMUSG00000034520.8	Gjc1	245
704.28	-0.707088	0.237855	-2.97277	0.00295121	0.181368	ENSMUSG00000057363.6	Uxs1	246
339.476	-0.811673	0.273397	-2.96884	0.00298926	0.182587	ENSMUSG00000026424.8	Gpr37l1	247
785.415	-0.623322	0.210166	-2.96586	0.00301843	0.183625	ENSMUSG00000029924.8	Slc37a3	248
5776.07	0.502506	0.169666	2.96174	0.00305909	0.185351	ENSMUSG00000026792.9	Lrsam1	249
10129.6	0.322537	0.109174	2.95432	0.00313357	0.187604	ENSMUSG00000021143.8	Pacs2	250
176.396	-1.23781	0.418939	-2.95462	0.00313051	0.187604	ENSMUSG00000025780.7	Itih5	251
4730.69	0.385461	0.130449	2.95487	0.00312801	0.187604	ENSMUSG00000056900.7	Usp13	252
152.38	-0.732329	0.2489	-2.94226	0.00325828	0.192428	ENSMUSG00000021903.5	Galnt15	253
273.169	-0.769146	0.261471	-2.9416	0.00326516	0.192428	ENSMUSG00000022505.7	Emp2	254
805.061	-0.557408	0.189299	-2.9446	0.00323373	0.192428	ENSMUSG00000038702.5	Dsel	255
45.1329	0.950265	0.322917	2.94275	0.00325313	0.192428	ENSMUSG00000046207.8	Pik3r6	256
169.465	-0.811993	0.276321	-2.93858	0.00329717	0.193558	ENSMUSG00000026479.6	Lamc2	257
528.564	-0.543504	0.185151	-2.93547	0.00333041	0.194752	ENSMUSG00000074480.3	Mex3a	258
24259.9	0.403266	0.137845	2.92549	0.00343911	0.200331	ENSMUSG00000055567.8	Unc80	259
1126.55	-0.49113	0.167975	-2.92383	0.0034575	0.200628	ENSMUSG00000031021.7	Tmem9b	260
1051.09	-0.480509	0.164881	-2.91428	0.00356515	0.20374	ENSMUSG00000040612.7	Ildr2	261
4784.81	0.431869	0.14816	2.91488	0.00355829	0.20374	ENSMUSG00000047388.9	Atmin	262
3049.47	0.380925	0.130681	2.91492	0.00355776	0.20374	ENSMUSG00000055817.9	Mta3	263
1438.14	-0.464369	0.159315	-2.91478	0.0035594	0.20374	ENSMUSG00000063297.6	Luzp2	264
2977.76	0.307631	0.105661	2.91148	0.00359725	0.204799	ENSMUSG00000030878.9	Cdr2	265
846.905	-0.715905	0.246022	-2.90992	0.00361526	0.20505	ENSMUSG00000038156.9	Spon1	266
2795.63	-0.744892	0.256233	-2.90709	0.0036481	0.206138	ENSMUSG00000029767.10	Calu	267
3435.79	-0.84178	0.289916	-2.90353	0.00368987	0.207087	ENSMUSG00000020048.7	Hsp90b1	268
1317.65	0.446946	0.153943	2.90332	0.00369235	0.207087	ENSMUSG00000030103.5	Bhlhe40	269
446.59	-0.83071	0.286429	-2.90023	0.00372891	0.207613	ENSMUSG00000023827.2	Agpat4	270
129.097	-0.837897	0.28914	-2.89789	0.00375677	0.207613	ENSMUSG00000026880.9	Stom	271
1107.08	0.445714	0.153734	2.89926	0.00374045	0.207613	ENSMUSG00000032261.9	Sh3bgrl2	272
3869.79	0.338988	0.116953	2.89851	0.00374943	0.207613	ENSMUSG00000061859.9	Patj	273
224.802	0.60282	0.208271	2.89439	0.00379891	0.208415	ENSMUSG00000033852.8	Gm28042	274
68.4523	-0.922365	0.318628	-2.8948	0.00379396	0.208415	ENSMUSG00000051980.7	Casr	275
154.647	-0.666442	0.230371	-2.89291	0.0038169	0.208643	ENSMUSG00000030495.6	Slc7a10	276
6444.65	0.338603	0.11719	2.88935	0.00386034	0.210256	ENSMUSG00000059995.6	Atxn7l3	277
135.349	-0.716595	0.248247	-2.88662	0.00389402	0.211328	ENSMUSG00000017765.9	Slc12a4	278
443.269	-0.591477	0.205201	-2.88243	0.00394622	0.213393	ENSMUSG00000040451.10	Sgms1	279
2121.53	0.385659	0.133908	2.88002	0.00397649	0.213807	ENSMUSG00000029394.5	Cdk2ap1	280
26.2286	-1.89853	0.65931	-2.87957	0.00398222	0.213807	ENSMUSG00000032359.8	Ctsh	281
1433.82	-0.58472	0.203183	-2.8778	0.00400455	0.213811	ENSMUSG00000003934.5	Efnb3	282
247.734	-0.767578	0.266768	-2.87732	0.00401063	0.213811	ENSMUSG00000025289.9	Prdx4	283
6092.99	-0.683377	0.238222	-2.86866	0.00412219	0.218216	ENSMUSG00000054640.7	Slc8a1	284
789.401	-0.651611	0.227129	-2.86891	0.00411895	0.218216	ENSMUSG00000067578.3	Cbln4	285
3176.56	0.464033	0.161978	2.86479	0.00417286	0.218579	ENSMUSG00000000253.6	Gmpr	286
220.649	0.499338	0.175112	2.85153	0.00435096	0.218579	ENSMUSG00000005980.8	Dnase1	287
56.6065	-1.21646	0.428766	-2.83713	0.00455216	0.218579	ENSMUSG00000017754.7	Pltp	288
66.1686	-0.809426	0.284645	-2.84364	0.0044602	0.218579	ENSMUSG00000018459.9	Slc13a3	289
374.301	-0.80911	0.28496	-2.83939	0.00452006	0.218579	ENSMUSG00000019873.6	Reep3	290
48.9544	-1.16198	0.410585	-2.83006	0.00465393	0.218579	ENSMUSG00000020432.6	Tcn2	291
835.989	-0.359641	0.12613	-2.85136	0.00435324	0.218579	ENSMUSG00000021846.7	Peli2	292
1197.36	0.326224	0.115028	2.83605	0.00456751	0.218579	ENSMUSG00000022419.9	Deptor	293
983.988	-0.637035	0.22493	-2.83214	0.0046237	0.218579	ENSMUSG00000022744.6	Cldnd1	294
1655.44	-0.758057	0.268097	-2.82754	0.00469066	0.218579	ENSMUSG00000022865.7	Cxadr	295
4474.05	-0.677923	0.237559	-2.85371	0.00432126	0.218579	ENSMUSG00000024261.4	Syt4	296
186.824	-0.748788	0.262907	-2.84811	0.00439794	0.218579	ENSMUSG00000025169.6	Ogfod3	297
1341.61	-0.558009	0.195863	-2.84897	0.00438608	0.218579	ENSMUSG00000026312.10	Cdh7	298
988.703	0.399274	0.141401	2.82369	0.00474736	0.218579	ENSMUSG00000026468.6	Lhx4	299
162.665	-1.53274	0.542748	-2.82403	0.00474235	0.218579	ENSMUSG00000027435.8	Cd93	300
1833.77	0.48058	0.167709	2.86555	0.00416282	0.218579	ENSMUSG00000027489.9	Necab3	301
100.459	-0.81456	0.28568	-2.8513	0.00435403	0.218579	ENSMUSG00000028015.2	Ctso	302
48.5811	-1.14406	0.403455	-2.83565	0.00457321	0.218579	ENSMUSG00000028766.4	Alpl	303
17027.3	0.547866	0.193145	2.83656	0.00456028	0.218579	ENSMUSG00000028931.5	Kcnab2	304
2850.51	0.454799	0.16043	2.83488	0.00458435	0.218579	ENSMUSG00000029001.8	Fbxo44	305
436.498	0.450704	0.15899	2.8348	0.00458546	0.218579	ENSMUSG00000029007.8	Agtrap	306
1826.31	0.42611	0.150123	2.83842	0.00453379	0.218579	ENSMUSG00000030079.9	Ruvbl1	307
517.197	-0.465113	0.164363	-2.82979	0.00465792	0.218579	ENSMUSG00000030471.11	Zdhhc13	308
110.218	-0.937908	0.328428	-2.85575	0.00429358	0.218579	ENSMUSG00000031375.10	Bgn	309
204.609	-0.624943	0.219963	-2.84112	0.00449547	0.218579	ENSMUSG00000031399.8	Fam3a	310
595.771	0.444654	0.155222	2.86463	0.00417493	0.218579	ENSMUSG00000031574.6	Star	311
2809.68	0.374599	0.132361	2.83013	0.00465287	0.218579	ENSMUSG00000032238.10	Rora	312
502.702	-0.412919	0.145839	-2.83134	0.0046354	0.218579	ENSMUSG00000032547.5	Ryk	313
182.915	-0.824059	0.289225	-2.84919	0.00438304	0.218579	ENSMUSG00000032741.8	Tpcn1	314
689.492	-0.58228	0.20596	-2.82715	0.00469643	0.218579	ENSMUSG00000035212.8	Leprot	315
2282.41	-0.595045	0.210057	-2.83279	0.00461444	0.218579	ENSMUSG00000046743.6	Fat4	316
126.349	-0.70457	0.246117	-2.86274	0.00419991	0.218579	ENSMUSG00000048332.7	Lhfp	317
1630.63	-0.500064	0.175254	-2.85336	0.00432598	0.218579	ENSMUSG00000054196.5	Cthrc1	318
1189.39	-0.761364	0.269258	-2.82764	0.00468922	0.218579	ENSMUSG00000054469.7	Lclat1	319
198.785	0.761627	0.268069	2.84116	0.00449496	0.218579	ENSMUSG00000054958.6	Nt5c1a	320
1183.09	-0.395157	0.139606	-2.83051	0.00464735	0.218579	ENSMUSG00000062542.5	Syt9	321
643.515	-0.816103	0.2867	-2.84654	0.00441967	0.218579	ENSMUSG00000063446.4	Plppr1	322
714.46	0.433247	0.153021	2.8313	0.00463599	0.218579	ENSMUSG00000066687.4	Zbtb16	323
25.3364	1.84823	0.650224	2.84244	0.00447693	0.218579	ENSMUSG00000073886.1		324
1661.42	-0.809758	0.286805	-2.82338	0.00475203	0.218579	ENSMUSG00000078622.2	Ccdc47	325
858.846	0.630938	0.22196	2.84258	0.00447503	0.218579	ENSMUSG00000078727.1		326
42.9492	1.54053	0.545381	2.82468	0.00473274	0.218579	ENSMUSG00000084010.1	LOC101056144	327
155.467	0.703862	0.249277	2.82361	0.00474854	0.218579	ENSMUSG00000086897.1		328
551.823	-0.387412	0.137276	-2.82214	0.00477038	0.218756	ENSMUSG00000026466.9	Tor1aip1	329
600.704	-0.515175	0.182707	-2.81968	0.00480711	0.219773	ENSMUSG00000001260.5	Gabrg1	330
2071.83	-0.729877	0.258945	-2.81866	0.00482245	0.219808	ENSMUSG00000039530.9	Tusc3	331
813.274	0.570073	0.202702	2.81238	0.00491769	0.221928	ENSMUSG00000029622.10	Arpc1b	332
163.409	-0.701641	0.249542	-2.81172	0.00492781	0.221928	ENSMUSG00000033581.10	Igf2bp2	333
1312.16	-0.402409	0.143026	-2.81354	0.00489999	0.221928	ENSMUSG00000043424.8	Eif3j2	334
434.19	-0.805107	0.286095	-2.81412	0.00489103	0.221928	ENSMUSG00000070889.4		335
84.4841	-0.896733	0.319234	-2.80902	0.00496933	0.223128	ENSMUSG00000027276.7	Jag1	336
1022.87	-0.463793	0.165332	-2.80522	0.00502823	0.223128	ENSMUSG00000028995.8	Fam126a	337
3950.7	-0.796358	0.283886	-2.80521	0.00502841	0.223128	ENSMUSG00000032181.6	Scg3	338
11761.1	0.436042	0.155399	2.80595	0.00501684	0.223128	ENSMUSG00000034312.6	Iqsec1	339
389.319	-0.808023	0.287894	-2.80667	0.0050056	0.223128	ENSMUSG00000064363.1	ND4	340
1596	-0.793598	0.283189	-2.80236	0.00507296	0.223324	ENSMUSG00000021477.7	Ctsl	341
3672.12	0.32002	0.114208	2.80209	0.00507723	0.223324	ENSMUSG00000026620.6	Mark1	342
1684.8	0.405068	0.14451	2.80305	0.00506223	0.223324	ENSMUSG00000049176.7	Frmpd4	343
395.577	-0.516154	0.184829	-2.7926	0.00522869	0.223471	ENSMUSG00000004885.5	Crabp2	344
1303.15	-0.735238	0.263243	-2.793	0.00522211	0.223471	ENSMUSG00000021072.6	Tmx1	345
600.577	-0.620759	0.221984	-2.79641	0.00516732	0.223471	ENSMUSG00000021468.6	Sptlc1	346
556.185	-0.694026	0.248138	-2.79693	0.00515904	0.223471	ENSMUSG00000022887.7	Masp1	347
3431.2	-0.530911	0.189627	-2.79977	0.00511398	0.223471	ENSMUSG00000026235.7	Epha4	348
445.761	-0.519586	0.185943	-2.79434	0.00520063	0.223471	ENSMUSG00000030022.8	Adamts9	349
285.329	0.501469	0.179385	2.7955	0.00518201	0.223471	ENSMUSG00000039103.8	Nexn	350
434.109	-0.566234	0.202456	-2.79682	0.00516087	0.223471	ENSMUSG00000045201.5	Lrrc3b	351
1889.46	0.391532	0.140059	2.79547	0.00518236	0.223471	ENSMUSG00000052934.4	Fbxo31	352
2045.36	-0.679183	0.243028	-2.79467	0.00519528	0.223471	ENSMUSG00000064358.1	COX3	353
92.6298	-1.08151	0.387585	-2.79038	0.00526464	0.224372	ENSMUSG00000043301.8	Kcnj6	354
147.025	-0.647846	0.23243	-2.78728	0.0053153	0.225893	ENSMUSG00000020122.9	Egfr	355
2596.72	0.615922	0.221079	2.78598	0.00533664	0.226163	ENSMUSG00000033788.9	Dysf	356
4579.21	0.412786	0.148368	2.78218	0.00539946	0.228184	ENSMUSG00000026883.10	Dab2ip	357
132.544	-1.28917	0.46426	-2.77683	0.00548911	0.228253	ENSMUSG00000024621.8	Csf1r	358
407.377	-0.570006	0.205216	-2.7776	0.00547628	0.228253	ENSMUSG00000034109.9	Golim4	359
403.581	-0.620504	0.223401	-2.77754	0.00547722	0.228253	ENSMUSG00000036632.3	Alg5	360
3359.97	-0.693609	0.249879	-2.77578	0.00550699	0.228253	ENSMUSG00000042453.7	Reln	361
33109.4	0.337375	0.121504	2.77665	0.00549228	0.228253	ENSMUSG00000052949.8	Rnf157	362
114.932	0.711777	0.256379	2.77627	0.00549868	0.228253	ENSMUSG00000073882.1		363
1517.54	0.410415	0.14783	2.77627	0.00549868	0.228253	ENSMUSG00000087679.2	Tmem250-ps	364
115.072	0.707095	0.255021	2.7727	0.0055594	0.229794	ENSMUSG00000073873.1		365
614.262	-0.463059	0.16741	-2.76602	0.0056745	0.232553	ENSMUSG00000026514.7	Cnih3	366
220.25	-0.688234	0.248886	-2.76526	0.00568783	0.232553	ENSMUSG00000027004.3	Frzb	367
4188.7	-0.64805	0.234158	-2.76758	0.00564746	0.232553	ENSMUSG00000033981.7	Gria2	368
855.515	-0.382436	0.138261	-2.76604	0.00567409	0.232553	ENSMUSG00000062169.7	Cnih4	369
266.793	-0.747617	0.270733	-2.76146	0.00575443	0.234008	ENSMUSG00000029314.8	Gpat3	370
2665.29	0.339392	0.122891	2.76173	0.00574958	0.234008	ENSMUSG00000041801.5	Phlda3	371
5699.84	0.474612	0.172003	2.75932	0.00579225	0.23437	ENSMUSG00000025576.10	Rbfox3	372
251.654	0.769834	0.279007	2.7592	0.00579439	0.23437	ENSMUSG00000027347.11	Rasgrp1	373
169.194	-1.02605	0.372634	-2.7535	0.00589615	0.235581	ENSMUSG00000020953.9	Coch	374
125.129	-0.915367	0.332559	-2.75249	0.00591431	0.235581	ENSMUSG00000021763.10	BC067074	375
273.563	-0.846172	0.307213	-2.75435	0.00588084	0.235581	ENSMUSG00000026342.4	Slc35f5	376
282.816	-0.776029	0.281792	-2.75391	0.00588882	0.235581	ENSMUSG00000033063.7	Cntnap3	377
532.196	0.525119	0.190567	2.75556	0.00585909	0.235581	ENSMUSG00000034059.7	Ypel4	378
1630.44	-0.693359	0.252	-2.75143	0.00593365	0.235581	ENSMUSG00000036510.11	Cdh8	379
891.816	0.619181	0.224984	2.75211	0.0059213	0.235581	ENSMUSG00000078746.2	Fam205a2	380
3366.05	0.467345	0.169954	2.74983	0.00596268	0.236113	ENSMUSG00000040867.8	Begain	381
738.546	-0.6505	0.236715	-2.74803	0.00599549	0.236791	ENSMUSG00000050840.8	Cdh20	382
7382.76	-0.748525	0.27258	-2.74607	0.00603135	0.237585	ENSMUSG00000003814.8	Calr	383
841.719	-0.824791	0.300607	-2.74375	0.00607413	0.238647	ENSMUSG00000025823.8	Pdia4	384
5555.14	-0.811864	0.296196	-2.74097	0.00612584	0.23947	ENSMUSG00000026864.7	Hspa5	385
933.536	0.407862	0.148805	2.74092	0.00612683	0.23947	ENSMUSG00000027544.9	Nfatc2	386
908.773	-0.571707	0.208844	-2.73749	0.00619096	0.241352	ENSMUSG00000007989.5	Fzd3	387
362.886	-0.59026	0.215903	-2.73391	0.00625871	0.242738	ENSMUSG00000029534.11	St7	388
447.843	0.773259	0.282828	2.73403	0.00625644	0.242738	ENSMUSG00000091207.1		389
29.2623	-1.31642	0.481701	-2.73285	0.00627883	0.242894	ENSMUSG00000064368.1	ND6	390
169.085	-0.586929	0.214946	-2.73059	0.0063221	0.243943	ENSMUSG00000038331.8	Satb2	391
59.6667	-0.861607	0.315704	-2.72916	0.00634953	0.244376	ENSMUSG00000091747.2		392
74.6511	-0.836849	0.306747	-2.72814	0.0063693	0.244513	ENSMUSG00000047090.7	Tmem198b	393
1106.97	-0.449596	0.164933	-2.72593	0.00641207	0.244678	ENSMUSG00000020873.7	Slc35b1	394
943.968	-0.802875	0.294589	-2.72541	0.00642226	0.244678	ENSMUSG00000031591.8	Asah1	395
649.09	-0.73482	0.269513	-2.72647	0.00640153	0.244678	ENSMUSG00000040774.9	Cept1	396
21830	0.277149	0.101768	2.72335	0.00646234	0.245585	ENSMUSG00000017631.10	Abr	397
112.477	-0.692012	0.254266	-2.7216	0.0064966	0.246267	ENSMUSG00000019359.8	Gdpd2	398
139.862	0.638279	0.23509	2.71504	0.0066267	0.246523	ENSMUSG00000015134.8	Aldh1a3	399
1391.87	-0.782703	0.288348	-2.71444	0.00663888	0.246523	ENSMUSG00000020571.6	Pdia6	400
8524.47	0.276805	0.101888	2.71677	0.00659229	0.246523	ENSMUSG00000020658.8	Efr3b	401
129.25	-0.721424	0.265712	-2.71506	0.00662641	0.246523	ENSMUSG00000021636.7	Marveld2	402
1227.25	-1.0661	0.392837	-2.71386	0.00665042	0.246523	ENSMUSG00000031503.7	Col4a2	403
298.618	-0.666478	0.245403	-2.71585	0.00661049	0.246523	ENSMUSG00000033965.6	Slc16a2	404
136.183	-1.07672	0.395923	-2.71952	0.00653773	0.246523	ENSMUSG00000036949.8	Slc39a12	405
5396.16	0.344639	0.12681	2.71775	0.00657275	0.246523	ENSMUSG00000040711.7	Sh3pxd2b	406
133.319	1.50123	0.551925	2.71999	0.00652838	0.246523	ENSMUSG00000049604.3	Hoxb13	407
25885.7	0.33057	0.121892	2.71199	0.00668806	0.246706	ENSMUSG00000020661.9	Dnmt3a	408
655.558	-1.04164	0.384079	-2.71204	0.00668708	0.246706	ENSMUSG00000031502.9	Col4a1	409
848.522	-0.695418	0.256677	-2.70931	0.00674237	0.247487	ENSMUSG00000015243.4	Abca1	410
833.698	-0.733144	0.270681	-2.70852	0.00675845	0.247487	ENSMUSG00000032018.7	Sc5d	411
1497.65	0.556608	0.205456	2.70913	0.0067459	0.247487	ENSMUSG00000045777.8	Ifitm10	412
968.857	-0.722468	0.267156	-2.70429	0.00684507	0.249375	ENSMUSG00000031483.6	Erlin2	413
614.717	0.468978	0.173465	2.70358	0.0068596	0.249375	ENSMUSG00000044042.11	Fmn1	414
19132	0.54968	0.203242	2.70456	0.00683948	0.249375	ENSMUSG00000072825.3	Cep170b	415
3942.23	0.358969	0.132923	2.70058	0.00692197	0.250181	ENSMUSG00000017715.5	Pgs1	416
2456.63	0.349465	0.129393	2.7008	0.00691722	0.250181	ENSMUSG00000024059.8	Clip4	417
1479.31	0.358653	0.132829	2.70012	0.00693151	0.250181	ENSMUSG00000048832.8	Vps37c	418
329.918	-0.563554	0.209311	-2.69242	0.00709348	0.252671	ENSMUSG00000001418.6	Glmp	419
8573.54	-0.718739	0.267037	-2.69154	0.0071124	0.252671	ENSMUSG00000020368.8	Canx	420
703.834	-0.430622	0.159918	-2.69276	0.00708639	0.252671	ENSMUSG00000020818.9	Mfsd11	421
6609.99	-0.650801	0.241587	-2.69386	0.007063	0.252671	ENSMUSG00000027350.7	Chgb	422
6743.67	0.398788	0.148003	2.69445	0.00705048	0.252671	ENSMUSG00000041757.8	Plekha6	423
14141.2	0.342359	0.127321	2.68894	0.00716797	0.252671	ENSMUSG00000046442.4	Ppm1e	424
32.1253	-1.15515	0.429262	-2.69102	0.00712336	0.252671	ENSMUSG00000047632.10	Fgfbp3	425
1032.61	-0.629717	0.233832	-2.69303	0.00708067	0.252671	ENSMUSG00000066441.7	Rdh11	426
1211.48	-0.581719	0.216305	-2.68935	0.00715923	0.252671	ENSMUSG00000070605.4	Zfp992	427
152.3	0.933084	0.346929	2.68955	0.00715481	0.252671	ENSMUSG00000083929.2		428
1150.87	-0.762811	0.284187	-2.68419	0.00727054	0.255239	ENSMUSG00000032422.10	Snx14	429
788.335	-0.673394	0.250892	-2.684	0.00727465	0.255239	ENSMUSG00000051950.8	B3glct	430
113.336	-1.20657	0.449797	-2.68247	0.00730797	0.255242	ENSMUSG00000029648.7	Flt1	431
2747.01	-0.610457	0.227575	-2.68245	0.00730858	0.255242	ENSMUSG00000060227.8	Casc4	432
4927.98	0.404965	0.1511	2.68012	0.00735959	0.256084	ENSMUSG00000011877.7	Git1	433
2989.33	-0.508648	0.189863	-2.67903	0.00738361	0.256084	ENSMUSG00000050530.8	Fam171a1	434
882.573	-0.762645	0.284655	-2.67919	0.00737998	0.256084	ENSMUSG00000052656.6	Rnf103	435
410.512	-0.731948	0.273336	-2.67784	0.00740994	0.256408	ENSMUSG00000009291.6	Pttg1ip	436
656.39	0.408841	0.15274	2.67672	0.00743478	0.256679	ENSMUSG00000028214.7	Gem	437
10910.8	0.344284	0.128813	2.67274	0.00752355	0.257387	ENSMUSG00000025757.7	Hspa4l	438
836.41	-0.877091	0.32789	-2.67495	0.00747393	0.257387	ENSMUSG00000030376.6	Slc8a2	439
2254.48	-0.432467	0.161791	-2.673	0.00751756	0.257387	ENSMUSG00000032320.7	Rcn2	440
38.9255	-1.40729	0.526417	-2.67334	0.00751012	0.257387	ENSMUSG00000049929.7	Lpar4	441
1235.95	0.379443	0.142104	2.67018	0.00758099	0.258765	ENSMUSG00000040455.11	Usp45	442
303.574	0.41946	0.157321	2.66627	0.00766987	0.261208	ENSMUSG00000050860.5	Phospho1	443
214.75	0.886955	0.333197	2.66195	0.00776889	0.263394	ENSMUSG00000021239.5	Vsx2	444
343.045	0.501014	0.188213	2.66195	0.00776897	0.263394	ENSMUSG00000037003.8	Tns2	445
488.682	-0.591025	0.222164	-2.66031	0.00780679	0.263465	ENSMUSG00000038212.9	Mfsd14b	446
774.911	-0.381296	0.143366	-2.6596	0.00782344	0.263465	ENSMUSG00000048644.7	Ctxn1	447
10167.4	-0.73975	0.278108	-2.65994	0.00781538	0.263465	ENSMUSG00000050711.5	Scg2	448
163.651	-1.07022	0.402701	-2.65759	0.00787006	0.264445	ENSMUSG00000026042.9	Col5a2	449
4911.59	0.36452	0.137258	2.65573	0.00791378	0.265323	ENSMUSG00000027763.7	Mbnl1	450
14326	0.447031	0.168394	2.65467	0.00793856	0.265563	ENSMUSG00000040276.8	Pacsin1	451
507.368	-0.556456	0.209864	-2.65151	0.00801332	0.267471	ENSMUSG00000029090.7	Adgra3	452
1970.34	-0.746706	0.281766	-2.65009	0.00804695	0.268001	ENSMUSG00000039952.9	Dag1	453
199.799	-0.616668	0.232859	-2.64825	0.00809091	0.26828	ENSMUSG00000004270.7	Lpcat3	454
285.217	-0.644305	0.243293	-2.64827	0.0080904	0.26828	ENSMUSG00000052726.9	Kcnt2	455
721.768	-0.70102	0.264854	-2.64682	0.0081253	0.26883	ENSMUSG00000064370.1	CYTB	456
1383.54	-0.829437	0.313473	-2.64596	0.008146	0.268925	ENSMUSG00000024270.5	Slc39a6	457
11599.9	0.378793	0.14323	2.64465	0.00817748	0.269375	ENSMUSG00000051343.8	Rab11fip5	458
69.7812	-0.777708	0.294195	-2.64351	0.0082052	0.269651	ENSMUSG00000021213.5	Akr1c13	459
310.35	-0.696645	0.263598	-2.64283	0.00822162	0.269651	ENSMUSG00000027775.8	Mfsd1	460
131.263	-0.823081	0.311744	-2.64025	0.00828459	0.271127	ENSMUSG00000025608.8	Podxl	461
1784.79	0.363141	0.13783	2.6347	0.00842127	0.271527	ENSMUSG00000008226.8	Scrn3	462
1459.78	-0.784719	0.297658	-2.63631	0.00838133	0.271527	ENSMUSG00000018171.3	Vmp1	463
351.652	-0.520331	0.197666	-2.63237	0.00847912	0.271527	ENSMUSG00000020902.6	Ntn1	464
81.6125	-0.689561	0.261794	-2.63398	0.00843906	0.271527	ENSMUSG00000023755.9	Rhebl1	465
908.314	-0.381724	0.145092	-2.63091	0.00851574	0.271527	ENSMUSG00000025724.6	Sec11a	466
240.293	-0.618688	0.23485	-2.63439	0.00842874	0.271527	ENSMUSG00000030255.7	Sspn	467
8066.06	0.360285	0.136881	2.63211	0.00848558	0.271527	ENSMUSG00000032232.8	Cgnl1	468
1109.27	-0.643015	0.244445	-2.63051	0.00852569	0.271527	ENSMUSG00000034648.7	Lrrn1	469
1386.18	0.78433	0.297833	2.63346	0.00845206	0.271527	ENSMUSG00000035011.9	Zbtb7a	470
948.369	-0.521253	0.19813	-2.63086	0.00851693	0.271527	ENSMUSG00000037788.7	Vopp1	471
10520.2	-0.735271	0.278981	-2.63556	0.00839994	0.271527	ENSMUSG00000039542.8	Ncam1	472
187.187	-0.838354	0.317795	-2.63804	0.00833878	0.271527	ENSMUSG00000051022.7	Hs3st1	473
74.0292	-1.26297	0.480239	-2.62989	0.00854132	0.271527	ENSMUSG00000052336.5	Cx3cr1	474
4201.39	0.301006	0.114469	2.62959	0.00854878	0.271527	ENSMUSG00000057766.7	Ankrd29	475
1023.8	-0.681241	0.25936	-2.62662	0.0086237	0.272139	ENSMUSG00000022136.7	Dnajc3	476
368.686	-0.676824	0.257689	-2.62651	0.0086265	0.272139	ENSMUSG00000031239.5	Itm2a	477
231.894	-0.5743	0.2187	-2.62597	0.0086402	0.272139	ENSMUSG00000052593.8	Adam17	478
3299.29	0.302429	0.115141	2.6266	0.00862423	0.272139	ENSMUSG00000059248.7	2009-09-01	479
78.4645	-0.977821	0.372753	-2.62324	0.00870971	0.272751	ENSMUSG00000020101.7	Vsir	480
3487.37	0.44841	0.170896	2.62388	0.00869354	0.272751	ENSMUSG00000038900.11	Rpl12	481
308.724	-0.551904	0.210403	-2.62308	0.00871385	0.272751	ENSMUSG00000039904.7	Gpr37	482
464.298	-0.595021	0.227127	-2.61977	0.00879892	0.274843	ENSMUSG00000001300.8	Efnb2	483
76.4938	-0.73907	0.282207	-2.61889	0.00882157	0.274982	ENSMUSG00000029070.3	Mxra8	484
1022.35	-0.665423	0.254201	-2.6177	0.0088524	0.275374	ENSMUSG00000056073.7	Grik2	485
9563.37	0.330419	0.126288	2.61639	0.00888661	0.275869	ENSMUSG00000024581.6	Napg	486
155.647	-0.865628	0.331033	-2.61493	0.00892459	0.276479	ENSMUSG00000048970.8	C1galt1c1	487
6941.17	0.314908	0.12053	2.6127	0.00898298	0.276864	ENSMUSG00000024065.7	Ehd3	488
110.211	-1.01657	0.389137	-2.61236	0.00899207	0.276864	ENSMUSG00000029510.9	Gpc2	489
7723.83	0.270273	0.103405	2.61373	0.00895586	0.276864	ENSMUSG00000040111.8	Gramd1b	490
626.969	-0.607358	0.23278	-2.60915	0.00907683	0.278338	ENSMUSG00000015714.4	Cers2	491
142.82	0.576087	0.220752	2.60965	0.00906337	0.278338	ENSMUSG00000073872.3		492
7903.52	0.335741	0.128718	2.60835	0.00909811	0.278424	ENSMUSG00000033389.9	Arhgap44	493
688.413	-0.618048	0.237159	-2.60604	0.00915945	0.279734	ENSMUSG00000022664.4	Slc35a5	494
3161.48	-0.351687	0.135059	-2.60395	0.00921559	0.28088	ENSMUSG00000022044.8	Stmn4	495
108.617	-0.750828	0.288433	-2.60313	0.00923775	0.280988	ENSMUSG00000037015.8		496
22025.3	0.394835	0.151869	2.59985	0.00932657	0.283119	ENSMUSG00000029608.7	Rph3a	497
1034.65	-0.879157	0.33838	-2.59813	0.00937323	0.28329	ENSMUSG00000025816.8	Sec61a2	498
96.6385	-0.99781	0.38411	-2.59772	0.00938458	0.28329	ENSMUSG00000028655.5	Mfsd2a	499
1035.97	-0.538436	0.207339	-2.59689	0.00940732	0.28329	ENSMUSG00000030452.9	Nipa2	500
257.827	-0.752738	0.289834	-2.59713	0.00940051	0.28329	ENSMUSG00000042082.5	Arsb	501
786.191	0.401276	0.154593	2.5957	0.00943981	0.283702	ENSMUSG00000073617.2		502
11837.3	0.368925	0.142256	2.59339	0.00950356	0.28505	ENSMUSG00000044864.10	Ankrd50	503
376.419	-0.610584	0.23561	-2.59151	0.00955569	0.286045	ENSMUSG00000014905.3	Dnajb9	504
261.798	0.484409	0.187021	2.59014	0.00959373	0.286615	ENSMUSG00000028150.7	Rorc	505
584.986	0.337965	0.130882	2.5822	0.00981713	0.287551	ENSMUSG00000007589.7	Tinf2	506
1570.13	-0.670252	0.259371	-2.58414	0.00976211	0.287551	ENSMUSG00000020585.3	Laptm4a	507
2518.02	-0.618762	0.239581	-2.58269	0.00980339	0.287551	ENSMUSG00000021065.8	Fut8	508
1252.14	-0.612498	0.237197	-2.58224	0.00981627	0.287551	ENSMUSG00000023913.10	Pla2g7	509
1365.34	-0.47335	0.18305	-2.58591	0.00971225	0.287551	ENSMUSG00000025314.9	Ptprj	510
1650.11	-0.599449	0.231903	-2.58491	0.00974036	0.287551	ENSMUSG00000025986.5	Slc39a10	511
1272.23	-0.52247	0.202311	-2.58251	0.00980852	0.287551	ENSMUSG00000026080.7	Chst10	512
1484.78	0.372919	0.144486	2.58101	0.0098512	0.287551	ENSMUSG00000063659.6	Zbtb18	513
1135.26	-0.631304	0.244389	-2.58319	0.0097891	0.287551	ENSMUSG00000064354.1	COX2	514
3353.13	0.332952	0.129005	2.58092	0.00985376	0.287551	ENSMUSG00000073436.5	Eme2	515
851.891	1.78461	0.690701	2.58377	0.00977282	0.287551	ENSMUSG00000078877.4	Gm14295	516
45.0909	-1.19217	0.461869	-2.58118	0.00984644	0.287551	ENSMUSG00000090035.1	Galnt4	517
16689	0.428056	0.16614	2.57647	0.00998155	0.288979	ENSMUSG00000009075.2	Cabp7	518
154.394	0.551684	0.214138	2.5763	0.00998646	0.288979	ENSMUSG00000022469.8	Rapgef3	519
9081.16	-0.672066	0.260972	-2.57525	0.0100169	0.288979	ENSMUSG00000037852.7	Cpe	520
123.756	-0.747388	0.289935	-2.57778	0.00994367	0.288979	ENSMUSG00000067586.3	S1pr3	521
25.8582	2.54448	0.98761	2.5764	0.00998348	0.288979	ENSMUSG00000071003.4		522
159.616	0.530869	0.206145	2.57522	0.0100176	0.288979	ENSMUSG00000078963.2	Hsbp1l1	523
1709.95	-0.552466	0.214646	-2.57385	0.0100573	0.289569	ENSMUSG00000028152.4	Tspan5	524
5055.75	0.253178	0.0984184	2.57246	0.0100978	0.290183	ENSMUSG00000051335.5	Gfod1	525
570.081	-0.714293	0.277816	-2.5711	0.0101375	0.290768	ENSMUSG00000054693.7	Adam10	526
3551.28	0.324812	0.126473	2.56824	0.0102217	0.290972	ENSMUSG00000025178.8	Pi4k2a	527
189.313	-0.763037	0.296999	-2.56916	0.0101946	0.290972	ENSMUSG00000026605.7	Cenpf	528
3287.86	0.294357	0.114592	2.56873	0.0102073	0.290972	ENSMUSG00000033658.10	Ddx19b	529
238.718	-0.529024	0.205961	-2.56856	0.0102123	0.290972	ENSMUSG00000037434.7	Slc30a1	530
2057.79	-0.531559	0.207053	-2.56727	0.0102504	0.291238	ENSMUSG00000021770.4	Samd8	531
3137.65	-0.473678	0.184609	-2.56584	0.0102927	0.291891	ENSMUSG00000013662.4	Atad1	532
489.469	-0.488141	0.19034	-2.56457	0.0103305	0.292413	ENSMUSG00000024754.6	Cemip2	533
511.999	-0.475203	0.18538	-2.5634	0.0103652	0.292846	ENSMUSG00000047719.2	Ubiad1	534
686.894	-0.555319	0.21673	-2.56226	0.0103992	0.29306	ENSMUSG00000005973.6	Rcn1	535
12676.5	0.356753	0.139256	2.56185	0.0104116	0.29306	ENSMUSG00000054452.8	Aes	536
1445.32	0.386686	0.151009	2.56068	0.0104467	0.2935	ENSMUSG00000090150.1	Acad11	537
2395.9	-0.583381	0.22791	-2.5597	0.0104763	0.293737	ENSMUSG00000027006.7	Dnajc10	538
124.935	0.540945	0.21138	2.55911	0.0104941	0.293737	ENSMUSG00000059456.6	Ptk2b	539
206.412	-0.502563	0.196584	-2.55648	0.0105737	0.295416	ENSMUSG00000024667.5	Tmem216	540
131.887	-0.991516	0.388903	-2.54952	0.0107871	0.296163	ENSMUSG00000018166.8	Erbb3	541
144.456	-0.63666	0.249722	-2.54948	0.0107885	0.296163	ENSMUSG00000021583.5	Erap1	542
6673.6	0.315547	0.123614	2.55268	0.0106897	0.296163	ENSMUSG00000022139.9	Mbnl2	543
39636	0.297296	0.116651	2.54859	0.0108158	0.296163	ENSMUSG00000027624.10	Epb41l1	544
957.597	0.471795	0.185121	2.54858	0.0108163	0.296163	ENSMUSG00000031026.8	Trim66	545
17642.5	0.332756	0.130348	2.55282	0.0106855	0.296163	ENSMUSG00000036745.8	Ttll7	546
1509.64	-0.574024	0.225216	-2.54878	0.0108102	0.296163	ENSMUSG00000037470.8	Uggt1	547
7478.75	-0.277398	0.108791	-2.54983	0.0107777	0.296163	ENSMUSG00000048388.3	Fam171b	548
468.994	-0.583996	0.228911	-2.5512	0.0107354	0.296163	ENSMUSG00000052581.6	Lrrtm4	549
1189.21	0.393659	0.15411	2.5544	0.0106372	0.296163	ENSMUSG00000078154.2		550
25.7218	2.53538	0.992965	2.55334	0.0106695	0.296163	ENSMUSG00000078739.2		551
3820.47	-0.606808	0.238336	-2.54602	0.0108958	0.296687	ENSMUSG00000022762.10	Ncam2	552
160.566	-0.812502	0.31915	-2.54583	0.0109019	0.296687	ENSMUSG00000025993.4	Slc40a1	553
2027.51	0.272545	0.107004	2.54705	0.0108639	0.296687	ENSMUSG00000027332.5	Ivd	554
517.872	-0.520308	0.204408	-2.54544	0.0109141	0.296687	ENSMUSG00000029211.6	Gabra4	555
1902.2	0.407279	0.160072	2.54435	0.0109483	0.296948	ENSMUSG00000020593.7	Lpin1	556
121.854	0.851059	0.334635	2.54325	0.0109828	0.296948	ENSMUSG00000027833.8	Shox2	557
184.191	-0.534232	0.21005	-2.54335	0.0109795	0.296948	ENSMUSG00000045871.4	Slitrk6	558
9501.16	0.291572	0.114735	2.54127	0.0110451	0.298098	ENSMUSG00000033208.7	S100b	559
3182.97	-0.670396	0.263907	-2.54027	0.0110766	0.298416	ENSMUSG00000001467.4	Cyp51	560
2805.94	-0.696652	0.274611	-2.53687	0.0111849	0.299174	ENSMUSG00000002985.9	Apoe	561
2180.51	-0.72381	0.285307	-2.53695	0.0111823	0.299174	ENSMUSG00000030223.7	Ptpro	562
3253.49	-0.404123	0.159435	-2.53472	0.0112537	0.299174	ENSMUSG00000034075.9	Zdhhc5	563
188.332	-0.64155	0.252869	-2.53709	0.0111779	0.299174	ENSMUSG00000039427.8	Alg1	564
121.473	-0.579518	0.22882	-2.53263	0.011321	0.299174	ENSMUSG00000046561.7	Arsj	565
164.324	-0.953861	0.376637	-2.53257	0.0113229	0.299174	ENSMUSG00000051497.8	Kcnj16	566
369.427	0.430798	0.170022	2.53378	0.0112839	0.299174	ENSMUSG00000054499.8	Dedd2	567
374.797	-0.702546	0.277057	-2.53575	0.0112207	0.299174	ENSMUSG00000058571.4	Gpc6	568
144.299	0.562778	0.222144	2.53339	0.0112964	0.299174	ENSMUSG00000078729.5		569
2741.21	0.380523	0.150113	2.53491	0.0112475	0.299174	ENSMUSG00000078794.2	Dact3	570
25.112	-1.69726	0.669635	-2.5346	0.0112576	0.299174	ENSMUSG00000085471.1		571
740.797	-0.320274	0.126543	-2.53094	0.0113756	0.300041	ENSMUSG00000022987.5	Zfp641	572
753.188	-0.548353	0.216748	-2.52991	0.011409	0.300398	ENSMUSG00000045312.5	Lhfpl2	573
1394.54	-0.555431	0.219957	-2.52518	0.011564	0.302425	ENSMUSG00000004892.8	Bcan	574
478.639	-0.554792	0.219556	-2.52688	0.011508	0.302425	ENSMUSG00000036019.8	Tmtc2	575
2538.29	0.291576	0.11547	2.52511	0.0115662	0.302425	ENSMUSG00000039954.7	Stk32a	576
8380.41	0.293978	0.116407	2.52543	0.0115557	0.302425	ENSMUSG00000048899.8	Rimkla	577
8187.88	0.335055	0.132758	2.52381	0.0116092	0.302467	ENSMUSG00000021998.10	Lcp1	578
3828.55	0.285509	0.113152	2.52324	0.0116279	0.302467	ENSMUSG00000026181.10	Ppm1f	579
56.11	-1.18966	0.471454	-2.52339	0.011623	0.302467	ENSMUSG00000036896.5	C1qc	580
108.266	-0.58623	0.232505	-2.52137	0.01169	0.303558	ENSMUSG00000070407.5	Hs3st3b1	581
2091.51	-0.641084	0.254346	-2.52052	0.0117182	0.303768	ENSMUSG00000041329.7	Atp1b2	582
12867.9	0.33976	0.134929	2.51807	0.0118	0.30484	ENSMUSG00000000538.11	Tom1l2	583
28.8426	-1.69516	0.673122	-2.51835	0.0117906	0.30484	ENSMUSG00000031170.8	Slc38a5	584
3098.92	-0.482374	0.191749	-2.51566	0.0118811	0.305491	ENSMUSG00000010663.4	Fads1	585
288.65	-0.507763	0.201758	-2.51669	0.0118464	0.305491	ENSMUSG00000027907.4	S100a11	586
1763.17	-0.686967	0.273092	-2.51551	0.0118859	0.305491	ENSMUSG00000028757.4	Ddost	587
1126.4	-0.549595	0.218547	-2.51477	0.011911	0.305553	ENSMUSG00000026116.5	Tmem131	588
955.535	-0.566814	0.225441	-2.51424	0.0119289	0.305553	ENSMUSG00000030092.8	Cntn6	589
245.78	-0.537335	0.213935	-2.51167	0.0120161	0.306199	ENSMUSG00000021928.8	Ebpl	590
251.067	0.543556	0.216473	2.51096	0.0120402	0.306199	ENSMUSG00000025081.7	Tdrd1	591
159.66	-0.523794	0.208597	-2.51104	0.0120376	0.306199	ENSMUSG00000032769.4	Trpa1	592
12816.9	0.251679	0.10025	2.51051	0.0120555	0.306199	ENSMUSG00000039607.9	Rbms3	593
12502.6	-0.255689	0.101767	-2.5125	0.0119879	0.306199	ENSMUSG00000067786.9	Nnat	594
226.979	-0.863003	0.343963	-2.509	0.0121073	0.306996	ENSMUSG00000038765.5	Lmx1b	595
880.604	-0.665628	0.265488	-2.50718	0.0121697	0.307545	ENSMUSG00000028532.8	Cachd1	596
115.742	-0.719603	0.286971	-2.50758	0.0121561	0.307545	ENSMUSG00000073987.3	Ggh	597
23.2752	-1.46161	0.583547	-2.5047	0.0122556	0.309197	ENSMUSG00000066107.6		598
3096.22	0.318372	0.127252	2.50191	0.0123525	0.309693	ENSMUSG00000020486.11	2004-09-01	599
5469.22	-0.632727	0.252911	-2.50177	0.0123574	0.309693	ENSMUSG00000022108.7	Itm2b	600
5056.48	-0.599382	0.239436	-2.50331	0.0123039	0.309693	ENSMUSG00000031342.10	Gpm6b	601
3191.69	-0.69864	0.279161	-2.50265	0.0123269	0.309693	ENSMUSG00000039385.4	Cdh6	602
2045.63	-0.589627	0.235952	-2.49893	0.012457	0.311157	ENSMUSG00000033184.8	Tmed7	603
3867.07	-0.552354	0.22101	-2.49922	0.0124465	0.311157	ENSMUSG00000037605.9	Adgrl3	604
1484.55	0.311378	0.124639	2.49824	0.0124811	0.311244	ENSMUSG00000004085.8	Map3k20	605
3901.56	0.306778	0.122947	2.49521	0.0125884	0.312508	ENSMUSG00000004360.8	9330159F19Rik	606
2196.45	-0.671695	0.269272	-2.49449	0.0126139	0.312508	ENSMUSG00000024304.8	Cdh2	607
2785.54	-0.509404	0.204132	-2.49547	0.0125791	0.312508	ENSMUSG00000034591.5	Slc41a2	608
5647.51	0.282127	0.113112	2.49424	0.0126228	0.312508	ENSMUSG00000049106.6	Dcaf5	609
1065.21	-0.531268	0.213028	-2.49388	0.0126354	0.312508	ENSMUSG00000052712.8	BC004004	610
3365.05	0.313024	0.125602	2.49219	0.0126958	0.313488	ENSMUSG00000021684.9	Pde8b	611
1115.27	-0.304799	0.122356	-2.49109	0.0127352	0.313948	ENSMUSG00000047786.11	Lix1	612
3833.47	0.302279	0.12143	2.48932	0.0127986	0.314139	ENSMUSG00000021460.10	Auh	613
653.221	-0.364168	0.146272	-2.48967	0.0127862	0.314139	ENSMUSG00000030047.8	Arhgap25	614
1124.06	-0.5449	0.218911	-2.48913	0.0128054	0.314139	ENSMUSG00000063455.9	D630045J12Rik	615
199.793	-0.818224	0.328952	-2.48737	0.0128692	0.315192	ENSMUSG00000027750.9	Postn	616
1325.14	-0.476719	0.191831	-2.4851	0.0129516	0.316695	ENSMUSG00000027508.9	Pag1	617
328.958	-0.542313	0.218344	-2.48375	0.0130006	0.316866	ENSMUSG00000035245.6	Eogt	618
113.222	-0.761467	0.306535	-2.48412	0.0129874	0.316866	ENSMUSG00000090098.1	Alms1-ps2	619
148.442	0.544841	0.219434	2.48294	0.0130303	0.317077	ENSMUSG00000073881.4		620
7135.71	0.297721	0.120046	2.48006	0.0131362	0.319139	ENSMUSG00000035891.10	Cerk	621
437.83	-0.366911	0.148034	-2.47856	0.0131914	0.319966	ENSMUSG00000014554.7	Dguok	622
8020.16	-0.550453	0.222373	-2.47535	0.0133104	0.320789	ENSMUSG00000024109.10	Nrxn1	623
55.5467	-1.25405	0.506279	-2.47699	0.0132496	0.320789	ENSMUSG00000036887.5	C1qa	624
930.125	-0.334366	0.135041	-2.47604	0.0132848	0.320789	ENSMUSG00000041084.7	Ostc	625
182.482	-0.562601	0.227254	-2.47565	0.0132993	0.320789	ENSMUSG00000049107.7	Ntf3	626
3895.18	-0.59916	0.24237	-2.47209	0.0134327	0.322626	ENSMUSG00000007440.7	Pcdha10	627
1156.65	0.3967	0.16054	2.47104	0.0134721	0.322626	ENSMUSG00000024901.8	Peli3	628
171.323	-0.831587	0.336389	-2.4721	0.0134322	0.322626	ENSMUSG00000026121.7	Sema4c	629
12385.8	0.320892	0.129839	2.47145	0.0134565	0.322626	ENSMUSG00000028565.11	Nfia	630
173.612	-0.597008	0.241735	-2.46968	0.0135234	0.32334	ENSMUSG00000014813.7	Stc1	631
478.654	-0.755451	0.306232	-2.46692	0.013628	0.324421	ENSMUSG00000029234.7	Tmem165	632
116.984	-0.707737	0.286897	-2.46687	0.0136302	0.324421	ENSMUSG00000031146.6	Plp2	633
109.869	-6.01764	2.43946	-2.46679	0.0136331	0.324421	ENSMUSG00000091228.1		634
2733.13	-0.688099	0.279261	-2.46399	0.0137398	0.32542	ENSMUSG00000019189.7	Rnf145	635
484.94	-0.596582	0.242084	-2.46436	0.013726	0.32542	ENSMUSG00000026566.9	Mpzl1	636
579.639	-0.632558	0.25665	-2.46467	0.0137141	0.32542	ENSMUSG00000027860.9	Vangl1	637
195.648	-0.489999	0.199089	-2.46121	0.0138469	0.327393	ENSMUSG00000023791.7	Pigx	638
228.554	-0.788141	0.320291	-2.4607	0.0138665	0.327393	ENSMUSG00000025789.4	St8sia2	639
4110.25	0.393293	0.159874	2.46002	0.013893	0.327505	ENSMUSG00000028465.10	Tln1	640
2435.66	0.49	0.199327	2.45827	0.0139607	0.327567	ENSMUSG00000037224.8	Zfyve28	641
1850.68	0.253489	0.103108	2.45848	0.0139526	0.327567	ENSMUSG00000039983.7	Ccdc32	642
254.296	0.47285	0.192263	2.45939	0.0139173	0.327567	ENSMUSG00000060257.2	Scrt2	643
2419.5	0.324476	0.132199	2.45445	0.01411	0.327699	ENSMUSG00000001910.4	Nacc1	644
1770.07	0.457187	0.186042	2.45744	0.0139933	0.327699	ENSMUSG00000003469.3	Phyhip	645
399.135	-0.544447	0.22177	-2.45501	0.0140883	0.327699	ENSMUSG00000018442.7	Derl2	646
2328.34	0.343683	0.14009	2.4533	0.0141554	0.327699	ENSMUSG00000026675.6	Hsd17b7	647
253.416	-0.679979	0.277156	-2.45341	0.0141507	0.327699	ENSMUSG00000032440.5	Tgfbr2	648
12938	0.474832	0.193487	2.45408	0.0141246	0.327699	ENSMUSG00000040097.8	Flywch1	649
4443.44	0.319029	0.13005	2.45313	0.0141618	0.327699	ENSMUSG00000041548.4	Hspb8	650
4059.12	0.369146	0.150442	2.45374	0.014138	0.327699	ENSMUSG00000049647.3		651
14362.1	0.457289	0.186339	2.45407	0.014125	0.327699	ENSMUSG00000055322.7	Tns1	652
169.316	-0.697904	0.284642	-2.45187	0.0142117	0.328348	ENSMUSG00000044022.4	Pcdhb21	653
2567.01	-0.38643	0.157796	-2.44892	0.0143287	0.330178	ENSMUSG00000023068.8	Nus1	654
3852.56	0.365485	0.149286	2.44822	0.0143565	0.330178	ENSMUSG00000038172.8	Ttc39b	655
627.21	-0.520841	0.2127	-2.44871	0.014337	0.330178	ENSMUSG00000063564.7	Col23a1	656
1541.47	-0.364513	0.148959	-2.44707	0.0144024	0.330382	ENSMUSG00000030304.5	Ergic2	657
2907.28	0.448874	0.183446	2.4469	0.0144092	0.330382	ENSMUSG00000032598.6	Nckipsd	658
189.217	-0.516297	0.211102	-2.44572	0.0144562	0.330957	ENSMUSG00000028333.9	Anp32b	659
10131.6	0.278415	0.113933	2.44366	0.0145391	0.331402	ENSMUSG00000022517.9	Mgrn1	660
6004	0.421668	0.172599	2.44306	0.0145635	0.331402	ENSMUSG00000026163.10	Sphkap	661
1762.7	-0.663513	0.271543	-2.44349	0.014546	0.331402	ENSMUSG00000028618.5	Tmem59	662
1664.75	-0.516921	0.211469	-2.44443	0.0145081	0.331402	ENSMUSG00000038291.9	Snx25	663
204.357	0.45798	0.187752	2.43928	0.0147165	0.333319	ENSMUSG00000026489.7	Coq8a	664
2399.85	-0.700676	0.287304	-2.4388	0.0147361	0.333319	ENSMUSG00000027642.9	Rpn2	665
832.418	0.399009	0.163565	2.43945	0.0147096	0.333319	ENSMUSG00000036995.7	Asap3	666
971.189	0.424138	0.173842	2.43979	0.0146959	0.333319	ENSMUSG00000038884.7	A230050P20Rik	667
11327.5	0.301547	0.123703	2.43767	0.0147824	0.333865	ENSMUSG00000052539.9	Magi3	668
808.678	-0.546608	0.224455	-2.43526	0.014881	0.335173	ENSMUSG00000010721.8	Lmbr1	669
99.0601	-0.638248	0.262096	-2.43517	0.0148847	0.335173	ENSMUSG00000047881.8	Rell1	670
14964.9	0.312276	0.128343	2.43314	0.0149685	0.336558	ENSMUSG00000025410.8	Dctn2	671
570.222	-0.641784	0.263929	-2.43165	0.0150302	0.336702	ENSMUSG00000028343.4	Erp44	672
82.4474	-0.643819	0.264797	-2.43137	0.0150419	0.336702	ENSMUSG00000028420.7	Tmem38b	673
70.8476	0.804295	0.330713	2.432	0.0150156	0.336702	ENSMUSG00000074577.3	Ripor3	674
2205.27	0.603315	0.248499	2.42784	0.0151891	0.339493	ENSMUSG00000003345.8	Csnk1g2	675
10033.6	0.315667	0.130051	2.42726	0.0152132	0.33953	ENSMUSG00000034799.8	Unc13a	676
416.084	0.416191	0.171525	2.42641	0.0152489	0.339629	ENSMUSG00000024325.8	Ring1	677
92.6042	-0.881636	0.363399	-2.42608	0.0152627	0.339629	ENSMUSG00000058773.2	Hist1h1b	678
1357.96	0.402245	0.16584	2.4255	0.0152873	0.339675	ENSMUSG00000053716.6	Dusp7	679
4246.37	0.333717	0.137643	2.42451	0.0153289	0.340098	ENSMUSG00000017412.8	Cacnb4	680
2053.54	0.295482	0.121905	2.42388	0.0153557	0.340193	ENSMUSG00000024998.9	Plce1	681
4545.5	0.41553	0.171674	2.42046	0.0155008	0.342402	ENSMUSG00000004187.9	Kifc2	682
65.4131	-0.817253	0.337572	-2.42097	0.0154791	0.342402	ENSMUSG00000021592.9	Arsk	683
1520.64	-0.552099	0.228148	-2.41991	0.0155241	0.342416	ENSMUSG00000029245.9	Epha5	684
5272.83	-0.39803	0.164734	-2.4162	0.0156836	0.342526	ENSMUSG00000018589.8	Glra2	685
1568.64	0.416034	0.172117	2.41716	0.0156422	0.342526	ENSMUSG00000019254.9	Ppp1r12c	686
1182.88	0.349646	0.144735	2.41577	0.0157018	0.342526	ENSMUSG00000022414.7	Tab1	687
1329.42	-0.385442	0.159469	-2.41703	0.0156476	0.342526	ENSMUSG00000029501.7	Ankle2	688
474.158	-0.619492	0.25623	-2.41772	0.0156181	0.342526	ENSMUSG00000036985.6	Zdhhc9	689
2882.7	0.472407	0.195491	2.41652	0.0156696	0.342526	ENSMUSG00000038271.11	Iffo1	690
477.052	-0.578907	0.239448	-2.41768	0.0156199	0.342526	ENSMUSG00000043671.8	Dpy19l3	691
73.674	-0.740392	0.306508	-2.41557	0.0157107	0.342526	ENSMUSG00000057337.6	Chst3	692
2059.48	0.290087	0.120118	2.41502	0.0157345	0.342549	ENSMUSG00000005667.6	Mthfd2	693
302.563	-0.720787	0.298623	-2.4137	0.0157915	0.342762	ENSMUSG00000024781.8	Lipa	694
6422.66	0.274304	0.11369	2.41273	0.0158335	0.342762	ENSMUSG00000032503.10	Arpp21	695
1332.26	0.291779	0.12092	2.413	0.015822	0.342762	ENSMUSG00000035168.9	Tanc1	696
451.862	-0.3961	0.164173	-2.41269	0.0158352	0.342762	ENSMUSG00000038074.9	Fkbp14	697
895.961	-0.450475	0.18709	-2.4078	0.0160489	0.343788	ENSMUSG00000002190.7	Clgn	698
2662.26	-0.610534	0.253477	-2.40864	0.0160123	0.343788	ENSMUSG00000031545.4	Gpat4	699
422.352	-0.360053	0.149558	-2.40744	0.0160649	0.343788	ENSMUSG00000039634.6	Zfp189	700
4895.93	0.509666	0.211648	2.40808	0.0160365	0.343788	ENSMUSG00000040964.9	Arhgef10l	701
535.417	-0.521723	0.216672	-2.4079	0.0160447	0.343788	ENSMUSG00000045316.4	Fahd1	702
214.74	-0.485965	0.20165	-2.40995	0.0159548	0.343788	ENSMUSG00000048503.6	Tmem136	703
102.629	-1.01858	0.422608	-2.41022	0.0159428	0.343788	ENSMUSG00000059588.7	Calcrl	704
3499.54	-0.389055	0.161503	-2.40896	0.015998	0.343788	ENSMUSG00000059890.8	Ube4a	705
1429.2	0.314007	0.130912	2.39862	0.0164572	0.344011	ENSMUSG00000001062.11	Vps9d1	706
194.956	-0.548424	0.228984	-2.39503	0.0166189	0.344011	ENSMUSG00000004880.6	Lbr	707
1251.56	-0.612031	0.255604	-2.39445	0.0166453	0.344011	ENSMUSG00000020522.7	Mfap3	708
525.981	-0.438624	0.182826	-2.39913	0.016434	0.344011	ENSMUSG00000020961.8	Ston2	709
1825.71	-0.457904	0.190708	-2.40107	0.0163473	0.344011	ENSMUSG00000021792.9	Fam213a	710
24952.4	0.310696	0.129641	2.39659	0.0165483	0.344011	ENSMUSG00000021820.9	Camk2g	711
422.14	-0.617157	0.256723	-2.40398	0.0162177	0.344011	ENSMUSG00000024413.6	Npc1	712
59756.9	0.329289	0.137294	2.39842	0.0164661	0.344011	ENSMUSG00000025092.6	Hspa12a	713
653.338	-0.684878	0.285433	-2.39943	0.0164206	0.344011	ENSMUSG00000026478.8	Lamc1	714
1445.66	0.339875	0.141456	2.40268	0.0162753	0.344011	ENSMUSG00000027285.7	Haus2	715
660.529	0.378324	0.157878	2.39631	0.0165612	0.344011	ENSMUSG00000027286.9	Lrrc57	716
198.849	-0.68962	0.287854	-2.39573	0.0165874	0.344011	ENSMUSG00000027570.8	Col9a3	717
1471.54	0.3598	0.14991	2.4001	0.0163905	0.344011	ENSMUSG00000029056.7	Pank4	718
52221.5	0.276366	0.114896	2.40536	0.0161563	0.344011	ENSMUSG00000030337.10	Vamp1	719
268.603	0.518183	0.21563	2.40311	0.0162563	0.344011	ENSMUSG00000033249.3	Hsf4	720
86.2095	-0.738002	0.307962	-2.39641	0.0165567	0.344011	ENSMUSG00000037610.8	Kcnmb2	721
58.7282	-0.843447	0.351428	-2.40006	0.0163925	0.344011	ENSMUSG00000037994.8	Slc9b2	722
5006.52	-0.686252	0.28597	-2.39973	0.016407	0.344011	ENSMUSG00000041986.8	Elmod1	723
240.483	-0.762611	0.317319	-2.4033	0.0162479	0.344011	ENSMUSG00000045287.6	Rtn4rl1	724
1808.04	0.300113	0.124732	2.40606	0.0161255	0.344011	ENSMUSG00000050705.9	2310061I04Rik	725
3173.77	0.331084	0.138253	2.39477	0.0166309	0.344011	ENSMUSG00000055782.7	Abcd2	726
912.269	0.312088	0.129758	2.40516	0.0161652	0.344011	ENSMUSG00000067713.5	Prkag1	727
198.389	0.483174	0.201592	2.39679	0.0165396	0.344011	ENSMUSG00000069875.5		728
374.787	-0.643417	0.267856	-2.4021	0.0163013	0.344011	ENSMUSG00000079724.3		729
118.793	0.566629	0.236169	2.39926	0.0164284	0.344011	ENSMUSG00000092203.1	1110038B12Rik	730
1248.92	-0.576501	0.240868	-2.39343	0.0166915	0.344492	ENSMUSG00000035199.6	Arl6ip5	731
378.596	-0.652203	0.272643	-2.39215	0.01675	0.345229	ENSMUSG00000073469.4		732
7811.13	-0.682116	0.285284	-2.39101	0.0168023	0.345833	ENSMUSG00000025969.9	Nrp2	733
5609.31	-0.542991	0.227342	-2.38844	0.0169202	0.34633	ENSMUSG00000004319.9	Clcn3	734
3985.85	0.406822	0.170238	2.38973	0.0168608	0.34633	ENSMUSG00000024661.6	Fth1	735
2947.17	0.268912	0.112632	2.38754	0.0169616	0.34633	ENSMUSG00000033781.6	Asb13	736
1416.46	-0.669887	0.280444	-2.38866	0.0169098	0.34633	ENSMUSG00000035107.7	Dcbld2	737
522.808	-0.566608	0.237374	-2.38699	0.0169871	0.34633	ENSMUSG00000050663.7	Trhde	738
3798.59	0.351143	0.147098	2.38713	0.0169805	0.34633	ENSMUSG00000050751.7	Pgbd5	739
127.36	-0.905836	0.379259	-2.38844	0.0169203	0.34633	ENSMUSG00000059336.8	Slc14a1	740
325.386	-0.582683	0.244204	-2.38605	0.0170304	0.346445	ENSMUSG00000021665.7	Hexb	741
551.322	-0.57622	0.241513	-2.38587	0.0170387	0.346445	ENSMUSG00000063296.4	Tmem117	742
10007.8	0.30652	0.128586	2.38378	0.0171358	0.347483	ENSMUSG00000038530.5	Rgs4	743
428.036	-0.621222	0.260565	-2.38414	0.0171193	0.347483	ENSMUSG00000040234.10	Tm7sf3	744
66.6877	-0.791118	0.33202	-2.38274	0.0171842	0.347998	ENSMUSG00000060703.6	Cd302	745
246.357	0.495564	0.208116	2.38119	0.0172566	0.348995	ENSMUSG00000030752.2	Kdm8	746
3230.37	0.279737	0.11762	2.37832	0.0173917	0.349383	ENSMUSG00000000827.10	Tpd52l2	747
3676.22	-0.574512	0.241612	-2.37783	0.0174147	0.349383	ENSMUSG00000025016.9	Tm9sf3	748
314.498	-0.456534	0.191944	-2.37847	0.0173845	0.349383	ENSMUSG00000040188.9	Scamp2	749
518.68	-0.428313	0.180061	-2.37871	0.0173732	0.349383	ENSMUSG00000045435.8	Tmem60	750
390.686	-0.664727	0.279281	-2.38013	0.0173064	0.349383	ENSMUSG00000052423.8	B4galt3	751
3824.22	-0.554672	0.233236	-2.37816	0.0173994	0.349383	ENSMUSG00000054162.8	Spock3	752
5276.89	0.311897	0.131223	2.37685	0.017461	0.349565	ENSMUSG00000039943.8	Plcb4	753
232.459	-0.561559	0.23628	-2.37666	0.0174701	0.349565	ENSMUSG00000044674.4	Fzd1	754
3387.41	0.269141	0.11331	2.37526	0.0175368	0.34997	ENSMUSG00000015087.8	Rabl6	755
2958.27	0.277456	0.11679	2.37569	0.0175162	0.34997	ENSMUSG00000029174.11	Tbc1d1	756
2659.37	0.289216	0.121794	2.37463	0.0175665	0.350099	ENSMUSG00000001419.10	Mef2d	757
2574.77	0.305733	0.128846	2.37285	0.0176513	0.350109	ENSMUSG00000002948.11	Map2k7	758
1536.84	-0.630004	0.265403	-2.37376	0.0176079	0.350109	ENSMUSG00000029810.8	Tmem176b	759
119.184	-0.878423	0.370451	-2.37122	0.0177293	0.350109	ENSMUSG00000031903.6	Pla2g15	760
71.146	0.845646	0.356525	2.37191	0.0176963	0.350109	ENSMUSG00000032807.5	Alox12b	761
1648.7	0.363632	0.153222	2.37324	0.0176329	0.350109	ENSMUSG00000039860.12	Srrm3	762
5645.73	0.265059	0.111782	2.37122	0.0177294	0.350109	ENSMUSG00000074212.3	Dnajb14	763
33.8159	-1.3628	0.574697	-2.37133	0.017724	0.350109	ENSMUSG00000090523.2	Gypc	764
407.562	-0.76151	0.321317	-2.36997	0.0177897	0.350841	ENSMUSG00000034708.4	Grn	765
287.474	-0.743712	0.31421	-2.36693	0.0179363	0.351319	ENSMUSG00000024084.6	Qpct	766
1894.53	-0.598094	0.252777	-2.36609	0.0179769	0.351319	ENSMUSG00000033578.7	Tmem35a	767
1812.99	-0.29114	0.122951	-2.36794	0.0178873	0.351319	ENSMUSG00000038630.8	Zkscan16	768
1315.46	-0.63886	0.269782	-2.36806	0.0178818	0.351319	ENSMUSG00000043300.1	B3galnt1	769
419.792	-0.639498	0.270004	-2.36848	0.0178613	0.351319	ENSMUSG00000064360.1	ND3	770
38.4313	0.898317	0.379595	2.36652	0.0179563	0.351319	ENSMUSG00000087075.1	Lbhd2	771
236.971	-0.775364	0.327599	-2.36681	0.0179422	0.351319	ENSMUSG00000091969.1		772
604.592	-0.665296	0.281341	-2.36473	0.018043	0.35191	ENSMUSG00000007613.9	Tgfbr1	773
60.3203	0.78431	0.3317	2.36451	0.0180539	0.35191	ENSMUSG00000074252.2	Gm10654	774
1078.57	0.295212	0.124889	2.36379	0.0180892	0.352143	ENSMUSG00000025912.9	Mybl1	775
1820	0.292581	0.123907	2.3613	0.018211	0.354058	ENSMUSG00000071234.2	Syndig1l	776
581.318	0.423689	0.179512	2.36022	0.018264	0.354175	ENSMUSG00000018143.4	Mafk	777
311.396	-0.499828	0.211733	-2.36065	0.018243	0.354175	ENSMUSG00000046020.7	Pofut1	778
718.683	-0.330838	0.140301	-2.35807	0.0183704	0.354722	ENSMUSG00000028990.7	Lzic	779
293.106	-0.716438	0.303813	-2.35816	0.018366	0.354722	ENSMUSG00000029311.10	Hsd17b11	780
985.642	-0.360067	0.1527	-2.35801	0.0183734	0.354722	ENSMUSG00000032059.6	Alg9	781
32.131	-1.13234	0.480264	-2.35775	0.0183862	0.354722	ENSMUSG00000033207.6	Mamdc2	782
5832.76	0.36011	0.152768	2.35723	0.0184116	0.354759	ENSMUSG00000020827.11	Mink1	783
2289.5	-0.539981	0.229142	-2.35653	0.0184464	0.354976	ENSMUSG00000033569.10	Adgrb3	784
341.912	0.41374	0.17567	2.35521	0.0185123	0.355488	ENSMUSG00000015476.6	Prrt1	785
73.6593	-0.768912	0.326561	-2.35458	0.0185437	0.355488	ENSMUSG00000047161.6	Chst9	786
1112.73	-0.529172	0.224737	-2.35462	0.0185415	0.355488	ENSMUSG00000052155.5	Acvr2a	787
86.5643	-0.941442	0.399917	-2.35409	0.0185679	0.355501	ENSMUSG00000027215.7	Cd82	788
60.0752	0.917859	0.3902	2.35228	0.0186587	0.356786	ENSMUSG00000053747.6	Sox14	789
11446	0.418422	0.177946	2.3514	0.0187027	0.357174	ENSMUSG00000059714.7	Flot1	790
1188.39	-0.64902	0.276179	-2.35	0.0187734	0.357294	ENSMUSG00000027195.4	Hsd17b12	791
1085.57	-0.741215	0.315356	-2.35041	0.018753	0.357294	ENSMUSG00000039704.6	Lmbrd2	792
989.162	-0.717016	0.30513	-2.34987	0.01878	0.357294	ENSMUSG00000040010.8	Slc7a5	793
161.898	-0.923072	0.393011	-2.34872	0.0188381	0.357948	ENSMUSG00000027955.10	Fam198b	794
2457.83	-0.52585	0.224657	-2.34068	0.0192487	0.358712	ENSMUSG00000021036.4	Sptlc2	795
3659.18	-0.463722	0.197788	-2.34454	0.0190504	0.358712	ENSMUSG00000027200.11	Sema6d	796
18554.9	0.340768	0.145597	2.34048	0.0192587	0.358712	ENSMUSG00000027223.8	Mapk8ip1	797
4321.87	0.303382	0.129491	2.34289	0.0191353	0.358712	ENSMUSG00000028953.8	Abcf2	798
3418.86	-0.428439	0.18296	-2.34171	0.0191954	0.358712	ENSMUSG00000031285.7	Dcx	799
1070.49	0.588505	0.251078	2.34391	0.0190828	0.358712	ENSMUSG00000034201.7	Gas2l1	800
58.2613	-1.43018	0.60978	-2.34541	0.0190063	0.358712	ENSMUSG00000036905.8	C1qb	801
414.258	-0.678878	0.289911	-2.34168	0.0191972	0.358712	ENSMUSG00000037408.8	Cnnm4	802
6141.7	0.341364	0.145682	2.34321	0.0191187	0.358712	ENSMUSG00000038145.10	Snrk	803
861.527	-0.518058	0.221341	-2.34054	0.0192559	0.358712	ENSMUSG00000040520.7	Manea	804
71.2759	-0.877254	0.37398	-2.34573	0.0189901	0.358712	ENSMUSG00000041075.7	Fzd7	805
6773.74	0.298423	0.12728	2.34463	0.0190461	0.358712	ENSMUSG00000042272.10	Sestd1	806
343.359	-0.40028	0.170757	-2.34415	0.0190704	0.358712	ENSMUSG00000044548.5	Dact1	807
84.2836	-0.746729	0.318929	-2.34137	0.0192134	0.358712	ENSMUSG00000049488.8	Tmem67	808
693.305	-0.571511	0.243898	-2.34324	0.0191171	0.358712	ENSMUSG00000051379.6	Flrt3	809
2074.26	0.302468	0.129116	2.34261	0.0191492	0.358712	ENSMUSG00000056268.8	Dennd1b	810
18628	0.254893	0.108996	2.33854	0.019359	0.359222	ENSMUSG00000017639.6	Rab11fip4	811
163.418	-0.674443	0.289175	-2.3323	0.0196849	0.359222	ENSMUSG00000021556.5	Golm1	812
925.176	-0.578667	0.247635	-2.33677	0.0194511	0.359222	ENSMUSG00000022321.8	Cdh10	813
115.177	-0.663791	0.283876	-2.33831	0.0193712	0.359222	ENSMUSG00000024145.6	Pigf	814
14598.1	0.412845	0.177026	2.33212	0.0196945	0.359222	ENSMUSG00000024862.9	Klc2	815
13614	0.352924	0.151357	2.33173	0.0197147	0.359222	ENSMUSG00000026179.8	Pnkd	816
664.046	-0.65741	0.28146	-2.33571	0.0195061	0.359222	ENSMUSG00000028096.7	Gpr89	817
13151	0.388203	0.166068	2.33762	0.0194072	0.359222	ENSMUSG00000029674.6	Limk1	818
530.323	0.594453	0.254924	2.33189	0.0197066	0.359222	ENSMUSG00000034161.7	Scx	819
10636	0.378634	0.162178	2.33469	0.0195596	0.359222	ENSMUSG00000034902.11	Pip5k1c	820
7191.04	0.317257	0.136021	2.33241	0.0196791	0.359222	ENSMUSG00000035390.9	Brsk1	821
4074.95	0.274494	0.117426	2.3376	0.0194081	0.359222	ENSMUSG00000038582.9	Pptc7	822
1388.41	0.336719	0.144175	2.33548	0.0195184	0.359222	ENSMUSG00000042675.9	Ypel3	823
3999.06	0.296041	0.126875	2.33333	0.0196306	0.359222	ENSMUSG00000044783.9	A730008H23Rik	824
1490.87	0.263148	0.11281	2.33266	0.019666	0.359222	ENSMUSG00000052551.8	Adarb2	825
97.9409	-0.657013	0.281102	-2.33727	0.0194249	0.359222	ENSMUSG00000055489.6	Ano5	826
1752.36	-0.620825	0.265911	-2.3347	0.0195589	0.359222	ENSMUSG00000071650.4	Ganab	827
59.1145	-0.677964	0.290754	-2.33175	0.019714	0.359222	ENSMUSG00000074939.2	Chrm5	828
438.784	-0.505065	0.216728	-2.33041	0.0197847	0.360063	ENSMUSG00000027900.9	Dram2	829
1029.75	-0.46017	0.197652	-2.32818	0.0199024	0.361052	ENSMUSG00000021830.7	Txndc16	830
1726.57	0.254387	0.109271	2.32802	0.0199108	0.361052	ENSMUSG00000031837.7	Necab2	831
309.463	-0.883787	0.379601	-2.3282	0.0199014	0.361052	ENSMUSG00000036339.10	Tmem260	832
11911.6	-0.466321	0.200562	-2.32507	0.0200683	0.36347	ENSMUSG00000051855.8	Mest	833
676.408	-0.337063	0.145077	-2.32334	0.0201608	0.364473	ENSMUSG00000024006.10	Stk38	834
43.9086	-0.857952	0.369308	-2.32313	0.020172	0.364473	ENSMUSG00000090363.1		835
293.92	-0.642216	0.276737	-2.32068	0.0203043	0.364508	ENSMUSG00000020099.6	Unc5b	836
3585.84	-0.323416	0.13946	-2.31907	0.0203914	0.364508	ENSMUSG00000021248.8	Tmed10	837
95.4759	0.61949	0.267127	2.31908	0.0203905	0.364508	ENSMUSG00000022178.9	Ajuba	838
4041.04	0.274343	0.118246	2.32011	0.0203351	0.364508	ENSMUSG00000026558.8	Uck2	839
86.7549	0.564642	0.243331	2.32047	0.0203156	0.364508	ENSMUSG00000028141.3	Oaz3	840
40.7796	-1.02695	0.442563	-2.32045	0.0203163	0.364508	ENSMUSG00000032773.2	Chrm1	841
54.7325	-1.13716	0.490194	-2.31982	0.0203509	0.364508	ENSMUSG00000040584.8	Abcb1a	842
893.099	0.420316	0.181113	2.32074	0.020301	0.364508	ENSMUSG00000040855.8	Reps2	843
168.534	-0.580673	0.250078	-2.32196	0.0202349	0.364508	ENSMUSG00000052544.5	St6galnac3	844
2372.41	-0.550855	0.23797	-2.31481	0.0206234	0.366484	ENSMUSG00000021427.8	Ssr1	845
1010.81	-0.300443	0.129726	-2.31599	0.020559	0.366484	ENSMUSG00000026083.7	Eif5b	846
97.403	-0.641891	0.277277	-2.31498	0.020614	0.366484	ENSMUSG00000027245.5	Hypk	847
130.723	-0.740799	0.320001	-2.31499	0.0206135	0.366484	ENSMUSG00000038668.8	Lpar1	848
122.61	-0.763378	0.329542	-2.31648	0.0205318	0.366484	ENSMUSG00000039007.9	Cpq	849
1386.52	0.277152	0.12001	2.3094	0.0209214	0.368222	ENSMUSG00000016128.8	Stard13	850
714.842	0.361957	0.156756	2.30905	0.0209409	0.368222	ENSMUSG00000024014.6	Pim1	851
286.516	-0.532667	0.230457	-2.31135	0.0208133	0.368222	ENSMUSG00000027349.5	Fam98b	852
430.45	-0.494778	0.214275	-2.30909	0.0209389	0.368222	ENSMUSG00000027400.5	Pdyn	853
2993.12	0.378272	0.16381	2.30922	0.0209315	0.368222	ENSMUSG00000029722.9	Agfg2	854
304.146	-0.653244	0.282563	-2.31186	0.0207856	0.368222	ENSMUSG00000039323.11	Igfbp2	855
2025.97	-0.71618	0.309821	-2.3116	0.0208	0.368222	ENSMUSG00000042035.6	Igsf3	856
9173.28	0.26893	0.116395	2.31049	0.020861	0.368222	ENSMUSG00000042724.7	Map3k9	857
5045.5	0.42998	0.186197	2.30928	0.0209282	0.368222	ENSMUSG00000066129.8	Kndc1	858
3151.57	0.265141	0.114865	2.30828	0.0209835	0.368542	ENSMUSG00000020640.8	Itsn2	859
9798.23	0.300973	0.130536	2.30567	0.0211293	0.369812	ENSMUSG00000015501.4	Hivep2	860
3858.54	-0.681907	0.295725	-2.30588	0.0211172	0.369812	ENSMUSG00000020577.9	Tspan13	861
623.554	0.327936	0.142207	2.30604	0.0211084	0.369812	ENSMUSG00000078887.3	Gm6710	862
347.456	-0.590028	0.256036	-2.30448	0.021196	0.370253	ENSMUSG00000021703.8	Serinc5	863
178.952	-0.921607	0.399944	-2.30434	0.0212036	0.370253	ENSMUSG00000031297.8	Slc7a3	864
841.959	-0.433856	0.188376	-2.30313	0.0212715	0.371009	ENSMUSG00000047963.5	Stbd1	865
733.997	-0.69635	0.302516	-2.30186	0.0213431	0.371828	ENSMUSG00000036606.9	Plxnb2	866
1537.51	-0.629113	0.27357	-2.29965	0.0214683	0.372612	ENSMUSG00000001985.8	Grik3	867
9488.81	0.219313	0.0953818	2.29932	0.0214869	0.372612	ENSMUSG00000024335.12	Brd2	868
1273.57	-0.598494	0.260153	-2.30054	0.0214175	0.372612	ENSMUSG00000028360.9	Slc44a5	869
619.21	-0.386638	0.168133	-2.29959	0.0214712	0.372612	ENSMUSG00000029782.11	Tmem209	870
207.958	-0.846766	0.368434	-2.29829	0.0215454	0.373198	ENSMUSG00000020154.8	Ptprb	871
1003.91	-0.58537	0.255081	-2.29484	0.0217425	0.376096	ENSMUSG00000031604.4	Msmo1	872
618.378	-0.360837	0.157263	-2.29449	0.0217626	0.376096	ENSMUSG00000042604.5	Kcna4	873
1565.75	-0.548413	0.23906	-2.29404	0.0217883	0.37611	ENSMUSG00000031441.9	Atp11a	874
11562.3	0.278522	0.121495	2.29245	0.0218797	0.376214	ENSMUSG00000031431.7	Tsc22d3	875
1256.29	-0.492689	0.215023	-2.29134	0.0219439	0.376214	ENSMUSG00000034912.8	Mdga2	876
10796.9	-0.368973	0.161009	-2.29163	0.021927	0.376214	ENSMUSG00000036333.9	Kidins220	877
177.268	-0.626967	0.273621	-2.29137	0.021942	0.376214	ENSMUSG00000041734.9	Kirrel	878
1493.28	-0.573241	0.250137	-2.29171	0.0219226	0.376214	ENSMUSG00000043019.5	Edem3	879
1900.3	-0.338615	0.14775	-2.29182	0.0219163	0.376214	ENSMUSG00000048216.7	Gpr85	880
1458.61	-0.33112	0.144779	-2.28707	0.0221915	0.379755	ENSMUSG00000022261.5	Sdc2	881
75.7731	-0.80204	0.350907	-2.28562	0.0222763	0.379755	ENSMUSG00000031875.6	Cmtm3	882
876.588	0.367915	0.160915	2.2864	0.022231	0.379755	ENSMUSG00000035713.7	Usp35	883
95.5938	-0.696512	0.304669	-2.28612	0.022247	0.379755	ENSMUSG00000048277.8	Syngr2	884
108.94	0.70288	0.307507	2.28574	0.0222697	0.379755	ENSMUSG00000086228.1	Ubap1l	885
68.6342	-0.709567	0.310573	-2.2847	0.0223304	0.380247	ENSMUSG00000051048.9	P4ha3	886
20492.7	0.279073	0.122306	2.28175	0.0225042	0.380309	ENSMUSG00000015837.9	Sqstm1	887
1522.03	-0.521935	0.228969	-2.2795	0.0226375	0.380309	ENSMUSG00000021610.6	Clptm1l	888
10303.4	0.236344	0.10356	2.2822	0.0224774	0.380309	ENSMUSG00000022240.8	Ctnnd2	889
4551.06	-0.274164	0.12014	-2.28203	0.0224875	0.380309	ENSMUSG00000026234.6	Ncl	890
7112.32	-0.591056	0.259214	-2.28019	0.0225966	0.380309	ENSMUSG00000026463.10	Atp2b4	891
5110.38	0.260278	0.114219	2.27877	0.0226808	0.380309	ENSMUSG00000027806.4	Tsc22d2	892
404.995	0.356071	0.156084	2.28127	0.0225324	0.380309	ENSMUSG00000028121.4	Bcar3	893
10046.8	0.328759	0.143932	2.28413	0.0223639	0.380309	ENSMUSG00000029757.10	Dync1i1	894
1828.62	-0.439619	0.192812	-2.28004	0.022605	0.380309	ENSMUSG00000031617.9	Tmem184c	895
2316.22	0.312515	0.137049	2.28032	0.0225887	0.380309	ENSMUSG00000033009.9	Ogfod1	896
5608.95	0.249921	0.109699	2.27824	0.0227121	0.380309	ENSMUSG00000040183.6	Ankrd6	897
3818.31	-0.413	0.181196	-2.2793	0.0226491	0.380309	ENSMUSG00000041220.6	Elovl6	898
3126.2	0.279283	0.122585	2.27828	0.0227101	0.380309	ENSMUSG00000041231.9	Ublcp1	899
83.0044	-0.639724	0.280226	-2.28288	0.0224372	0.380309	ENSMUSG00000042284.8	Itga1	900
2095.13	-0.618706	0.271274	-2.28074	0.0225638	0.380309	ENSMUSG00000075316.4	Scn9a	901
95.4611	-0.824614	0.362394	-2.27546	0.0228781	0.381394	ENSMUSG00000006390.9	Elovl1	902
2466.47	0.326982	0.143652	2.27621	0.0228336	0.381394	ENSMUSG00000016179.5	Camk1g	903
41.946	-1.37524	0.604373	-2.27549	0.0228767	0.381394	ENSMUSG00000038642.4	Ctss	904
99.2323	-0.860609	0.378211	-2.27547	0.0228776	0.381394	ENSMUSG00000047259.2	Mc4r	905
2618.64	0.288214	0.126694	2.27488	0.0229134	0.381561	ENSMUSG00000090071.2	Cdk5r2	906
53.6473	-1.60263	0.704934	-2.27344	0.0229994	0.38215	ENSMUSG00000016087.6	Fli1	907
453.587	-0.449107	0.197531	-2.2736	0.0229899	0.38215	ENSMUSG00000021306.9	Gpr137b	908
3456.04	-0.676315	0.29757	-2.27279	0.0230387	0.382381	ENSMUSG00000027834.9	Serpini1	909
2775.48	0.343998	0.151387	2.27231	0.0230678	0.382445	ENSMUSG00000025404.8	R3hdm2	910
641.267	-0.285689	0.125847	-2.27012	0.0232	0.382953	ENSMUSG00000032410.7	Xrn1	911
294.431	-0.581437	0.256113	-2.27024	0.023193	0.382953	ENSMUSG00000032434.8	Cmtm6	912
1441.7	-0.288926	0.127248	-2.27057	0.0231731	0.382953	ENSMUSG00000032575.10	Manf	913
2173.96	0.276313	0.121663	2.27113	0.023139	0.382953	ENSMUSG00000057594.6	Arl16	914
2381.15	0.263039	0.115956	2.26845	0.0233018	0.383793	ENSMUSG00000057315.7	Arhgap24	915
12006.7	0.42367	0.186736	2.26882	0.0232792	0.383793	ENSMUSG00000085438.1	1700020I14Rik	916
2035.62	-0.801244	0.353296	-2.26791	0.0233345	0.383912	ENSMUSG00000045573.9	Penk	917
3692	-0.52932	0.233611	-2.26581	0.0234628	0.384347	ENSMUSG00000019647.9	Sema6a	918
268.612	-0.527117	0.232614	-2.26606	0.023448	0.384347	ENSMUSG00000038418.6	Egr1	919
208.501	0.430601	0.189979	2.26657	0.0234167	0.384347	ENSMUSG00000039133.5		920
283.768	-0.580814	0.256322	-2.26596	0.0234539	0.384347	ENSMUSG00000052914.4	Cyp2j6	921
2836.77	0.35429	0.156406	2.26519	0.0235012	0.384543	ENSMUSG00000024942.9	Capn1	922
2349.62	-0.691368	0.305323	-2.26438	0.0235505	0.384543	ENSMUSG00000025130.5	P4hb	923
3295.9	0.257589	0.113757	2.26437	0.0235513	0.384543	ENSMUSG00000030678.5	Maz	924
324.066	-0.52777	0.233401	-2.26122	0.0237457	0.384619	ENSMUSG00000019888.8	Mgat4c	925
413.91	-0.523985	0.231708	-2.26141	0.0237341	0.384619	ENSMUSG00000020102.8	Slc16a7	926
3949.02	-0.59413	0.262536	-2.26304	0.023633	0.384619	ENSMUSG00000022351.8	Sqle	927
2291.31	0.357549	0.158147	2.26087	0.0237672	0.384619	ENSMUSG00000024969.8	Mark2	928
62.3672	-0.971643	0.429473	-2.26241	0.0236722	0.384619	ENSMUSG00000027015.4	Cybrd1	929
212.425	-0.383084	0.169461	-2.2606	0.0237842	0.384619	ENSMUSG00000030905.5	Crym	930
606.66	-0.306651	0.13562	-2.2611	0.0237528	0.384619	ENSMUSG00000031939.8	Taf1d	931
7069.73	-0.592572	0.262133	-2.26058	0.0237853	0.384619	ENSMUSG00000037685.9	Atp8a1	932
5616.25	0.283585	0.125323	2.26283	0.0236459	0.384619	ENSMUSG00000042700.8	Sipa1l1	933
958.088	-0.448235	0.19832	-2.26017	0.0238109	0.384621	ENSMUSG00000002778.6	Kdelr1	934
82.6599	-0.851058	0.376676	-2.25939	0.0238591	0.384987	ENSMUSG00000029338.8	Antxr2	935
278.758	-0.406865	0.18012	-2.25885	0.0238927	0.385116	ENSMUSG00000024666.5	Tmem138	936
129.585	0.590729	0.261649	2.25772	0.0239634	0.385844	ENSMUSG00000020941.6	Map3k14	937
249.006	-0.648686	0.287481	-2.25645	0.0240426	0.385971	ENSMUSG00000023272.3	Creld2	938
31.2032	-1.08261	0.479946	-2.25568	0.0240904	0.385971	ENSMUSG00000025013.8	Tll2	939
5630.77	-0.650056	0.288204	-2.25554	0.0240992	0.385971	ENSMUSG00000031517.6	Gpm6a	940
783.315	0.389948	0.172849	2.256	0.0240706	0.385971	ENSMUSG00000041205.7	Map6d1	941
598.904	0.324623	0.143849	2.2567	0.024027	0.385971	ENSMUSG00000078903.4	Gm14391	942
928.195	-0.561765	0.249146	-2.25476	0.0241483	0.386347	ENSMUSG00000033096.7	Apmap	943
1429.99	-0.289162	0.128299	-2.25382	0.0242076	0.386476	ENSMUSG00000028826.8	Maco1	944
364.706	-0.527403	0.233967	-2.25417	0.0241853	0.386476	ENSMUSG00000030104.6	Edem1	945
64.1125	-0.835992	0.37099	-2.25341	0.0242333	0.386477	ENSMUSG00000022687.5	Boc	946
3170.05	0.349102	0.154951	2.25298	0.0242605	0.386502	ENSMUSG00000045929.7		947
1068.96	-0.493296	0.219223	-2.25021	0.0244358	0.388413	ENSMUSG00000019810.9	Fuca2	948
2243.64	0.347517	0.154471	2.24972	0.0244666	0.388413	ENSMUSG00000020400.10	Tnip1	949
2015.47	0.312376	0.138961	2.24795	0.0245796	0.388413	ENSMUSG00000021585.7	Cast	950
104.397	0.841531	0.374208	2.24883	0.0245234	0.388413	ENSMUSG00000021758.7	Ddx4	951
1083.68	0.336741	0.149806	2.24784	0.0245863	0.388413	ENSMUSG00000031133.5	Arhgef6	952
104.465	-0.85534	0.380512	-2.24787	0.0245848	0.388413	ENSMUSG00000052911.4	Lamb2	953
60.4271	-0.690777	0.307088	-2.24944	0.0244843	0.388413	ENSMUSG00000059203.4	Il1rapl2	954
195.198	-0.660172	0.293494	-2.24935	0.0244901	0.388413	ENSMUSG00000064345.1	ND2	955
2407.4	0.293885	0.130784	2.24711	0.024633	0.388434	ENSMUSG00000004677.8	Myo9b	956
402.135	-0.713809	0.317736	-2.24655	0.024669	0.388434	ENSMUSG00000019899.8	Lama2	957
564.772	-0.499266	0.222319	-2.24572	0.024722	0.388434	ENSMUSG00000024172.4	St6gal2	958
41.035	-1.17283	0.522416	-2.245	0.0247679	0.388434	ENSMUSG00000027931.6	Npr1	959
14654.8	0.368582	0.164155	2.24532	0.0247476	0.388434	ENSMUSG00000030000.7	Add2	960
224.058	-0.507885	0.226038	-2.2469	0.0246465	0.388434	ENSMUSG00000032289.9	Thsd4	961
52.8828	-0.773824	0.344535	-2.246	0.0247043	0.388434	ENSMUSG00000057246.7	BC051142	962
3084.2	-0.648928	0.289129	-2.24442	0.0248053	0.388463	ENSMUSG00000025809.8	Itgb1	963
1166.13	-0.429548	0.191406	-2.24417	0.0248212	0.388463	ENSMUSG00000029270.4	Fam69a	964
1474.42	0.324475	0.14484	2.24023	0.025076	0.388688	ENSMUSG00000001558.4	Klhl10	965
4076.49	0.293677	0.131072	2.24058	0.0250533	0.388688	ENSMUSG00000021448.5	Shc3	966
660.808	0.510763	0.228106	2.23915	0.0251461	0.388688	ENSMUSG00000022602.7	Arc	967
31596.4	0.298773	0.133315	2.2411	0.0250196	0.388688	ENSMUSG00000025855.7	Prkar1b	968
8461.29	0.222886	0.0994042	2.24222	0.0249472	0.388688	ENSMUSG00000026991.11	Pkp4	969
1179.09	-0.690142	0.308094	-2.24004	0.0250886	0.388688	ENSMUSG00000032902.1	Slc16a1	970
61.8635	-0.903374	0.402863	-2.24238	0.0249366	0.388688	ENSMUSG00000033386.6	Frrs1	971
3592.4	0.34869	0.155476	2.24273	0.0249142	0.388688	ENSMUSG00000041115.9	Iqsec2	972
5676.34	-0.532959	0.238051	-2.23884	0.0251662	0.388688	ENSMUSG00000049100.8	Pcdh10	973
18338.8	-0.262095	0.117069	-2.2388	0.0251688	0.388688	ENSMUSG00000053192.5	Mllt11	974
226.361	0.432475	0.19286	2.24243	0.0249335	0.388688	ENSMUSG00000059554.6	Ccdc28a	975
53.2956	-1.10152	0.491927	-2.23919	0.0251434	0.388688	ENSMUSG00000064080.6	Fbln2	976
440.22	0.637157	0.284601	2.23878	0.0251705	0.388688	ENSMUSG00000084883.1	Ccdc85c	977
3854.97	-0.562149	0.251254	-2.23737	0.0252619	0.388855	ENSMUSG00000022661.8	Cd200	978
605.92	-0.459063	0.205131	-2.2379	0.0252277	0.388855	ENSMUSG00000030101.9	Sumf1	979
157.908	0.435374	0.194562	2.23771	0.0252399	0.388855	ENSMUSG00000040061.11	Plcb2	980
9393.45	0.523804	0.234152	2.23703	0.0252845	0.388855	ENSMUSG00000055053.10	Nfic	981
313.997	-0.528897	0.236572	-2.23567	0.0253737	0.389829	ENSMUSG00000038463.8	Olfml2b	982
6778.4	0.272158	0.121801	2.23445	0.0254533	0.390655	ENSMUSG00000027363.8	Usp8	983
480.901	-0.405367	0.181544	-2.23289	0.0255563	0.391186	ENSMUSG00000027820.6	Mme	984
1630.39	-0.639031	0.286208	-2.23275	0.0255657	0.391186	ENSMUSG00000038633.5	Degs1	985
1154.92	-0.59392	0.265931	-2.23336	0.025525	0.391186	ENSMUSG00000071424.3	Grid2	986
66.4927	-0.766587	0.343488	-2.23177	0.0256299	0.391772	ENSMUSG00000051599.3	Pcdhb2	987
237.03	-0.384328	0.172259	-2.23111	0.0256738	0.392045	ENSMUSG00000041440.12	Gk5	988
2298.36	-0.579268	0.259808	-2.2296	0.0257738	0.39306	ENSMUSG00000048040.7	Arxes2	989
569.873	0.350075	0.157032	2.22932	0.0257924	0.39306	ENSMUSG00000078700.4	D030028A08Rik	990
2358.3	0.248887	0.111776	2.22666	0.0259703	0.393529	ENSMUSG00000001415.5	Smg5	991
1661.29	-0.556297	0.249863	-2.22641	0.0259869	0.393529	ENSMUSG00000031343.7	Gabra3	992
5300.86	0.501242	0.225022	2.22752	0.0259124	0.393529	ENSMUSG00000037979.7	Ccdc92	993
7516.5	0.233358	0.104805	2.22658	0.0259751	0.393529	ENSMUSG00000042359.9	Osbpl6	994
179.314	-0.837367	0.375817	-2.22813	0.0258721	0.393529	ENSMUSG00000044338.7	Aplnr	995
192.119	-0.720061	0.323198	-2.22792	0.0258857	0.393529	ENSMUSG00000071035.3		996
78.117	-0.579329	0.260241	-2.22613	0.0260057	0.393529	ENSMUSG00000085832.1		997
3644.86	0.375552	0.168834	2.22439	0.0261225	0.394725	ENSMUSG00000023007.9	Prpf40b	998
4457.35	0.579483	0.260585	2.22378	0.0261633	0.394725	ENSMUSG00000041556.8	Fbxo2	999
298.792	-0.661307	0.297375	-2.22382	0.0261606	0.394725	ENSMUSG00000046159.8	Chrm3	1000
1453.32	-0.563108	0.253347	-2.22268	0.0262377	0.395453	ENSMUSG00000060534.9	Dcc	1001
148.99	-0.468841	0.211043	-2.22154	0.0263144	0.395567	ENSMUSG00000022440.8	C1qtnf6	1002
922.043	-0.447401	0.201405	-2.2214	0.026324	0.395567	ENSMUSG00000022967.6	Ifnar1	1003
6356.8	0.650954	0.292962	2.22197	0.026285	0.395567	ENSMUSG00000042388.8	Dlgap3	1004
422.348	-0.436503	0.196546	-2.22087	0.02636	0.395715	ENSMUSG00000016481.9	Cr1l	1005
5874.19	0.213146	0.0959995	2.22028	0.0263998	0.395918	ENSMUSG00000042532.8	Golga7b	1006
160.75	-0.421135	0.189723	-2.21974	0.0264363	0.396071	ENSMUSG00000025170.6	Rab40b	1007
31.9325	-1.07223	0.483299	-2.21856	0.0265168	0.396883	ENSMUSG00000022876.10	Samsn1	1008
2563.7	-0.530942	0.239381	-2.21798	0.0265562	0.397079	ENSMUSG00000016150.9	Tenm1	1009
1008.6	-0.498608	0.224848	-2.21754	0.0265865	0.397139	ENSMUSG00000031555.7	Adam9	1010
250.568	-0.638025	0.287825	-2.21672	0.0266426	0.397583	ENSMUSG00000031538.5	Plat	1011
11416.5	-0.682358	0.307906	-2.21613	0.0266828	0.39779	ENSMUSG00000031996.9	Aplp2	1012
15623.5	0.292307	0.131923	2.21574	0.0267095	0.397794	ENSMUSG00000026667.8	Uhmk1	1013
2275.72	0.301436	0.136073	2.21526	0.0267425	0.397893	ENSMUSG00000019578.5	Ubxn6	1014
68.9702	-0.989198	0.44664	-2.21475	0.0267771	0.397921	ENSMUSG00000026814.9	Eng	1015
30.4862	-1.38919	0.627325	-2.21446	0.0267971	0.397921	ENSMUSG00000041828.8	Abca8a	1016
7251.35	0.377902	0.170775	2.21286	0.026907	0.398651	ENSMUSG00000006575.8	Rundc3a	1017
802.613	-0.448984	0.202919	-2.21263	0.0269232	0.398651	ENSMUSG00000021733.8	Slc4a7	1018
470.03	-0.498229	0.225178	-2.2126	0.0269255	0.398651	ENSMUSG00000037892.8	Pcdh18	1019
4311.39	0.301252	0.136204	2.21177	0.0269824	0.39871	ENSMUSG00000022761.4	Lztr1	1020
288.191	0.342844	0.154994	2.21199	0.0269676	0.39871	ENSMUSG00000074649.6	BC029722	1021
1616.95	0.552662	0.250281	2.20817	0.0272326	0.401997	ENSMUSG00000025735.6	Rhbdl1	1022
3825.13	-0.622854	0.282115	-2.2078	0.0272581	0.401997	ENSMUSG00000029998.8	Pcyox1	1023
104.587	0.657461	0.297875	2.20717	0.0273023	0.402256	ENSMUSG00000086274.1		1024
4658.62	0.329438	0.149345	2.20588	0.0273923	0.402795	ENSMUSG00000010086.10	Rnf112	1025
1768.27	-0.587568	0.266337	-2.20611	0.0273764	0.402795	ENSMUSG00000030286.5	Emc3	1026
1005.1	0.376807	0.171017	2.20333	0.0275715	0.405035	ENSMUSG00000091354.1		1027
58.8195	-0.91269	0.414346	-2.20273	0.0276141	0.405266	ENSMUSG00000047497.8	Adamts12	1028
146.474	0.440931	0.200328	2.20104	0.0277329	0.405879	ENSMUSG00000002910.9	Arrdc2	1029
2629.42	-0.523045	0.237682	-2.20061	0.0277635	0.405879	ENSMUSG00000030096.7	Slc6a6	1030
818.085	-0.317504	0.144272	-2.20074	0.0277546	0.405879	ENSMUSG00000036959.9	Bcorl1	1031
1157.53	0.258464	0.117405	2.20147	0.0277025	0.405879	ENSMUSG00000041966.12	Dcaf17	1032
80.2416	-1.21666	0.553353	-2.1987	0.0278992	0.406137	ENSMUSG00000020717.11	Pecam1	1033
2429.37	-0.573948	0.261157	-2.19771	0.0279695	0.406137	ENSMUSG00000021983.9	Atp8a2	1034
2315.86	-0.519185	0.236043	-2.19953	0.0278401	0.406137	ENSMUSG00000041355.8	Ssr2	1035
178.174	0.536922	0.244256	2.19819	0.0279356	0.406137	ENSMUSG00000041617.3	Ccdc74a	1036
897.863	-0.45574	0.207361	-2.19781	0.0279628	0.406137	ENSMUSG00000067242.5	Lgi1	1037
203.26	-0.545534	0.248017	-2.19959	0.0278363	0.406137	ENSMUSG00000075312.3		1038
24.2219	0.982089	0.446795	2.19807	0.0279438	0.406137	ENSMUSG00000085564.1		1039
269.84	-0.559837	0.254909	-2.19623	0.0280758	0.407288	ENSMUSG00000033792.6	Atp7a	1040
350.627	0.414574	0.188871	2.19501	0.0281627	0.408156	ENSMUSG00000044447.4	Dock5	1041
108.2	-0.779424	0.355157	-2.19459	0.0281931	0.408204	ENSMUSG00000021876.8	Rnase4	1042
2722.99	-0.603816	0.275196	-2.19413	0.028226	0.408289	ENSMUSG00000070047.5	Fat1	1043
357.087	0.329484	0.150313	2.19198	0.0283808	0.409823	ENSMUSG00000017897.11	Eya2	1044
2130.35	0.273208	0.124644	2.1919	0.0283864	0.409823	ENSMUSG00000030259.6	Rassf8	1045
22365.9	0.251304	0.114675	2.19144	0.0284201	0.409918	ENSMUSG00000029461.8	Fam168a	1046
454.035	0.330646	0.150939	2.1906	0.0284809	0.410403	ENSMUSG00000048186.6	Bend7	1047
8490.26	0.279581	0.127664	2.18997	0.0285265	0.410667	ENSMUSG00000027827.9	Kcnab1	1048
914.633	-0.561719	0.256566	-2.18937	0.0285698	0.410899	ENSMUSG00000030082.8	Sec61a1	1049
516.056	-0.507819	0.231998	-2.18889	0.028605	0.411013	ENSMUSG00000034265.7	Zdhhc14	1050
1139.1	0.244458	0.111712	2.18828	0.0286493	0.411258	ENSMUSG00000062866.8	Phactr2	1051
867.818	0.325499	0.148921	2.18572	0.0288359	0.411617	ENSMUSG00000001520.6	Nrip2	1052
505.711	-0.298589	0.136564	-2.18643	0.0287841	0.411617	ENSMUSG00000018068.7	Ints2	1053
542.339	-0.476721	0.218062	-2.18617	0.0288031	0.411617	ENSMUSG00000022498.10	Txndc11	1054
5557.97	-0.505378	0.231221	-2.18569	0.028838	0.411617	ENSMUSG00000031278.6	Acsl4	1055
2373.03	0.293256	0.134149	2.18605	0.0288121	0.411617	ENSMUSG00000051786.7	Tubgcp6	1056
821.074	-0.38188	0.174696	-2.18596	0.0288184	0.411617	ENSMUSG00000073481.3	2002-03-01	1057
819.202	-0.577231	0.264217	-2.18468	0.0289121	0.412284	ENSMUSG00000038280.6	Ostm1	1058
2004.85	-0.285256	0.130718	-2.18222	0.0290933	0.414061	ENSMUSG00000024165.8	Jpt2	1059
1503.24	0.284511	0.130433	2.18128	0.0291626	0.414061	ENSMUSG00000025825.6	Iscu	1060
57.7446	-0.770708	0.353265	-2.18167	0.0291336	0.414061	ENSMUSG00000029086.8	Prom1	1061
197.431	-0.588407	0.269818	-2.18076	0.0292014	0.414061	ENSMUSG00000029569.3	Tmem168	1062
223.609	-0.407973	0.187047	-2.18113	0.029174	0.414061	ENSMUSG00000064325.3	Hhip	1063
2220.72	0.299907	0.137507	2.18104	0.0291805	0.414061	ENSMUSG00000075585.2		1064
391.782	-0.454246	0.208374	-2.17995	0.029261	0.414518	ENSMUSG00000026097.3	Ormdl1	1065
909.332	-0.657862	0.301898	-2.17909	0.0293253	0.414649	ENSMUSG00000025544.6	Tm9sf2	1066
233.207	-0.487303	0.223593	-2.17942	0.0293003	0.414649	ENSMUSG00000074221.4	Zfp568	1067
1488.51	0.244338	0.11223	2.17711	0.0294721	0.414782	ENSMUSG00000024843.9	Chka	1068
677.953	0.397403	0.182514	2.17738	0.0294521	0.414782	ENSMUSG00000025766.8	D3Ertd751e	1069
3906.13	-0.281325	0.129218	-2.17713	0.0294707	0.414782	ENSMUSG00000029838.7	Ptn	1070
55.3857	-0.680708	0.312459	-2.17855	0.0293651	0.414782	ENSMUSG00000036875.8	Dna2	1071
217.134	0.362384	0.16643	2.1774	0.0294505	0.414782	ENSMUSG00000063849.5	Ppcdc	1072
364.73	-0.346205	0.159126	-2.17567	0.0295802	0.415915	ENSMUSG00000072889.3	Nfxl1	1073
1818.49	-0.52076	0.239452	-2.1748	0.0296455	0.416444	ENSMUSG00000075703.9	Selenoi	1074
557.064	-0.568194	0.261344	-2.17413	0.0296956	0.416761	ENSMUSG00000021831.7	Ero1l	1075
1363.42	0.310027	0.1427	2.17258	0.0298123	0.416859	ENSMUSG00000022228.7	Zscan26	1076
3590.93	0.340393	0.15668	2.17254	0.029815	0.416859	ENSMUSG00000030410.9	Dmwd	1077
36.9672	-0.84355	0.388121	-2.17342	0.0297486	0.416859	ENSMUSG00000033192.3	Lpcat2	1078
926.517	0.295103	0.135823	2.1727	0.0298029	0.416859	ENSMUSG00000036611.5	Eepd1	1079
1006.91	-0.466936	0.21496	-2.1722	0.0298408	0.416859	ENSMUSG00000070639.3	Lrrc8b	1080
2312.61	-0.600438	0.276509	-2.17149	0.029894	0.417216	ENSMUSG00000028381.8	Ugcg	1081
1075.32	0.27836	0.128225	2.17088	0.0299406	0.417335	ENSMUSG00000000378.8	Ccm2	1082
498.864	-0.606574	0.27947	-2.17045	0.029973	0.417335	ENSMUSG00000027822.10	Slc33a1	1083
27.4279	-1.19481	0.550532	-2.17028	0.0299855	0.417335	ENSMUSG00000078190.4	Dnm3os	1084
6428.68	0.287153	0.132785	2.16254	0.0305765	0.418378	ENSMUSG00000002413.8	Braf	1085
7511.33	0.493726	0.228317	2.16246	0.0305826	0.418378	ENSMUSG00000005442.6	Cic	1086
65.0217	-1.11563	0.514439	-2.16864	0.0301103	0.418378	ENSMUSG00000006386.9	Tek	1087
1673.52	-0.488791	0.22591	-2.16365	0.030491	0.418378	ENSMUSG00000021608.8	Lpcat1	1088
96.3743	-1.01974	0.47027	-2.16841	0.0301277	0.418378	ENSMUSG00000021943.5	Gdf10	1089
720.384	0.281267	0.129821	2.16657	0.0302677	0.418378	ENSMUSG00000027333.9	Smox	1090
121.143	-0.537957	0.248268	-2.16684	0.0302468	0.418378	ENSMUSG00000027800.8	Tm4sf1	1091
3984.59	0.237463	0.109693	2.16479	0.0304035	0.418378	ENSMUSG00000029621.8	Arpc1a	1092
569.258	-0.557807	0.257822	-2.16354	0.0304997	0.418378	ENSMUSG00000031785.8	Adgrg1	1093
2609.55	-0.432088	0.199897	-2.16155	0.0306527	0.418378	ENSMUSG00000031993.5	Snx19	1094
184.307	-0.421546	0.194978	-2.16202	0.0306167	0.418378	ENSMUSG00000033767.8	Tmem131l	1095
194.354	0.747795	0.345939	2.16164	0.030646	0.418378	ENSMUSG00000036907.8	C1ql2	1096
264.464	-0.706336	0.326892	-2.16076	0.0307135	0.418378	ENSMUSG00000040254.6	Sema3d	1097
2617.54	0.271354	0.125574	2.16091	0.0307024	0.418378	ENSMUSG00000042046.8	Dstyk	1098
513.259	-0.717089	0.331373	-2.16399	0.030465	0.418378	ENSMUSG00000042195.8	Slc35f2	1099
343.931	-0.615569	0.284676	-2.16235	0.0305915	0.418378	ENSMUSG00000042761.7	Mrap2	1100
66.6107	-0.586256	0.27106	-2.16282	0.0305548	0.418378	ENSMUSG00000043110.2	Lrrn4	1101
465.509	-0.637096	0.293886	-2.16783	0.0301715	0.418378	ENSMUSG00000044528.4	Tram1l1	1102
2052.76	-0.592224	0.274101	-2.1606	0.030726	0.418378	ENSMUSG00000048355.2	Arxes1	1103
192.983	-0.674119	0.311637	-2.16315	0.0305294	0.418378	ENSMUSG00000048965.8	Mrgpre	1104
30174	0.297259	0.137321	2.1647	0.0304103	0.418378	ENSMUSG00000054423.6	Cadps	1105
132.056	0.519997	0.240486	2.16228	0.0305969	0.418378	ENSMUSG00000057604.8	Lmcd1	1106
356.297	-0.458203	0.21193	-2.16205	0.030614	0.418378	ENSMUSG00000075012.3	Fjx1	1107
23.9278	0.994801	0.459658	2.16422	0.0304475	0.418378	ENSMUSG00000084998.1		1108
6792.44	-0.491273	0.227434	-2.16007	0.0307671	0.41856	ENSMUSG00000039740.6	Alg2	1109
173.145	-0.459396	0.212724	-2.15959	0.0308044	0.41869	ENSMUSG00000032038.6	St3gal4	1110
1146.15	0.261697	0.121209	2.15906	0.0308459	0.418876	ENSMUSG00000021962.8	Dcp1a	1111
3441.86	-0.336487	0.155876	-2.15868	0.030875	0.418895	ENSMUSG00000060989.6		1112
336.814	-0.469402	0.217581	-2.15736	0.0309773	0.419181	ENSMUSG00000030849.10	Fgfr2	1113
805.201	0.300018	0.139051	2.15761	0.0309583	0.419181	ENSMUSG00000035275.8	Raver2	1114
159.499	-0.802883	0.372164	-2.15734	0.0309795	0.419181	ENSMUSG00000052951.4		1115
1368.59	-0.841345	0.390322	-2.15551	0.0311216	0.420727	ENSMUSG00000069833.5	Ahnak	1116
679.549	-0.706362	0.327988	-2.15362	0.0312697	0.421066	ENSMUSG00000006711.9	D130043K22Rik	1117
290.944	0.470058	0.218183	2.15442	0.0312071	0.421066	ENSMUSG00000014470.4	Rnf166	1118
1824.87	0.247355	0.114891	2.15295	0.0313228	0.421066	ENSMUSG00000017132.10	Cyth1	1119
1317.78	-0.563339	0.261798	-2.15181	0.0314122	0.421066	ENSMUSG00000019969.6	Psen1	1120
98.8419	-0.518868	0.240911	-2.15377	0.0312579	0.421066	ENSMUSG00000021432.7	Slc35b3	1121
149.293	-0.627209	0.291551	-2.15129	0.0314536	0.421066	ENSMUSG00000022790.7	Igsf11	1122
1883.21	0.300811	0.139815	2.15149	0.0314377	0.421066	ENSMUSG00000025235.7	Bbs4	1123
430.759	-0.482446	0.224046	-2.15334	0.0312922	0.421066	ENSMUSG00000025921.7	Rdh10	1124
2463.34	0.411862	0.191437	2.15143	0.0314426	0.421066	ENSMUSG00000029359.7	Tesc	1125
1011.91	-0.439328	0.204111	-2.1524	0.0313658	0.421066	ENSMUSG00000045083.7	Lingo2	1126
9933.69	0.321651	0.1493	2.15439	0.0312096	0.421066	ENSMUSG00000050332.7	Amer1	1127
662.109	0.333156	0.15497	2.14981	0.0315705	0.422255	ENSMUSG00000050973.9	Gdpgp1	1128
57737.4	0.308961	0.143798	2.14858	0.0316676	0.422638	ENSMUSG00000004267.10	Eno2	1129
748.2	-0.724081	0.336934	-2.14903	0.0316321	0.422638	ENSMUSG00000028373.9	Astn2	1130
415.45	-0.453448	0.211065	-2.14839	0.0316831	0.422638	ENSMUSG00000053164.6	Gpr21	1131
4408.71	0.270916	0.126244	2.14596	0.031876	0.42446	ENSMUSG00000015879.7	Fam184b	1132
229.981	-0.519799	0.242287	-2.14539	0.0319217	0.42446	ENSMUSG00000021360.8	Gcnt2	1133
9495.98	-0.513687	0.239452	-2.14526	0.0319323	0.42446	ENSMUSG00000028399.10	Ptprd	1134
3019.78	-0.59983	0.279503	-2.14606	0.0318681	0.42446	ENSMUSG00000031751.7	Amfr	1135
774.502	-0.507259	0.236573	-2.14419	0.0320175	0.424719	ENSMUSG00000022425.9	Enpp2	1136
49814	0.229764	0.107167	2.14397	0.0320352	0.424719	ENSMUSG00000027273.7	Snap25	1137
899.705	-0.477854	0.222884	-2.14396	0.0320362	0.424719	ENSMUSG00000047414.5	Flrt2	1138
5395.23	0.265203	0.123791	2.14235	0.0321652	0.426055	ENSMUSG00000026554.9	Dcaf8	1139
123.528	-0.582985	0.272425	-2.13998	0.0323562	0.427529	ENSMUSG00000032431.6	Crtap	1140
7945.33	0.425278	0.198733	2.13995	0.0323589	0.427529	ENSMUSG00000032875.6	Arhgef17	1141
569.546	-0.630405	0.294593	-2.13992	0.0323615	0.427529	ENSMUSG00000041654.9	Slc39a11	1142
45.2339	-1.12624	0.526613	-2.13866	0.0324636	0.428502	ENSMUSG00000019935.9	Slc17a8	1143
76.1834	0.60105	0.281341	2.13637	0.0326489	0.428544	ENSMUSG00000005677.7	Nr1i3	1144
781.36	-0.456375	0.213733	-2.13526	0.0327399	0.428544	ENSMUSG00000019802.6	Sec63	1145
79.4519	-0.794127	0.371855	-2.13558	0.0327134	0.428544	ENSMUSG00000023942.8	Slc29a1	1146
18072.8	0.283582	0.132839	2.13478	0.0327792	0.428544	ENSMUSG00000025266.5	Gnl3l	1147
108.078	-0.544535	0.255051	-2.135	0.0327607	0.428544	ENSMUSG00000028521.8	Slc35d1	1148
2775.54	-0.407297	0.190497	-2.13808	0.0325106	0.428544	ENSMUSG00000035311.9	Gnptab	1149
38531.1	0.260902	0.12214	2.13609	0.0326723	0.428544	ENSMUSG00000045983.8	Eif4g1	1150
123.819	-0.577815	0.270465	-2.13637	0.032649	0.428544	ENSMUSG00000057387.3		1151
4928.71	-0.378727	0.177341	-2.13559	0.0327131	0.428544	ENSMUSG00000060882.5	Kcnd2	1152
46.6968	-1.25728	0.588699	-2.13569	0.0327046	0.428544	ENSMUSG00000069516.6	Lyz2	1153
25.3829	1.82036	0.852638	2.13497	0.0327632	0.428544	ENSMUSG00000090944.1		1154
579.44	-0.282013	0.132179	-2.13358	0.0328773	0.428821	ENSMUSG00000021252.5	Erg28	1155
7895.63	-0.591417	0.277343	-2.13244	0.0329709	0.428821	ENSMUSG00000030654.7	Arl6ip1	1156
7970.58	0.244415	0.114608	2.13262	0.0329558	0.428821	ENSMUSG00000035246.10	Pcyt1b	1157
524.167	-0.40652	0.190522	-2.13372	0.0328661	0.428821	ENSMUSG00000040133.2	Gpr176	1158
383.748	-0.474309	0.222382	-2.13286	0.032936	0.428821	ENSMUSG00000048915.6	Efna5	1159
2804.69	0.28972	0.13581	2.13328	0.0329017	0.428821	ENSMUSG00000074923.4	Pak6	1160
10483.8	0.271905	0.127564	2.13151	0.0330472	0.429442	ENSMUSG00000030357.4	Fkbp4	1161
704.721	0.490079	0.230038	2.13043	0.0331361	0.430228	ENSMUSG00000048385.8	Scrt1	1162
2394.14	0.371536	0.174664	2.12715	0.0334074	0.43123	ENSMUSG00000021908.8		1163
6731.66	0.324702	0.152668	2.12685	0.0334329	0.43123	ENSMUSG00000024381.8	Bin1	1164
1841.06	-0.464419	0.218157	-2.12883	0.0332685	0.43123	ENSMUSG00000035227.5	Spcs2	1165
61.0218	0.612368	0.287938	2.12674	0.033442	0.43123	ENSMUSG00000048856.8	Slc25a47	1166
582.821	-0.551713	0.2593	-2.1277	0.0333616	0.43123	ENSMUSG00000070287.2	Slc35g2	1167
346.505	-0.544225	0.255771	-2.12778	0.0333554	0.43123	ENSMUSG00000085208.3	Brip1os	1168
3128.54	-0.335638	0.157779	-2.12726	0.0333982	0.43123	ENSMUSG00000091337.1	Eid1	1169
484.18	-0.350618	0.164856	-2.12682	0.0334352	0.43123	ENSMUSG00000092486.1	2610524H06Rik	1170
431.521	-0.387138	0.182093	-2.12604	0.0334999	0.431607	ENSMUSG00000038312.4	Edem2	1171
2225.17	0.33808	0.15908	2.12522	0.033568	0.432116	ENSMUSG00000027889.11	Ampd2	1172
1788.54	-0.605528	0.284977	-2.12483	0.0336009	0.432172	ENSMUSG00000032437.9	Stt3b	1173
1037.87	-0.715654	0.336992	-2.12365	0.0336992	0.432438	ENSMUSG00000002015.5	Bcap31	1174
1022.92	-0.735817	0.346678	-2.12248	0.0337977	0.432438	ENSMUSG00000025020.5	Slit1	1175
10678.6	0.256184	0.120711	2.1223	0.0338127	0.432438	ENSMUSG00000029053.10	Prkcz	1176
1728.81	-0.325889	0.153458	-2.12364	0.0337001	0.432438	ENSMUSG00000031467.4	Agpat5	1177
3509.58	0.270079	0.127265	2.12218	0.0338223	0.432438	ENSMUSG00000036095.9	Dgkb	1178
3187.54	0.29501	0.138929	2.12345	0.033716	0.432438	ENSMUSG00000039313.7	Minar1	1179
776.448	-0.531831	0.250602	-2.12221	0.0338198	0.432438	ENSMUSG00000040297.7	Suco	1180
4881.98	-0.437993	0.206515	-2.12088	0.033932	0.433107	ENSMUSG00000026469.8	Xpr1	1181
155.394	0.457494	0.215692	2.12105	0.0339175	0.433107	ENSMUSG00000063506.6	Arhgap22	1182
12173.4	0.322718	0.152242	2.11977	0.0340252	0.433929	ENSMUSG00000028426.9	Rad23b	1183
1010.6	-0.509102	0.240255	-2.11901	0.0340897	0.434384	ENSMUSG00000024597.9	Slc12a2	1184
29001.8	-0.477203	0.225267	-2.11839	0.0341419	0.434682	ENSMUSG00000025203.5	Scd2	1185
1834.09	-0.589522	0.278366	-2.11779	0.0341925	0.43496	ENSMUSG00000014867.3	Surf4	1186
2389.19	-0.663929	0.313749	-2.11612	0.0343348	0.435477	ENSMUSG00000032115.7	Hyou1	1187
1126	-0.430417	0.203415	-2.11596	0.0343486	0.435477	ENSMUSG00000037071.2	Scd1	1188
8255.37	0.311521	0.147213	2.11612	0.0343348	0.435477	ENSMUSG00000040265.9	Dnm3	1189
12331.2	0.283559	0.133997	2.11617	0.0343306	0.435477	ENSMUSG00000041977.10	Arhgef11	1190
3608.81	-0.290765	0.137498	-2.11469	0.0344566	0.436479	ENSMUSG00000029390.6	Tmed2	1191
111.313	-0.629572	0.297794	-2.11412	0.0345052	0.436728	ENSMUSG00000026141.7	Col19a1	1192
564.25	-0.443418	0.209843	-2.1131	0.0345925	0.437465	ENSMUSG00000053040.7	Aph1c	1193
2697.63	-0.62819	0.297523	-2.1114	0.0347378	0.438173	ENSMUSG00000028780.7	Sema3c	1194
38030.7	0.292864	0.138738	2.11092	0.0347793	0.438173	ENSMUSG00000034187.12	Nsf	1195
2303	-0.412954	0.195634	-2.11085	0.0347853	0.438173	ENSMUSG00000039987.9	Phtf2	1196
19161.9	0.337043	0.159679	2.11075	0.0347936	0.438173	ENSMUSG00000057897.7	Camk2b	1197
33.1804	-0.82965	0.39304	-2.11086	0.0347847	0.438173	ENSMUSG00000085601.1	Gm4969	1198
70130.4	0.194599	0.0922296	2.10994	0.0348636	0.438689	ENSMUSG00000026764.9	Kif5c	1199
3037.14	0.23933	0.113549	2.10773	0.0350545	0.439085	ENSMUSG00000009569.8	Mkl2	1200
247.359	-0.655687	0.311045	-2.10802	0.0350296	0.439085	ENSMUSG00000022112.6	Gpc5	1201
3933.52	0.231831	0.11	2.10755	0.0350697	0.439085	ENSMUSG00000027502.5	Rtf2	1202
161.871	0.470149	0.223027	2.10804	0.0350278	0.439085	ENSMUSG00000033576.5	Apol6	1203
3218.18	0.240456	0.114011	2.10906	0.034939	0.439085	ENSMUSG00000034343.7	Ube2f	1204
589.131	-0.283143	0.134337	-2.1077	0.0350565	0.439085	ENSMUSG00000056749.7	Nfil3	1205
1786.67	-0.539891	0.256214	-2.10718	0.0351018	0.439122	ENSMUSG00000015759.4	Cnih1	1206
27.5093	-1.30482	0.619487	-2.10628	0.0351797	0.439732	ENSMUSG00000086675.1		1207
96.9862	-1.07031	0.50851	-2.1048	0.035309	0.440618	ENSMUSG00000016494.3	Cd34	1208
26.5002	-0.855271	0.406324	-2.1049	0.0353003	0.440618	ENSMUSG00000029193.3	Cckar	1209
266.405	-0.450306	0.214033	-2.10392	0.0353858	0.440935	ENSMUSG00000035095.11	Fam167a	1210
88.2236	-0.509251	0.242058	-2.10383	0.0353929	0.440935	ENSMUSG00000087050.1	Dhrs13os	1211
386.506	-0.559164	0.265921	-2.10275	0.0354878	0.441159	ENSMUSG00000014177.4	Tvp23b	1212
2069.78	0.293395	0.139538	2.10262	0.0354986	0.441159	ENSMUSG00000026158.5	Ogfrl1	1213
1967.86	-0.463786	0.220535	-2.103	0.0354655	0.441159	ENSMUSG00000040151.8	Hs2st1	1214
216.939	-0.41848	0.199121	-2.10164	0.0355849	0.441504	ENSMUSG00000071855.4	Ccdc112	1215
75.5234	-0.573141	0.272709	-2.10166	0.0355834	0.441504	ENSMUSG00000091158.1		1216
411.863	-0.845401	0.402447	-2.10065	0.0356718	0.441695	ENSMUSG00000002900.8	Lamb1	1217
42.6534	-0.871655	0.414868	-2.10104	0.0356373	0.441695	ENSMUSG00000004730.7	Adgre1	1218
93.6699	-0.693051	0.330188	-2.09896	0.0358204	0.441695	ENSMUSG00000015224.9	Cyp2j9	1219
160.376	-0.659903	0.314419	-2.0988	0.0358344	0.441695	ENSMUSG00000022971.11	Ifnar2	1220
3295.1	-0.488902	0.232804	-2.10006	0.0357236	0.441695	ENSMUSG00000025810.8	Nrp1	1221
555.762	-0.418387	0.199233	-2.09999	0.0357295	0.441695	ENSMUSG00000039206.10	Daglb	1222
13157	-0.613314	0.292167	-2.09919	0.0358003	0.441695	ENSMUSG00000055022.8	Cntn1	1223
2098.93	-0.643596	0.306574	-2.09931	0.0357893	0.441695	ENSMUSG00000068566.6	Myadm	1224
292.61	-0.337225	0.160804	-2.09712	0.035983	0.443163	ENSMUSG00000037572.9	Wdhd1	1225
1386.31	-0.638363	0.304491	-2.09649	0.0360389	0.443366	ENSMUSG00000036275.6	9530068E07Rik	1226
106.686	-0.880534	0.420048	-2.09627	0.0360582	0.443366	ENSMUSG00000056492.4	Adgrf5	1227
385.229	-0.468552	0.223648	-2.09504	0.0361671	0.444342	ENSMUSG00000024290.8	Rock1	1228
646.243	-0.484708	0.231423	-2.09447	0.0362183	0.44461	ENSMUSG00000023021.8	Cers5	1229
511.306	-0.547258	0.261406	-2.09352	0.0363028	0.444924	ENSMUSG00000026836.9	Acvr1	1230
1680.54	-0.345113	0.164835	-2.0937	0.0362871	0.444924	ENSMUSG00000032412.6	Atp1b3	1231
1026.73	-0.60055	0.287019	-2.09237	0.0364054	0.445096	ENSMUSG00000019806.7	Aig1	1232
633.535	-0.417342	0.199435	-2.09263	0.0363825	0.445096	ENSMUSG00000043496.5	Tril	1233
330.361	0.362611	0.173278	2.09265	0.0363801	0.445096	ENSMUSG00000046138.6	9930021J03Rik	1234
1814.63	0.253241	0.121163	2.09008	0.0366106	0.447242	ENSMUSG00000046876.8	Atxn1	1235
12937.4	0.216971	0.103846	2.08936	0.0366757	0.447313	ENSMUSG00000040731.9	Eif4h	1236
1025.51	-0.310515	0.148609	-2.08948	0.0366647	0.447313	ENSMUSG00000047044.7	D030056L22Rik	1237
1694.08	-0.464447	0.22246	-2.08778	0.0368175	0.447977	ENSMUSG00000021171.7	Esyt2	1238
433.793	-0.436405	0.20903	-2.08776	0.0368192	0.447977	ENSMUSG00000032332.10	Col12a1	1239
4038.24	0.226236	0.108332	2.08836	0.0367652	0.447977	ENSMUSG00000046093.3	Hpcal4	1240
25453.5	0.264203	0.126596	2.08698	0.03689	0.448311	ENSMUSG00000018865.7	Sult4a1	1241
1535.2	0.297205	0.142421	2.0868	0.0369061	0.448311	ENSMUSG00000040688.9	Tbl3	1242
803.026	-0.496728	0.238245	-2.08494	0.0370745	0.449633	ENSMUSG00000021629.8	Slc30a5	1243
1828.7	-0.337987	0.162109	-2.08494	0.0370746	0.449633	ENSMUSG00000030168.7	Adipor2	1244
2692.5	0.257655	0.123666	2.08347	0.037208	0.45089	ENSMUSG00000038014.7	Fam120a	1245
3304.79	0.292038	0.140237	2.08246	0.0373002	0.451644	ENSMUSG00000024697.3	Gna14	1246
1165.22	0.362967	0.174389	2.08136	0.0374009	0.4525	ENSMUSG00000040618.5	Pck2	1247
2550.21	-0.455879	0.219124	-2.08046	0.0374831	0.452768	ENSMUSG00000027828.6	Ssr3	1248
1293.07	0.286403	0.137642	2.08078	0.0374539	0.452768	ENSMUSG00000047344.9	Lancl3	1249
512.024	-0.350966	0.168789	-2.07932	0.0375876	0.452899	ENSMUSG00000019880.9	Rspo3	1250
1857.99	-0.589817	0.283697	-2.07904	0.037614	0.452899	ENSMUSG00000020142.6	Slc1a4	1251
9528.88	0.223673	0.107564	2.07944	0.0375773	0.452899	ENSMUSG00000038128.5	Camk4	1252
668.649	0.299835	0.144169	2.07975	0.0375488	0.452899	ENSMUSG00000040666.10	Sh3bgr	1253
1026.64	0.306812	0.14762	2.0784	0.0376729	0.453247	ENSMUSG00000036580.9	Spg20	1254
4307.19	-0.471338	0.22687	-2.07756	0.0377496	0.453807	ENSMUSG00000056429.4	Tgoln1	1255
897.573	-0.63223	0.304374	-2.07715	0.0377878	0.453905	ENSMUSG00000089911.1	Mfsd14a	1256
1276.7	-0.603271	0.290525	-2.07649	0.0378488	0.454276	ENSMUSG00000031934.7	Panx1	1257
874.718	-0.474197	0.228419	-2.076	0.0378944	0.454461	ENSMUSG00000051256.9	Jagn1	1258
4957.67	0.242326	0.116789	2.07491	0.0379949	0.454583	ENSMUSG00000038205.6	Prkab2	1259
253.031	-0.588355	0.283553	-2.07494	0.0379923	0.454583	ENSMUSG00000040006.7	Ginm1	1260
445.515	0.295387	0.142323	2.07547	0.0379431	0.454583	ENSMUSG00000045795.8	Whamm	1261
32.4858	-1.57849	0.761209	-2.07366	0.0381104	0.455604	ENSMUSG00000034842.9	Art3	1262
533.197	-0.307756	0.148507	-2.07233	0.0382347	0.456366	ENSMUSG00000036036.9	Zfp57	1263
878.166	-0.515545	0.248765	-2.07241	0.038227	0.456366	ENSMUSG00000043067.8	Dpy19l1	1264
1007.33	-0.542664	0.261983	-2.07137	0.038324	0.456611	ENSMUSG00000021000.7	Mia2	1265
294.183	-0.547915	0.264548	-2.07114	0.038346	0.456611	ENSMUSG00000041945.6	Mfsd9	1266
2171.4	-0.511019	0.246664	-2.07172	0.0382913	0.456611	ENSMUSG00000044667.8	Plppr4	1267
37.0432	-1.07316	0.51836	-2.0703	0.038424	0.456819	ENSMUSG00000014444.9	Piezo1	1268
26.6685	1.01134	0.488492	2.07032	0.0384221	0.456819	ENSMUSG00000055271.4		1269
1237.17	-0.453181	0.218981	-2.0695	0.0384992	0.457034	ENSMUSG00000015189.5	Casd1	1270
517.747	-0.316379	0.152904	-2.06914	0.038533	0.457034	ENSMUSG00000032381.5	Ciao2a	1271
273.528	-0.39299	0.189903	-2.06942	0.0385062	0.457034	ENSMUSG00000041961.7	Znrf3	1272
2966.38	-0.4892	0.236544	-2.06812	0.0386289	0.457811	ENSMUSG00000066324.2	Impad1	1273
5751.61	0.239512	0.115832	2.06775	0.0386639	0.457817	ENSMUSG00000020657.8	Dnajc27	1274
381.706	-0.342236	0.165534	-2.06747	0.0386901	0.457817	ENSMUSG00000047205.6	Dusp18	1275
4816.93	0.284108	0.137446	2.06705	0.0387299	0.457929	ENSMUSG00000025217.7	Btrc	1276
3771.4	-0.587326	0.284354	-2.06547	0.0388784	0.459033	ENSMUSG00000020598.8	Nrcam	1277
1125.23	-0.576206	0.279034	-2.065	0.0389226	0.459033	ENSMUSG00000036242.7	Armh4	1278
4121.57	0.220944	0.106979	2.06531	0.0388939	0.459033	ENSMUSG00000038807.10	Rap1gap2	1279
491.605	-0.445432	0.21573	-2.06477	0.0389449	0.459033	ENSMUSG00000048234.8	Rnf149	1280
397.442	-0.448014	0.217038	-2.06422	0.0389971	0.459289	ENSMUSG00000050199.7	Lgr4	1281
4906.27	-0.501882	0.243293	-2.06287	0.0391251	0.459783	ENSMUSG00000028883.10	Sema3a	1282
233.525	-0.517201	0.250765	-2.06249	0.0391609	0.459783	ENSMUSG00000032911.5	Cspg4	1283
2565.32	-0.386426	0.187286	-2.0633	0.0390843	0.459783	ENSMUSG00000040452.8	Cdh12	1284
122.317	0.600098	0.290928	2.06271	0.0391406	0.459783	ENSMUSG00000047485.6	Klhl34	1285
918.583	-0.467015	0.22655	-2.06142	0.0392631	0.460624	ENSMUSG00000074785.3	Plxnc1	1286
32.7428	-1.50428	0.730523	-2.05918	0.0394772	0.4615	ENSMUSG00000000530.9	Acvrl1	1287
1397.44	-0.603897	0.293229	-2.05947	0.039449	0.4615	ENSMUSG00000020674.9	Pxdn	1288
136.088	-0.617474	0.299903	-2.05891	0.0395028	0.4615	ENSMUSG00000028369.9	Svep1	1289
44.1663	-1.17078	0.568421	-2.05971	0.0394266	0.4615	ENSMUSG00000031273.9	Col4a6	1290
18081.2	0.228922	0.111196	2.05872	0.0395213	0.4615	ENSMUSG00000037331.8	Larp1	1291
5145.82	0.254429	0.123503	2.06011	0.0393878	0.4615	ENSMUSG00000045095.9	Magi1	1292
102.231	-0.664639	0.322919	-2.05822	0.0395689	0.461699	ENSMUSG00000059049.7	Frem1	1293
7349.64	0.283957	0.138119	2.05588	0.0397938	0.463964	ENSMUSG00000053617.4	Sh3pxd2a	1294
283.67	-0.679922	0.330784	-2.05548	0.0398323	0.464054	ENSMUSG00000005672.6	Kit	1295
1860.31	-0.492599	0.239822	-2.05402	0.0399739	0.465174	ENSMUSG00000018800.8	Abca5	1296
161.076	-0.773007	0.37637	-2.05385	0.0399901	0.465174	ENSMUSG00000055653.7	Gpc3	1297
2057.06	0.273706	0.133294	2.0534	0.0400334	0.465318	ENSMUSG00000029196.9	Tada2b	1298
28.0507	-0.89592	0.436705	-2.05154	0.0402141	0.466813	ENSMUSG00000020805.7	Slc13a5	1299
1037.31	-0.476273	0.232165	-2.05144	0.0402238	0.466813	ENSMUSG00000031328.9	Flna	1300
205.479	0.367124	0.178999	2.05099	0.0402684	0.466971	ENSMUSG00000079002.3		1301
3978.17	0.248254	0.121063	2.05062	0.0403043	0.467029	ENSMUSG00000016382.9	Pls3	1302
884.389	0.318129	0.155262	2.04899	0.0404636	0.468424	ENSMUSG00000022176.4	Rem2	1303
1999.17	-0.60967	0.297582	-2.04875	0.0404869	0.468424	ENSMUSG00000049303.4	Syt12	1304
75.859	-0.607884	0.296846	-2.04781	0.0405789	0.469129	ENSMUSG00000032649.8	Colgalt2	1305
556.201	-0.354095	0.173108	-2.04551	0.0408047	0.471379	ENSMUSG00000032839.6	Trpc1	1306
323.077	-0.582875	0.285067	-2.0447	0.0408848	0.471942	ENSMUSG00000040710.4	St8sia4	1307
5463.11	-0.604806	0.295921	-2.04381	0.0409722	0.47259	ENSMUSG00000035864.8	Syt1	1308
170.702	-0.557235	0.272812	-2.04256	0.041096	0.473656	ENSMUSG00000061119.6	Prcp	1309
1784.17	-0.613702	0.300611	-2.04151	0.0411999	0.474307	ENSMUSG00000017721.8	Pigt	1310
2787.21	-0.455789	0.223277	-2.04136	0.0412154	0.474307	ENSMUSG00000021745.7	Ptprg	1311
207.125	-0.427126	0.209279	-2.04094	0.0412565	0.474418	ENSMUSG00000030804.7		1312
1926	-0.464716	0.227804	-2.03999	0.0413518	0.474802	ENSMUSG00000028226.7	Mmp16	1313
216.932	0.502097	0.246129	2.03997	0.0413528	0.474802	ENSMUSG00000045532.5	C1ql1	1314
13512.9	-0.49821	0.244266	-2.03962	0.0413882	0.474847	ENSMUSG00000031708.9	Tecr	1315
891.085	-0.569648	0.279524	-2.03792	0.0415575	0.47518	ENSMUSG00000005534.8	Insr	1316
353.409	0.328988	0.161446	2.03775	0.0415747	0.47518	ENSMUSG00000029659.9	Medag	1317
2994.2	-0.461138	0.226208	-2.03856	0.0414943	0.47518	ENSMUSG00000032883.9	Acsl3	1318
662.329	-0.562624	0.27595	-2.03886	0.0414639	0.47518	ENSMUSG00000043635.5	Adamts3	1319
326.626	0.374207	0.183611	2.03804	0.0415458	0.47518	ENSMUSG00000074782.3	4833422C13Rik	1320
7177.31	0.219753	0.107914	2.03638	0.0417126	0.475316	ENSMUSG00000021071.8	Trim9	1321
77.108	-0.596492	0.292836	-2.03695	0.0416553	0.475316	ENSMUSG00000024913.9	Lrp5	1322
56.064	-1.05843	0.519549	-2.03721	0.041629	0.475316	ENSMUSG00000030737.10	Slco2b1	1323
3161.51	0.327603	0.160853	2.03666	0.0416837	0.475316	ENSMUSG00000033287.8	Kctd17	1324
1929.99	0.302717	0.148724	2.03543	0.0418074	0.476036	ENSMUSG00000037855.9	Zfp365	1325
541.657	-0.544699	0.267655	-2.03508	0.0418433	0.476086	ENSMUSG00000060548.5	Tnfrsf19	1326
37.4179	-0.936431	0.460324	-2.03429	0.0419228	0.476631	ENSMUSG00000079057.2	Cyp4v3	1327
1989.72	-0.494865	0.243465	-2.03259	0.0420937	0.478214	ENSMUSG00000059921.9	Unc5c	1328
139.91	-0.469334	0.231111	-2.03077	0.0422784	0.478581	ENSMUSG00000008090.8	Fgfrl1	1329
105.974	-0.699159	0.344152	-2.03154	0.0422001	0.478581	ENSMUSG00000024713.8	Pcsk5	1330
915.639	-0.313457	0.154359	-2.0307	0.0422854	0.478581	ENSMUSG00000037568.6	Vash2	1331
224.604	-0.411093	0.20246	-2.03049	0.0423071	0.478581	ENSMUSG00000048497.5	Mmgt2	1332
1003.87	-0.49322	0.242761	-2.03171	0.0421829	0.478581	ENSMUSG00000056091.6	St3gal5	1333
6552.11	0.23817	0.117302	2.0304	0.0423164	0.478581	ENSMUSG00000062937.5	Mtap	1334
4386.8	0.221775	0.109303	2.02899	0.0424596	0.478766	ENSMUSG00000024858.7	Grk2	1335
6234.6	0.243396	0.119948	2.02919	0.0424392	0.478766	ENSMUSG00000026603.7	Smyd2	1336
90.6044	0.476804	0.234958	2.02932	0.0424256	0.478766	ENSMUSG00000043439.4	Epop	1337
1346.08	-0.551795	0.271859	-2.02972	0.0423855	0.478766	ENSMUSG00000064293.7	Cntn4	1338
218.696	-0.518984	0.255884	-2.0282	0.0425396	0.479116	ENSMUSG00000022686.8	B3gnt5	1339
4649.14	-0.523222	0.257991	-2.02806	0.0425542	0.479116	ENSMUSG00000031007.2	Atp6ap2	1340
660.289	-0.446594	0.220549	-2.02492	0.0428757	0.481299	ENSMUSG00000001143.7	Lman2l	1341
1101.92	-0.528585	0.26097	-2.02546	0.0428202	0.481299	ENSMUSG00000033342.7	Plppr5	1342
6651.75	0.205433	0.101441	2.02516	0.0428514	0.481299	ENSMUSG00000034613.6	Ppm1h	1343
190.918	-0.418025	0.206411	-2.0252	0.0428463	0.481299	ENSMUSG00000066152.5	Slc31a2	1344
4853.19	0.272837	0.13479	2.02417	0.042953	0.481809	ENSMUSG00000029559.8	2210016L21Rik	1345
352.761	-0.450456	0.222578	-2.02382	0.0429891	0.481855	ENSMUSG00000066842.11	Hmcn1	1346
582.748	-0.685116	0.338593	-2.02342	0.0430297	0.481952	ENSMUSG00000043843.9	Tmem145	1347
69786.8	0.257301	0.127193	2.02292	0.0430813	0.481993	ENSMUSG00000074657.3	Kif5a	1348
85.4441	-0.619012	0.306023	-2.02277	0.0430973	0.481993	ENSMUSG00000074971.3	Fibin	1349
40.5962	-1.09587	0.541909	-2.02223	0.0431523	0.482251	ENSMUSG00000025358.9	Cdk2	1350
131.565	-0.477473	0.236166	-2.02176	0.0432007	0.482434	ENSMUSG00000062743.3	Zfp677	1351
6414.56	-0.473805	0.234415	-2.02122	0.0432571	0.482463	ENSMUSG00000023036.7	Pcdhgc4	1352
38.4924	0.719682	0.356081	2.02112	0.0432672	0.482463	ENSMUSG00000087366.1		1353
12097.1	0.3325	0.164586	2.02022	0.0433604	0.483145	ENSMUSG00000038976.6	Ppp1r9b	1354
246.65	-0.636302	0.315259	-2.01835	0.0435552	0.483492	ENSMUSG00000020650.7	Bcap29	1355
16921.3	0.247514	0.122627	2.01843	0.043546	0.483492	ENSMUSG00000022629.9	Kif21a	1356
33.2101	-1.0494	0.519643	-2.01946	0.043439	0.483492	ENSMUSG00000028159.6	Dapp1	1357
3365.52	-0.629831	0.312137	-2.0178	0.043612	0.483492	ENSMUSG00000032482.5	Cspg5	1358
7165.86	0.240782	0.119349	2.01746	0.0436479	0.483492	ENSMUSG00000039431.10	Mtmr7	1359
435.299	0.417688	0.207014	2.01768	0.0436243	0.483492	ENSMUSG00000042178.5	Armc5	1360
1391.85	0.228368	0.113189	2.01759	0.0436341	0.483492	ENSMUSG00000045691.7	Thtpa	1361
906.784	-0.532433	0.263774	-2.01852	0.0435368	0.483492	ENSMUSG00000067916.3	Zfp991	1362
531.322	-0.514792	0.255327	-2.01621	0.0437779	0.484577	ENSMUSG00000020311.10	Erlec1	1363
2884.99	-0.409711	0.203241	-2.01589	0.0438113	0.48459	ENSMUSG00000028184.7	Adgrl2	1364
1730.54	0.304525	0.151237	2.01356	0.0440556	0.486579	ENSMUSG00000045284.3	Dcaf12l1	1365
752.144	-0.449692	0.223321	-2.01366	0.0440456	0.486579	ENSMUSG00000073139.3	Tmem185a	1366
4034.14	-0.5008	0.248807	-2.0128	0.0441355	0.487105	ENSMUSG00000040037.6	Negr1	1367
321594	0.272786	0.135605	2.01162	0.04426	0.487705	ENSMUSG00000022055.7	Nefl	1368
2834	-0.445739	0.221577	-2.01167	0.0442549	0.487705	ENSMUSG00000059974.4	Ntm	1369
1359.54	0.272752	0.135606	2.01137	0.0442868	0.487705	ENSMUSG00000060568.7	Fam78b	1370
846.793	-0.363705	0.180901	-2.01052	0.0443765	0.48798	ENSMUSG00000024098.5	Twsg1	1371
55.9321	-0.622942	0.309824	-2.01063	0.0443641	0.48798	ENSMUSG00000029570.1	Lfng	1372
183.817	-0.528552	0.263027	-2.0095	0.0444842	0.488276	ENSMUSG00000026740.6	Dnajc1	1373
3233.35	0.251567	0.125237	2.00873	0.0445653	0.488276	ENSMUSG00000028710.6	Atpaf1	1374
1421.68	-0.637886	0.317408	-2.00967	0.0444659	0.488276	ENSMUSG00000031790.6	Mmp15	1375
108320	0.271003	0.13491	2.00876	0.0445623	0.488276	ENSMUSG00000036564.10	Ndrg4	1376
5004.65	0.234319	0.116642	2.00887	0.044551	0.488276	ENSMUSG00000065954.4	Tacc1	1377
1747.72	0.263443	0.131214	2.00774	0.0446705	0.489074	ENSMUSG00000043498.3		1378
21784.3	0.228338	0.11377	2.00701	0.0447489	0.489577	ENSMUSG00000030275.4	Etnk1	1379
2809.9	0.234979	0.117107	2.00653	0.0447993	0.489774	ENSMUSG00000069089.6	Cdk7	1380
6023.76	0.257211	0.128227	2.00591	0.0448663	0.490151	ENSMUSG00000053046.8	Brsk2	1381
652.299	0.293419	0.146417	2.00399	0.0450711	0.492032	ENSMUSG00000028582.7	Cc2d1b	1382
312.265	-0.612485	0.305747	-2.00324	0.0451512	0.49255	ENSMUSG00000075701.8	Selenos	1383
940.629	0.460499	0.229914	2.00292	0.045186	0.492573	ENSMUSG00000071076.4	Jund	1384
318.191	-0.551349	0.275663	-2.00009	0.0454909	0.493756	ENSMUSG00000004961.6	Syt5	1385
407.921	-0.415828	0.207796	-2.00113	0.0453782	0.493756	ENSMUSG00000025008.8	Tctn3	1386
48.4994	-0.688262	0.344098	-2.00019	0.0454797	0.493756	ENSMUSG00000029217.9	Tec	1387
210.427	-0.704659	0.352166	-2.00093	0.0453998	0.493756	ENSMUSG00000032303.5	Chrna3	1388
278.123	-0.418181	0.208992	-2.00095	0.0453981	0.493756	ENSMUSG00000044164.2	Rnf182	1389
113.489	0.603024	0.301489	2.00015	0.0454836	0.493756	ENSMUSG00000053093.9	Myh7	1390
754.485	-0.534897	0.267614	-1.99876	0.0456338	0.494241	ENSMUSG00000020376.10	Rnf130	1391
1361.04	0.329531	0.164844	1.99905	0.0456034	0.494241	ENSMUSG00000038855.8	Itpkb	1392
43.4546	-1.43506	0.717938	-1.99886	0.0456232	0.494241	ENSMUSG00000041134.8	Cyyr1	1393
635.237	-0.479146	0.239829	-1.99787	0.045731	0.494938	ENSMUSG00000037075.6	Rnf139	1394
562.323	-0.431271	0.21592	-1.99737	0.0457854	0.495172	ENSMUSG00000021236.10	Entpd5	1395
7630.39	0.237371	0.118983	1.995	0.0460424	0.497594	ENSMUSG00000057181.8	5730455P16Rik	1396
98.0413	-0.63472	0.319001	-1.98971	0.0466226	0.498868	ENSMUSG00000000402.2	Egfl6	1397
922.787	-0.686286	0.345071	-1.98883	0.0467202	0.498868	ENSMUSG00000005514.8	Por	1398
1590.38	-0.540027	0.271179	-1.99141	0.0464361	0.498868	ENSMUSG00000007458.8	M6pr	1399
96551.6	0.280676	0.141134	1.98872	0.0467324	0.498868	ENSMUSG00000008348.8	Ubc	1400
2427.15	0.255024	0.128249	1.98851	0.0467555	0.498868	ENSMUSG00000017734.9	Dbndd2	1401
1760.57	-0.318466	0.15997	-1.99078	0.0465048	0.498868	ENSMUSG00000022141.6	Nipbl	1402
48.7318	-0.804651	0.404199	-1.99073	0.0465103	0.498868	ENSMUSG00000022146.5	Osmr	1403
265.017	-0.678218	0.340749	-1.99037	0.0465497	0.498868	ENSMUSG00000022324.7	Matn2	1404
405.378	-0.625129	0.313942	-1.99122	0.0464564	0.498868	ENSMUSG00000025236.9	Adpgk	1405
1080.4	-0.400014	0.200702	-1.99307	0.0462534	0.498868	ENSMUSG00000028412.10	Slc44a1	1406
248.941	-0.567535	0.28528	-1.98939	0.0466578	0.498868	ENSMUSG00000029233.8	Srd5a3	1407
1192.04	-0.564964	0.283793	-1.99076	0.0465072	0.498868	ENSMUSG00000031398.6	Plxna3	1408
6885.88	-0.603783	0.303589	-1.98882	0.0467214	0.498868	ENSMUSG00000031532.5	Saraf	1409
3348.19	0.269953	0.135453	1.99296	0.0462656	0.498868	ENSMUSG00000038990.8	Cables2	1410
1409.31	-0.579403	0.29112	-1.99026	0.0465627	0.498868	ENSMUSG00000040462.6	Os9	1411
4147.48	0.2971	0.149164	1.99176	0.0463971	0.498868	ENSMUSG00000042492.5	Tbc1d10b	1412
20477.9	0.24235	0.121799	1.98975	0.0466184	0.498868	ENSMUSG00000052698.7	Tln2	1413
2366.79	0.247068	0.124165	1.98983	0.0466098	0.498868	ENSMUSG00000074030.2	Exoc8	1414
203770	1.95067	0.981151	1.98814	0.0467961	0.498949	ENSMUSG00000035202.7	Lars2	1415
2627.06	0.245198	0.123365	1.98759	0.0468576	0.499251	ENSMUSG00000025006.8	Sorbs1	1416
600.288	-0.65356	0.329118	-1.98579	0.0470565	0.500598	ENSMUSG00000027198.9	Ext2	1417
1371.58	0.588103	0.296192	1.98555	0.0470835	0.500598	ENSMUSG00000030761.9	Myo7a	1418
572.933	-0.52764	0.265683	-1.98598	0.047036	0.500598	ENSMUSG00000037278.9	Tmem97	1419
598.496	0.271314	0.136744	1.9841	0.0472444	0.501606	ENSMUSG00000027610.9	Gss	1420
7792.91	0.215377	0.108552	1.9841	0.0472448	0.501606	ENSMUSG00000051615.6	Rap2a	1421
402.381	-0.453088	0.228439	-1.98341	0.0473213	0.501713	ENSMUSG00000024357.9	Sil1	1422
8001.58	0.219133	0.110471	1.98364	0.0472963	0.501713	ENSMUSG00000027951.10	Adar	1423
58334.6	0.256466	0.129349	1.98275	0.0473958	0.502051	ENSMUSG00000024044.8	Epb41l3	1424
6426.29	0.208148	0.105005	1.98226	0.0474503	0.502051	ENSMUSG00000056596.8	Trnp1	1425
15101.1	0.30711	0.154931	1.98223	0.0474531	0.502051	ENSMUSG00000059814.4		1426
12392.5	0.288818	0.145817	1.98068	0.0476267	0.503111	ENSMUSG00000021301.7	Hecw1	1427
280.835	-0.683596	0.345135	-1.98066	0.0476292	0.503111	ENSMUSG00000025198.9	Erlin1	1428
363.51	-0.337924	0.17063	-1.98045	0.0476534	0.503111	ENSMUSG00000035235.6	Trim13	1429
809.046	0.40535	0.204799	1.97926	0.0477869	0.503816	ENSMUSG00000037966.9	Ninj1	1430
137.31	-0.660475	0.333672	-1.97941	0.0477697	0.503816	ENSMUSG00000079260.1	Tmppe	1431
790.778	-0.242296	0.122455	-1.97866	0.0478539	0.504171	ENSMUSG00000046562.5	Unc119b	1432
660.633	0.412995	0.208823	1.97773	0.0479591	0.504803	ENSMUSG00000019464.5	Ptger1	1433
64.0888	0.701477	0.354722	1.97754	0.0479809	0.504803	ENSMUSG00000041481.9	Serpina3g	1434
81.427	-1.22605	0.620552	-1.97574	0.0481843	0.505156	ENSMUSG00000027875.6	Hmgcs2	1435
186.904	-0.430836	0.217947	-1.9768	0.0480644	0.505156	ENSMUSG00000028036.5	Ptgfr	1436
160.132	-0.472539	0.239204	-1.97547	0.0482153	0.505156	ENSMUSG00000030513.7	Pcsk6	1437
1198.42	0.501011	0.253592	1.97566	0.0481938	0.505156	ENSMUSG00000063171.3	Rps4l	1438
121.093	-1.05547	0.534269	-1.97555	0.0482058	0.505156	ENSMUSG00000071042.4	Rasgrp3	1439
46.0838	1.30616	0.660816	1.97659	0.0480877	0.505156	ENSMUSG00000083558.1		1440
164.76	-0.573125	0.290167	-1.97516	0.0482505	0.505174	ENSMUSG00000022512.2	Cldn1	1441
4434.81	0.291904	0.148146	1.97037	0.0487956	0.50638	ENSMUSG00000002812.4	Flii	1442
7890.78	0.307461	0.156027	1.97056	0.0487746	0.50638	ENSMUSG00000003500.7	Impdh1	1443
1512.46	0.273661	0.138813	1.97143	0.0486747	0.50638	ENSMUSG00000006464.8	Bbs1	1444
60.6994	-0.643704	0.326812	-1.96965	0.0488788	0.50638	ENSMUSG00000006522.9	Itih3	1445
166.194	-0.929771	0.472714	-1.96688	0.0491974	0.50638	ENSMUSG00000019846.5	Lama4	1446
216.155	-0.412376	0.209138	-1.97179	0.0486336	0.50638	ENSMUSG00000022309.8	Angpt1	1447
1199.75	0.248197	0.126192	1.96681	0.0492048	0.50638	ENSMUSG00000024142.7	Mlst8	1448
385.301	-0.553256	0.281204	-1.96745	0.0491312	0.50638	ENSMUSG00000026034.10	Clk1	1449
1699.36	0.233282	0.11847	1.96912	0.0489388	0.50638	ENSMUSG00000027618.10	Nfs1	1450
29.0881	0.965876	0.490342	1.9698	0.0488614	0.50638	ENSMUSG00000031362.10	Xlr4c	1451
3692.97	-0.506681	0.25731	-1.96914	0.0489365	0.50638	ENSMUSG00000031703.7	Itfg1	1452
578.294	-0.533111	0.270202	-1.97301	0.0484942	0.50638	ENSMUSG00000037400.10	Atp11b	1453
830.527	0.266264	0.135361	1.96706	0.0491765	0.50638	ENSMUSG00000037594.3	Clba1	1454
2827.29	-0.59205	0.300228	-1.972	0.0486094	0.50638	ENSMUSG00000040118.8	Cacna2d1	1455
972.913	0.378437	0.192067	1.97034	0.0487998	0.50638	ENSMUSG00000043445.6	Pgp	1456
3317.8	-0.452431	0.230002	-1.96708	0.0491744	0.50638	ENSMUSG00000046178.3	Nxph1	1457
1497.26	-0.596687	0.303005	-1.96923	0.0489264	0.50638	ENSMUSG00000046699.8	Slitrk4	1458
957.494	0.226642	0.115156	1.96813	0.0490536	0.50638	ENSMUSG00000050052.5	Tdrp	1459
95.1453	-0.482169	0.24466	-1.97077	0.0487504	0.50638	ENSMUSG00000052085.6	Dock8	1460
2702.43	-0.479372	0.243228	-1.97088	0.0487378	0.50638	ENSMUSG00000057182.7	Scn3a	1461
693.107	-0.613468	0.311673	-1.96831	0.0490329	0.50638	ENSMUSG00000058454.8	Dhcr7	1462
1167.22	-0.528108	0.26841	-1.96754	0.049121	0.50638	ENSMUSG00000068040.4	Tm9sf4	1463
36.1991	-0.925665	0.470246	-1.96847	0.0490137	0.50638	ENSMUSG00000069793.5	Slfn9	1464
195.621	2.22444	1.13051	1.96764	0.0491094	0.50638	ENSMUSG00000085092.1		1465
185.238	-0.361029	0.183369	-1.96887	0.048968	0.50638	ENSMUSG00000085408.1	C530005A16Rik	1466
1000.75	-0.305777	0.155495	-1.96648	0.0492435	0.506407	ENSMUSG00000021379.1	Id4	1467
88.0269	-0.900805	0.458143	-1.96621	0.0492745	0.506407	ENSMUSG00000035493.8	Tgfbi	1468
742.835	-0.562433	0.286456	-1.96342	0.0495972	0.507523	ENSMUSG00000005533.8	Igf1r	1469
10984.7	0.339587	0.172957	1.96342	0.0495975	0.507523	ENSMUSG00000027457.9	Snph	1470
935.04	0.487795	0.248459	1.96328	0.0496134	0.507523	ENSMUSG00000030727.6	Rabep2	1471
1056.41	0.389232	0.198166	1.96417	0.0495107	0.507523	ENSMUSG00000033722.2	BC034090	1472
224.361	-0.49577	0.252527	-1.96324	0.0496186	0.507523	ENSMUSG00000038578.9	Susd1	1473
158.025	-0.426615	0.217195	-1.9642	0.0495064	0.507523	ENSMUSG00000069314.3		1474
23.6648	0.984426	0.501305	1.96373	0.049562	0.507523	ENSMUSG00000084790.1		1475
1988.07	-0.492349	0.25084	-1.9628	0.049669	0.507694	ENSMUSG00000027965.9	Olfm3	1476
5917.26	0.380095	0.19371	1.96219	0.0497402	0.508078	ENSMUSG00000023353.8	Agap3	1477
9113.38	0.243469	0.124213	1.96009	0.0499855	0.508211	ENSMUSG00000006024.6	Napa	1478
4414.82	0.264307	0.134867	1.95976	0.0500236	0.508211	ENSMUSG00000022489.4	Pde1b	1479
1692.98	0.325441	0.166048	1.95992	0.0500046	0.508211	ENSMUSG00000022763.9	Aifm3	1480
698.249	-0.607351	0.31	-1.95919	0.0500901	0.508211	ENSMUSG00000022935.7	Grik1	1481
1206.2	-0.50167	0.255956	-1.95999	0.0499972	0.508211	ENSMUSG00000032349.7	Elovl5	1482
67.911	-0.648489	0.330864	-1.95999	0.0499975	0.508211	ENSMUSG00000040274.5	Cdk6	1483
262.852	-0.567075	0.289351	-1.95982	0.050017	0.508211	ENSMUSG00000040836.8	Gpr161	1484
2065.05	0.25111	0.128124	1.9599	0.0500073	0.508211	ENSMUSG00000042216.7	Sgsm1	1485
1977.66	0.243647	0.124205	1.96165	0.0498033	0.508211	ENSMUSG00000069135.5	Fgfr1op	1486
2109.16	0.304086	0.155201	1.95931	0.0500767	0.508211	ENSMUSG00000091002.2	Tcerg1l	1487
251.945	-0.582557	0.297443	-1.95855	0.0501655	0.508293	ENSMUSG00000019916.8	P4ha1	1488
7018.67	-0.419578	0.214206	-1.95876	0.0501409	0.508293	ENSMUSG00000021687.8	Scamp1	1489
67.5557	-0.573858	0.293389	-1.95596	0.0504698	0.508418	ENSMUSG00000003206.6	Ebi3	1490
426.834	-0.527153	0.269544	-1.95572	0.050498	0.508418	ENSMUSG00000006641.6	Slc5a6	1491
60.1479	-0.70528	0.360485	-1.95647	0.0504093	0.508418	ENSMUSG00000025202.6	Scd3	1492
12792.2	0.195692	0.100069	1.95558	0.0505149	0.508418	ENSMUSG00000029120.7	Ppp2r2c	1493
604.767	0.266131	0.13594	1.95772	0.0502634	0.508418	ENSMUSG00000029735.10	Tpk1	1494
120.708	-0.810192	0.414284	-1.95564	0.0505072	0.508418	ENSMUSG00000031119.4	Gpc4	1495
890.073	-0.485042	0.247872	-1.95682	0.0503684	0.508418	ENSMUSG00000045594.8	Glb1	1496
4953.86	-0.551846	0.281941	-1.95731	0.0503106	0.508418	ENSMUSG00000050043.9	Tmx2	1497
2383.56	0.257491	0.131667	1.95562	0.0505096	0.508418	ENSMUSG00000057262.1		1498
2264.47	0.21709	0.110894	1.95764	0.0502728	0.508418	ENSMUSG00000074886.4	Grk6	1499
2719.91	0.250534	0.128251	1.95347	0.0507639	0.510215	ENSMUSG00000025137.9	Pcyt2	1500
412.187	-0.46731	0.239247	-1.95326	0.0507893	0.510215	ENSMUSG00000052310.9	Slc39a1	1501
577.375	0.272409	0.139467	1.95321	0.0507949	0.510215	ENSMUSG00000059834.6	Sclt1	1502
1470.2	0.23762	0.121686	1.95273	0.0508511	0.510439	ENSMUSG00000062372.7	Otof	1503
8225.6	0.263943	0.135199	1.95225	0.0509084	0.510675	ENSMUSG00000018750.7	Zbtb4	1504
82.4649	-0.867285	0.444387	-1.95164	0.0509804	0.511058	ENSMUSG00000039167.7	Adgrl4	1505
1940.57	-0.40708	0.208841	-1.94924	0.0512668	0.51108	ENSMUSG00000005881.7	Ergic3	1506
52.6212	-0.710571	0.36452	-1.94934	0.0512554	0.51108	ENSMUSG00000014361.5	Mertk	1507
1959.97	-0.490289	0.251512	-1.94937	0.0512514	0.51108	ENSMUSG00000022462.6	Slc38a2	1508
1111.18	-0.338862	0.173828	-1.94941	0.0512464	0.51108	ENSMUSG00000024072.7	Yipf4	1509
4834.44	-0.373213	0.19137	-1.95021	0.0511511	0.51108	ENSMUSG00000026904.11	Slc4a10	1510
185.511	-0.828205	0.424712	-1.95004	0.0511716	0.51108	ENSMUSG00000027962.9	Vcam1	1511
635.881	-0.349547	0.179239	-1.95017	0.0511557	0.51108	ENSMUSG00000028289.6	Epha7	1512
316.689	-0.488832	0.250803	-1.94907	0.0512876	0.51108	ENSMUSG00000038383.9	Pigu	1513
57.3316	-0.735784	0.377174	-1.95078	0.051083	0.51108	ENSMUSG00000045140.8	Pigw	1514
596.131	-0.356567	0.182988	-1.94859	0.0513447	0.511312	ENSMUSG00000021003.8	Galc	1515
328.567	-0.801162	0.41146	-1.94712	0.0515201	0.511915	ENSMUSG00000020914.10	Top2a	1516
3529.51	-0.49845	0.25593	-1.9476	0.0514627	0.511915	ENSMUSG00000031561.8	Tenm3	1517
61.0936	-0.83978	0.43126	-1.94727	0.0515024	0.511915	ENSMUSG00000050108.6	Bpifc	1518
45.0667	1.08286	0.556186	1.94695	0.051541	0.511915	ENSMUSG00000069041.6	Slc25a31	1519
1703.97	-0.416257	0.213945	-1.94563	0.0516994	0.513151	ENSMUSG00000037949.6	Ano10	1520
341.657	-0.573212	0.294681	-1.9452	0.0517515	0.513222	ENSMUSG00000030091.9	Nup210	1521
1125.84	-0.250636	0.128862	-1.945	0.0517746	0.513222	ENSMUSG00000069114.7	Zbtb10	1522
652.062	0.278836	0.143413	1.94429	0.0518609	0.513739	ENSMUSG00000049957.7	Ccdc137	1523
1739.35	-0.601382	0.30942	-1.94358	0.0519464	0.513911	ENSMUSG00000036862.8	Dchs1	1524
29.2293	-0.879087	0.452268	-1.94373	0.0519277	0.513911	ENSMUSG00000048721.2	Fndc9	1525
1293.17	-0.347328	0.178738	-1.94322	0.0519891	0.513997	ENSMUSG00000024479.2	Mal2	1526
839.354	-0.367866	0.189375	-1.94253	0.0520731	0.51449	ENSMUSG00000006736.8	Tspan31	1527
254.89	1.47043	0.757237	1.94184	0.0521568	0.51498	ENSMUSG00000078884.3		1528
2734.92	0.214695	0.11059	1.94135	0.0522153	0.515221	ENSMUSG00000038028.8	Tigar	1529
806.525	-0.266696	0.13743	-1.94059	0.0523081	0.515799	ENSMUSG00000052921.6	Arhgef15	1530
1613.31	-0.292927	0.151035	-1.93947	0.0524447	0.516134	ENSMUSG00000003062.8	Stard3nl	1531
2915.6	0.294596	0.151882	1.93964	0.0524232	0.516134	ENSMUSG00000043670.4	Diras1	1532
1914.89	0.567607	0.292583	1.93998	0.0523818	0.516134	ENSMUSG00000066607.3	Insyn1	1533
286.841	-0.498856	0.257301	-1.9388	0.0525257	0.516258	ENSMUSG00000032123.4	Dpagt1	1534
781.676	-0.493276	0.254421	-1.93881	0.0525239	0.516258	ENSMUSG00000034501.6	Pcnx4	1535
61325.9	0.213734	0.110266	1.93834	0.0525814	0.516468	ENSMUSG00000032186.8	Tmod2	1536
5931.17	-0.497548	0.256842	-1.93718	0.0527237	0.517529	ENSMUSG00000075478.2	Slitrk1	1537
12335	0.211849	0.109437	1.9358	0.0528922	0.517975	ENSMUSG00000008658.8	Rbfox1	1538
5596.59	0.348661	0.180123	1.93568	0.0529064	0.517975	ENSMUSG00000023495.5	Pcbp4	1539
3989.72	0.331505	0.171227	1.93605	0.0528617	0.517975	ENSMUSG00000047921.8	Trappc9	1540
1911.05	-0.234143	0.120937	-1.93608	0.052858	0.517975	ENSMUSG00000078532.2	Nkain1	1541
4277.29	0.306961	0.158684	1.93442	0.0530614	0.519155	ENSMUSG00000020277.8	Pfkl	1542
11277.1	0.280325	0.144978	1.93357	0.0531666	0.51951	ENSMUSG00000032356.6	Rasgrf1	1543
4186.8	-0.397602	0.20562	-1.93367	0.0531533	0.51951	ENSMUSG00000067336.4	Bmpr2	1544
2816.02	0.205062	0.106105	1.93263	0.053282	0.519965	ENSMUSG00000034120.10	Srsf2	1545
720.105	-0.501544	0.259495	-1.93277	0.0532641	0.519965	ENSMUSG00000041891.9	Lman1	1546
166.207	-0.648289	0.335521	-1.93219	0.0533362	0.520158	ENSMUSG00000026047.7	Kdelc1	1547
9932.63	0.215645	0.111672	1.93106	0.0534759	0.52051	ENSMUSG00000024853.9	Sf3b2	1548
2050.17	0.288824	0.149555	1.93123	0.0534548	0.52051	ENSMUSG00000029009.10	Mthfr	1549
16769.6	0.322543	0.167009	1.9313	0.0534465	0.52051	ENSMUSG00000037032.9	Apbb1	1550
193.657	-0.677975	0.351495	-1.92883	0.0537517	0.521079	ENSMUSG00000005087.10	Cd44	1551
5813.27	-0.456096	0.236458	-1.92887	0.0537468	0.521079	ENSMUSG00000022883.9	Robo1	1552
1000.69	0.279456	0.144828	1.92957	0.0536601	0.521079	ENSMUSG00000026104.7	Stat1	1553
11580.2	0.250873	0.130034	1.92929	0.0536947	0.521079	ENSMUSG00000030268.10	Bcat1	1554
55.6485	-1.21808	0.631574	-1.92864	0.0537761	0.521079	ENSMUSG00000031871.8	Cdh5	1555
570.798	0.265631	0.137643	1.92985	0.0536256	0.521079	ENSMUSG00000034867.9	Ankrd27	1556
2002.62	-0.450014	0.233253	-1.92929	0.0536946	0.521079	ENSMUSG00000063887.6	Nlgn1	1557
812.682	-0.440692	0.228569	-1.92805	0.0538494	0.521455	ENSMUSG00000048833.8	Slc39a9	1558
7988.98	-0.234377	0.121627	-1.92702	0.0539773	0.521991	ENSMUSG00000026615.8	Eprs	1559
517.853	-0.47529	0.246661	-1.9269	0.0539926	0.521991	ENSMUSG00000056296.10	Synpr	1560
520.447	0.272278	0.141313	1.92677	0.0540086	0.521991	ENSMUSG00000059249.7		1561
2672.8	0.329218	0.170925	1.92609	0.0540926	0.522133	ENSMUSG00000032786.8	Alas1	1562
652.656	-0.361153	0.187483	-1.92632	0.0540644	0.522133	ENSMUSG00000088789.1	Scarna13	1563
2395.09	0.284604	0.14788	1.92456	0.0542845	0.522368	ENSMUSG00000020776.12	Fbf1	1564
893.559	0.253777	0.131856	1.92465	0.0542737	0.522368	ENSMUSG00000025147.5	Mob2	1565
516.495	-0.587578	0.305266	-1.92481	0.0542536	0.522368	ENSMUSG00000031111.9	Igsf1	1566
525.442	-0.54404	0.282695	-1.92448	0.0542948	0.522368	ENSMUSG00000034687.4	Fras1	1567
1292.04	-0.471326	0.244942	-1.92424	0.0543247	0.522368	ENSMUSG00000036790.5	Slitrk2	1568
161.679	-0.421872	0.219114	-1.92535	0.0541854	0.522368	ENSMUSG00000080712.3	Hist3h2bb-ps	1569
50.4841	-0.947183	0.492354	-1.92379	0.0543815	0.522582	ENSMUSG00000045930.2	Clec14a	1570
6919.81	-0.519952	0.270345	-1.92329	0.0544432	0.522842	ENSMUSG00000033629.5	Hacd3	1571
439.787	0.397102	0.206625	1.92185	0.0546247	0.523968	ENSMUSG00000028328.7	Tmod1	1572
350.148	-0.637231	0.331589	-1.92175	0.0546374	0.523968	ENSMUSG00000031168.8	Ebp	1573
75.2998	-0.596558	0.31046	-1.92153	0.0546647	0.523968	ENSMUSG00000032454.3	Rbp2	1574
19003.6	0.208585	0.108681	1.91924	0.0549538	0.524664	ENSMUSG00000020668.8	Kif3c	1575
1494.19	-0.532447	0.277457	-1.91903	0.0549807	0.524664	ENSMUSG00000024664.3	Fads3	1576
808.803	-0.363658	0.189432	-1.91973	0.0548926	0.524664	ENSMUSG00000028614.8	Ndc1	1577
6784.46	0.343698	0.178954	1.9206	0.0547827	0.524664	ENSMUSG00000029095.11	Ablim2	1578
23085.2	0.20271	0.105623	1.9192	0.0549596	0.524664	ENSMUSG00000034088.9	Hdlbp	1579
1023.99	-0.518227	0.270037	-1.9191	0.0549723	0.524664	ENSMUSG00000048304.7	Slitrk3	1580
379.807	-0.472985	0.24633	-1.92012	0.0548423	0.524664	ENSMUSG00000056310.8	Tyw1	1581
6605.69	0.232297	0.121078	1.91858	0.0550371	0.524871	ENSMUSG00000002546.9	Golga2	1582
1055.74	-0.475464	0.247888	-1.91806	0.0551032	0.525169	ENSMUSG00000028830.8	AU040320	1583
607.587	-0.468171	0.24413	-1.91771	0.0551472	0.525256	ENSMUSG00000035914.4	Cd276	1584
667.188	-0.439897	0.229486	-1.91688	0.0552536	0.525938	ENSMUSG00000053930.7	Shisa6	1585
8668.89	0.224703	0.11735	1.91481	0.0555174	0.525991	ENSMUSG00000006740.7	Kif5b	1586
907.121	-0.522236	0.272871	-1.91386	0.055638	0.525991	ENSMUSG00000010095.7	Slc3a2	1587
314.847	-0.306508	0.160151	-1.91387	0.0556365	0.525991	ENSMUSG00000015659.6	Serac1	1588
4387.19	-0.51069	0.266788	-1.91421	0.0555928	0.525991	ENSMUSG00000026587.8	Astn1	1589
78.1498	0.4726	0.24694	1.91382	0.0556427	0.525991	ENSMUSG00000027654.2	Fam83d	1590
526.583	0.292268	0.152629	1.91489	0.0555071	0.525991	ENSMUSG00000031016.8	Wee1	1591
424.663	-0.361302	0.188637	-1.91533	0.0554505	0.525991	ENSMUSG00000031608.7	Galnt7	1592
2044.61	0.300451	0.156787	1.91631	0.055326	0.525991	ENSMUSG00000040945.6	Rcc2	1593
577.005	0.289979	0.151333	1.91617	0.0553438	0.525991	ENSMUSG00000044709.5	Gemin7	1594
72.982	-0.771123	0.402599	-1.91536	0.0554462	0.525991	ENSMUSG00000050912.9	Tmem123	1595
302.657	-0.361828	0.189031	-1.91412	0.0556044	0.525991	ENSMUSG00000063049.4	Ing2	1596
295.587	0.414591	0.216662	1.91354	0.0556796	0.52601	ENSMUSG00000051557.8	Pusl1	1597
4778.91	0.232968	0.121782	1.913	0.0557486	0.526311	ENSMUSG00000022680.6	Pdxdc1	1598
11838.7	-0.497734	0.26022	-1.91274	0.0557812	0.526311	ENSMUSG00000024462.10	Gabbr1	1599
105622	0.252637	0.132142	1.91185	0.0558953	0.526426	ENSMUSG00000019370.10	Calm3	1600
86.8135	0.579841	0.303295	1.91181	0.0559009	0.526426	ENSMUSG00000026928.8	Card9	1601
1050.33	-0.393146	0.205668	-1.91156	0.055933	0.526426	ENSMUSG00000030876.6	Mettl9	1602
511.584	0.361431	0.189025	1.91208	0.0558656	0.526426	ENSMUSG00000041199.2	Rpusd1	1603
24.4456	-1.50596	0.788217	-1.91059	0.0560572	0.527266	ENSMUSG00000021423.5	Ly86	1604
1060.88	-0.541163	0.283287	-1.9103	0.0560945	0.527288	ENSMUSG00000034098.8	Fstl5	1605
185.647	-0.426735	0.223648	-1.90807	0.0563825	0.528678	ENSMUSG00000021900.9	Btd	1606
531.789	-0.40338	0.211334	-1.90873	0.0562969	0.528678	ENSMUSG00000028673.4	Fuca1	1607
9904.33	0.238286	0.124861	1.90841	0.0563381	0.528678	ENSMUSG00000049470.6	Aff4	1608
522.365	0.260052	0.136286	1.90813	0.0563748	0.528678	ENSMUSG00000089810.1		1609
685.241	0.340002	0.178273	1.90721	0.056494	0.528936	ENSMUSG00000003382.11	Etv3	1610
1239.61	-0.351672	0.184371	-1.90741	0.0564674	0.528936	ENSMUSG00000030201.8	Lrp6	1611
89.9962	0.468177	0.245499	1.90704	0.0565152	0.528936	ENSMUSG00000079429.3	Mroh2a	1612
1364.1	-0.478786	0.251101	-1.90674	0.0565537	0.528968	ENSMUSG00000040125.4	Gpr26	1613
749.102	-0.486722	0.255313	-1.90637	0.0566017	0.52909	ENSMUSG00000026317.7	Cln8	1614
26.4115	-1.71658	0.900676	-1.90588	0.0566651	0.529354	ENSMUSG00000021390.5	Ogn	1615
24400.1	0.537155	0.282851	1.89907	0.0575547	0.529429	ENSMUSG00000001270.8	Ckb	1616
588	0.374864	0.197276	1.9002	0.0574072	0.529429	ENSMUSG00000003762.7	Coq8b	1617
1920.21	-0.225442	0.11849	-1.90263	0.0570884	0.529429	ENSMUSG00000003948.9	Mmd	1618
1149.98	-0.350271	0.184548	-1.89799	0.0576973	0.529429	ENSMUSG00000004394.6	Tmed4	1619
9800.7	0.413	0.216948	1.90369	0.056951	0.529429	ENSMUSG00000019428.10	Fkbp8	1620
3247.18	0.253306	0.133349	1.89958	0.0574889	0.529429	ENSMUSG00000019790.9	Stxbp5	1621
232.814	0.376336	0.198409	1.89677	0.057858	0.529429	ENSMUSG00000020692.8	Nle1	1622
24.5169	-1.02575	0.538594	-1.9045	0.056845	0.529429	ENSMUSG00000021750.9	Fam107a	1623
4494.43	0.423066	0.223224	1.89525	0.058059	0.529429	ENSMUSG00000022791.10	Tnk2	1624
439.043	-0.474146	0.249866	-1.8976	0.0577491	0.529429	ENSMUSG00000025277.6	Abhd6	1625
747.574	-0.406735	0.214517	-1.89605	0.0579536	0.529429	ENSMUSG00000027408.7	Cpxm1	1626
42.3011	-0.759763	0.398897	-1.90466	0.0568244	0.529429	ENSMUSG00000028599.4	Tnfrsf1b	1627
58.0669	-0.546099	0.287005	-1.90275	0.0570728	0.529429	ENSMUSG00000029499.5	Pxmp2	1628
95.0543	-0.474805	0.249416	-1.90367	0.0569531	0.529429	ENSMUSG00000030862.5	Cpxm2	1629
1904.13	0.24813	0.130663	1.899	0.0575643	0.529429	ENSMUSG00000031109.9	Enox2	1630
3194.25	-0.564449	0.297844	-1.89512	0.0580768	0.529429	ENSMUSG00000031376.8	Atp2b3	1631
10229.6	0.197768	0.104259	1.89688	0.0578436	0.529429	ENSMUSG00000031812.9	Map1lc3b	1632
9396.78	-0.320085	0.168168	-1.90337	0.0569924	0.529429	ENSMUSG00000033061.8	Resp18	1633
1830.17	0.264098	0.138712	1.90393	0.0569198	0.529429	ENSMUSG00000033083.9	Tbc1d4	1634
14419.8	0.266428	0.140421	1.89735	0.0577812	0.529429	ENSMUSG00000036698.8	Ago2	1635
24.7512	-0.864018	0.454857	-1.89954	0.0574937	0.529429	ENSMUSG00000037139.9	Myom3	1636
1586.61	-0.396763	0.209277	-1.89587	0.0579767	0.529429	ENSMUSG00000037251.4	Pomk	1637
842.197	0.246906	0.129842	1.90159	0.0572245	0.529429	ENSMUSG00000040289.3	Hey1	1638
1229.09	-0.424681	0.223913	-1.89663	0.0578769	0.529429	ENSMUSG00000040896.10	Kcnd3	1639
5433.21	0.254437	0.134185	1.89616	0.0579388	0.529429	ENSMUSG00000041870.10	Ankrd13a	1640
5722.52	-0.583789	0.307391	-1.89917	0.0575419	0.529429	ENSMUSG00000043388.7	Tmem130	1641
99.2466	-0.681118	0.358602	-1.89937	0.0575158	0.529429	ENSMUSG00000045657.2	Pcdhb10	1642
47.6955	0.630118	0.332107	1.89733	0.0577844	0.529429	ENSMUSG00000048149.5		1643
994.082	-0.395347	0.207951	-1.90115	0.0572818	0.529429	ENSMUSG00000048661.8	Lemd3	1644
962.404	0.418386	0.220622	1.8964	0.0579075	0.529429	ENSMUSG00000049097.8	Ankrd34a	1645
2474.67	0.226245	0.118918	1.90253	0.0571019	0.529429	ENSMUSG00000051344.7	Plekhm3	1646
785.542	0.345244	0.181956	1.89741	0.0577744	0.529429	ENSMUSG00000051390.9	Zbtb22	1647
315.012	-0.353718	0.186225	-1.89941	0.0575103	0.529429	ENSMUSG00000052676.9	Zmat1	1648
1207.02	-0.601777	0.316515	-1.90126	0.057268	0.529429	ENSMUSG00000055447.11	Cd47	1649
88.9087	-0.537448	0.282148	-1.90484	0.0568004	0.529429	ENSMUSG00000059791.8	Nrm	1650
296.24	-0.459597	0.241539	-1.90278	0.0570692	0.529429	ENSMUSG00000060204.4	Gm5868	1651
240.442	-0.59655	0.314266	-1.89823	0.0576659	0.529429	ENSMUSG00000061353.5	Cxcl12	1652
537.489	-0.557802	0.293772	-1.89876	0.0575964	0.529429	ENSMUSG00000068196.4	Col8a1	1653
709.433	-0.546453	0.28829	-1.8955	0.0580262	0.529429	ENSMUSG00000070469.4	Adamtsl3	1654
81.2914	-0.862666	0.454348	-1.89869	0.0576051	0.529429	ENSMUSG00000092490.1		1655
101.652	-0.590329	0.311554	-1.89479	0.0581202	0.529504	ENSMUSG00000031298.9	Adgrg2	1656
53.2127	-0.756626	0.399497	-1.89395	0.0582319	0.530202	ENSMUSG00000043895.5	S1pr2	1657
4015.49	0.244571	0.129193	1.89307	0.0583491	0.530949	ENSMUSG00000021838.10	Samd4	1658
219.779	-0.488515	0.258128	-1.89253	0.0584203	0.531276	ENSMUSG00000050936.3		1659
553.132	0.360331	0.190488	1.89163	0.0585409	0.531731	ENSMUSG00000002210.5	Smg9	1660
242.345	-0.562661	0.297415	-1.89184	0.0585126	0.531731	ENSMUSG00000030111.8	A2m	1661
58084.5	0.305439	0.1615	1.89126	0.0585891	0.531849	ENSMUSG00000032294.9	Pkm	1662
179.483	-0.558844	0.295608	-1.89049	0.0586929	0.532471	ENSMUSG00000027884.9	Clcc1	1663
20573.5	0.306924	0.162374	1.89022	0.0587285	0.532474	ENSMUSG00000026202.7	Tuba4a	1664
31143.5	0.242313	0.128231	1.88967	0.0588027	0.532826	ENSMUSG00000014592.10	Camta1	1665
98.8503	-0.509997	0.269939	-1.88931	0.0588507	0.532941	ENSMUSG00000049409.7	Prokr1	1666
1184.11	-0.287467	0.152232	-1.88835	0.0589788	0.533781	ENSMUSG00000024896.8	Minpp1	1667
438.383	-0.31458	0.166619	-1.88802	0.0590232	0.533863	ENSMUSG00000042460.4	C1galt1	1668
1741.19	-0.527515	0.27956	-1.88695	0.0591673	0.534845	ENSMUSG00000010066.8	Cacna2d2	1669
6825.84	0.204705	0.108538	1.88602	0.0592926	0.535118	ENSMUSG00000005615.8	Pcyt1a	1670
60.9402	-0.654702	0.347104	-1.88618	0.0592706	0.535118	ENSMUSG00000016995.10	Matn4	1671
4770.44	-0.45831	0.243015	-1.88593	0.0593039	0.535118	ENSMUSG00000049339.9	Retreg2	1672
40.3772	-0.943464	0.500455	-1.88521	0.0594009	0.535673	ENSMUSG00000079254.3		1673
73.4119	-0.796264	0.424467	-1.87591	0.060667	0.536686	ENSMUSG00000001946.7	Esam	1674
13089	0.233603	0.124254	1.88005	0.0601007	0.536686	ENSMUSG00000003410.7	Elavl3	1675
980.757	-0.514913	0.273867	-1.88016	0.0600862	0.536686	ENSMUSG00000003458.6	Ncstn	1676
1870.01	0.206934	0.110328	1.87562	0.060707	0.536686	ENSMUSG00000011257.10	Pabpc4	1677
3411.41	-0.471852	0.251162	-1.87868	0.0602886	0.536686	ENSMUSG00000020524.10	Gria1	1678
268.381	-0.381359	0.203421	-1.87473	0.0608294	0.536686	ENSMUSG00000020680.8	Taf15	1679
613.45	-0.547466	0.291615	-1.87736	0.0604688	0.536686	ENSMUSG00000021136.7	Smoc1	1680
348.827	-0.462987	0.246523	-1.87807	0.0603714	0.536686	ENSMUSG00000021916.9	Glt8d1	1681
1142.38	-0.574357	0.305704	-1.8788	0.0602714	0.536686	ENSMUSG00000022305.6	Lrp12	1682
409.552	-0.472501	0.252019	-1.87486	0.0608122	0.536686	ENSMUSG00000022696.11	Sidt1	1683
1026.4	-0.237431	0.126602	-1.87541	0.060736	0.536686	ENSMUSG00000024764.9	Naa40	1684
8871.57	0.263568	0.14006	1.88181	0.0598614	0.536686	ENSMUSG00000024767.5	Otub1	1685
1887.47	-0.347613	0.185272	-1.87623	0.0606235	0.536686	ENSMUSG00000024981.4	Acsl5	1686
92644	0.231977	0.123511	1.87819	0.0603549	0.536686	ENSMUSG00000025393.5	Atp5b	1687
23445.7	-0.57489	0.306235	-1.87729	0.0604788	0.536686	ENSMUSG00000026576.7	Atp1b1	1688
3328.03	-0.338255	0.180001	-1.87918	0.0602197	0.536686	ENSMUSG00000027706.7	Sec62	1689
161.962	-0.397935	0.211634	-1.8803	0.0600675	0.536686	ENSMUSG00000028497.5	Hacd4	1690
9788.6	0.374312	0.199005	1.88092	0.0599827	0.536686	ENSMUSG00000028849.10	Map7d1	1691
7050.16	0.222844	0.118503	1.88049	0.0600415	0.536686	ENSMUSG00000029148.9	Nrbp1	1692
12268.3	0.206673	0.110084	1.87742	0.0604608	0.536686	ENSMUSG00000029614.9	Rpl6	1693
8545.1	0.216892	0.115511	1.87768	0.0604255	0.536686	ENSMUSG00000029772.9	Ahcyl2	1694
376.893	0.306892	0.163432	1.8778	0.0604084	0.536686	ENSMUSG00000029994.9	Anxa4	1695
789.194	-0.424997	0.226515	-1.87624	0.0606224	0.536686	ENSMUSG00000030795.12	Fus	1696
987.366	0.27271	0.145005	1.8807	0.0600129	0.536686	ENSMUSG00000032411.8	Tfdp2	1697
342.275	-0.57578	0.305832	-1.88266	0.0597459	0.536686	ENSMUSG00000036534.5	Slc38a7	1698
240.794	0.45761	0.244013	1.87535	0.0607444	0.536686	ENSMUSG00000037813.7	D630003M21Rik	1699
237.932	-0.37089	0.196888	-1.88376	0.0595973	0.536686	ENSMUSG00000044167.5	Foxo1	1700
258.433	-0.308286	0.16403	-1.87945	0.0601825	0.536686	ENSMUSG00000045519.8	Zfp560	1701
559.853	-0.453999	0.242159	-1.87479	0.0608211	0.536686	ENSMUSG00000046947.6	Adck2	1702
5572.83	-0.269522	0.143094	-1.88353	0.059628	0.536686	ENSMUSG00000052387.8	Trpm3	1703
79.1052	-0.545532	0.290546	-1.87761	0.0604343	0.536686	ENSMUSG00000053004.8	Hrh1	1704
9739.91	0.220956	0.11744	1.88144	0.0599127	0.536686	ENSMUSG00000057133.7	Chd6	1705
12581.2	0.280663	0.149212	1.88097	0.0599755	0.536686	ENSMUSG00000068739.7	Sars	1706
723.903	-0.526834	0.28093	-1.87532	0.0607488	0.536686	ENSMUSG00000069520.5	Tmem19	1707
283.952	1.71537	0.91184	1.88122	0.0599425	0.536686	ENSMUSG00000074519.4	Zfp971	1708
1982.78	-0.460467	0.245143	-1.87837	0.0603312	0.536686	ENSMUSG00000078517.4	Emc1	1709
982.905	-0.321281	0.171086	-1.87789	0.0603958	0.536686	ENSMUSG00000086023.1		1710
18430.1	0.295119	0.157455	1.8743	0.060889	0.536898	ENSMUSG00000029516.11	Cit	1711
84.046	0.507469	0.271095	1.87192	0.0612173	0.537965	ENSMUSG00000025507.7	Pidd1	1712
61.1525	-0.605321	0.323241	-1.87266	0.0611152	0.537965	ENSMUSG00000028476.7	Reck	1713
1623.97	0.242273	0.129455	1.87149	0.0612769	0.537965	ENSMUSG00000030256.5	Bhlhe41	1714
1382.72	-0.532297	0.284386	-1.87174	0.0612426	0.537965	ENSMUSG00000031772.10	Cntnap4	1715
619.63	-0.396831	0.211987	-1.87196	0.0612118	0.537965	ENSMUSG00000041836.8	Ptpre	1716
5413.42	-0.471227	0.251705	-1.87214	0.0611877	0.537965	ENSMUSG00000055421.2	Pcdh9	1717
382.764	-0.618387	0.330448	-1.87136	0.0612953	0.537965	ENSMUSG00000057069.6	Ero1lb	1718
160.344	-0.358553	0.191515	-1.87219	0.0611803	0.537965	ENSMUSG00000069271.3		1719
6149.81	0.248544	0.132956	1.86937	0.0615711	0.53965	ENSMUSG00000024472.8	Dcp2	1720
2007.06	-0.374995	0.200617	-1.8692	0.0615945	0.53965	ENSMUSG00000026728.3	Vim	1721
25.0083	-1.09376	0.584997	-1.86968	0.0615288	0.53965	ENSMUSG00000075217.1	4833423E24Rik	1722
1360.16	-0.371306	0.199211	-1.86388	0.062338	0.540109	ENSMUSG00000003721.8	Insig2	1723
3836.25	0.232004	0.124306	1.86638	0.0619876	0.540109	ENSMUSG00000012117.7	Dhdds	1724
7008.19	-0.423662	0.226762	-1.86832	0.0617181	0.540109	ENSMUSG00000020044.7	Timp3	1725
7207.73	0.258821	0.138839	1.86417	0.0622972	0.540109	ENSMUSG00000022390.9	Zc3h7b	1726
1048.27	-0.625659	0.335269	-1.86614	0.0620215	0.540109	ENSMUSG00000022848.8	Dirc2	1727
214.721	0.484656	0.259697	1.86624	0.0620079	0.540109	ENSMUSG00000023019.6	Gpd1	1728
4201.09	0.319678	0.171151	1.86782	0.0617876	0.540109	ENSMUSG00000025793.8	Hgs	1729
2124.39	-0.533001	0.286001	-1.86363	0.0623731	0.540109	ENSMUSG00000029156.9	Sgcb	1730
561.716	0.282602	0.151376	1.86689	0.0619176	0.540109	ENSMUSG00000029790.9	Cep41	1731
16948.4	0.312935	0.167922	1.86358	0.0623813	0.540109	ENSMUSG00000030519.8	Apba2	1732
4473.03	0.221971	0.119043	1.86464	0.0622326	0.540109	ENSMUSG00000033526.9	Ppip5k1	1733
3629.45	0.243435	0.130543	1.86479	0.0622105	0.540109	ENSMUSG00000034135.7	Sik3	1734
2695.44	-0.345352	0.185137	-1.86539	0.0621271	0.540109	ENSMUSG00000035653.10	Lrfn5	1735
1763.17	0.255583	0.136957	1.86616	0.0620191	0.540109	ENSMUSG00000035851.8	Ythdc1	1736
506.714	-0.407869	0.218786	-1.86424	0.0622881	0.540109	ENSMUSG00000037936.9	Scarb1	1737
551.22	-0.629907	0.338079	-1.8632	0.0624345	0.540109	ENSMUSG00000041482.8	Piezo2	1738
8019.3	0.21621	0.115754	1.86785	0.0617836	0.540109	ENSMUSG00000042109.7	Csdc2	1739
488.15	-0.264802	0.141888	-1.86628	0.0620025	0.540109	ENSMUSG00000042770.6	Hebp1	1740
243.902	-0.308503	0.165508	-1.86398	0.0623246	0.540109	ENSMUSG00000050555.8	Hyls1	1741
138.454	0.465396	0.249249	1.8672	0.0618744	0.540109	ENSMUSG00000059854.6	Hydin	1742
1914.55	0.264984	0.142146	1.86416	0.0622986	0.540109	ENSMUSG00000068284.7	Usf3	1743
31.742	-1.03416	0.555045	-1.8632	0.0624344	0.540109	ENSMUSG00000068794.5	Col28a1	1744
266.151	-0.577385	0.309938	-1.86291	0.0624755	0.540154	ENSMUSG00000023972.8	Ptk7	1745
905.928	-0.639825	0.343628	-1.86197	0.0626075	0.540985	ENSMUSG00000003402.7	Prkcsh	1746
721.699	-0.251212	0.134967	-1.86128	0.0627041	0.541154	ENSMUSG00000030393.8	Zik1	1747
3089.92	-0.553618	0.297473	-1.86107	0.0627347	0.541154	ENSMUSG00000032076.11	Cadm1	1748
63.4771	-0.552025	0.296585	-1.86127	0.0627059	0.541154	ENSMUSG00000058900.4	Rsl1	1749
342.904	0.413765	0.222367	1.86073	0.062782	0.541156	ENSMUSG00000037349.2	Nudt22	1750
252.667	-0.313352	0.168418	-1.86056	0.0628066	0.541156	ENSMUSG00000086180.1		1751
145.735	0.59531	0.320277	1.85874	0.0630645	0.541604	ENSMUSG00000015312.8	Gadd45b	1752
73.5325	-0.532626	0.286563	-1.85867	0.063074	0.541604	ENSMUSG00000018604.11	Tbx3	1753
1346.77	0.461356	0.248095	1.8596	0.0629426	0.541604	ENSMUSG00000030739.9	Myh14	1754
478.579	-0.265314	0.142716	-1.85904	0.0630219	0.541604	ENSMUSG00000033257.8	Ttll4	1755
640.53	0.300013	0.161366	1.85921	0.0629977	0.541604	ENSMUSG00000036376.2	Abt1	1756
14030.3	0.257036	0.138263	1.85904	0.0630217	0.541604	ENSMUSG00000056413.9	Adap1	1757
172.975	-0.470191	0.253208	-1.85693	0.0633205	0.542177	ENSMUSG00000019851.7	Perp	1758
897.395	-0.447082	0.24074	-1.85711	0.0632952	0.542177	ENSMUSG00000027978.8	Prss12	1759
1584.37	-0.422259	0.227342	-1.85738	0.0632572	0.542177	ENSMUSG00000037720.10	Tmem33	1760
162.799	-0.397805	0.214188	-1.85727	0.0632727	0.542177	ENSMUSG00000052056.8	Zfp217	1761
170.236	-0.359595	0.193618	-1.85724	0.0632771	0.542177	ENSMUSG00000069184.2	Zfp72	1762
230.432	0.374555	0.201934	1.85484	0.0636194	0.542274	ENSMUSG00000000531.4	Grasp	1763
5513.14	-0.198344	0.106904	-1.85535	0.0635466	0.542274	ENSMUSG00000025967.9	Eef1b2	1764
8388.91	-0.333512	0.179804	-1.85487	0.0636152	0.542274	ENSMUSG00000026833.12	Olfm1	1765
33109.7	0.288902	0.155727	1.85518	0.0635704	0.542274	ENSMUSG00000033059.7	Pygb	1766
679.778	-0.408398	0.220174	-1.85489	0.063612	0.542274	ENSMUSG00000036817.8	Sun1	1767
1556.71	0.339927	0.183157	1.85593	0.0634634	0.542274	ENSMUSG00000046314.8	Stxbp6	1768
2672.63	0.263384	0.141909	1.85601	0.0634523	0.542274	ENSMUSG00000056185.4	Snx32	1769
1064.55	-0.300302	0.161899	-1.85487	0.063615	0.542274	ENSMUSG00000063450.7	Syne2	1770
249.982	0.475869	0.256697	1.85382	0.0637654	0.542912	ENSMUSG00000015337.5	Endog	1771
54.628	-0.824733	0.444905	-1.85373	0.063778	0.542912	ENSMUSG00000031861.8	Lpar2	1772
104.879	-0.713073	0.384756	-1.85331	0.0638381	0.542912	ENSMUSG00000047904.5	Sstr2	1773
330.731	-0.367463	0.198253	-1.85351	0.0638094	0.542912	ENSMUSG00000055725.5	Paqr3	1774
17274.9	-0.237178	0.128033	-1.85248	0.0639569	0.543405	ENSMUSG00000028832.5	Stmn1	1775
236.094	-0.401581	0.21679	-1.8524	0.0639682	0.543405	ENSMUSG00000036934.8	4921524J17Rik	1776
83.5768	0.45223	0.244202	1.85187	0.0640445	0.543689	ENSMUSG00000033762.6	Recql4	1777
2146.16	0.258181	0.139432	1.85167	0.0640737	0.543689	ENSMUSG00000040242.8	Fgfr1op2	1778
24.8444	0.957973	0.51769	1.85048	0.0642449	0.544224	ENSMUSG00000031074.8	Fgf3	1779
31061.7	0.303618	0.164052	1.85075	0.0642056	0.544224	ENSMUSG00000036752.4	Tubb4b	1780
910.683	0.225226	0.121711	1.8505	0.0642412	0.544224	ENSMUSG00000058239.7	Usf2	1781
4735.07	-0.506767	0.273976	-1.84968	0.0643599	0.544334	ENSMUSG00000007891.8	Ctsd	1782
8184.36	0.220213	0.119057	1.84964	0.0643661	0.544334	ENSMUSG00000028524.12	Sgip1	1783
229.048	-0.553481	0.299172	-1.85004	0.0643075	0.544334	ENSMUSG00000034573.9	Ptpn13	1784
6927.75	0.259091	0.140595	1.84281	0.0653561	0.545042	ENSMUSG00000002524.9	Puf60	1785
3549.62	0.375631	0.203456	1.84626	0.0648547	0.545042	ENSMUSG00000013419.6	Zfp651	1786
40354.1	0.281633	0.15246	1.84726	0.0647096	0.545042	ENSMUSG00000021288.11	Klc1	1787
50.8178	-0.843748	0.457746	-1.84326	0.0652904	0.545042	ENSMUSG00000021760.3	Gpx8	1788
7836.53	0.207345	0.112219	1.84769	0.0646472	0.545042	ENSMUSG00000021772.8	Nkiras1	1789
2692.7	0.24959	0.135266	1.84518	0.0650117	0.545042	ENSMUSG00000022389.7	Tef	1790
348.507	-0.499611	0.270849	-1.84461	0.0650946	0.545042	ENSMUSG00000024085.7	Man2a1	1791
5975.54	0.272087	0.147313	1.847	0.0647469	0.545042	ENSMUSG00000024423.5	Impact	1792
11682.9	0.254129	0.137517	1.84798	0.0646047	0.545042	ENSMUSG00000024966.8	Stip1	1793
3324.93	-0.51443	0.278955	-1.84413	0.0651635	0.545042	ENSMUSG00000031447.6	Lamp1	1794
575.814	0.35096	0.189872	1.8484	0.0645439	0.545042	ENSMUSG00000031813.7	Mvb12a	1795
3134.49	0.184595	0.100137	1.84343	0.0652666	0.545042	ENSMUSG00000031819.6	Emc8	1796
3665.18	-0.514786	0.279199	-1.8438	0.0652127	0.545042	ENSMUSG00000031841.11	Cdh13	1797
121.2	-0.40635	0.220591	-1.84209	0.0654614	0.545042	ENSMUSG00000036305.4		1798
1173.23	0.293517	0.159173	1.84401	0.0651812	0.545042	ENSMUSG00000038967.7	Pdk2	1799
3522.15	0.354391	0.192362	1.84231	0.0654297	0.545042	ENSMUSG00000042066.9	Tmcc2	1800
638.632	-0.494788	0.268305	-1.84413	0.0651646	0.545042	ENSMUSG00000042569.7	Dhrs7b	1801
496.264	-0.281515	0.15239	-1.84733	0.0646995	0.545042	ENSMUSG00000043467.11	Zbtb37	1802
69.2728	-0.929089	0.504258	-1.84249	0.0654037	0.545042	ENSMUSG00000043924.9	Ncmap	1803
1569.33	0.381461	0.206787	1.84471	0.0650802	0.545042	ENSMUSG00000047417.9	Rexo1	1804
2210.75	-0.500205	0.271412	-1.84297	0.0653332	0.545042	ENSMUSG00000049336.9	Tenm2	1805
2449.26	0.259369	0.140696	1.84347	0.0652599	0.545042	ENSMUSG00000052456.8	Asna1	1806
2126.54	-0.217661	0.117759	-1.84836	0.0645504	0.545042	ENSMUSG00000052534.7	Pbx1	1807
1237.2	-0.281783	0.152834	-1.84372	0.0652239	0.545042	ENSMUSG00000054408.8	Spcs3	1808
1405.41	-0.409365	0.222042	-1.84364	0.0652363	0.545042	ENSMUSG00000058569.6	Tmed9	1809
2089.24	-0.46104	0.249451	-1.84822	0.0645704	0.545042	ENSMUSG00000062949.6	Atp11c	1810
2572.95	0.192897	0.1046	1.84414	0.0651633	0.545042	ENSMUSG00000066900.5	Suds3	1811
150.552	-0.7271	0.394473	-1.84322	0.065297	0.545042	ENSMUSG00000070436.5	Serpinh1	1812
17323	0.216633	0.11764	1.84148	0.0655508	0.545285	ENSMUSG00000028760.9	Eif4g3	1813
64.3069	-0.60104	0.326404	-1.8414	0.0655629	0.545285	ENSMUSG00000060735.3	Rxfp3	1814
628.2	0.256435	0.139289	1.84103	0.0656179	0.545338	ENSMUSG00000031487.4	Brf2	1815
11506.7	0.225029	0.122241	1.84086	0.0656416	0.545338	ENSMUSG00000032827.8	Ppp1r9a	1816
2502.23	-0.396727	0.215767	-1.83868	0.0659616	0.547695	ENSMUSG00000031540.7	Kat6a	1817
2792.56	0.223389	0.121581	1.83737	0.0661555	0.547798	ENSMUSG00000000149.5	Gna12	1818
29173.7	0.444483	0.241868	1.83771	0.0661051	0.547798	ENSMUSG00000028833.7	Ncdn	1819
2381.95	0.207236	0.112744	1.8381	0.0660473	0.547798	ENSMUSG00000037426.10	Depdc5	1820
241.597	-0.589284	0.320676	-1.83763	0.0661169	0.547798	ENSMUSG00000044367.6	Slc16a13	1821
565.683	-0.41182	0.224134	-1.83738	0.0661534	0.547798	ENSMUSG00000044408.6	Sptssa	1822
3822.12	0.334466	0.182077	1.83695	0.0662165	0.548003	ENSMUSG00000035754.7	Wdr18	1823
602.462	-0.516728	0.281477	-1.83577	0.0663911	0.549146	ENSMUSG00000010803.6	Gabra1	1824
224.987	-0.360029	0.196186	-1.83514	0.0664846	0.549618	ENSMUSG00000060591.7	Ifitm2	1825
603.168	0.253587	0.138202	1.83489	0.0665213	0.54962	ENSMUSG00000028636.8	Ppcs	1826
1040.07	-0.43366	0.236502	-1.83364	0.0667074	0.549666	ENSMUSG00000005802.6	Slc30a4	1827
20657.7	0.202275	0.110293	1.83398	0.0666571	0.549666	ENSMUSG00000021700.8	Rab3c	1828
1041.69	-0.57573	0.313984	-1.83363	0.066709	0.549666	ENSMUSG00000038497.5	Tmco3	1829
263.316	-0.299648	0.163367	-1.8342	0.0666245	0.549666	ENSMUSG00000042029.6	Ncapg2	1830
25.3725	-0.78599	0.428478	-1.83438	0.0665981	0.549666	ENSMUSG00000050296.8	Abca12	1831
3894.16	-0.375447	0.205134	-1.83026	0.0672117	0.549881	ENSMUSG00000008763.8	Man1a2	1832
3419.9	0.182407	0.099698	1.8296	0.0673098	0.549881	ENSMUSG00000010453.5	Kansl3	1833
3920.12	-0.550838	0.300637	-1.83224	0.0669159	0.549881	ENSMUSG00000019087.7	Atp6ap1	1834
6437.78	0.311857	0.170177	1.83254	0.0668706	0.549881	ENSMUSG00000020042.8	Btbd11	1835
13884.2	0.333362	0.182234	1.82931	0.0673533	0.549881	ENSMUSG00000020802.8	Ube2o	1836
1585.13	-0.245537	0.134296	-1.82833	0.0675005	0.549881	ENSMUSG00000021242.8	Npc2	1837
10971.6	0.269798	0.147513	1.82898	0.0674031	0.549881	ENSMUSG00000026103.8	Gls	1838
2487.16	-0.291604	0.159388	-1.82952	0.0673212	0.549881	ENSMUSG00000027858.7	Tspan2	1839
9532.26	0.243488	0.132946	1.83149	0.0670281	0.549881	ENSMUSG00000028439.8	Fam219a	1840
199.668	0.564234	0.308282	1.83025	0.0672124	0.549881	ENSMUSG00000029725.4	Ppp1r35	1841
2446.24	-0.213342	0.116491	-1.8314	0.0670413	0.549881	ENSMUSG00000030551.7	Nr2f2	1842
2886.29	0.282454	0.154449	1.82879	0.0674312	0.549881	ENSMUSG00000030816.7	Rnf40	1843
650.428	0.379796	0.207554	1.82987	0.0672698	0.549881	ENSMUSG00000032300.5	1700017B05Rik	1844
1613.63	-0.430524	0.235434	-1.82864	0.0674537	0.549881	ENSMUSG00000032537.8	Ephb1	1845
5101.36	0.194226	0.106092	1.83073	0.0671403	0.549881	ENSMUSG00000043683.3	Fem1a	1846
574.091	-0.262946	0.14381	-1.82842	0.0674859	0.549881	ENSMUSG00000051329.7	Nup160	1847
995.978	-0.508174	0.27769	-1.83001	0.0672491	0.549881	ENSMUSG00000052504.6	Epha3	1848
105.59	-0.424582	0.231639	-1.83294	0.0668108	0.549881	ENSMUSG00000055228.6		1849
958.157	-0.418545	0.228374	-1.83272	0.0668448	0.549881	ENSMUSG00000060181.5	Slc35e3	1850
610.292	1.4268	0.77926	1.83097	0.0671051	0.549881	ENSMUSG00000078862.3	Gm14326	1851
645.077	1.61996	0.885764	1.82889	0.0674162	0.549881	ENSMUSG00000078863.3		1852
2859.38	0.201146	0.11005	1.82776	0.067585	0.550273	ENSMUSG00000020444.12	Guk1	1853
396.688	-0.500707	0.274975	-1.82092	0.0686192	0.55037	ENSMUSG00000002320.9	Tm9sf1	1854
338.244	0.525765	0.288705	1.82112	0.068589	0.55037	ENSMUSG00000009633.2	G0s2	1855
849.783	0.236778	0.129806	1.8241	0.0681373	0.55037	ENSMUSG00000020133.8	2310011J03Rik	1856
3010.2	-0.210048	0.115203	-1.82328	0.0682609	0.55037	ENSMUSG00000020484.11	Xbp1	1857
88570.4	0.327153	0.179687	1.82068	0.0686549	0.55037	ENSMUSG00000020917.10	Acly	1858
483.105	0.32982	0.180655	1.82568	0.0678979	0.55037	ENSMUSG00000024968.6	Rcor2	1859
90.1115	-0.67105	0.368277	-1.82213	0.0684348	0.55037	ENSMUSG00000026674.3	Ddr2	1860
6090.92	0.360857	0.198077	1.8218	0.0684848	0.55037	ENSMUSG00000026860.9	Sh3glb2	1861
16455.8	-0.526676	0.288828	-1.82349	0.0682285	0.55037	ENSMUSG00000029467.8	Atp2a2	1862
2282.6	-0.481706	0.264007	-1.8246	0.0680615	0.55037	ENSMUSG00000029550.8	Sppl3	1863
23.043	-0.898785	0.49354	-1.8211	0.0685921	0.55037	ENSMUSG00000036395.8	Glb1l2	1864
5467.07	0.186337	0.102167	1.82385	0.0681748	0.55037	ENSMUSG00000037234.9	Hook3	1865
204.618	0.363768	0.199303	1.8252	0.0679704	0.55037	ENSMUSG00000038637.8	Lrrc56	1866
2853.49	-0.423343	0.232001	-1.82475	0.0680395	0.55037	ENSMUSG00000039611.2	Tmem246	1867
668.524	-0.566259	0.310643	-1.82286	0.0683245	0.55037	ENSMUSG00000039728.8	Slc6a5	1868
9976.35	0.318129	0.174128	1.82698	0.0677033	0.55037	ENSMUSG00000041351.9	Rap1gap	1869
269.547	-0.325838	0.178764	-1.82272	0.0683452	0.55037	ENSMUSG00000041468.6	Gpr12	1870
480.606	-0.447497	0.245689	-1.8214	0.0685463	0.55037	ENSMUSG00000041765.5	Ubac2	1871
680.39	0.280641	0.153892	1.82362	0.0682101	0.55037	ENSMUSG00000043079.10	Synpo	1872
40.2971	-1.10496	0.606223	-1.82269	0.0683501	0.55037	ENSMUSG00000044258.9	Ctla2a	1873
49.0319	1.56366	0.855679	1.82739	0.0676405	0.55037	ENSMUSG00000046229.8	Scand1	1874
3536.2	0.273491	0.149816	1.82551	0.0679234	0.55037	ENSMUSG00000049807.10	Arhgap23	1875
226.334	0.396948	0.217398	1.8259	0.0678648	0.55037	ENSMUSG00000057836.6	Xlr3a	1876
557.176	-0.432058	0.236944	-1.82346	0.068234	0.55037	ENSMUSG00000061762.4	Tac1	1877
327.157	0.513295	0.281771	1.82167	0.0685047	0.55037	ENSMUSG00000075227.4	Znhit2	1878
498.789	1.6022	0.879012	1.82272	0.0683451	0.55037	ENSMUSG00000078870.3		1879
3194.29	-0.394472	0.216032	-1.82599	0.0678522	0.55037	ENSMUSG00000079055.2	Slc8a3	1880
2940.5	-0.259496	0.142504	-1.82097	0.0686114	0.55037	ENSMUSG00000079641.3	Rpl39	1881
903.846	-0.372755	0.204036	-1.82691	0.0677138	0.55037	ENSMUSG00000092083.1	Kcnb2	1882
841.585	0.477364	0.262343	1.81962	0.0688174	0.551081	ENSMUSG00000017737.2	Mmp9	1883
1572.51	0.227093	0.124826	1.81927	0.0688701	0.551081	ENSMUSG00000029238.7	Clock	1884
1594.12	0.322442	0.177249	1.81914	0.0688896	0.551081	ENSMUSG00000042404.9	Dennd4b	1885
523.813	-0.531651	0.292188	-1.81955	0.0688272	0.551081	ENSMUSG00000055471.6	Alk	1886
1177.06	-0.433367	0.238372	-1.81803	0.0690594	0.552146	ENSMUSG00000060988.5	Galnt13	1887
1805.13	-0.289021	0.159004	-1.8177	0.0691099	0.552257	ENSMUSG00000056004.9	9330182L06Rik	1888
365.437	0.434899	0.239466	1.81611	0.0693528	0.553163	ENSMUSG00000006019.9	Dhx34	1889
175.844	-0.583013	0.321042	-1.816	0.0693699	0.553163	ENSMUSG00000036327.10	Qsox2	1890
180.864	-0.448001	0.246603	-1.81669	0.069265	0.553163	ENSMUSG00000049624.7	Slc17a5	1891
338.36	0.312773	0.172207	1.81626	0.0693305	0.553163	ENSMUSG00000085667.1	Gm12992	1892
3293.28	0.241393	0.132954	1.81562	0.0694293	0.553344	ENSMUSG00000036104.5	Rab3gap1	1893
14651.7	0.241236	0.132898	1.8152	0.0694927	0.553556	ENSMUSG00000029020.7	Mfn2	1894
31.9529	-0.949578	0.523235	-1.81482	0.0695512	0.553708	ENSMUSG00000020000.7	Moxd1	1895
5523.21	0.217606	0.119935	1.81437	0.0696213	0.553708	ENSMUSG00000021704.7	Mtx3	1896
75.6445	-0.682388	0.376103	-1.81436	0.0696218	0.553708	ENSMUSG00000048120.10	Entpd1	1897
639.036	-0.27691	0.152646	-1.81407	0.0696674	0.553779	ENSMUSG00000043183.11	Simc1	1898
194.314	-0.412343	0.227411	-1.8132	0.0698007	0.554254	ENSMUSG00000029005.4	Draxin	1899
2206.87	0.290477	0.160185	1.81338	0.0697726	0.554254	ENSMUSG00000066839.4	Ecsit	1900
1340.42	0.20238	0.111641	1.81279	0.0698649	0.554284	ENSMUSG00000026687.9	Aldh9a1	1901
22578	0.2423	0.133668	1.8127	0.069878	0.554284	ENSMUSG00000052459.7	Atp6v1a	1902
327.348	-0.340205	0.187724	-1.81226	0.0699455	0.55447	ENSMUSG00000031938.7	4931406C07Rik	1903
4409.43	0.38314	0.211465	1.81184	0.0700117	0.55447	ENSMUSG00000039195.4	1110008P14Rik	1904
127.574	0.713095	0.393531	1.81204	0.0699797	0.55447	ENSMUSG00000072324.3		1905
162.662	-0.642028	0.354499	-1.81109	0.0701276	0.555097	ENSMUSG00000023885.7	Thbs2	1906
1645.57	-0.439798	0.242941	-1.81031	0.070248	0.555467	ENSMUSG00000020841.5	Cpd	1907
330.968	-0.502993	0.277827	-1.81045	0.0702253	0.555467	ENSMUSG00000024211.9	Grm8	1908
1357.33	0.330273	0.182467	1.81004	0.07029	0.555508	ENSMUSG00000020284.9	1810043G02Rik	1909
139.245	0.362589	0.200388	1.80944	0.0703834	0.555955	ENSMUSG00000008129.8	4930432K21Rik	1910
6166.51	0.371961	0.205638	1.80882	0.0704793	0.556162	ENSMUSG00000033597.7	Caskin1	1911
232.603	-0.588103	0.325136	-1.80879	0.0704833	0.556162	ENSMUSG00000053334.5	Ficd	1912
10866.1	0.213377	0.118007	1.80818	0.0705779	0.556252	ENSMUSG00000027030.9	Stk39	1913
229.498	-0.748173	0.413781	-1.80814	0.0705849	0.556252	ENSMUSG00000029119.3	Man2b2	1914
247.446	-0.512082	0.28323	-1.80801	0.0706054	0.556252	ENSMUSG00000046873.11	Mbtps2	1915
3082.51	0.206411	0.114226	1.80704	0.0707564	0.55657	ENSMUSG00000001995.7	Sipa1l2	1916
3580.14	-0.449374	0.248651	-1.80725	0.0707239	0.55657	ENSMUSG00000004110.7	Cacna1e	1917
297.022	0.467409	0.258606	1.80742	0.0706967	0.55657	ENSMUSG00000040466.9	Blvrb	1918
5344.32	0.213708	0.118302	1.80646	0.0708463	0.556697	ENSMUSG00000019906.8	Lin7a	1919
466.552	0.284609	0.157533	1.80666	0.0708155	0.556697	ENSMUSG00000091636.1	Akain1	1920
475.757	-0.292095	0.161959	-1.80352	0.0713072	0.557327	ENSMUSG00000002233.6	Rhoc	1921
1031.18	0.505644	0.280283	1.80405	0.0712236	0.557327	ENSMUSG00000010825.11	Grid2ip	1922
147.455	-0.579805	0.321557	-1.80312	0.0713698	0.557327	ENSMUSG00000015474.10	Ppt2	1923
113.411	-0.416504	0.230816	-1.80448	0.0711557	0.557327	ENSMUSG00000020513.8	Tubd1	1924
71.6413	-0.741898	0.41119	-1.80427	0.071189	0.557327	ENSMUSG00000021638.6	Ocln	1925
223.212	-0.533684	0.295858	-1.80385	0.0712549	0.557327	ENSMUSG00000022514.8	Il1rap	1926
73.744	-0.533685	0.295907	-1.80356	0.0713004	0.557327	ENSMUSG00000028641.9	P3h1	1927
1215.91	0.270949	0.150265	1.80315	0.071365	0.557327	ENSMUSG00000030499.3	Kctd15	1928
50.0952	-0.615389	0.341125	-1.804	0.0712313	0.557327	ENSMUSG00000037432.9	Fer1l5	1929
199.248	-0.486429	0.269645	-1.80396	0.0712376	0.557327	ENSMUSG00000039254.9	Pomt1	1930
472.172	-0.293485	0.162678	-1.80408	0.0712187	0.557327	ENSMUSG00000049411.7	Tmem241	1931
39.229	-0.646601	0.358285	-1.80472	0.0711193	0.557327	ENSMUSG00000085164.1		1932
1101.46	-0.407937	0.226556	-1.8006	0.0717664	0.557678	ENSMUSG00000018999.8	Slc35b4	1933
1088.5	-0.387368	0.215126	-1.80066	0.0717565	0.557678	ENSMUSG00000020814.7	Mxra7	1934
11535	0.250066	0.138888	1.80048	0.0717843	0.557678	ENSMUSG00000026509.9	Capn2	1935
149.03	-0.622524	0.345673	-1.8009	0.0717185	0.557678	ENSMUSG00000027009.11	Itga4	1936
3030.69	0.215827	0.119811	1.8014	0.0716393	0.557678	ENSMUSG00000031858.8	Mau2	1937
574.725	-0.474731	0.263552	-1.80128	0.0716584	0.557678	ENSMUSG00000033361.7	Prrg3	1938
19456.9	0.273762	0.151973	1.80139	0.0716418	0.557678	ENSMUSG00000038429.4	Usp5	1939
11335.8	0.237252	0.131621	1.80254	0.0714606	0.557678	ENSMUSG00000046785.6	Epm2aip1	1940
222.698	0.367217	0.203924	1.80076	0.0717411	0.557678	ENSMUSG00000048106.4	4632415L05Rik	1941
521.336	-0.29499	0.163693	-1.8021	0.0715298	0.557678	ENSMUSG00000049539.1	Hist1h1a	1942
669.533	-0.269042	0.149448	-1.80023	0.0718238	0.557697	ENSMUSG00000035184.8	Fam124a	1943
1256.13	0.382059	0.212259	1.79997	0.071866	0.557738	ENSMUSG00000028789.10	Azin2	1944
2901.7	0.284315	0.158022	1.79921	0.0719857	0.558093	ENSMUSG00000037622.8	Wdtc1	1945
892.12	-0.546254	0.303598	-1.79927	0.0719764	0.558093	ENSMUSG00000052428.5	Tmco1	1946
147.527	0.511901	0.284653	1.79833	0.0721246	0.558309	ENSMUSG00000022580.6	Rhpn1	1947
722.291	0.235785	0.131113	1.79834	0.0721236	0.558309	ENSMUSG00000054733.7	Msra	1948
127.568	-1.99257	1.10779	-1.79869	0.0720672	0.558309	ENSMUSG00000066058.5	Cldn19	1949
2503.44	0.249647	0.138849	1.79798	0.0721808	0.558457	ENSMUSG00000028434.6	Epb41l4b	1950
253.557	0.323037	0.179731	1.79734	0.0722823	0.558956	ENSMUSG00000044005.7	Gls2	1951
296.216	-0.509238	0.28352	-1.79613	0.072474	0.560152	ENSMUSG00000043313.5	Pcdhb19	1952
128.601	0.384951	0.214439	1.79516	0.0726285	0.560198	ENSMUSG00000033102.8	Cdc14b	1953
84.4308	-0.517553	0.288273	-1.79536	0.0725965	0.560198	ENSMUSG00000035778.10	Ggta1	1954
62.5407	0.808492	0.450237	1.7957	0.0725416	0.560198	ENSMUSG00000038729.12	Akap2	1955
5834.42	-0.265376	0.147823	-1.79523	0.072617	0.560198	ENSMUSG00000040407.9	Akap9	1956
67427.7	-0.277497	0.154626	-1.79464	0.0727108	0.560529	ENSMUSG00000020315.11	Sptbn1	1957
2742.16	-0.496839	0.276928	-1.79411	0.0727952	0.560529	ENSMUSG00000027111.8	Itga6	1958
1039.63	-0.460455	0.25667	-1.79396	0.0728201	0.560529	ENSMUSG00000035151.5	Elmod2	1959
6716.22	0.277383	0.154592	1.79429	0.0727663	0.560529	ENSMUSG00000041444.6	Arhgap32	1960
691.055	0.548434	0.306059	1.79192	0.073145	0.560699	ENSMUSG00000001988.8	Npas1	1961
906.181	0.365587	0.204095	1.79126	0.073251	0.560699	ENSMUSG00000010080.8	Epn3	1962
733.596	0.254148	0.141992	1.78988	0.0734739	0.560699	ENSMUSG00000017764.2	Zswim1	1963
62.5749	0.638413	0.356418	1.7912	0.073262	0.560699	ENSMUSG00000021799.2	Opn4	1964
51794.5	0.225842	0.125956	1.79302	0.0729697	0.560699	ENSMUSG00000022594.8	Lynx1	1965
887.488	-0.38882	0.216983	-1.79194	0.0731429	0.560699	ENSMUSG00000029669.7	Tspan12	1966
1096.65	-0.50667	0.282679	-1.79239	0.073071	0.560699	ENSMUSG00000030095.4	Tmem43	1967
9119.28	0.206008	0.114894	1.79303	0.0729687	0.560699	ENSMUSG00000031824.8	6430548M08Rik	1968
329.611	0.338348	0.189008	1.79012	0.0734342	0.560699	ENSMUSG00000034930.9	Rtkn	1969
100.313	-0.656954	0.366397	-1.79301	0.0729713	0.560699	ENSMUSG00000036256.6	Igfbp7	1970
1315.53	-0.576812	0.32212	-1.79067	0.0733457	0.560699	ENSMUSG00000039533.7	Mmd2	1971
161.04	-0.679869	0.379802	-1.79006	0.0734443	0.560699	ENSMUSG00000040848.6	Sft2d2	1972
35.3589	-0.74597	0.416173	-1.79245	0.0730603	0.560699	ENSMUSG00000060063.5	Alox5ap	1973
286.514	0.549805	0.307016	1.7908	0.073325	0.560699	ENSMUSG00000064317.3		1974
115.821	-0.422086	0.235482	-1.79243	0.0730635	0.560699	ENSMUSG00000066477.6	Gm16551	1975
115.77	0.456701	0.255099	1.79029	0.0734078	0.560699	ENSMUSG00000078611.2	Gm5901	1976
74.6621	-0.476332	0.266015	-1.79062	0.0733541	0.560699	ENSMUSG00000079445.2	B3gnt7	1977
2416.37	0.262522	0.146697	1.78955	0.0735266	0.560817	ENSMUSG00000027175.4	Tcp11l1	1978
144471	0.178185	0.0996205	1.78864	0.0736736	0.560984	ENSMUSG00000001175.7	Calm1	1979
212.647	-0.652256	0.364656	-1.78869	0.0736649	0.560984	ENSMUSG00000002633.3	Shh	1980
2981.81	0.226754	0.126878	1.78719	0.0739073	0.560984	ENSMUSG00000003662.4	Ciao1	1981
3194.66	0.194217	0.108606	1.78828	0.0737314	0.560984	ENSMUSG00000019467.7	Arhgef25	1982
1426.64	0.297549	0.166405	1.78809	0.0737608	0.560984	ENSMUSG00000020307.8	Cdc34	1983
620.545	0.2749	0.153802	1.78736	0.0738787	0.560984	ENSMUSG00000021179.7	Nrde2	1984
80.7953	0.53593	0.300046	1.78616	0.074073	0.560984	ENSMUSG00000022090.4	Pdlim2	1985
4000.91	0.209654	0.117367	1.78631	0.0740484	0.560984	ENSMUSG00000024096.9	Ralbp1	1986
20090	0.296081	0.165684	1.78702	0.0739343	0.560984	ENSMUSG00000024163.10	Mapk8ip3	1987
124.266	-0.558203	0.312173	-1.78812	0.0737565	0.560984	ENSMUSG00000027188.8	Pamr1	1988
352.756	-0.454542	0.254393	-1.78677	0.0739745	0.560984	ENSMUSG00000030894.3	Tpp1	1989
634.206	-0.446003	0.249728	-1.78596	0.0741063	0.560984	ENSMUSG00000035376.9	Hacd2	1990
335.198	-0.37491	0.209829	-1.78674	0.0739796	0.560984	ENSMUSG00000040158.6	Tax1bp3	1991
94.8137	-0.567029	0.317399	-1.78649	0.0740204	0.560984	ENSMUSG00000057058.9	Skap1	1992
3426.08	0.184538	0.103314	1.78619	0.074068	0.560984	ENSMUSG00000089872.3	Rps6kc1	1993
390.794	-0.396967	0.222327	-1.78551	0.0741782	0.561247	ENSMUSG00000028560.5	Usp1	1994
2013.93	0.264065	0.147927	1.78511	0.074244	0.561463	ENSMUSG00000028796.10	Phc2	1995
1701.49	-0.379532	0.212642	-1.78484	0.0742878	0.561513	ENSMUSG00000022376.6	Adcy8	1996
14408.3	0.224229	0.12569	1.78398	0.0744262	0.56167	ENSMUSG00000017291.7	Taok1	1997
5122.82	0.251403	0.140975	1.78332	0.0745348	0.56167	ENSMUSG00000025558.8	Dock9	1998
442.236	-0.33678	0.188841	-1.78341	0.0745201	0.56167	ENSMUSG00000029290.5	Zfp326	1999
[truncated: 14,025 more rows]

## Sheet: top 100 DE
baseMean	log2FoldChange	lfcSE	stat	pvalue	padj	ensembl_id	gene_name	rank
2796.18	-2.53918	0.1284	-19.7755	4.8394e-87	7.3012e-83	ENSMUSG00000024068.6	Spast	1
82.2124	-2.52527	0.502659	-5.02383	5.06504e-07	0.000604287	ENSMUSG00000070190.1		12
82.2124	-2.52527	0.502659	-5.02383	5.06504e-07	0.000604287	ENSMUSG00000070243.1		13
82.2124	-2.52527	0.502659	-5.02383	5.06504e-07	0.000604287	ENSMUSG00000070251.1		14
41.3538	-2.49763	0.514046	-4.85876	1.18123e-06	0.00111382	ENSMUSG00000070168.1		16
106.629	-2.02055	0.26892	-7.51359	5.75292e-14	2.89314e-10	ENSMUSG00000005803.7	Sqor	3
83.9104	-1.59707	0.276931	-5.76702	8.06853e-09	2.4346e-05	ENSMUSG00000082935.1		5
339.902	-1.53881	0.35091	-4.3852	1.15881e-05	0.00672422	ENSMUSG00000022371.8	Col14a1	26
144.889	-1.31122	0.325418	-4.02935	5.59305e-05	0.0197965	ENSMUSG00000030605.9	Mfge8	42
209.307	-1.27835	0.358604	-3.56479	0.00036415	0.0603729	ENSMUSG00000030342.8	Cd9	91
895.071	-1.26421	0.248754	-5.08217	3.73148e-07	0.000604287	ENSMUSG00000005360.8	Slc1a3	9
521.018	-1.21304	0.316242	-3.83579	0.00012516	0.0314714	ENSMUSG00000005397.7	Nid1	60
205.215	-1.20985	0.304652	-3.97124	7.15002e-05	0.0210845	ENSMUSG00000025351.7	Cd63	52
71.2825	-1.15399	0.276018	-4.18085	2.90418e-05	0.0125187	ENSMUSG00000016918.8	Sulf1	35
2546.35	-1.15298	0.220457	-5.22995	1.69555e-07	0.000365439	ENSMUSG00000030307.7	Slc6a11	7
484.374	-1.13535	0.317087	-3.58057	0.000342846	0.0585152	ENSMUSG00000044708.4	Kcnj10	89
1245.18	-1.13434	0.250046	-4.53653	5.71874e-06	0.00392175	ENSMUSG00000068748.3	Ptprz1	22
663.893	-1.12022	0.281134	-3.98463	6.75843e-05	0.020565	ENSMUSG00000022122.7	Ednrb	45
114.29	-1.10684	0.25736	-4.30077	1.70209e-05	0.00778165	ENSMUSG00000034947.7	Tmem106a	33
236.513	-1.06973	0.213281	-5.01558	5.2875e-07	0.000604287	ENSMUSG00000002602.9	Axl	8
622.51	-1.06438	0.262155	-4.0601	4.90517e-05	0.0180498	ENSMUSG00000028517.8	Plpp3	41
182.753	-1.0479	0.263116	-3.98264	6.81546e-05	0.020565	ENSMUSG00000031980.9	Agt	49
233.972	-1.03852	0.253025	-4.10441	4.05351e-05	0.0156809	ENSMUSG00000010064.8	Slc38a3	39
2806.88	-1.00993	0.212127	-4.76098	1.92651e-06	0.00161474	ENSMUSG00000007097.8	Atp1a2	18
373.166	-0.994634	0.261624	-3.80178	0.000143663	0.0344037	ENSMUSG00000021364.9	Elovl2	63
1655.92	-0.983943	0.224979	-4.37349	1.22278e-05	0.00682593	ENSMUSG00000026249.4	Serpine2	28
942.472	-0.978429	0.266298	-3.67419	0.000238606	0.0456647	ENSMUSG00000064341.1	ND1	76
418.709	-0.971022	0.243421	-3.98907	6.63326e-05	0.020565	ENSMUSG00000027253.8	Lrp4	46
127.058	-0.943937	0.262237	-3.59955	0.000318769	0.0559217	ENSMUSG00000028438.9	Kif24	86
315.372	-0.927838	0.235807	-3.93473	8.32902e-05	0.0216655	ENSMUSG00000028542.10	Slc6a9	58
387.34	-0.913241	0.256452	-3.56106	0.000369367	0.0605155	ENSMUSG00000029781.7	Fkbp9	92
396.488	-0.907825	0.22267	-4.07699	4.56225e-05	0.0172077	ENSMUSG00000025370.5	Cdh9	40
255.633	-0.894956	0.216354	-4.13654	3.52584e-05	0.0143768	ENSMUSG00000038146.7	Notch3	37
196.427	-0.877255	0.221913	-3.95314	7.71308e-05	0.0210845	ENSMUSG00000048647.3	Exd1	55
3364.52	-0.832677	0.210822	-3.94966	7.82617e-05	0.0210845	ENSMUSG00000002341.8	Ncan	51
7704.22	-0.831601	0.221249	-3.75866	0.000170823	0.0384657	ENSMUSG00000064351.1	COX1	67
2511.12	-0.830741	0.193636	-4.29022	1.785e-05	0.00792067	ENSMUSG00000021670.8	Hmgcr	34
2027.54	-0.803171	0.218028	-3.6838	0.000229781	0.0456647	ENSMUSG00000036295.4	Lrrn3	75
321.77	-0.787859	0.215204	-3.66098	0.000251248	0.0473823	ENSMUSG00000046312.4	AI464131	80
2773.18	-0.757216	0.201127	-3.76487	0.000166634	0.0380911	ENSMUSG00000028347.8	Tmeff1	66
1414.04	-0.749314	0.213188	-3.51481	0.000440066	0.0663927	ENSMUSG00000029672.9	Fam3c	100
493.905	-0.737917	0.19889	-3.71017	0.000207121	0.0440118	ENSMUSG00000053646.7	Plxnb1	71
194.389	-0.723276	0.205369	-3.52183	0.000428572	0.0656467	ENSMUSG00000016200.7	Syt14	98
1239.78	-0.709689	0.145123	-4.89025	1.00709e-06	0.00101293	ENSMUSG00000050211.8	Pla2g4e	15
359.374	-0.688641	0.183819	-3.74629	0.000179466	0.0398177	ENSMUSG00000046402.9	Rbp1	68
4878.25	-0.682205	0.157464	-4.33245	1.47457e-05	0.00718064	ENSMUSG00000026547.9	Tagln2	30
710.017	-0.67089	0.154446	-4.34384	1.40011e-05	0.00718064	ENSMUSG00000030029.7	Lrig1	31
834.009	-0.669955	0.182006	-3.68095	0.000232369	0.0456647	ENSMUSG00000067377.5	Tspan6	77
697.877	-0.667432	0.138547	-4.81738	1.45456e-06	0.00129088	ENSMUSG00000054252.9	Fgfr3	17
2055.49	-0.654773	0.184405	-3.55073	0.000384157	0.0610082	ENSMUSG00000030428.9	Ttyh1	95
4162.85	-0.638481	0.174752	-3.65364	0.000258547	0.0475695	ENSMUSG00000034755.11	Pcdh11x	81
2553.99	-0.631407	0.145743	-4.33232	1.47544e-05	0.00718064	ENSMUSG00000021843.9	Ktn1	29
797.326	-0.619602	0.172549	-3.59086	0.000329583	0.0571542	ENSMUSG00000024486.5	Hbegf	87
586.939	-0.60154	0.161341	-3.72838	0.000192714	0.0421373	ENSMUSG00000029802.7	Abcg2	69
6329.45	-0.56926	0.126814	-4.48895	7.15748e-06	0.00469499	ENSMUSG00000037270.10	4932438A13Rik	23
1222.83	-0.557328	0.145981	-3.81783	0.000134633	0.0328022	ENSMUSG00000005804.8	Bloc1s6	61
1575.47	-0.534574	0.148402	-3.60221	0.00031552	0.0559217	ENSMUSG00000020723.3	Cacng4	85
1120.75	-0.503595	0.14152	-3.55846	0.000373033	0.0605155	ENSMUSG00000047045.10	Tmem164	93
13770.5	0.400929	0.099553	4.02729	5.64226e-05	0.0197965	ENSMUSG00000039145.9	Camk1d	43
8254.51	0.417392	0.0956057	4.36576	1.26683e-05	0.00682593	ENSMUSG00000021719.8	Rgs7bp	27
12029	0.422792	0.114959	3.67776	0.000235289	0.0456647	ENSMUSG00000034245.4	Hdac11	74
4991.14	0.459615	0.106798	4.30359	1.68055e-05	0.00778165	ENSMUSG00000031327.9	Chic1	32
1419.44	0.472926	0.133516	3.54208	0.000396986	0.0623888	ENSMUSG00000047507.4	Baiap3	96
4848.53	0.480665	0.108387	4.43472	9.21913e-06	0.0056642	ENSMUSG00000036617.9	Etl4	24
796.134	0.49077	0.131874	3.72152	0.000198031	0.0426813	ENSMUSG00000018470.2	Kcnab3	70
8042.27	0.491655	0.125898	3.9052	9.41486e-05	0.0240749	ENSMUSG00000020262.9	Adarb1	59
4003.37	0.496924	0.120892	4.11048	3.94843e-05	0.0156763	ENSMUSG00000066438.6	Plekhd1	38
1344.29	0.506766	0.132747	3.81752	0.000134801	0.0328022	ENSMUSG00000027674.9	Pex5l	62
139498	0.507603	0.141836	3.57879	0.000345188	0.0585152	ENSMUSG00000020396.7	Nefh	88
1900.95	0.50858	0.126923	4.00701	6.14927e-05	0.020565	ENSMUSG00000049327.10	Kmt5a	50
3640.78	0.510619	0.127485	4.00532	6.19332e-05	0.020565	ENSMUSG00000016664.7	Pacsin2	44
8463.11	0.518079	0.13692	3.78382	0.000154441	0.0363911	ENSMUSG00000031543.11	Ank1	65
812.306	0.521585	0.132012	3.95106	7.78071e-05	0.0210845	ENSMUSG00000046532.7	Ar	54
883.39	0.523587	0.141661	3.69606	0.000218973	0.0452555	ENSMUSG00000079557.4	2002-03-01	73
13091.5	0.538551	0.117868	4.56908	4.89861e-06	0.0035193	ENSMUSG00000043991.3	Pura	20
1892.14	0.545101	0.154606	3.52575	0.000422291	0.0656467	ENSMUSG00000003657.7	Calb2	97
3143.06	0.563351	0.140763	4.00213	6.27761e-05	0.020565	ENSMUSG00000031618.7	Nr3c2	48
1447.74	0.589878	0.117875	5.00427	5.60749e-07	0.000604287	ENSMUSG00000027227.7	Sord	11
12925.9	0.643504	0.128363	5.01317	5.35413e-07	0.000604287	ENSMUSG00000021277.9	Traf3	10
1029.7	0.712826	0.178685	3.98929	6.6272e-05	0.020565	ENSMUSG00000030847.7	Bag3	47
285.491	0.72014	0.20258	3.55484	0.000378209	0.0607025	ENSMUSG00000020732.7	Rab37	94
177.955	0.735066	0.186345	3.94465	7.99172e-05	0.0211528	ENSMUSG00000045345.5		57
1308.83	0.833318	0.182094	4.57631	4.73239e-06	0.0035193	ENSMUSG00000058743.4	Kcnj14	21
119.057	0.986148	0.222564	4.43086	9.38589e-06	0.0056642	ENSMUSG00000050395.7	Tnfsf15	25
311.869	1.09242	0.192495	5.67505	1.38647e-08	3.48629e-05	ENSMUSG00000032714.6	Syde1	6
82.1868	1.11063	0.293811	3.78007	0.000156785	0.0363911	ENSMUSG00000005611.8	Mrvi1	64
54.2919	1.22511	0.335237	3.65444	0.000257741	0.0475695	ENSMUSG00000040345.8	Arhgap9	82
51.8014	1.43774	0.397527	3.61672	0.000298356	0.0542325	ENSMUSG00000080888.2		83
1112.42	1.46299	0.23737	6.16334	7.12269e-10	2.6865e-06	ENSMUSG00000045246.5	Kcng4	4
251.898	1.47558	0.401665	3.67365	0.000239114	0.0456647	ENSMUSG00000078898.3	Zfp968	79
132.498	1.48813	0.422708	3.52048	0.00043077	0.0656467	ENSMUSG00000078882.4		99
248.878	1.5045	0.379242	3.96712	7.27464e-05	0.0210845	ENSMUSG00000089756.2	Zfp966	56
143.092	1.53431	0.429495	3.57237	0.000353771	0.0593039	ENSMUSG00000090221.2		90
79.0247	1.55586	0.430818	3.61142	0.000304526	0.054695	ENSMUSG00000093077.1		84
116.756	1.55865	0.422666	3.68766	0.000226323	0.0456647	ENSMUSG00000074521.3		78
183.091	1.56945	0.423738	3.70382	0.00021238	0.0445025	ENSMUSG00000073879.3		72
23.6495	1.99903	0.50447	3.96263	7.41282e-05	0.0210845	ENSMUSG00000038203.11	Hoxa13	53
117.444	2.06174	0.494069	4.17297	3.00657e-05	0.0126	ENSMUSG00000081989.2		36
256.236	2.78852	0.322732	8.64036	5.60341e-18	4.22694e-14	ENSMUSG00000078893.3		2
47.174	4.52165	0.973553	4.64448	3.40927e-06	0.00270714	ENSMUSG00000080880.1		19

## Sheet: 0.05
baseMean	log2FoldChange	lfcSE	stat	pvalue	padj	ensembl_id	gene_name	rank
2796.18	-2.53918	0.1284	-19.7755	4.8394e-87	7.3012e-83	ENSMUSG00000024068.6	Spast	1
256.236	2.78852	0.322732	8.64036	5.60341e-18	4.22694e-14	ENSMUSG00000078893.3		2
106.629	-2.02055	0.26892	-7.51359	5.75292e-14	2.89314e-10	ENSMUSG00000005803.7	Sqor	3
1112.42	1.46299	0.23737	6.16334	7.12269e-10	2.6865e-06	ENSMUSG00000045246.5	Kcng4	4
83.9104	-1.59707	0.276931	-5.76702	8.06853e-09	2.4346e-05	ENSMUSG00000082935.1		5
311.869	1.09242	0.192495	5.67505	1.38647e-08	3.48629e-05	ENSMUSG00000032714.6	Syde1	6
2546.35	-1.15298	0.220457	-5.22995	1.69555e-07	0.000365439	ENSMUSG00000030307.7	Slc6a11	7
236.513	-1.06973	0.213281	-5.01558	5.2875e-07	0.000604287	ENSMUSG00000002602.9	Axl	8
895.071	-1.26421	0.248754	-5.08217	3.73148e-07	0.000604287	ENSMUSG00000005360.8	Slc1a3	9
12925.9	0.643504	0.128363	5.01317	5.35413e-07	0.000604287	ENSMUSG00000021277.9	Traf3	10
1447.74	0.589878	0.117875	5.00427	5.60749e-07	0.000604287	ENSMUSG00000027227.7	Sord	11
82.2124	-2.52527	0.502659	-5.02383	5.06504e-07	0.000604287	ENSMUSG00000070190.1		12
82.2124	-2.52527	0.502659	-5.02383	5.06504e-07	0.000604287	ENSMUSG00000070243.1		13
82.2124	-2.52527	0.502659	-5.02383	5.06504e-07	0.000604287	ENSMUSG00000070251.1		14
1239.78	-0.709689	0.145123	-4.89025	1.00709e-06	0.00101293	ENSMUSG00000050211.8	Pla2g4e	15
41.3538	-2.49763	0.514046	-4.85876	1.18123e-06	0.00111382	ENSMUSG00000070168.1		16
697.877	-0.667432	0.138547	-4.81738	1.45456e-06	0.00129088	ENSMUSG00000054252.9	Fgfr3	17
2806.88	-1.00993	0.212127	-4.76098	1.92651e-06	0.00161474	ENSMUSG00000007097.8	Atp1a2	18
47.174	4.52165	0.973553	4.64448	3.40927e-06	0.00270714	ENSMUSG00000080880.1		19
13091.5	0.538551	0.117868	4.56908	4.89861e-06	0.0035193	ENSMUSG00000043991.3	Pura	20
1308.83	0.833318	0.182094	4.57631	4.73239e-06	0.0035193	ENSMUSG00000058743.4	Kcnj14	21
1245.18	-1.13434	0.250046	-4.53653	5.71874e-06	0.00392175	ENSMUSG00000068748.3	Ptprz1	22
6329.45	-0.56926	0.126814	-4.48895	7.15748e-06	0.00469499	ENSMUSG00000037270.10	4932438A13Rik	23
4848.53	0.480665	0.108387	4.43472	9.21913e-06	0.0056642	ENSMUSG00000036617.9	Etl4	24
119.057	0.986148	0.222564	4.43086	9.38589e-06	0.0056642	ENSMUSG00000050395.7	Tnfsf15	25
339.902	-1.53881	0.35091	-4.3852	1.15881e-05	0.00672422	ENSMUSG00000022371.8	Col14a1	26
8254.51	0.417392	0.0956057	4.36576	1.26683e-05	0.00682593	ENSMUSG00000021719.8	Rgs7bp	27
1655.92	-0.983943	0.224979	-4.37349	1.22278e-05	0.00682593	ENSMUSG00000026249.4	Serpine2	28
2553.99	-0.631407	0.145743	-4.33232	1.47544e-05	0.00718064	ENSMUSG00000021843.9	Ktn1	29
4878.25	-0.682205	0.157464	-4.33245	1.47457e-05	0.00718064	ENSMUSG00000026547.9	Tagln2	30
710.017	-0.67089	0.154446	-4.34384	1.40011e-05	0.00718064	ENSMUSG00000030029.7	Lrig1	31
4991.14	0.459615	0.106798	4.30359	1.68055e-05	0.00778165	ENSMUSG00000031327.9	Chic1	32
114.29	-1.10684	0.25736	-4.30077	1.70209e-05	0.00778165	ENSMUSG00000034947.7	Tmem106a	33
2511.12	-0.830741	0.193636	-4.29022	1.785e-05	0.00792067	ENSMUSG00000021670.8	Hmgcr	34
71.2825	-1.15399	0.276018	-4.18085	2.90418e-05	0.0125187	ENSMUSG00000016918.8	Sulf1	35
117.444	2.06174	0.494069	4.17297	3.00657e-05	0.0126	ENSMUSG00000081989.2		36
255.633	-0.894956	0.216354	-4.13654	3.52584e-05	0.0143768	ENSMUSG00000038146.7	Notch3	37
4003.37	0.496924	0.120892	4.11048	3.94843e-05	0.0156763	ENSMUSG00000066438.6	Plekhd1	38
233.972	-1.03852	0.253025	-4.10441	4.05351e-05	0.0156809	ENSMUSG00000010064.8	Slc38a3	39
396.488	-0.907825	0.22267	-4.07699	4.56225e-05	0.0172077	ENSMUSG00000025370.5	Cdh9	40
622.51	-1.06438	0.262155	-4.0601	4.90517e-05	0.0180498	ENSMUSG00000028517.8	Plpp3	41
144.889	-1.31122	0.325418	-4.02935	5.59305e-05	0.0197965	ENSMUSG00000030605.9	Mfge8	42
13770.5	0.400929	0.099553	4.02729	5.64226e-05	0.0197965	ENSMUSG00000039145.9	Camk1d	43
3640.78	0.510619	0.127485	4.00532	6.19332e-05	0.020565	ENSMUSG00000016664.7	Pacsin2	44
663.893	-1.12022	0.281134	-3.98463	6.75843e-05	0.020565	ENSMUSG00000022122.7	Ednrb	45
418.709	-0.971022	0.243421	-3.98907	6.63326e-05	0.020565	ENSMUSG00000027253.8	Lrp4	46
1029.7	0.712826	0.178685	3.98929	6.6272e-05	0.020565	ENSMUSG00000030847.7	Bag3	47
3143.06	0.563351	0.140763	4.00213	6.27761e-05	0.020565	ENSMUSG00000031618.7	Nr3c2	48
182.753	-1.0479	0.263116	-3.98264	6.81546e-05	0.020565	ENSMUSG00000031980.9	Agt	49
1900.95	0.50858	0.126923	4.00701	6.14927e-05	0.020565	ENSMUSG00000049327.10	Kmt5a	50
3364.52	-0.832677	0.210822	-3.94966	7.82617e-05	0.0210845	ENSMUSG00000002341.8	Ncan	51
205.215	-1.20985	0.304652	-3.97124	7.15002e-05	0.0210845	ENSMUSG00000025351.7	Cd63	52
23.6495	1.99903	0.50447	3.96263	7.41282e-05	0.0210845	ENSMUSG00000038203.11	Hoxa13	53
812.306	0.521585	0.132012	3.95106	7.78071e-05	0.0210845	ENSMUSG00000046532.7	Ar	54
196.427	-0.877255	0.221913	-3.95314	7.71308e-05	0.0210845	ENSMUSG00000048647.3	Exd1	55
248.878	1.5045	0.379242	3.96712	7.27464e-05	0.0210845	ENSMUSG00000089756.2	Zfp966	56
177.955	0.735066	0.186345	3.94465	7.99172e-05	0.0211528	ENSMUSG00000045345.5		57
315.372	-0.927838	0.235807	-3.93473	8.32902e-05	0.0216655	ENSMUSG00000028542.10	Slc6a9	58
8042.27	0.491655	0.125898	3.9052	9.41486e-05	0.0240749	ENSMUSG00000020262.9	Adarb1	59
521.018	-1.21304	0.316242	-3.83579	0.00012516	0.0314714	ENSMUSG00000005397.7	Nid1	60
1222.83	-0.557328	0.145981	-3.81783	0.000134633	0.0328022	ENSMUSG00000005804.8	Bloc1s6	61
1344.29	0.506766	0.132747	3.81752	0.000134801	0.0328022	ENSMUSG00000027674.9	Pex5l	62
373.166	-0.994634	0.261624	-3.80178	0.000143663	0.0344037	ENSMUSG00000021364.9	Elovl2	63
82.1868	1.11063	0.293811	3.78007	0.000156785	0.0363911	ENSMUSG00000005611.8	Mrvi1	64
8463.11	0.518079	0.13692	3.78382	0.000154441	0.0363911	ENSMUSG00000031543.11	Ank1	65
2773.18	-0.757216	0.201127	-3.76487	0.000166634	0.0380911	ENSMUSG00000028347.8	Tmeff1	66
7704.22	-0.831601	0.221249	-3.75866	0.000170823	0.0384657	ENSMUSG00000064351.1	COX1	67
359.374	-0.688641	0.183819	-3.74629	0.000179466	0.0398177	ENSMUSG00000046402.9	Rbp1	68
586.939	-0.60154	0.161341	-3.72838	0.000192714	0.0421373	ENSMUSG00000029802.7	Abcg2	69
796.134	0.49077	0.131874	3.72152	0.000198031	0.0426813	ENSMUSG00000018470.2	Kcnab3	70
493.905	-0.737917	0.19889	-3.71017	0.000207121	0.0440118	ENSMUSG00000053646.7	Plxnb1	71
183.091	1.56945	0.423738	3.70382	0.00021238	0.0445025	ENSMUSG00000073879.3		72
883.39	0.523587	0.141661	3.69606	0.000218973	0.0452555	ENSMUSG00000079557.4	2002-03-01	73
12029	0.422792	0.114959	3.67776	0.000235289	0.0456647	ENSMUSG00000034245.4	Hdac11	74
2027.54	-0.803171	0.218028	-3.6838	0.000229781	0.0456647	ENSMUSG00000036295.4	Lrrn3	75
942.472	-0.978429	0.266298	-3.67419	0.000238606	0.0456647	ENSMUSG00000064341.1	ND1	76
834.009	-0.669955	0.182006	-3.68095	0.000232369	0.0456647	ENSMUSG00000067377.5	Tspan6	77
116.756	1.55865	0.422666	3.68766	0.000226323	0.0456647	ENSMUSG00000074521.3		78
251.898	1.47558	0.401665	3.67365	0.000239114	0.0456647	ENSMUSG00000078898.3	Zfp968	79
321.77	-0.787859	0.215204	-3.66098	0.000251248	0.0473823	ENSMUSG00000046312.4	AI464131	80
4162.85	-0.638481	0.174752	-3.65364	0.000258547	0.0475695	ENSMUSG00000034755.11	Pcdh11x	81
54.2919	1.22511	0.335237	3.65444	0.000257741	0.0475695	ENSMUSG00000040345.8	Arhgap9	82

## Sheet: 0.01
baseMean	log2FoldChange	lfcSE	stat	pvalue	padj	ensembl_id	gene_name	rank
2796.18	-2.53918	0.1284	-19.7755	4.8394e-87	7.3012e-83	ENSMUSG00000024068.6	Spast	1
256.236	2.78852	0.322732	8.64036	5.60341e-18	4.22694e-14	ENSMUSG00000078893.3		2
106.629	-2.02055	0.26892	-7.51359	5.75292e-14	2.89314e-10	ENSMUSG00000005803.7	Sqor	3
1112.42	1.46299	0.23737	6.16334	7.12269e-10	2.6865e-06	ENSMUSG00000045246.5	Kcng4	4
83.9104	-1.59707	0.276931	-5.76702	8.06853e-09	2.4346e-05	ENSMUSG00000082935.1		5
311.869	1.09242	0.192495	5.67505	1.38647e-08	3.48629e-05	ENSMUSG00000032714.6	Syde1	6
2546.35	-1.15298	0.220457	-5.22995	1.69555e-07	0.000365439	ENSMUSG00000030307.7	Slc6a11	7
236.513	-1.06973	0.213281	-5.01558	5.2875e-07	0.000604287	ENSMUSG00000002602.9	Axl	8
895.071	-1.26421	0.248754	-5.08217	3.73148e-07	0.000604287	ENSMUSG00000005360.8	Slc1a3	9
12925.9	0.643504	0.128363	5.01317	5.35413e-07	0.000604287	ENSMUSG00000021277.9	Traf3	10
1447.74	0.589878	0.117875	5.00427	5.60749e-07	0.000604287	ENSMUSG00000027227.7	Sord	11
82.2124	-2.52527	0.502659	-5.02383	5.06504e-07	0.000604287	ENSMUSG00000070190.1		12
82.2124	-2.52527	0.502659	-5.02383	5.06504e-07	0.000604287	ENSMUSG00000070243.1		13
82.2124	-2.52527	0.502659	-5.02383	5.06504e-07	0.000604287	ENSMUSG00000070251.1		14
1239.78	-0.709689	0.145123	-4.89025	1.00709e-06	0.00101293	ENSMUSG00000050211.8	Pla2g4e	15
41.3538	-2.49763	0.514046	-4.85876	1.18123e-06	0.00111382	ENSMUSG00000070168.1		16
697.877	-0.667432	0.138547	-4.81738	1.45456e-06	0.00129088	ENSMUSG00000054252.9	Fgfr3	17
2806.88	-1.00993	0.212127	-4.76098	1.92651e-06	0.00161474	ENSMUSG00000007097.8	Atp1a2	18
47.174	4.52165	0.973553	4.64448	3.40927e-06	0.00270714	ENSMUSG00000080880.1		19
13091.5	0.538551	0.117868	4.56908	4.89861e-06	0.0035193	ENSMUSG00000043991.3	Pura	20
1308.83	0.833318	0.182094	4.57631	4.73239e-06	0.0035193	ENSMUSG00000058743.4	Kcnj14	21
1245.18	-1.13434	0.250046	-4.53653	5.71874e-06	0.00392175	ENSMUSG00000068748.3	Ptprz1	22
6329.45	-0.56926	0.126814	-4.48895	7.15748e-06	0.00469499	ENSMUSG00000037270.10	4932438A13Rik	23
4848.53	0.480665	0.108387	4.43472	9.21913e-06	0.0056642	ENSMUSG00000036617.9	Etl4	24
119.057	0.986148	0.222564	4.43086	9.38589e-06	0.0056642	ENSMUSG00000050395.7	Tnfsf15	25
339.902	-1.53881	0.35091	-4.3852	1.15881e-05	0.00672422	ENSMUSG00000022371.8	Col14a1	26
8254.51	0.417392	0.0956057	4.36576	1.26683e-05	0.00682593	ENSMUSG00000021719.8	Rgs7bp	27
1655.92	-0.983943	0.224979	-4.37349	1.22278e-05	0.00682593	ENSMUSG00000026249.4	Serpine2	28
2553.99	-0.631407	0.145743	-4.33232	1.47544e-05	0.00718064	ENSMUSG00000021843.9	Ktn1	29
4878.25	-0.682205	0.157464	-4.33245	1.47457e-05	0.00718064	ENSMUSG00000026547.9	Tagln2	30
710.017	-0.67089	0.154446	-4.34384	1.40011e-05	0.00718064	ENSMUSG00000030029.7	Lrig1	31
4991.14	0.459615	0.106798	4.30359	1.68055e-05	0.00778165	ENSMUSG00000031327.9	Chic1	32
114.29	-1.10684	0.25736	-4.30077	1.70209e-05	0.00778165	ENSMUSG00000034947.7	Tmem106a	33
2511.12	-0.830741	0.193636	-4.29022	1.785e-05	0.00792067	ENSMUSG00000021670.8	Hmgcr	34
71.2825	-1.15399	0.276018	-4.18085	2.90418e-05	0.0125187	ENSMUSG00000016918.8	Sulf1	35
117.444	2.06174	0.494069	4.17297	3.00657e-05	0.0126	ENSMUSG00000081989.2		36
255.633	-0.894956	0.216354	-4.13654	3.52584e-05	0.0143768	ENSMUSG00000038146.7	Notch3	37
4003.37	0.496924	0.120892	4.11048	3.94843e-05	0.0156763	ENSMUSG00000066438.6	Plekhd1	38
233.972	-1.03852	0.253025	-4.10441	4.05351e-05	0.0156809	ENSMUSG00000010064.8	Slc38a3	39
396.488	-0.907825	0.22267	-4.07699	4.56225e-05	0.0172077	ENSMUSG00000025370.5	Cdh9	40
622.51	-1.06438	0.262155	-4.0601	4.90517e-05	0.0180498	ENSMUSG00000028517.8	Plpp3	41
144.889	-1.31122	0.325418	-4.02935	5.59305e-05	0.0197965	ENSMUSG00000030605.9	Mfge8	42
13770.5	0.400929	0.099553	4.02729	5.64226e-05	0.0197965	ENSMUSG00000039145.9	Camk1d	43
