# Supplementary material for: Polyglutamylation of microtubules drives neuronal remodeling
Source: Nat Commun. 2025 Jun 25;16:5384. doi: 10.1038/s41467-025-60855-6 (PMC12198417; doi:10.1038/s41467-025-60855-6)
Supplement: Supplementary file 6 — Supplementary Data 4 [file 41467_2025_60855_MOESM6_ESM.xlsx]

## Sheet: Sheet1
ChAT-IRES-Cre		Jackson #6410		ChatCre mut- F - CAA AAG CGC TCT GAA GTT CCT
				ChatCre - WT-F GCA AAG AGA CCT CAT CTG TGG A
				ChatCre - C R - CAG GGT TAG TAG GGG CTG AC
RiboTagflox		Jackson, #11029		RiboTaq - F - GGG AGG CTT GCT GGA TAT G
				RiboTaq –R - TTT CCA GAC ACA GGC TAA GTA CAC
CCP1flox				CCP1 – 1 – TTAAGCAGTGGCTGCCGGAGTGC
				CCP1 – 2 - GTCTACAGCCACGTGCTCAGCAAAGG
CCP1KO				CCP1 – 3-GGTCATCTTGTAACAGTAGGGAAATCAAGCC
				CCP1 – 2 - GTCTACAGCCACGTGCTCAGCAAAGG
CCP6flox				CCP6 – 1 - GAATGGCAATGAGATCACCACTCTCCAGC
				CCP6 – 2 - CTGTTGGGTGTCTGAGGCAAACACTTCC
TTLL1flox				TTLL 1 - F : CCCAGGTAGACCAGAAGAGGGAGGC
				TTLL 1 - R : TCTTGGCTTCTCTTGCTTGGGACCC
TTLL1KO				TTLL ko 1 - F : gaactcgacaccacctgcaaccaacc
				TTLL ko 1 - R : caatgtgcttggcggttcaggatccc
TTLL7flox				TTLL 7 – F : CGACCGAGAACCTAGCTACTGCTCATT
				TTLL 7 – R : CGCTATGAAATAACCCTGATGCTGAAG
Spastflox and				Spas 41 - AAGTCATGGCAGTCTTTCTGGCT
SpastKO				Spas 89 - CACATGGTGGCTCATAACCATTTA
				Spas 169 - ATTTGCAAAAACTACTTGCTATTAAATTCC
Thy1-YFP and		Jackson #3709		GFP-F: 5´-CACATGAAGCAGCACGACTT-3´
Thy1-EB3-YFP				GFP-R: 5´-TGCTCAGGTAGTGGTTGTCG-3´
ROSA-CAG-TdTomato Ai 14		Jackson; #7914		Tomato wt F - TCT CCC AAA GTC GCTCTG AG
				Tomato wt-R - ACT TCC CGA CAA AACCGA AA
				Tomato mut F -GCC CCG TAA TGC AGAAGA AG
				Tomato mut R - GTG TAG TCC TCG TTGTGG GA
Pgk1-cre		Jackson, #020811		F: TTC TCC TCT TCC TCA TCT CCG
				R: GCA AAC GGA CAG AAG CAT TT
CMV-cre				F: ccgggctgccacgaccaagtgacagc
				R: ctctgaccagagtcatccttagcgccg
Tuba4aKI				70252hom: GAGGAGGGAGCTTTGGACTCTGTGC
				70253hom: AGCAGAAAGGGGGACAAGCAGAGG
