# Supplementary material for: Polyglutamylation of microtubules drives neuronal remodeling
Source: Nat Commun. 2025 Jun 25;16:5384. doi: 10.1038/s41467-025-60855-6 (PMC12198417; doi:10.1038/s41467-025-60855-6)
Supplement: Supplementary file 10 — Source Data [file 41467_2025_60855_MOESM10_ESM.xlsx]

## Sheet: Fig. 2
Fig. 2b			Fig. 2d			Fig. 2f			Fig. 2h			Fig. 2j			Fig. 2l			Fig. 2n
																		polyinnervated NMJs
Tubb3 intensity			Tuba intensity			NF intensity			PolyE intensity			βmonoE intensity			Ac-Tub intensity			P 6-7		8-9		10-11		12-13
TTLL1mn			TTLL1mn			TTLL1mn			TTLL1mn			TTLL1mn			TTLL1mn			TTLL1mn		TTLL1mn		TTLL1mn		TTLL1mn
WT	KO		WT	KO		WT	KO		WT	KO		WT	KO		WT	KO		WT	KO	WT	KO	WT	KO	WT	KO
0,14186	1,23708		1,44312	1,33337		0,69698	1,21512		1,3167	0,18052		1,13289	0,1864		1,95576	1,05683		32.31	46.41	15.25	19.33	1.7	4.89	5.48	7
0,09954	1,24505		1,39071	1,34219		0,72579	1,23115		1,7351	0,12997		2,24304	0,4085		1,91817	0,95831		23.91	57.64	6.77	23.61	5.08	7.01	2.78	7.74
0,03642	1,98718		1,11768	1,01835		1,52032	1,29222		4,04046	0,13646		1,17942	0,35889		1,28194	1,09735		25.47	87.1	11.91	21.6	4.67	7.35	0.93	5.26
0,05098	0,17293		1,78523	0,892		0,7128	1,531		2,76728	0,11556		1,63502	0,18078		0,66396	1,92426		41.7		12.17		4.26	6.99	2.59	3.47
0,0311	2,06392		1,39985	1,9046		0,70099	1,17186		3,80525	0,13389		0,80431	0,3059		1,07355	0,97873		33.3		16.03		4.6	6.15		5.58
0,11275	2,07914		1,24541	2,05098		1,32283	0,92589		1,6095	0,08798		1,00881	0,27474		0,92626	2,38895									9.25
0,21704	3,07992		0,62909	0,40076		0,93262	1,0692		1,15042	0,03749		1,27576	0,22941		1,41389	1,50382									6.6
0,15377	0,77727		0,39268	1,18127		0,97203	1,22175		1,1172	0,0739		0,65395	0,23673		0,70454	0,67064
0,05143	0,94702		0,8763	1,00399		0,55289	0,83373		3,16271	0,09667		0,63074	0,92069		1,02123	1,00561		p-value	0.035714		0.035714		0.015873		0.024242
0,22367	2,16529		1,41607	3,3042		0,42085	0,31269		2,17775	0,06741		0,73805	1,63809		1,09914	1,13986			Mann-Whitney		Mann-Whitney		Mann-Whitney		Mann-Whitney
0,13573	2,43896		0,56587	0,48684		0,98901	1,42643		1,48928	0,07687		0,94704	2,10429		0,48492	1,29183
0,16405	3,3895		1,00796	2,3604		1,96399	0,86966		1,10641	0,05272		1,11866	2,54294		1,23136	2,02073
0,15229	4,28749		1,13321	0,68803		1,53632	2,01887		0,95552	0,04473		1,87797	1,23514		0,63057	1,88979
0,11062	2,82064		1,26261	0,74774		1,6601	2,35645		2,87282	0,09697		1,27432	1,15635		0,36072	1,51513
0,14294	3,72864		1,26029	0,83753		1,15704	2,56931		2,4512	0,04896		1,77844	3,00276		0,69224	2,5289
0,08685	3,2576		0,69761	1,17034		1,66286	1,75195		2,8486	0,05442		1,33324	1,08976		0,71536	2,07156
0,19683	2,56474		1,45421	0,79488		1,27419	1,4615		1,46203	0,05529		0,86828	2,06968		0,57082	1,69416
0,13276	2,66226		0,59073	1,02329		1,7981	1,03847		2,11467	0,00509		0,80982	1,59938		0,33399	1,23824
0,11254	5,29573		1,05483	1,6049		1,3548	0,74679		2,42799	0,01894		0,6129	1,7117		0,72309	1,34007
0,16358	2,82708		0,67323	1,02404		1,90266	0,9918		1,95698	0,08847		1,38338	2,69009		0,33737	0,87143
0,08391	6,84846		0,70912	2,58281		1,29951	0,42741		2,56635	0,02215		1,28674	1,9286		0,3473	1,34745
0,10552	5,13788		1,22722	2,50337		0,42466	0,24522		2,24765	0,0241		1,12136	8,22439		0,72512	2,00301
0,0904	2,95454		1,44132	1,19366		0,29873	0,535		2,60142	0,029		1,09063	3,69459		0,88593	0,96141
0,25413	8,58014		1,22796	2,28254		0,55748	0,66882		0,86359	0,00475		0,83936	2,79482		0,86085	0,92717
0,37693	7,35009		0,88918	1,95265		0,44031	0,58973		0,50552	0,01076		1,84387	4,29515		2,99399	1,34246
0,19302	7,82212		1,13608	1,88313		0,14282	0,57133		0,77589	0,01332		1,09067	5,8358		1,83935	1,19251
0,28602	13,47684		1,4804	1,22129		0,13897	0,99151		0,54477	0,00934		1,30528	1,3443		2,29813	0,75509
0,31082	2,45041		1,38414	1,75237		0,47222	0,53651		0,45357	0,01748		0,8919	2,09493		2,3563	0,94218
0,15468	2,00686		2,59692	1,27981		0,15534	0,47409		0,59994	0,03904		1,43687	0,50202		2,45611	1,00426
0,06861	4,1509		0,74895	2,00168		1,28319	0,39873		1,2378	0,01496		1,03241	0,48662		2,42015	1,38146
0,14323	2,33053		0,75324	1,31052		2,01863	0,38319		0,9121	0,04991		0,87215	0,67761		1,63454	1,22452
0,31284	4,22569		0,89639	0,69382		1,52897	0,60049		0,5563	0,02121		1,11176	0,93991		2,15313	1,23997
0,06666	0,23822		0,36165	1,33512		0,68728	0,51692		1,55301	0,49022		3,02523	1,40122		1,63054	0,74308
0,15741	0,45545		0,68051	0,24403		0,95035	0,90566		0,91799	0,11631		2,05297	1,11208		1,35086	0,87418
0,1379	0,62978		0,87037	4,92179		1,54787	0,16656		0,94261	0,06768		0,96849	0,84835		1,68216	1,21884
0,89106	0,50919		0,40984	1,92152		0,86	0,29157		0,20833	0,21365		0,57411	1,39273		1,46174	1,01544
0,24501	1,4121		0,20452	3,09211		0,56625	0,2707		0,65282	0,09331		0,62255	1,03725		-0,23026	0,46879
0,36731	2,3719		0,49253	3,01236		0,77022	0,19287		0,52304	0,07315		0,80969	1,29031		0,90259	0,77951
0,25913	2,16134		1,08219	1,0767		1,31132	0,38252		0,49039	0,0953		0,76178	0,58891		1,80043	0,57184
0,44597	1,03128		0,93681	1,74211		1,27354	0,25818		0,3649	0,16877		0,9703	0,68631		1,4725	0,73677
0,54443	2,99323		1,18937	3,29596		1,21974	0,21085		0,37449	0,05193		0,97537	1,1163		1,14229	0,76668
0,73006	1,4664		1,08369	4,49457		1,11416	0,12378		0,27835	0,07699		0,68748	2,12971		2,4504	0,28699
1,14012	5,52351		1,0373	0,44134		0,96338	0,97006		0,2534	0,04814		0,60887	0,13414		1,28985	0,29277
1,02137	1,131		1,50194	0,4054		0,66447	1,10856		0,23227	0,19559		1,1835	0,63044		2,21712	0,2488
0,59569	1,66491		1,11652	0,79714		1,02231	1,084		0,4869	0,02201		1,39096	0,94709		1,34109	1,36376
0,93655	2,82673		0,43563	0,73951		0,46374	0,52674		0,37277	0,01769		0,62609	0,72397		2,24857	1,13384
0,57947	2,24958		0,59312			1,52863	0,45023		0,54	0,05794		0,55249	0,87616		0,73415	1,00412
0,39939	1,02914		0,72187			0,94098	0,43517		0,6156	0,34326		0,46934	0,51091		0,88435	0,99949
0,65545	1,24264		0,7034			0,83202	0,80665		0,37616	0,14095		0,53752	0,39938		0,69963	0,67871
0,60846	1,62065		0,69115			0,6657	0,33257		0,39755	0,12012		0,49281	0,38266		1,11208	0,87973
1,70825	3,54563					1,00832	0,20464		0,33262	0,07698		0,67134	0,51815		0,52684	0,75514
0,8584	1,20351		p-value	0,0036		1,22404	0,25805		0,31117	0,15845		0,56843	0,59251		0,15906	0,39056
0,97223	1,16907			Mann-Whitney		1,54948	0,31859		0,4611	0,12265		0,44928	0,64358		0,21495	0,57914
1,89145	1,8409					1,8242	0,2777		0,32584	0,13387		0,52336	0,60041		0,35692	0,43845
3,63568	1,35534					0,90015	0,60155		0,13567	0,16379		0,31808			0,25891	0,50008
2,22287	1,87751					1,37435	0,73475		0,14796	0,08818		0,37418			0,00473	0,7158
0,97088	1,13451					1,18201	0,94034		0,42245	0,18726		0,30643			0,72226	1,42702
2,25192	1,123					0,96416	0,84982		0,18553	0,20013		0,25031			0,4909	0,94592
1,42746	1,85907					1,70089	1,1147		0,17903	0,11085					0,09921	1,15472
2,24868	7,98394					1,10554	0,86494		0,1809	0,03011		p-value	0,70831		0,28953	0,7952
2,80752	3,51766					1,92266	1,2976		0,13706	0,07337			Mann-Whitney		0,10945	1,12193
1,85184	2,89464					1,61865	0,24094		0,1407	0,07621					0,25715	0,83925
2,47102	2,77692					1,46369	1,82267		0,20911	0,11847					0,36748	0,93208
2,04456	3,07982					0,69479	1,17042		0,17479	0,0928					0,20856	0,59275
3,37213	4,96583					0,9923	1,02323		0,11513	0,04459					0,04289	0,96234
3,68977	3,06229					1,59072	1,15099		0,12209	0,10249					0,28105	0,93624
4,23579	2,26781					1,0866	1,55635		0,10086	0,08669					0,24156	0,86357
5,10139	4,02824					0,93801	2,39661		0,07668	0,06044					0,06864	1,34962
5,14096	0,75565					0,33363	1,61056		0,07057	0,35668						1,43318
6,29515	1,50102					0,67348	1,49421		0,06628	0,11482						0,46784
	1,16675					1,11679	0,53547			0,16861						0,75019
	1,49627					1,08457	1,83925			0,12901						0,48221
						1,13332	0,98624									0,36578
p-value	7,04949E-13					0,70288	0,94418		p-value	1,23212E-24						0,39302
	Mann-Whitney					0,52612	0,35038			Mann-Whitney						0,6126
						1,22905	0,89251									0,82455
						1,40979	0,47683									0,60974
						0,67937	0,61043									0,58434
						1,54102	1,51641									0,69785
						0,59493	1,25473									1,04265
						0,65731	0,94044									0,98212
						0,2005	1,45923									0,75981
						0,99563	1,10929									0,63006
						1,05866	1,47188									1,55074
						0,95572	0,86607									1,61498
						0,29146	0,81083									1,33932
						0,97457	1,47098									0,85606
						1,26671	0,72749									0,83986
						1,29294	0,07634									0,80769
						1,71868	1,1269									0,80908
						0,59948	0,66394									0,65073
						0,30338	1,38267									0,83697
						0,2015	1,01747									0,82621
						0,74719	0,79436									1,06944
						0,47567	1,28071									1,13725
						0,78353	0,3427									1,62493
						1,84846	0,59962									1,3667
						1,06993	1,61887									1,25632
						1,12714	1,78926									0,64571
						0,84422	1,27695									0,60575
						0,95821										0,8336
						0,61154										0,22633
						0,6468										0,23468
						0,93874										0,15348
						0,35342										0,68296
						1,30195										0,2609
						0,87411										0,1043
						0,73703										0,23468
																0,15348
						p-value	0,11358									0,45239
							Mann-Whitney									0,61241
																0,78965
																0,56719
																0,04085
																0,19987
																0,11066
																0,37955
																1,15141
																0,27151
																0,55343
																0,65004
																0,57218
																0,37994
																-0,05904
																-0,20343
																0,42702
																0,52264
																0,40235
																0,08289
																0,25176
																0,04395
																0,52509
																-0,07561
																0,05591
																0,21526
																0,1493
																0,35313
																0,08239
																0,03219
																0,10726
																0,37397
																-0,01645
																0,07804
																0,27531
																0,19919
																0,35622
																0,47817
																0,41395
																0,30348
																0,16573
																0,32999
																0,47996
																0,19626
																0,2809
																0,09602
																0,15219
																0,18509
																0,13904
																0,11551
																0,12752
																0,18828
																0,12167
																0,23759
																0,10314
																0,14854
																-0,02741
																-0,04412
																-0,17248
																0,22018
																0,14281
																0,26777
																0,21823
																0,10003
																0,12654
																0,15252
																0,21478
																0,38742
															p-value	0,00546
																Mann-Whitney

## Sheet: Fig. 3
Fig. 3b			Fig. 3d			Fig. 3f			Fig. 3g
									polyinnervated NMJs
Tubb3 intensity			PolyE intensity			βmonoE intensity			P 7-8		9-10		11-12
TTLL7mn			TTLL7mn			TTLL7mn			TTLL7mn		TTLL7mn		TTLL7mn
WT	KO		WT	KO		WT	KO		WT	KO	WT	KO	WT	KO
0,32253	1,6957		1,33934	0,43076		1,6679	1,18034		14.8438	35.9848	14.1129	10.101	5.12821	9.65909
0,46779	0,38842		1,01218	0,9973		1,46464	1,32472		23.176	26.4984	14.9813	14.1732	3.26087	4.18848
0,42877	1,08015		1,18192	0,54815		1,59644	0,37582		26.2997	15.1408	8.57143	10.5882	4.42478	6.43564
0,30835	0,24316		1,88561	1,57371		0,67406	0,25911		27.8761	15.5172	9.3617	17.2414	8.60215	4.40529
0,21453	0,65961		2,34289	0,8728		1,03348	0,39034		15.9091	22.0532	17.6871	20.0647	1.52284	8.17308
1,19405	0,3607		0,63241	1,18201		0,86896	0,26852		32.5792	29.589	19.8556	14.8855	8.69565	2.73973
0,8707	0,41166		0,90164	1,14415		0,37245	0,43744		21.2014		13.7821
0,43196	0,55009		1,22386	0,93079		0,3227	0,17317		29.6992		14.0078
0,95851	0,55211		0,72838	0,8829		0,56759	0,30116		38.4615
0,64488	0,25124		1,04822	1,59368		0,48799	0,36877		28.7582
0,93153	0,73818		0,8507	0,71369		0,3116	0,42114		31.1475
0,37351	0,72809		1,37626	0,78783		0,81896	0,14564		25.4717
0,39825	1,36267		1,16947	0,49653		1,29161	0,04719
0,42658	2,96551		1,09231	0,24229		0,3555	0,08294		p-value	0.6165		0.662		0.9372
0,19508	1,03432		2,55123	0,2021		1,23434	0,1025			Mann-Whitney		Mann-Whitney		Mann-Whitney
0,26778	0,18136		1,6516	4,85634		0,47351	0,26039
0,49496	0,49407		1,18694	1,38705		0,6476	0,38477
0,33063	0,55103		1,69101	0,90128		1,32873	0,1265
0,42712	0,6737		1,4233	0,91255		1,93539	0,10203
0,29254	0,24452		1,92379	2,95936		1,12966	0,06014
0,11715	0,50967		2,8191	1,32017		0,7122	0,15255
0,18911	0,57967		2,21553	1,09651		0,50767	0,04161
0,33537	0,5833		1,60814	1,23976		1,98823	0,5995
0,36458	0,23368		1,33362	3,29549		0,58705	0,86545
0,81228	0,3466		1,0991	1,45192		0,68424	0,69495
0,57438	0,49463		1,63754	1,15537		1,6608	0,23478
0,69358	0,31128		1,08439	1,85734		0,91774	3,89689
1,52824	0,26692		0,46142	2,8006		0,66929	2,50649
4,5658	0,1626		0,19766	5,19718		0,64766	1,95473
-2,67649	0,16586		-0,26472	4,1366		0,6813	0,59101
0,96591	0,67955		0,68642	0,9859		0,66688	1,80206
1,96764	0,37375		0,36971	1,2749		1,01897	0,61983
1,54749	0,56959		0,49874	0,72295		1,62169	0,8101
1,46506	0,8731		0,47539	0,61902		2,21015	0,64804
1,89271	0,94879		0,35457	0,6474		1,37085	0,58292
1,41877	1,3671		0,43395	0,58159		1,47115	0,51421
1,68963	1,66068		0,53527	0,44649		1,18115	0,40525
0,84252	2,99132		0,66832	0,25888		0,91003	1,67348
1,6374	0,55286		0,41727	1,29405		0,99943	0,58633
1,39144	0,54768		0,4844	1,21726		0,58079	0,46433
3,25596	1,72498		0,30155	0,39961		1,24423	0,32979
0,47057	0,9517		1,29367	0,80999		0,90062	0,33708
1,24791	1,52962		0,72187	0,44164		0,88995	1,09072
0,56935	3,54748		1,00695	0,28555		0,77488	1,06876
0,41856	2,96765		1,32894	0,30061		0,85048	1,23179
0,38539	0,69944		1,22241	0,87021		1,01537	0,9017
3,21677	0,51296		0,40561	0,94693		4,48346	0,1561
1,23768	0,54652		1,11741	1,14148		2,53547	0,28499
4,02419	0,49993		0,25861	1,22191		1,74775	0,62215
3,1548	0,44343		0,3199	1,01104		0,97918	0,51326
4,81173	0,52448		0,26086	0,8865		0,8537	0,14641
0,40524	0,59894		1,89611	0,95934		0,68747	0,03576
0,52291	0,60054		1,17455	1,00802		0,93255	0,13976
0,59069	0,67187		1,25302	1,03548		0,92494	0,07168
0,38256	0,7007		1,49123	0,90067		0,85098	0,1653
0,79329			0,86034			0,85435	0,08938
1,43041			0,42498			1,03141	0,11262
1,02243			0,63735			1,27169	0,13426
0,54075			0,83702			0,85264	0,44827
0,74291			0,68862			2,69264	0,50473
0,91218			0,70949			0,86325	0,3442
0,71494			0,69499			1,64354	0,1913
0,78073			0,81562			0,64576	0,17509
0,84447			0,68053			1,02823	0,37419
1,22113			0,58826			0,52711	0,49725
						0,82248	0,13924
p-value	0,36353		p-value	0,61067		0,66063	0,25265
	Mann-Whitney			Mann-Whitney		0,9482	0,44826
						0,65195	1,07644
						0,34894	0,35479
						0,57262	0,39873
						0,74662	1,47937
						0,65933	0,61504
						0,36466	0,47023
						0,36518	0,16027
						0,74275	0,68015
						0,87467
						1,92096
						3,45712
						0,69705
						0,87782
						0,69114
						0,82037
						0,58936
						0,51908
						0,4309
						0,60179
						0,75987
						0,43868
						0,82638
						1,57043
						0,14566
						0,53243
						0,61091
						p-value	2,73259E-11
							Mann-Whitney

## Sheet: Fig. 4
Fig. 4d			Fig. 4g
IPB/CA3 length			Spine density
TTLL1			3 weeks		8 weeks
WT	KO		TTLL1		TTLL1
0.181193	0.601466		WT	KO	WT	KO
0.496491	0.606603		1.28	1.22	0.68	1.57
0.477536	1.0321		1.62	1.55	0.68	1.48
0.550185	1.03489		1.2	1.07	0.74	1.04
0.213533	0.682157		1.37	1.19	0.97	1.26
0.143957	0.883153		1.29	1.06	1.23	1.17
			1.22	0.99	0.69	1.12
p-value	0.0022		1.63	0.8	0.7	1.75
	Mann-Whitney		1.23	1.36	0.62	1.34
			1.24	1.33	0.83	1.06
			1.49	1.27	0.73	1.57
			1.72	1.1	1.19	2.23
			1.8	1.85	0.38	1.37
			1.5	0.92	0.74	1.84
			1	1.07	0.63	1.72
			1.5	1.48	1.19	2.08
			0.92	1.42	0.495	1.61
			0.89	1.62	0.61	1.12
			0.99	1.29	0.83	1.18
			1.01	1.03	0.63	1.33
			1.19	1.52	1.24	1.13
			1	1.26	1.19	1.31
			0.98	1.37	0.96	0.91
			1.16	1.75	0.96	1.28
			0.84	1.34	0.8	1.27
			0.975	1.15	1.18	1.35
			1.12	1.52	1.6	1.01
			1.21	1.3	1.08	1.27
			1.11	1.23	1.1	1.46
			0.94	1.43	1.07	1.63
			0.81	1.45	1.29	1.63
					1.33	1.66
					1.11	1.68
					0.78	1.43
					1.06	1.39
					1.05	1.43
					1.14	1.2
					1.09	1.29
					1	1.26
					1.14	0.99
					1.03	1.26
					1.43	1.19
					1.24	1.48
					1	1.22
						1.83
						1.91
						1.71
						1.32
						1.65
			p-value	0,1766		1,49456E-11
				t-test		t-test

## Sheet: Fig. 5
Fig. 5c			Fig. 5e			Fig. 5f
						polyinnervated NMJs
Tubb3 intensity			PolyE intensity			P 6-7		8-9		10-11		12-13
Tuba4a			Tuba4a			Tuba4a		Tuba4a		Tuba4a		Tuba4a
WT	KI		WT	KI		WT	KI	WT	KI	WT	KI	WT	KI
1,56141	1,56686		0,74471	0,38712		41.954	56.835	23.684	29.017	9.64912	22.5352	8.18713	11.6788
1,168	0,95767		0,73402	0,6528		22.222	54.938	22.121	32.776	6.46766	28.3333	5.75221	4.6875
0,73156	1,23634		1,27187	0,51304		38.994	44.375	20.588	34.133	9.63303	11.6883	10.3093	7.93651
1,17337	1,21134		0,89436	0,83505		32.374					11.7647	4.16667	6.16114
0,8112	0,95943		1,57537	0,50066							13.6054	10.0629
1,49116	1,13941		0,98965	0,71616								0.877193
1,17465	2,02654		0,63896	0,45649								8.05085
0,9388	1,92185		0,73378	0,49215		p-value	0.031005		0.005139		0.035714
0,92832	1,98233		1,58408	0,40157			t-test		t-test		Mann-Whitney
1,6078	2,45021		0,64989	0,40486
1,32225	2,09586		0,6185	0,4956
1,09357	2,44773		0,39352	0,44254
1,35921	2,0632		0,74235	0,55916
1,21392	1,70446		0,65342	0,67919
1,63733	0,75131		0,83027	0,39187
0,90468	0,66733		1,11399	0,38856
1,30656	0,69495		1,51506	0,43232
1,44637	0,86985		0,84186	0,50938
2,26701	0,95014		0,36901	0,39241
2,10453	1,30418		0,771	0,19387
0,99512	1,07745		0,68186	0,42874
0,37085	1,63833		1,81129	0,3063
0,34683	0,39811		1,75738	1,60736
0,59965	0,58174		2,02545	1,95483
0,95918	0,29863		0,9962	1,63644
0,87059	0,76342		1,82833	0,87406
0,62674	0,2095		1,0747	1,21036
0,94014	0,30557		0,86744	1,43777
0,74755	0,97798		0,67037	0,51955
0,66266	1,00479		0,97002	0,66177
0,4348	0,96499		1,14286	0,65952
0,46101	0,81321		0,96061	1,30696
0,31692	0,42609		1,39516	0,72261
0,45307	0,444		1,19053	0,70741
0,42492	0,43946		1,09895	0,93096
0,95081	0,44561		0,49179	0,66827
0,59746	1,02525		0,59575	1,01303
0,93346	0,83748		0,77563	0,94693
2,00663	0,58477		0,50428	1,06945
2,31272	1,07492		0,46177	0,52925
2,24254	1,03218		0,48615	0,45601
1,47589	1,31711		0,69228	0,42749
0,87627	1,30077		1,19534	0,4473
0,63997	1,40967		0,97059	0,45176
0,80251	1,24099		1,0668	0,49935
0,52915	1,1546		1,27622	0,39701
0,36171	0,84799		2,10018	0,76641
0,54955	0,80902		1,94844	0,65779
1,22793	0,85831		0,52553	1,07882
1,28829	0,25744		0,65002	1,75224
0,50815	0,30341		1,94445	1,71668
0,50892	0,37863		1,45919	1,94543
0,49583	0,94277		1,45743	0,96238
0,81934	0,49944		0,56478	0,93633
1,22254	0,28365		0,80573	1,35894
1,75512	0,31399		0,75116	0,80377
0,8489	0,34647		0,79143	1,25221
0,95365	0,42742		0,66506	0,87932
1,56407	0,62406		0,6355	0,80624
1,12035	0,4557		0,94294	0,92195
1,28386	0,33923		0,79564	1,389
1,55854	0,5552		0,59399	0,96946
1,03416	0,57748		0,64459	0,46691
1,02826	0,68867		0,68039	0,43272
0,93549	0,61155		0,70982	0,55538
1,21171	0,42375		0,63221	0,75385
0,55577	0,63145		1,41087	0,45497
0,64615	0,61327		1,17523	0,42181
0,68737	0,28323		1,05239	0,92483
0,66639	0,38921		0,97548	0,87139
0,59915	1,03561		1,62938	2,72611
0,29912	1,3		2,78519	1,8752
0,47998	1,31733		1,6305	1,82209
0,62291	0,63823		1,32414	3,09978
0,73651	0,77044		0,83428	2,66864
0,61003	1,46717		1,20621	0,65596
0,76491	1,28612		1,08908	0,80349
1,23087	1,918		0,86625	0,64121
0,87408	1,5056		1,06403	0,77174
0,73976	1,10639		1,1413	1,20543
0,8446	0,85138		1,36774	1,06994
0,82548	1,02569		1,05958	1,24605
0,88311	0,82007		0,91173	1,80126
0,86147	1,43724		0,92989	1,66588
0,77144	1,15052		1,17253	1,71413
1,35712	1,40615		0,45911	1,0218
1,64855	1,13769		0,50329	1,4733
1,54448	1,34837		0,53252	0,83947
1,44422	1,29672		0,5177	0,648
1,73946	1,12158		0,49349	0,69656
1,354	1,03961		0,39509	0,70443
1,02925	1,55555		0,70452	0,92694
1,47289	1,23709		0,51301	0,79749
1,18824	1,55225		0,57605	0,89237
1,06295	0,97801		0,55941	0,86483
1,21048	1,06254		0,63438	0,88123
1,14027	1,10057		0,62124	0,90791
1,31826	1,34767		0,51732	0,72611
1,2536	1,13001		0,55519	0,95805
1,54085	0,90138		0,51282	1,23235
1,36223	1,37305		0,55828	1,14142
0,78793	1,1979		1,02484	1,26246
0,64835	1,80728		1,45293	0,67756
0,96729	0,96902		1,00335	0,99085
0,81129	1,29086		1,14644	1,0034
0,59491	1,13621		1,60624	0,92297
0,70364	1,67155		1,25468	0,89785
0,77216	1,93133		1,03163	0,59857
0,81239	1,84056		1,07665	0,75713
0,65432	1,33341		1,29404	0,6587
0,64066	1,58978		1,25754	0,60742
0,96047	1,41057		1,06496	0,72703
0,80287	1,36788		1,12836	0,79578
0,69223	1,32643		1,27192	0,77526
0,58848	1,79193		1,78772	0,62731
0,51232	1,74242		2,0421	0,70835
1,02372	1,24402		1,20828	0,73688
0,84324	1,14441		1,15835	1,05954
0,81341	1,07089		1,31479	0,90182
0,92821	1,04029		0,97486	0,86466
0,85977	1,48314		1,21963	0,83927
0,70746	1,10435		1,21977	0,91793
1,00795	1,73601		0,82875	0,579
1,13517	1,80302		0,8802	0,66274
1,25514	2,30189		0,82834	0,48614
1,22655	1,83647		0,93278	0,58676
0,99763	0,70184		0,95071	1,43397
0,79322	2,66931		1,47312	0,67358
1,33963	3,15593		0,83364	0,50898
1,08628	0,62513		0,80202	0,90239
1,50529	1,9779		0,70025	0,88191
1,18377	3,11144		0,78704	1,26707
0,88428	3,01722		0,83697	0,94947
0,92269	0,95102		0,7699	0,94775
0,57834	0,81909		0,66647	0,73343
1,11496	1,28875		0,66612	0,73471
2,6496	3,18366		0,39612	0,63472
0,69288	2,59097		1,41752	0,55757
0,66735	2,80033		1,13203	0,54163
0,94877	0,89788		0,98435	1,0287
1,52086	1,97915		1,08831	0,41081
0,63236	1,60998		1,41185	0,74651
1,54889	2,68329		0,9356	0,58139
0,53497	0,60065		0,87076	1,2377
0,61832	1,3776		1,118	0,63317
0,50197	1,35633		1,91896	0,74853
0,85273	0,42755		0,59979	0,92686
2,30516	2,80893		0,30389	0,27785
2,17456	1,3369		0,37332	0,48192
1,76613	1,14924		0,32456	0,60223
0,41658	1,31283		1,07467	0,4969
0,22334	3,31233		2,11429	0,23421
0,22202	3,43117		2,36292	0,18607
0,46461	3,87488		1,19449	0,19858
0,89271	1,75035		0,86496	0,38438
0,47746	1,81678		1,81649	0,3768
1,1215	3,00469		0,79406	0,31835
0,61219	3,32171		0,97353	0,27105
0,90275	2,07005		0,77353	0,30727
2,45212	1,47867		0,26408	0,41805
1,73355	1,03705		0,35449	0,67096
1,99466	0,85702		0,20659	0,9325
2,1116	0,56263		0,20364	0,76211
0,75343	0,92965		0,86192	0,66168
1,12365	0,31426		0,63513	1,3705
0,83738	0,24763		0,61852	1,51377
0,0841	0,15239		3,9328	2,52356
0,14112	0,08268		3,13954	3,35584
0,63218	0,15243		0,70889	2,11878
0,54726	0,34246		0,74574	1,02664
0,36357	0,49663		1,17801	0,87621
0,80661	0,22209		0,63159	1,51187
1,0428	0,35257		0,47024	1,24589
0,94424	0,16568		0,47834	2,5995
	0,14867			2,38287
p-value	0,01671		p-value	0,00771
	Mann-Whitney			Mann-Whitney

## Sheet: Fig. 6
Fig. 6b			Fig. 6d			Fig. 6f			Fig. 6h			Fig. 6j			Fig. 6l			Fig. 6m							Fig. 6o
																		polyinnervated NMJs
Tubb3 intensity			Tuba intensity			NF intensity			PolyE intensity			βmonoE intensity			Ac-Tub intensity			P 7-8		9-10		11-12			GT335 intensity
CCP1&6mn			CCP1&6mn			CCP1&6mn			CCP1&6mn			CCP1&6mn			CCP1&6mn			CCP1&6mn		CCP1&6mn		CCP1&6mn			CCP1&6mn
WT	KO		WT	KO		WT	KO		WT	KO		WT	KO		WT	KO		WT	KO	WT	KO	WT	KO		WT	KO
1,31033	0,8953		0,70046	1,228		1,33117	0,95141		2,12826	0,81878		1,01111	0,70962		1,06522	2,51087		24.5902	18.2222	13.1818	12.069	9.52	5.41		1,10746	0,67945
0,87074	0,68186		0,99414	1,33145		1,23415	1,25513		2,07919	1,11832		0,84751	1,06894		0,95652	2,86957		20.354	15.6627	14.6067	10.2881	8.82	7.2		1,56631	0,89153
1,53895	0,8743		1,12504	1,05348		1,49245	0,92999		2,41696	0,22551		0,53672	0,61512		1,13043	2,82609		31.0861	18.0328	16.8269	5.26316	9.78	6.41		1,22873	0,80765
1,1903	1,01314		1,83344	0,66399		1,36366	0,73135		2,70427	0,40186		0,88455	0,95902		3,51087	3,52174		28.5	22.6			8.74	6.83		1,30816	0,44157
1,09766	0,89687		0,49425	1,31342		1,42431	0,86258		2,90801	0,43187		0,62925	0,90048		3,26087	2,08696		27.1062	14.1176			9.16	5.76		1,07764	0,69766
1,12	0,5817		0,72601	1,76068		1,38435	1,47232		2,7634	0,26177		1,0474	0,94606		2,30435	1,90217		25.1101	20.8955						2,7554	1,41212
0,8434	0,42196		0,94316	0,52874		0,75046	1,43581		1,98065	0,50558		1,07648	1,03953		1,80435	2,01087			25.3061						0,50445	1,82041
1,12268	0,88476		0,8436	0,80499		0,76714	0,6382		2,01105	0,48732		0,56759	1,0296		1,53261	2,58696									0,45862	0,26273
1,21836	0,98791		2,68552	1,29476		0,55095	1,31493		2,07099	0,67428		0,77349	0,86372		1,71739	2,73913		p-value	0.0221		0.1		0.0079		0,33985	0,95779
1,05131	1,69253		2,30082	0,26276		1,30875	0,41253		1,81222	0,68379		0,5926	1,11397		2	2,52174			Mann-Whitney		Mann-Whitney		Mann-Whitney		0,6666	0,23314
1,11204	1,15461		1,39808	0,20864		0,58286	0,41224		2,16846	0,75039		0,37853	0,90248		2,8587	3,02174									0,25634	0,26978
0,9489	1,07774		0,93553	0,34809		0,66422	0,3582		1,8452	0,44799		0,32595	0,8328		3,21739	3,28261									0,45901	0,16378
1,42299	0,3663		1,07665	0,42394		0,47995	0,27684		1,86841	0,95125		0,5909	0,92797		1,96739	3,01087									0,18842	0,15849
1,52158	0,42077		1,18035	0,37201		0,60241	0,37444		1,50524	1,12616		0,93257	0,91332		2,48913	3,57609									0,2183	0,18379
1,44935	0,48216		1,48335	0,68345		1,43581	0,43524		1,91249	1,72881		1,23937	1,2448		0,57609	4,58696									0,89569	0,20082
1,22398	0,54988		1,9125	0,7441		1,13971	1,32901		1,64162	1,01864		2,73799	0,67641		0,67391	4,07609									0,75523	0,97007
1,2706	0,52081		0,70041	0,64426		0,82133	1,18542		1,9782	1,67667		3,18898	0,98474		0,73913	2,82609									0,44373	0,83128
1,16188	0,72456		0,93228	0,48801		1,56015	1,50768		1,9814	0,65719		0,81348	1,01938		2,48913	2,88043									1,54534	1,22239
0,98348	1,06671		0,26505	0,92151		0,80839	1,58473		1,69133	0,3774		1,75874	0,69559		2,86957	2,52174									0,66715	1,05307
0,70023	0,65916		1,04565	0,91271		1,02486	0,79675		1,19735	0,61473		1,2898	1,17328		2,43478	2,71739									0,84519	0,34039
0,66993	0,88757		1,1054	0,44105		1,52436	0,81745		0,6142	0,64482		0,77061	1,33554		2,6413	1,27174									2,12298	0,4928
0,8626	0,86505		0,31637	0,29919		0,71295	0,8265		0,5541	0,67664		1,86398	1,25822		0,33696	1,57609									1,00673	0,40869
0,59183	1,05442		0,6553	0,33575		1,6254	1,4877		0,74079	0,7189		0,92186	1,24978		0,45652	1,5									2,24926	1,35785
0,93599	0,7635		0,46072	0,46216		1,61347	0,76498		0,33173	0,62262		1,46576	1,08558		0,22826	0,58696									2,49864	0,35602
1,08372	0,6897		0,12257	0,50234		0,28101	0,5498		0,41083	0,41698		1,51157	0,57673		0,33696	0,63043									0,70785	0,39818
1,17167	1,02211		0,10163	0,28074		0,39083	0,90153		0,49924	0,39258		1,50497	0,61828		0,98913	1,43478									0,73881	0,36253
1,60896	0,90133		0,70502	0,58842		0,41627	1,47146		0,21689	0,37927		1,24386	0,7095		1,19565	0,6087									0,50516	1,59509
1,21924	0,67222		1,12201	0,50039		0,38838	1,16371		0,28111	0,35316		0,7584	0,73677		0,96739	0,71739									0,72245	1,0973
1,12892	1,19102		0,8277	0,6034		0,35705	1,01408		0,24976	0,47023		0,53758	0,84667		0,63043	1,06522									0,72646	1,50189
1,26877	1,17564		0,65828	1,56726		0,33994	0,70619		0,2088	0,32456		0,59566	0,64335		0,45652	0,57609									0,65061	1,20683
0,34115	0,90414		1,12805	1,52959		0,43366	0,53572		0,2424	0,43159		0,6159	0,76782		0,23913	1,26087									0,65787	1,02211
0,54488	0,56137		1,22066	0,16476		0,26103	1,30142		0,34493	0,44753		0,65521	0,5428		0,48913	1,1087									0,2711	1,03066
1,01059	0,62785			0,29682		0,24795	0,87135		0,24373	0,41814		0,61198	0,89049		0,52174	0,8913									0,26708	0,5444
0,62277	1,73613			0,34441		0,48354	0,78467		0,51558	0,41428		0,51238	0,54092		0,68478	0,98913									0,45928	0,61693
1,06883	1,59221			0,12604		0,67543	1,48052		0,37391	0,47705		0,6131	0,8296		1,17391	1,33696									0,71441	1,98623
1,21442	1,18339			0,05814		0,64697	1,47362		0,25252	0,82885		0,59414	0,98859		0,73913	1,01087									0,60613	1,98598
0,99789	1,17649			0,74805		1,1571	1,34123		0,6714	0,18378		0,7271	1,26272		0,40217	0,6087									1,56591	1,36115
1,17713	0,83789			0,53898		1,23328	1,3155		1,13704	0,63949		0,84385	0,93511		1,29348	1,33696									1,4723	1,09167
1,39307	0,6237			1,42947		0,68247	1,54965		0,89802	0,82309		1,52462	1,26951		0,59783	0,91304									0,85537	1,63072
1,2354	0,83856			0,98485		0,76484	0,96722		1,06289	0,57351		0,60645	0,87135		0,82609	0,97826									0,72237	0,82669
1,05027	0,70237			0,62172		0,73149	1,25082		0,87451	0,83238		1,01653	1,78802		0,84783	0,75									0,70113	0,95483
1,2203	0,85289			0,35303		0,38249	0,88328		0,60237	0,56807		1,2585	0,95982		0,8587	0,63043									0,45317	0,851
0,80596	0,78826			0,41538		0,97082	0,98433		1,21167	0,31572		0,72869	0,82626		0,67391	1,04348									1,02988	0,86909
1,52465	1,00729			0,39212		0,71942	0,67716		0,83781	0,26709		1,18003	1,27942		1,03261	1,07609									0,77492	0,4624
1,29675	0,69804					0,4522	0,71438		0,53024	0,34253		0,93071	0,8756		0,41304	0,8587									0,44999	0,78353
1,39008	0,41822		p-value	0.00546		0,71208	0,30056		0,20995	0,50218		0,98902	0,46862		0,45652	1,11957									0,73826	0,32341
1,1308	0,56851			Mann-Whitney		0,47707	1,34267		0,30941	0,57436		1,42203	0,63939		0,94565	0,66304									0,55996	1,13779
1,17389	0,71817					0,68319	1,01178		0,44125	0,46148		0,85838	0,87548		1,15217	1,28261									0,50201	0,81023
1,01477	0,71361					0,29352	1,22567		0,71708	0,59489		1,55545	1,38389		1,43478	0,67391									0,37476	1,26178
0,79017	0,74105					0,45623	1,53772		0,91249	1,14531		2,14011	1,108		0,78261	0,41304									0,50888	1,45964
0,8534	0,66243					0,65732	1,16228		0,97034	0,88838		0,58	0,68911		0,81522	0,34783									0,80966	1,33135
1,73448	1,09864					0,83599	1,51659		0,2536	0,74412		0,86734	1,05492		0,52174	0,56522									0,58887	1,65811
1,59136	0,70943					1,20583	0,6944		0,18668	0,26172		1,49916	1,08395		0,19565	0,69565									1,0107	0,30914
1,38612	0,78138					0,75463	1,30027		0,53107	0,6153		0,53203	1,04117		0,26087	1,75									0,61187	1,40083
0,71335	0,7427					1,37472	1,46327		0,23006	1,32767		1,04525	1,20941		1,45652	1,19565									0,99498	1,61408
0,7291	0,6647					0,45335	1,53902		0,37272	1,21196		1,40953	0,85941		1,15217	0,77174									0,36045	1,95806
0,91527	0,7839					1,2662	0,97139		0,43026	0,67584		1,34701	1,63705		0,47826	0,47826									0,90442	0,65766
1,09836	1,1794					1,4752	0,57631		0,46799	0,44862		1,04859	1,41532		0,34783	0,63043									1,15554
1,29763	0,59636					1,36782	1,29927		0,38669	0,64069		1,06606	1,07511		2,30435	0,3587									1,21244
0,93532	0,78957					1,16903	0,33479		0,48742	0,35651		1,02152	0,86384		1	2,44565									1,05518
1,69348	1,03499					0,45953	0,41179		0,46299	0,56195		1,08877	1,04076		2,65217	2,73913									0,43367
1,04066	0,76746					1,28086	1,11729		0,59966	0,32738		1,02159	1,74096		1,43478	0,52174									1,44939
1,32863	0,75778					1,32858	0,64755		0,35026	0,39287		0,95576	1,14479		1,36957	0,59783									1,21931
1,08955	0,59056					1,42532	0,30006		0,36949	0,41856		0,96699			0,61957	1,6413									1,08526
1,3059	0,83851					1,57855	1,32845		0,35696	0,96485		0,98892			0,51087	0,68478									2,12093
0,77561	0,82238					1,23314	1,27149		0,15466	0,01598		0,96697			0,46739	0,55435									0,873
1,23573	0,55204					1,52076	0,8978		2,5017	0,89692		0,64116			0,27174	0,93478									1,82916
0,97029	0,57606					1,5853	0,69161		2,67747	0,71515		0,619			0,29348	0,91304									1,3165
1,17358	0,71263					1,46542	1,23458		2,29214	0,43952		0,94337			0,1413	0,98913									1,61331
1,23743	0,84614					1,4167	1,44017		2,32941	0,37179		0,87219			0,23913	1,08696									1,04631
1,25565	0,61327					1,43236	0,63525		2,17447	0,442		0,81751			0,26087	0,75									1,59718
1,44031	0,70392					1,50984	0,80116		0,93754	0,5216		0,83158			0,16304	0,79348									1,61019
1,45824	0,96483					1,59436	0,49058		1,06262	0,56126		0,91245			0,18478	0,29348									1,92817
1,18345	0,71389					1,40433	0,39314		1,83568	0,59624		0,69939			0,70652	0,30435									1,9619
0,90296						1,20755	0,5392		2,41274			0,55224			0,46739	0,22826									0,90449
0,98039						1,59105	0,308		2,01762			0,62975			1,67391	0,26087									1,62591
0,99652						1,50021	0,46914		1,44516			1,29416			0,09783	0,36957									1,31502
0,73451						1,52737	0,75531		1,55153			1,00024			0,05435	0,44565									1,8725
0,53632						1,44314	0,78071		1,5945						0,21739	0,26087									1,18501
0,58788						1,02903	2,0137		1,35709			p-value	0,4211		0,19565	0,69565									0,91606
0,60262						1,13568	0,39968		1,63361				Mann-Whitney		0,46739										0,65429
0,66864						1,39787	0,65073		1,47518						0,1087										0,97221
0,50738						1,5314	0,45366		2,07529						0,06522										1,8648
0,83957						1,76584	0,30343		0,74107						0,05435
0,43085						1,33638	0,63862		0,93461						0,04348										p-value	0,52035
0,29286						0,64279	1,07959		0,75663																	Mann-Whitney
0,30917						1,05855	0,75551		0,70134						p-value	0,00233
0,34746						0,43898	1,40068		0,74339							Mann-Whitney
1,81501						0,61064	0,52987		1,35029
1,87461						1,99029	1,90694		1,21078
0,56866						0,58206	0,77059		1,4923
0,86407						1,66919	1,3723		0,21954
0,80431						1,08514	1,77953		0,11028
0,56997						0,077	2,02204		0,5161
0,5692						0,09962	2,01946		0,51605
0,6571						0,1796	1,93154		0,90689
1,10841						1,26613	2,02045		0,45217
0,75221						1,62196	0,52193		0,78694
0,08009						1,97878	0,42925		1,04259
0,54542						1,7833	0,44934		0,44515
0,53292						0,55091	0,53377		0,45404
0,40748						1,68407	0,39399		0,92828
0,63123						1,19052	0,81678		0,68073
0,69982						0,66065	0,78829		0,68866
0,3562						1,58485	0,77209		0,84794
0,8181						0,85811	1,34996		0,68446
0,62022						0,564	1,00201		0,3926
0,60502						0,52153	0,61761		0,2577
0,97637						0,8208	1,18408		1,41162
0,94017						1,18854	0,24611		1,18058
1,34069						0,45069	1,22443		0,58003
1,12799						1,04247	0,58102		0,87595
1,52135						1,3598	0,56092		0,71461
1,12011						0,95516	0,78214		0,77606
0,75816						1,17484	0,46163		1,15831
1,01716						0,96627	0,52567		0,61714
1,19221						0,89899	1,12394		1,08913
1,09408						0,7317	0,65901		0,7926
1,26098						0,60985	1,07475		0,85549
1,24354						0,28391	0,58162		0,93066
0,95251						0,3607			0,45201
0,78908						0,52013			0,52175
0,61517						0,16318			0,21321
0,76066						0,39159			0,34731
1,26142						0,3766			0,47974
1,01191						0,18507			0,14889
1,25129						0,48203			0,76315
						0,57142
p-value	5,0301E-5					1,30826			p-value	7,84697E-4
	Mann-Whitney					1,49259				Mann-Whitney
						1,07775
						1,39
						1,28922
						0,93122
						0,84543
						1,45644
						0,76609
						1,38205
						1,39525
						1,69101
						1,41745
						1,0662
						1,09124
						1,15349
						0,67025
						0,52418
						1,0404
						1,58482
						1,28727
						0,77359
						0,78334
						1,23222
						0,7229
						1,0533
						1,39315
						1,63642
						1,11389
						1,30091
						1,32956
						1,14989
						1,31561
						p-value	0,23304
							Mann-Whitney

## Sheet: Fig. 7
Fig. 7c
IPB/CA3 length
	CCP1
WT	KO
0.977029	0.893686
1.1017	0.866684
0.984442	0.762181
0.857387	0.826902
0.983209	0.745329
0.787373	0.694201
p-value	0.0411
	Mann-Whitney

## Sheet: Fig. 8
Fig. 8c			Fig. 8d
Tubb3 intensity			PolyE intensity
TdTom			TdTom
tom-	tom+		tom-	tom+
1,41242	1,88333		0,90123	2,95062
0,52086	1,2562		0,69136	5,60494
0,66236	1,64846		0,97531	3,93827
0,52794	0,92773		0,28395	0,91358
1,08758	1,47693		0,25926	4,06173
0,54003	1,94763		2,11111	3,50617
0,54005	1,98975		2,48148	5,04938
2,14722	1,7656		0,67901	2,90123
1,28084	1,39695		0,51852	3
0,78406	1,20521		0,1358	2,22222
1,47107	2,16401		1,08642	0,87654
2,29963	2,2133		0,81481	2,39506
1,35095	1,72746		0,53086	1,67901
0,30361	1,01823		0,14815	1,58025
0,6523	1,38883		0,96296	3,44444
0,66283	1,28616		0,71605	2,38272
1,08534	1,43707		0,81481	1,39506
0,79996	1,34243		3,38272	0,53086
0,8081	3,38138		1,93827	2,4321
1,356	0,66944		0,85185	0,24691
0,53643	1,15597		2,04938	2,64198
0,9825	0,26749		2,24691	0,19753
0,9377	0,97333		2,41975	0,51852
0,84977	0,62878		1,14815	1,12346
0,84281	0,55007		2,07407	0,66667
0,73882	0,87047		1,58025	3,98765
1,16629	0,893		1,11111	2,02469
0,7894	1,56966		1,06173	1,18519
1,03036	1,50816		2,08642	0,7284
1,64828	1,87223		1,35802	0,30864
1,84554	1,38004		0,98765	3,46914
2,25062	1,17765		1	5,20988
1,21631	1,46994		0,60494	0,98765
1,25777	1,02415		0,92593	2
1,30309	1,2094		0,8642	1,66667
0,90631	1,12363		0,34568	2,59259
0,93702	0,82157		0,49383	2,35802
1,56183	1,28846		0,76543	5,46914
1,32863	1,54374		0,80247	6,33333
1,48742	0,57041		0,11111	0,5679
1,32663	0,85179		0,1358	0,49383
0,62069	1,32397		0,38272	0,37037
0,54913	1,205		0,28395	0,90123
0,26382	1,59		0,71605	0,85185
0,26899	0,96084		0,24691	0,71605
0,29865	1,15533		0,17284	1,5679
0,55637	0,75429		0,22222	0,61728
0,33726	1,31915		1,64198	0,53086
0,85085	1,18325		1,16049	0,39506
1,01752	1,17433		0,90123	0,62963
p-value	0,00126		p-value	8,97637E-4
	Mann-Whitney			Mann-Whitney

## Sheet: Fig. 9
Fig. 9d			Fig. 9f
PolyE intensity			PolyE intensity
BL6			SpastKO
BTX-	BTX+		BTX-	BTX+
1,22933	1,0059		0.363334	0.955394
1,06491	0,81729		0.324256	1.1172
1,2148	1,38557		0.58714	1.22801
0,67447	1,69245		0.300153	1.50935
2,66359	0,64654		0.707322	2.12871
2,99108	1,13776		2.98437	1.07357
2,70295	0,36792		4.92488	1.01321
2,05837	0,756		1.27759	1.11703
1,80245	1,95466		1.18761	0.640409
1,28174	0,49218		0.562585	2.68024
0,79204	0,23199		2.24453	2.8525
0,77411	0,26293		0.304168	2.82185
0,61072	0,20076		0.168448	3.6918
0,57799	1,01399		0.172199	3.61159
0,51033	0,84085		0.275943	4.49259
0,27417	1,43959		0.456625	4.25137
0,15276	0,13353		0.335229	2.27091
0,14945	0,11466		0.926828	1.39544
0,28111	0,15277		0.73348	2.23275
0,83874	0,93494		1.16726	4.61637
0,72646	0,67792		1.24565	2.16438
1,16605	6,10302		0.631476	1.87605
1,03781	0,38566		1.11893	2.82544
0,29626	0,45977			2.15963
0,52684	0,45334			3.25289
0,41458	1,8791			2.22174
0,92227	0,64273			1.00749
1,96436	0,10093			2.53031
2,41842	0,11762			1.76164
1,37363	0,08577			1.22404
0,50196	0,28916			3.60125
0,42236	0,20289			2.42971
0,5532	0,23096			3.20981
0,48986	0,17337			3.93506
0,83086				6.34984
0,43545				3.85228
0,2745				4.3172
				1.97341
p-value	0,04053			2.00882
	Mann-Whitney			2.28898
				1.66331
				0.916448
				1.31498
				0.526604
				0.979725
				1.86052
				1.34339
				2.51268
				0.78866
				2.78636
				0.53843
				3.42519
				2.07097
				1.8745
				0.89782
				1.14034
				0.741112
				1.40047
				p-value	1,83216E-6
					Mann-Whitney

## Sheet: Suppl. Fig. 1
Supplementary Fig. 1a			Supplementary Fig. 1b
ChAT			GFAP
Whole spinal cord	Ribotag motor neuron		Whole spinal cord	Ribotag motor neuron
1	24.42		80.75	1
1	18.57		69.375	1
1	12.55		82.125	1
p-value	0.0362		p-value	0.0028
	t-test			t-test

## Sheet: Suppl. Fig. 3
Suppl. Fig. 3a			Suppl. Fig. 3b			Suppl. Fig. 3c			Suppl. Fig. 3d					Suppl. Fig. 3e			Suppl. Fig. 3f			Suppl. Fig. 3g			Suppl. Fig. 3h					Suppl. Fig. 3i			Suppl. Fig. 3j			Suppl. Fig. 3k			Suppl. Fig. 3l
Comet density			Distribution of comet length			Comet mean velocity			Comet orientation					Comet density			Distribution of comet length			Comet mean velocity			Comet orientation					Comet density			Distribution of comet length			Comet mean velocity			Comet orientation
TTLL1mn			TTLL1mn			TTLL1mn			TTLL1mn					TTLL7mn			TTLL7mn			TTLL7mn			TTLL7mn					CCP1&6mn			CCP1&6mn			CCP1&6mn			CCP1&6mn
WT	KO		WT	KO		WT	KO		WT		KO			WT	KO		WT	KO		WT	KO		WT		KO			WT	KO		WT	KO		WT	KO		WT		KO
0,14562	0,25619		comet length	comet length		0,09184	0,14977		anterograde	retrograde	anterograde	retrograde		0,1224	0,07387		cometLength	cometLength		0,12322	0,11605		anterograde	retrograde	anterograde	retrograde		0,17033	0,22186		cometLength	cometLength		0,08417	0,18745		anterograde	retrograde	anterograde	retrograde
0,16244	0,17473		0.704	0.379		0,10741	0,13049		86	14	78.0488	21.9512		0,20512	0,08536		0.407	0.366		0,12819	0,1009		52.7778	47.2222	95.2381	4.7619		0,1501	0,04843		0.37	0.315		0,08728	0,1024		100	0	85.7143	14.2857
0,15995	0,16618		1.996	2.086		0,113	0,12442		98.9583	1.04167	100	0		0,03329	0,05483		0.876	0.938		0,11944	0,11621		85.4167	14.5833	96.6667	3.33333		0,12619	0,10291		0.776	1.464		0,08281	0,12778		94.4444	5.55556	100	0
0,12117	0,10065		1.594	2.537		0,12033	0,15247		94.5205	5.47945	79.2453	20.7547		0,17147	0,20069		0.729	1.323		0,09831	0,10043		93.75	6.25	93.3333	6.66667		0,22186	0,07128		1.689	1.991		0,08817	0,13213		93.5484	6.45161	100	0
0,08267	0,12234		0.495	1.433		0,11846	0,16306		76	24	90.2913	9.70874		0,03768	0,11158		1.802	0.81		0,09533	0,09397		100	0	97.1429	2.85714		0,18276	0,17008		0.3	1.778		0,0672	0,119		92.3077	7.69231	95.2381	4.7619
0,10617	0,12233		2.947	1.628		0,12338	0,11436		95.6522	4.34783	90.3846	9.61538		0,12743	0,09776		1.815	0.59		0,12003	0,10452		100	0	100	0		0,10069	0,16074		1.483	0.406		0,08871	0,14827		73.2558	26.7442	80	20
0,12611	0,13945		2.284	1.056		0,11804	0,11038		100	0	100	0		0,02129	0,01225		2.165	0.856		0,16259	0,13614		87.8788	12.1212	55	45		0,17431	0,20258		2.842	1.473		0,114	0,14468		100	0	76.7442	23.2558
0,12695	0,07935		0.256	1.056		0,11595	0,11723		92.9825	7.01754	84.9057	15.0943		0,08987	0,22526		2.065	1.373		0,13738	0,09347		77.3333	22.6667	94.4444	5.55556		0,14483	0,15889		0.391	0.379		0,09911	0,16935		57.1429	42.8571	100	0
0,14859	0,24128		0.514	1.146		0,12115	0,13437		100	0	100	0		0,15432	0,1316		0.971	1.894		0,1338	0,15289		100	0	93.3333	6.66667		0,21333	0,05471		1.585	1.061		0,11673	0,16491		94.1176	5.88235	100	0
0,15788	0,13583		3.267	1.583		0,12162	0,12184		100	0	100	0		0,03875	0,04529		2.12	1.569		0,14157	0,15067		100	0	70.2128	29.7872		0,22868	0,04065		0.709	2.21		0,13489	0,1205		84.4444	15.5556	100	0
0,22813	0,11089		2.152	0.401		0,11993	0,13118		85.5072	14.4928	91.8033	8.19672		0,07627	0,19591		1.438	0.637		0,1486	0,1337		100	0	100	0		0,23546	0,04667		0.852	0.516		0,15471	0,13668		93.5484	6.45161	93.9394	6.06061
0,19352	0,13375		0.35	0.505		0,13875	0,14383		100	0	96.4286	3.57143		0,08332	0,08243		0.39	1.816		0,122	0,09639		100	0	100	0		0,15512	0,08394		0.325	0.346		0,11129	0,0924		96.875	3.125	94.1176	5.88235
0,15096	0,13851		0.762	2.401		0,13633	0,122		93.0556	6.94444	93.9024	6.09756		0,09564	0,20863		1.219	2.698		0,14748	0,11263		100	0	66.6667	33.3333		0,05641	0,09509		3.341	0.316		0,17925	0,08788		100	0	90	10
0,26037	0,1019		0.491	1.358		0,12378	0,11484		72.973	27.027	100	0		0,10464	0,11916		1.911	1.929		0,12204	0,10797		100	0	92.7273	7.27273		0,15566	0,04209		2.806	0.153		0,0882	0,12934		82.6923	17.3077	100	0
0,18165	0,10953		1.211	0.729		0,12791	0,13875		92.5373	7.46269	100	0		0,09389	0,20408		1.855	1.268		0,13093	0,10798		96.4286	3.57143	89.6552	10.3448		0,14874	0,08923		1.331	1.288		0,09785	0,14681		85.1064	14.8936	90.625	9.375
0,15641	0,20469		0.785	0.731		0,12713	0,13913		100	0	92.0635	7.93651		0,09646	0,04969		0.543	2.538		0,147	0,12588		96.4286	3.57143	94.3182	5.68182		0,1549	0,11526		1.211	0.967		0,10241	0,1471		88.8889	11.1111	92.3077	7.69231
0,16925	0,10503		0.793	1.268		0,11916	0,12848		82.6923	17.3077	89.3939	10.6061		0,08933	0,06869		0.74	2.076		0,15164	0,1144		90	10	96.1538	3.84615		0,2742	0,11361		0.504	0.952		0,0822	0,1337		88.2353	11.7647	100	0
0,20518	0,08857		3.871	0.588		0,11647	0,13086		66.6667	33.3333	100	0		0,067	0,09613		1.468	1.473		0,13355	0,13302		95.4545	4.54545	96.7742	3.22581		0,41884	0,14932		5.854	0.282		0,09923	0,13995		95.2381	4.7619	86.3636	13.6364
0,10663	0,08608		0.8	0.845		0,08085	0,07363		89.2157	10.7843	100	0		0,11755	0,26594		1.301	2.252		0,13026	0,12077		92.8571	7.14286	95.1613	4.83871		0,14123	0,08247		2.878	0.64		0,09778	0,14533		96.9697	3.0303	100	0
0,14546	0,09377		1.021	1.6		0,082	0,08283		100	0	100	0		0,18906	0,1106		2.326	1.267		0,13538	0,13763		95.6522	4.34783	98.6842	1.31579		0,14117	0,13421		0.466	0.71		0,14163	0,12251		100	0	94.4444	5.55556
0,10684	0,1556		0.643	0.379		0,08445	0,08805		100	0	52.1739	47.8261		0,10488	0,2004		1.906	1.118		0,12564	0,14564		100	0	100	0		0,13444	0,07266		0.299	1.012		0,10141	0,14233		70.3704	29.6296	100	0
0,05147	0,05728		6.352	2.414		0,0683	0,08983		100	0	93.1818	6.81818		0,06788	0,22417		0.8	1.028		0,1069	0,13456		100	0	100	0		0,2025	0,11638		0.695	0.899		0,1028	0,15097		93.75	6.25	76.1905	23.8095
0,14142	0,12183		0.846	0.957		0,11503	0,06614		100	0	41.6667	58.3333		0,0603	0,13184		4.33	1.192		0,10625	0,15141		100	0	100	0		0,12834	0,41326		0.575	0.869		0,05145	0,13266		92.5926	7.40741	100	0
0,07477	0,06533		1.275	2.071		0,10545	0,079		95	5	100	0		0,05845	0,10546		1.253	1.192		0,1395	0,13644		100	0	90.5172	9.48276		0,15531	0,07243		1.513	0.64		0,10567	0,11339		82.6087	17.3913	95.7447	4.25532
0,08235	0,02878		0.848	0.806		0,11421	0,0734		97.3684	2.63158	57.1429	42.8571		0,0391	0,13589		1.342	0.69		0,11895	0,12796		93.4579	6.54206	83.3333	16.6667		0,24352	0,10234		2.821	0.601		0,12647	0,09525		91.4894	8.51064	88.2353	11.7647
0,08707	0,26845		0.236	0.704		0,10395	0,08741		97.619	2.38095	100	0		0,10908	0,16497		1.165	0.592		0,12815	0,12184		100	0	83.4711	16.5289		0,22704	0,09335		1.932	1.282		0,09782	0,14923		93.3333	6.66667	80.9524	19.0476
0,09458	0,19539		0.806	0.877		0,11092	0,08776		100	0	84.3137	15.6863		0,27242			1.605	2.619		0,1432	0,17921		89.0244	10.9756	96.875	3.125		0,17692	0,1065		1.648	0.902		0,18786	0,10241		100	0	100	0
0,1613	0,08822		3.057	1.854		0,10139	0,11381		98.4615	1.53846	98	2		0,17367			1.066	1.314		0,16461	0,19368		70.9091	29.0909	92.0455	7.95455		0,1315	0,1541		1.577	1.279		0,10712	0,15315		95.6522	4.34783	65.3061	34.6939
0,08073	0,0875		0.562	1.373		0,11591	0,10344		98.3871	1.6129	96.7742	3.22581		0,17826			1.507	0.78		0,16594	0,18584		96.4286	3.57143	98.8095	1.19048		0,1189	0,11435		1.145	0.564		0,13978	0,12029		79.6296	20.3704	78.2609	21.7391
0,29613	0,17209		1.027	1.16		0,12564	0,09459		98.3051	1.69492	100	0		0,11292			1.893	1.564		0,16042	0,15884		100	0	90.1408	9.85915		0,15713	0,14666		1.165	0.881		0,11258	0,14283		100	0	100	0
0,08042	0,12804		2.15	0.932		0,13567	0,08794		100	0	100	0		0,05416			0.455	1.355		0,17538	0,1444		100	0	87.931	12.069		0,11954	0,08573		0.319	1.207		0,12864	0,13224		95.4545	4.54545	76.9231	23.0769
0,25871	0,16184		2.912	0.627		0,08945	0,1124		86.6667	13.3333	100	0		0,09399			0.734	2.562		0,16937	0,16591		95.8333	4.16667	83.7398	16.2602		0,09097	0,09161		1.134	0.851		0,12668	0,13723		98.5294	1.47059	100	0
0,25368	0,07804		0.511	1.966		0,11314	0,11844		57.4074	42.5926	100	0		0,08604			0.715	0.833		0,12885	0,18056		98.4127	1.5873	100	0		0,04995	0,11862		5.193	0.506		0,14111	0,14772		100	0	96.1538	3.84615
0,10235	0,074		1.773	1.819		0,11425	0,0706		69.4915	30.5085	84	16		0,15611			0.902	0.77		0,14531	0,17904		90.5172	9.48276	88.4354	11.5646		0,1589	0,05913		1.649	1.485		0,14763	0,12611		96.9697	3.0303	97.0588	2.94118
0,22897	0,22818		0.502	1.658		0,07009	0,09465		95.7143	4.28571	100	0		34	26		1.068	1.109		0,11151	0,21149		93.4211	6.57895	80	20		0,09513	0,03604		0.546	2.005		0,10439	0,13367		100	0	94.1176	5.88235
0,09579	0,23195		0.9	1.519		0,06692	0,10886		97.9592	2.04082	100	0		p-value	0,11303		1.164	0.929		0,10315	0,13286		90.625	9.375	100	0		0,08456	0,05558		1.002	0.173		0,10769	0,08764		93.3333	6.66667	100	0
0,18612	0,18534		0.736	3.154		0,08324	0,08512		100	0	88.5714	11.4286			t-test		0.756	0.808		0,1155	0,13001		98.3607	1.63934	100	0		0,08422	0,05668		0.6	0.882		0,11158	0,086		96.5517	3.44828	100	0
0,0731	0,10543		0.6	0.706		0,10474	0,08456		91.3793	8.62069	86.0465	13.9535					2.43	1.125		0,11513	0,14406		88.8889	11.1111	99.2647	0.735294		0,07607	0,20991		0.379	2.346		0,1064	0,09259		92.8571	7.14286	100	0
0,05558			0.324	1.151		0,0797			82.8571	17.1429	100	0					2.569	0.93		0,15862	0,1467		70.9677	29.0323	99.0196	0.980392		0,17994	0,16084		2.571	2.336		0,164	0,08177		70.2128	29.7872	100	0
0,03987			0.311	0.599		0,08479			86.9565	13.0435							1.214	1.066		0,16485	0,14157		95.5556	4.44444	100	0		0,07874	0,15704		0.527	3.526		0,22728	0,07494		97.8261	2.17391	100	0
0,13169			0.41	2.929		0,08178			84.2105	15.7895							2.314	0.258		0,17138	0,13032		73.5294	26.4706	100	0		0,13385	0,12991		0.697	2.346		0,08617	0,06715		97.561	2.43902	86.6667	13.3333
0,03285			1.162	0.372		0,0966			100	0							1.965	0.629		0,15202			88.764	11.236	100	0		0,16502	0,05174		2.295	0.594		0,10072	0,10005		94.3396	5.66038	77.551	22.449
0,11923			0.582	0.291		0,10587			90	10							1.366	1.195		0,15041			84.1463	15.8537				0,13237	0,02902		1.886	1.891		0,09312	0,12771		75	25	100	0
0,12671			0.416	0.751		0,10931			91.1111	8.88889							1.491	0.762		0,19598			100	0				0,17889	0,0316		0.62	4.741			0,14652		72.2222	27.7778	72	28
0,17108			0.334	0.506		0,11786			92.2222	7.77778							2.12	1.189					97.7778	2.22222				0,15087	0,18		0.881	1.463			0,14624		100	0	100	0
			0.478	0.95					69.0141	30.9859							1.754	0.769										0,15907	0,08039		1.95	2.236			0,136		86.3636	13.6364	100	0
p-value	0,76956		0.487	1.27		p-value	0,60738										0.652	1.435		p-value	0,8765		p-value		0.7806	0.7806		0,06392	0,11835		0.56	1.343			0,08486		96.9697	3.0303	100	0
	t-test		0.494	0.452			Mann-Whitney		p-value		0.3617	0.3617					0.936	2.279			t-Test				Mann-Whitney	Mann-Whitney		0,28732	0,03219		0.961	1.258			0,109		100	0	100	0
			1.036	1.302							Mann-Whitney	Mann-Whitney					2.283	1.411										0,13321	0,06421		0.864	1.531			0,06978		94.5055	5.49451	84.6154	15.3846
			0.518	0.674													1.315	1.579										0,10273	0,05675		0.939	2.029			0,14838		96.2963	3.7037	100	0
			1.119	0.903													1.105	1.067										0,20058	0,22588		2.705	3.203			0,16375		100	0	66.6667	33.3333
			1.226	0.674													1.158	1.572										0,11876	0,10944		0.989	2.569			0,14127		96.9697	3.0303	64.4444	35.5556
			0.919	3.365													0.881	1.203										0,18773	0,07411		1.254	1.78			0,178		95.8333	4.16667	78.2609	21.7391
			1.911	0.545													0.897	1.02										0,29258	0,05658		1.216	2.305			0,16959		100	0	84.8485	15.1515
			1.326	0.537													1.251	1.05										0,09574	0,13091		0.434	3.249			0,14577		97.0149	2.98507	100	0
			1.464	2.714													1.644	0.834										0,15315	0,15456		1.436	1.591					94.5946	5.40541	89.2857	10.7143
			1.44	1.16													0.796	0.791										0,32826	0,06422		0.309	2.055		p-value	0,0075				100	0
			0.619	0.604													0.803	1.026										0,28025	0,10059		0.965	2.678			Mann-Whitney				75	25
			0.74	1.157													0.902	0.74										0,20325	0,2313		0.94	0.791							100	0
			1.042	0.934													0.955	0.932										0,1766	0,13182		0.589	1.255							95.2381	4.7619
			2.618	1.854													3.304	1.582										0,15767	0,14497		0.749	2.801							100	0
			2.565	0.966													1.731	1.096										0,22871	0,10979		1.051	3.516							100	0
			1.663	0.657													1.438	8.311										0,25447	0,07608		2.564	0.901							100	0
			1.144	0.762													1.262	0.934										0,72554	0,13938		1.318	0.951							94.0476	5.95238
			2.755	0.799													2.513	1.008										0,48829	0,32403		3.558	1.765							100	0
			1.144	0.874													1.2	1.84										0,33564	0,20515		2.093	3.85							87.7551	12.2449
			0.783	0.543													1.577	4.243										0,28457	0,08222		0.964	0.569							64.7059	35.2941
			0.825	0.9													1.395	1.132										0,31171	0,07422		1.23	2.231							100	0
			0.955	2.215													1.923	1.138										0,18078	0,04907		1.442	1.534							100	0
			3.118	2.829													1.487	2.536										0,3121	0,03215		0.735	1.604
			1.649	4.727													1.789	1.842										0,26461	0,1067		3.344	0.866					p-value		0.243	0.243
			1.109	0.59													3.416	2.095										0,51111	0,07211		1.001	0.859							Mann-Whitney	Mann-Whitney
			0.923	1.108													1.395	1.371										0,36595	0,27561		0.615	1.123
			3.437	2.192													0.882	0.636										0,21021	0,05898		1.325	0.986
			0.369	0.421													0.779	2.941											0,16197		0.409	1.605
			1.279	0.33													1.03	1.391											0,398		2.601	0.751
			1.983	0.81													1.171	1.356											0,12221		0.748	3.304
			2.239	5.788													1.277	2.259											0,3209		0.479	2.388
			1.127	5.642													0.797	1.188											0,23002		0.501	1.703
			0.391	1.932													0.757	1.194											0,25399		1.821	3.318
			2.756	1.106													0.954	1.375											0,12792		0.87	1.428
			1.376	0.413													1.671	1.365											0,27729		1.647	0.55
			1.069	0.801													1.375	0.803											0,33081		2.137	1.612
			2.984	0.771													1.235	1.704											0,36172		1.495	2.322
			1.364	4.721													1.064	1.695											0,33632		1.251	1.073
			2.27	0.722													2.125	0.796											0,24839		0.712	2.306
			0.635	0.273													2.549	0.605											0,22261		1.779	0.951
			1.22	0.433													1.14	0.798											0,25429		1.804	0.906
			0.578	2.232													0.956	2.45											0,17889		0.739	1.11
			0.705	0.886													2.434	1.026											0,22236		2.047	0.697
			1.116	0.451													0.756	0.728											0,19705		1.913	0.773
			2.328	0.43													0.518	2.409											0,15767		1.736	1.449
			1.358	4.602													2.198	1.79											0,36533		1.349	2.167
			3.016	1.93													1.565	0.376											0,11605		4.03	2.221
			2.165	1.17													1.235	0.745											0,04367		0.79	0.928
			4.288	0.729													2.356	1.247											0,24216		1.285	0.297
			1.241	0.958													1.128	1.561													2.551	1.02
			0.909	1.976													1.293	2.067										p-value	5,45451E-5		0.709	0.452
			0.429	1.446													1.606	2.006											Mann-Whitney		0.914	2.88
			0.424	0.692													0.93	2.301													2.457	4.473
			0.583	1.159													1.08	0.696													1.326	0.876
			2.171	0.536													1.099	1.193													0.812	0.79
			2.224	0.425													2.946	1.737													0.544	0.833
			1.739	0.519													1.528	0.822													1.945	2.381
			0.723	0.28													3.076	1.29													4.252	0.596
			0.558	0.442													0.959	4.088													2.462	3.695
			2.667	0.38													1.321	2.029													0.598	3.311
			1.409	1.293													2.211	0.636													1.329	1.423
			2.95	0.862													1.444	0.991													0.559	1.444
			1.488	0.601													1.832	0.819													0.843	0.788
			0.413	1.293													1.21	1.098													0.734	1.375
			1.275	0.654													1.242	0.455													0.737	0
			1.157	0.652													1.908	4.092													5.513	2.389
			3.952	1.436													2.47	1.414													2.801	0.812
			0.539	2.22													0.346	0.402													1.953	1.075
			1.215	0.618													1.025	3.478													1.114	0.9
			0.61	0.606													0.823	0.655													0.598	1.385
			1.076	1.444													2.346	1.896													0.606	1.689
			1	0.826													1.517	1.235													1.619	3.442
			0.566	1.626													0.77	3.314													4.725	0.915
			0.495	0.909													0.877	1.018													0.443	1.224
			3.436	1.233													0.619	1.498													0.782	1.346
			1.756	1.152													0.705	1.623													0.515	1.585
			0.987	1.292													1.244	1.082													0.472	1.145
			1.014	1.608													1.704	1.316													1.717	0.343
			1.797	1.348													2.142	0.917													1.463	0.908
			0.608	3.24													1.046	1.667													0.545	4.727
			0.853	1.84													1.103	2.296													0.886	1.537
			0.421	3.649													2.272	5.484													1.311	2.734
			0.985	0.698													2.313	0.335													0.653	0.688
			0.493	1.557													1.458	1.713													2.472	1.689
			0.991	1.224													0.805	1.575													0.483	2.114
			0.597	0.75													0.923	0.898													0.71	0.739
			0.501	2.954													1.23	0.568													0.654	2.926
			0.511	0.552													1.229	1.091													0.809	1.413
			0.981	0.174													0.571	3.644													0.76	0.777
			0.641	1.081													1.766	1.297													0.816	0.803
			2.088	0.676													0.679	1.311													1.269	2.947
			1.156	1.773													0.835	1.438													0.894	2.546
			1.329	3.2													1.656	0.308													2.792	0.977
			0.843	0.517													0.849	1.357													0.978	0.443
			1.567	3.107													1.263	0.934													0.334	0
			3.114	2.486													1.317	0.822													3.007	2.316
			0.591	1.953													0.918	0.966													2.547	0.701
			0.451	0.317													1.567	2.825													0.845	1.162
			0.62	1.427													1.776	1.25													0.886	1.29
			0.569	2.318													1.654	2.711													0.938	1.345
			0.606	1.277													1.125	3.109													2.503	2.665
			0.559	0.286													2.545	2.713													1.253	2.38
			2.796	2.209													1.69	1.626													2.874	0.929
			5.772	0.881													0.984	0.995													1.344	2.194
			0.616	4.802													0.966	0.543													2.463	4.122
			0.94	1.484													1.308	3.073													1.939	0.915
			2.625	0.546													0.441	2.744													0.823	0.947
			2.22	1.474													0.971	1.269													3.292	2.049
			1.031	3.219													1.149	0.848													2.079	0.735
			1.492	0.693													2.412	0.479													1.494	0
			1.399	1.131													2.16	1.524													1.705	2.531
			0.879	3.274													1.531	1.964													2.162	1.216
			1.054	0.321													5.991	0.541													1.54	2.919
			2.484	1.335													1.046	1.273													2.088	2.712
			0.419	0.4													1.63	5.91													2.586	1.199
			2.661	2.12													0.806	1.078													2.458	2.41
			0.893	0.31													1.273	1.603													0.696	1.363
			0.365	1.099													2.813	2.372													1.943	1.259
			0.608	0.777													0.877	0.744													1.627	0.886
			0.852	1.935													2.359	1.275													1.888	2.12
			0.338	0.815													1.082	1.692													1.04	1.115
			0.683	1.703													2.74	1.914													1.34	0.561
			0.178	1.541													1.775	2.744													4.331	1.302
			1.03	1.441													3.53	2.604													4.523	1.072
			0.964	1.243													1.957	1.252													3.434	3.763
			0.484	1.377													2.039	1.062													2.137	1.036
			0.832	0.65													0.89	2.036													2.018	0.471
			0.696	1.334													3.548	1.615													3.384	1.346
			0.675	1.186													0.774	1.437													1.887	0.409
			0.51	2.907													1.707	0.79													2.582	0.262
			2.867	1.698													0.917	0.579													1.19	2.707
			0.458	1.446													1.87	2.177													1.371	3.226
			1.846	3.99													3.234	1.146													2.691	3.753
			1.729	2.742													1.187	0.791													2.392	0.441
			1.378	1.299													0.837	0.949													3.052	1.541
			0.937	1.943													0.807	1.518													3.821	0.212
			1.362	2.38													0.745	0.511													1.502	0.594
			2.383	1.898													1.005	0.765													2.041	0.248
			1.145	0.72													1.193	0.406													1.814	2.519
			4.4	0.471													2.624	0.904													1.993	1.888
			0.588	1.909													1.869	0.889													2.173	3.884
			0.668	2.888													0.493	1.274													1.507	0.539
			2.122	1.427													0.627	1.003													1.862	1.301
			3.82	0.316													0.438	1.367													0.457	0.55
			0.792	0.709													0.763	0.841													0.278	3.779
			2.107	0.354													0.603	0.864													0	1.699
			1.699	1.421													1.045	0.723													2.828	1.19
			1.483	1.22													0.453	0.302													2.121	0.599
			3.052	1.452													0.617	1.575													0.744	1.67
			2.739	1.989													0.846	3.25													1.735	1.49
			1.216	1.208													0.8	1.489													3.158	1.794
			0.934	1.307													0.285	3.866													0.771	2.433
			0.74	0.48													0.593	4.653													0.987	1.139
			1.112	0.656													1.262	2.359													0.506	0.715
			1.421	1.183													1.15	3.51													0.49	3.309
			1.197	0.684													1.44	0.608													0.754	0.819
			1.43	0.499													1.008	1.371													0.555	5.812
			1.443	0.503													1.972	1.237													0.974	2.395
			0.393	1.606													1.222	3.484													2.868	2.085
			4.784	1.007													2.426	0.496													0.368	1.172
			5.52	1.219													0.945	1.402													1.558	1.972
			1.349	0.672													1.971	1.038													0.606	0.704
			1.149	3.678													1.252	2.252													0.658	1.393
			2.385	1.21													2.612	1.956													0.675	0.284
			0.956	4.619													0.763	3.981													0.493	0.821
			4.64	0.727													3.292	0.978													0	0.467
			1.312	3.298													1.314	4.28													1.018	2.361
			0.987	0.945													3.925	2.297													2.262	1.429
			0.609	3.188													1.778	2.133													0.875	2.126
			1.084	1.647													3.143	1.539													4.212	0.743
			0.337	0.307													4.196	2.219													0.77	1.749
			0.283	0.76													1.586	1.159													0.988	1.236
			1.255	1.998													1.489	0.709													0.739	6.109
			1.875	1.012													1.548	5.269													1.74	1.748
			0.196	2.084													1.511	0.88													3.484	1.662
			0.629	1.172													5.388	1.845													0.79	3.311
			0.447	1.079													1.592	1.009													0.184	4.088
			4.96	1.443													1.256	3.882													0.826	1.332
			1.401	0.374													0.871	2.865													3.891	0.666
			2.247	0.419													1.543	0.361													1.982	1.528
			1.387	0.479													1.139	1.029													1.753	0.804
			0.911	0.379													0.691	2.616													2.737	0.886
			0.571	0													2.478	0.912													1.834	0.972
			1.95	0.662													2.743	0.916													1.215	0.944
			0.664	2.216													0.996	1.739													0.875	1.279
			2.555	4.9													0.416	1.411													0.529	0.313
			1.896	0													1.441	1.818													3.494	0.429
			0.802	1.128													1.897	0.85													1.901	0.804
			0.673	6.239													2.273	1.136													0.239	1.862
			2.765	0.847													1.07	0.396													1.072	1.729
			1.769	7.569													0.903	0.903													0.965	2.417
			3.898	1.833													1.986	1.436													0.636	1.004
			1.892	0.843													1.087	0.957													1.299	1.377
			2.329	2.308													1.582	3.011													1.513	4.127
			1.958	0.37													0.889	1.479													0.725	4.835
			6.815	0.591													1.154	2.161													1.4	1.063
			1.516	1.567													0.725	1.217													2.343	0.799
			0.423	1.01													1.176	1.07													1.019	1.904
			0.259	0.838													1.366	0.823													1.808	1.564
			0.568	2.754													1.909	2.241													1.432	1.225
			3.503	2.479													1.881	2.995													1.183	1.68
			4.82	0.933													1.667	2.659													1.257	2.192
			0.816	1.147													3.981	1.468													0.906	1.663
			2.436	4.24													4.39	5.84													1.31	0.984
			5.405	3.66													1.254	1.069													1.228	2.478
			0.824	3.001													1.292	0.852													1.929	0.554
			2.863	0.452													1.848	1.85													2.082	2.616
			2.123	5.228													2.053	0.619													3.114	1.696
			1.535	0.393													3.428	1.274													2.294	0.472
			4.435	1.057													2.959	1.815													3.621	0
			0.887	2.08													1.865	1.525													0.764	0
			1.683	0.771													0.981	0.98													1.157	0.868
			0.731	1.035													5.424	1.13													0.777	7.285
			1.836	2.045													1.507	1.508													2.368	1.488
			3.532	1.115													1.305	2.217													1.215	2.169
			0.498	1.454													2.249	2.827													1.682	1.227
			0.874	1.685													1.181	0.957													0.946	1.775
			1.825	0.528													2.223	5.34													1.215	2.01
			0.69	0.382													1.085	2.541													1.021	0.725
			0.515	3.711													2.045	1.685													0.976	3.704
			0.619	1.182													2.004	2.291													1.794	1.118
			3.926	0.747													1.496	3.139													1.431	1.737
			1.526	0.547													1.592	2.605													0.671	0.807
			0.493	1.246													2.469	1.224													1.235	1.236
			0.885	2.216													1.538	2.351													1.003	0.499
			1.475	0.854													3.099	2.655													0.275	1.581
			0.482	2.006													1.738	3.574													1.473	1.907
			3.018	1.796													2.127	3.045													1.485	0.432
			0.429	0.487													0.535	4.186													1.151	1.027
			1.172	3.229													1.892	3.168													2.266	0.81
			5.749	3.039													0.757	1.341													1.148	1.154
			1.728	0.984													2.843	0.848													0.963	3.88
			0.666	3.144													1.128	0.162													0.568	0.877
			0.806	1.538													1.138	5.039													2.832	0.577
			1.151	8.515													1.967	1.741													2.264	0.869
			1.472	0.743													1.168	2.096													2.265	8.038
			1.067	7.365													0.576	1.873													1.176	0.808
			2.102	4.419													0.901	2.776													1.398	0.722
			1.543	1.885													0.664	1.235													0.914	1.618
			2.118	1.555													0.945	2.168													1.128	3.865
			1.364	0.752													1.69	0.627													1.198	1.015
			1.151	1.211													1.092	1.623													0.94	3.025
			1.817	4.106													6.886	1.368													3.54	1.311
			0.48	2.811													1.278	2.37													0.846	1.684
			1.071	0.303													4.896	0.608													2.506	0.455
			2.442	3.692													0.583	1.081													0.855	2.201
			1.362	0.839													1.008	0.686													1.127	1.67
			1.645	1.676													3.647	1.516													1.111	2.998
			1.002	0.674													2.308	1.977													0.128	1.245
			1.441	1.64													2.789	1.093													0.576	1.596
			0.319	0.647													3.825	1.302													3.575	3.9
			1.04	0.614													0.576	3.582													1.504	2.599
			0.29	1.449													2.218	2.037													0.906	4.536
			2.13	2.619													0.553	3.16													1.51	1.022
			1.427	2.156													1.766	3.057													1.088	0.57
			0.38	1.922													0.966	1.929													1.157	2.116
			1.525	4.632													0.818	3.282													1.11	2.841
			0.619	1.174													0.858	2.252													1.761	3.187
			0.526	0.42													1.29	1.479													0.879	0.646
			0.573	0.393													0.833	2.243													0.835	1.864
			2.374	3.419													1.225	4.576													2.554	0.813
			1.934	2.058													1.013	2.211													1.507	1.035
			1.478	1.302													0.771	1.988													1.402	0.751
			1.471	1.671													0.821	1.814													0.152	2.926
			3.701	0.481													2.43	3.201													1.452	2.716
			0.374	1.209													2.772	1.119													0.566	1.643
			1.65	5.082													0.626	2.013													1.267	2.913
			1.112	1.159													0.668	0.419													4.093	1.289
			4.749	1.262													2.229	1.201													0.636	2.979
			1.626	1.054													1.225	0.985													0.373	2.735
			9.696	2.03													1.662	2.335													1.075	1.024
			6.778	1.364													2.091	1.259													2.311	1.254
			5.334	1.307													1.136	1.499													2.699	1.414
			0.618	3.758													5.19	2.51													3.064	2.888
			4.089	0.85													1.797	1.911													1.453	3.665
			3.617	2.8													0.83	3.284													0.719	2.171
			1.239	2.24													0.559	2.094													0.557	1.841
			2.296	0.667													0.746	2.509													1.186	1.025
			3.99	0.429													0.515	0.627													3.089	0.698
			1.753	0.536													3.17	5.399													3.193	1.485
			2.565	0.781													1.571	2.335													0.732	1.724
			0.538	1.395													1.292	1.633													0.754	3.066
			2.407	0.649													0.971	2.178													0.516	0.907
			1.299	1.041													2.668	1.044													1.592	1.161
			0.425	1.002													1.994	1.063													0.827	1.107
			1.132	0.327													1.775	4.374													0.681	1.193
			1.602	0.552													2.423	3.165													1.236	1.199
			3.991	1.168													1.961	0.26													1.165	1.061
			4.499	1.921													1.963	1.961													1.68	2.834
			2.422	1.608													0.972	2.497													2.913	0.737
			0.258	1.301													2.583	1.835													0.305	1.768
			1.022	0.962													1.841	2.802													0.94	1.24
			0.992	0.443													2.882	1.743													0.374	0.881
			1.558	1.229													1.342	1.702													0.675	1.003
			2.144	1.382													2.489	1.485													2.898	0.75
			0.779	2.312													0.747	1.721													2.606	0.448
			0.33	0.319													0.772	2.117													1.524	0.833
			1.044	3.649													0.879	1.278													1.848	1.786
			0.626	1.117													0.905	2.432													1.021	4.678
			3.847	1.441													0.437	1.117													1.617	2.124
			0.411	0.582													0.766	0.953													0.898	1.282
			0.893	1.944													0.634	4.285													1.434	2.23
			0.68	0.766													1.606	0.77													1.789	0.589
			0.669	0.357													1.066	1.423													1.981	1.286
			0.938	1.738													0.697	2.122													1.769	1.597
			1.509	0.994													1.073	2.494													0.689	1.783
			0.871	1.613													1.129	2.875													1.003	1.039
			1.46	1.71													1.528	2.652													0	1.208
			1.158	0.311													1.265	1.576													0.849	0.769
			0.818	1.111													3.337	1.504													0.715	0.612
			1.152	0.633													1.964	2.266													1.905	3.4
			2.588	2.589													0.551	2.89													2.546	2.306
			2.3	0.721													0.875	1.753													0.076	1.9
			0.66	0.677													1.397	1.621													0.771	2.03
			0.395	0.474													5.251	1.953													0.509	1.452
			2.185	1.148													2.565	3.069													1.217	1.284
			0.881	2.286													0.72	2.46													0.997	0.472
			0.621	0.806													0.803	1.814													2.509	0.547
			0.372	0.631													0.758	1.791													0.694	4.716
			0.854	1.015													0.985	1.156													0.271	0.953
			0.622	0.59													0.98	2.076													1.945	1.921
			0.956	1.106													1.119	2.659													1.295	3.024
			1.257	0.538													2.403	2.51													0.758	2.42
			0.881	1.24													2.567	1.298													1.79	1.704
			0.73	1.134													0.944	2.198													2.97	4.635
			1.841	0.66													0.274	1.564													4.308	1.176
			2.131	0.241													1.203	2.517													1.037	0.561
			0.801	0.327													3.476	1.324													1.165	3.713
			0.494	0.718													0.784	0.856													1.973	1.442
			1.097	1.228													1.784	3.192													1.889	0.211
			0.691	0.538													1.916	1.426													1.44	2.456
			0.958	1.67													0.869	3.452													0.665	0.649
			0.871	0.654													0.968	1.502													1.995	2.199
			2.823	0.862													0.737	0.216													4.205	0.428
			0.542	0.752													0.912	1.862													2.653	0.676
			0.68	0.437													4.516	2.007													0.963	0.985
			1.248	2.365													4.725	1.745													0.653	1.157
			1.233	1.003													3.533	0.766													2.19	0.33
			0.871	0.596													1.149	2.815													1.296	1.216
			1.45	0.961													0.806	0.633													1.45	1.413
			0.946	0.74													4.685	2.046													1.211	1.003
			1.626	0.809													3.923	1.434													3.376	2.91
			0.577	1.497													2.241	2.427													1.301	1.456
			1.416	0.571													1.272	2.507													1.438	2.221
			1.733	0.54													2.507	1.082													0.304	1.391
			1.744	0.583													2.238	1.687													1.127	0.361
			0.692	0.967													3.886	2.747													0.479	0.999
			0.578	1.287													1.79	0.216													1.755	0.508
			0.807	0.169													1.884	0.931													1.273	1.613
			1.293	0.89													3.132	1.231													3.278	2.378
			1.794	1.255													3.669	2.864													0.579	3.024
			1.506	1.26													1.741	6.72													1.413	0
			2.205	0.288													1.436	2.008													2.917	2.404
			0.897	0.39													1.825	2.06													2.472	1.499
			0.582	1.015													1.093	3.17													2.054	0.514
			0.788	0.961													1.538	1.234													1.367	2.448
			0.284	0.56													0.502	1.253													0.725	1.398
			3.196	0.404													3.916	0.804													1.863	1.521
			2.24	0.296													1.923	1.668													0.319	0.593
			0.824	1.288													1.023	4.481													1.144	0.791
			0.876	0.658													3.936	1.931													1.132	1.322
			0.348	2.377													2.667	0.869													1.436	1.141
			1.416	1.389													0.989	0.707													0.407	0.853
			0.79	0.979													2.41	1.305													0.715	1.117
			0.214	1.519													1.987	1.198													0.611	0.889
			0.713	1.226													2.707	1.363													1.033	0.672
			0.295	0.404													1.961	2.173													0	0.349
			0.917	1.197													1.225	0.47													0.302	0.59
			0.831	1.379													1.203	1.533													0.747	2.189
			0.39	0.892													1.564	1.77													0.587	1.479
			1.354	0.418													1.067	2.576													4.992	0.958
			0.21	0.624													1.142	1.246													0.948	1.871
			0.587	0.715													3.268	2.808													2.484	1.989
			1.539	2.568													2.068	2.67													0.884	1.41
			1.562	2.233													2.552	1.562													2.335	0.483
			0.736	0.522													1.06	2.618													0.709	0.669
			0.818	3.91													2.003	2.32													0.971	2.938
			1.568	4.522													1.461	2.978													0.294	2.871
			1.808	0.614													1.176	4.247													0.839	0.969
			0.492	2.015													0.995	1.094													0.452	1.767
			1.811	2.607													2.143	1.186													1.194	1.958
			0.846	0.787													1.353	2.022													1.135	0.553
			1.476	1.042													1.358	2.966													0.4	1.206
			2.503	1.148													1.634	1.419													0.893	0.559
			0.523	2.594													1.85	3.542													0.84	0.623
			0.36	1.311													0.697	1.189													1.529	2.029
			1.364	3.941													1.213	3.433													0.483	0.913
			0.644	1.533													1.508	1.06													2.287	0.789
			1.001	1.385													0.861	1.33													1.511	3.017
			0.521	2.872													0.953	2.284													2.122	1.406
			1.451	0.576													2.333	2.406													3.851	0.484
			1.724	1.729													1.02	1.183													2.124	0.39
			2.17	2.073													1.76	1.514													0.56	0.306
			1.275	3.705													1.305	1.027													0.692	0.66
			1.715	5.279													2.204	1.528													0.377	0.627
			0.946	0.467													1.581	1.31													5.073	3.563
			0.726	2.113													1.828	1.199													1.425	0.412
			0.868	0.756													1.063	1.932													0.513	0.685
			0.682	1.451													0.956	4.238													1.832	0.468
			0.436	1.232													1.729	0.797													1.662	0.256
			2.12	0.795													0.826	1.409													3.29	0.992
			2.4	0.857													0.569	1.439													2.756	0.248
			0.83	1.123													1.353	2.077													0.88	0.27
			2.323	1.802													0.932	2.331													0.829	0.89
			2.529	1.21													1.834	4.784													0.53	0.404
			2.708	2.184													1.685	1.246													1.023	0.412
			0.972	1.109													0.613	0.793													1.717	0.247
			0.638	1.723													1.888	0.602													1.229	0.14
			0.226	1.14													1.902	0.892													1.287	0.668
			2.076	1.697													1.126	1.072													0.206	0.6
			5.915	2.964													0.775	0.923													0.8	0.486
			0.408	1.982													0.626	0.414													0.977	2.363
			1.609	0.749													2.447	2.284													1.74	2.065
			0.226	1.609													2.61	0.449													2.714	0.8
			0.663	2.177													0.837	0.809													2.315	0.961
			2.419	1.09													2.233	2.226													0	0.323
			0.575	6.205													1.618	0.959													1.126	1.36
			0.484	5.507													1.427	0.707													1.472	0.498
			2.643	2.856													3.734	2.46													1.255	0.089
			0.719	4.173													1.563	1.307													6.225	0.252
			0.653	2.006													0.49	0.616													2.29	0.167
			0.346	0.627													1.59	4.748													0.654	1.461
			0.743	1.613													1.033	1.966													0.858	1.392
			2.551	1.768													1.611	4.619													0.783	1.143
			1.485	2.35													1.863	2.678													0.851	0.843
			1.214	2.786													2.633	1.641													2.439	0.252
			2.159	0.679													1.656	0.447													3.496	0.783
			1.965	1.378													3.852	1.456													1.356	1.884
			1.264	2.916													5.247	1.367													0.573	1.041
			4.591	2.166													0.897	1.279													0.897	0.382
			0.893	1.968													1.275	1.138													1.663	2.83
			0	3.708													0.879	2.679													2.446	1.869
			1.021	0.858													0.279	1.358													2.394	0.515
			1.501	3.287													0.636	0.87													1.109	0.566
			1.458	0.315													0.462	0.819													0.64	0.83
			0.766	1.161													0.655	2.074													3.579	1.077
			4.663	2.072													0.776	0.555													2.378	1.58
			3.537	2.504													0.856	2.643													4.928	1.793
			0.954	0.734													2.663	0.592													5.041	0.924
			0.743	3.787													3.01	0.788													1.31	0.702
			2.573	6.692													1.902	0.619													0.7	0.897
			0.83	0.728													0.705	1.23													2.26	0.375
			0.544	0.657													0.909	1.027													1.451	1.991
			1.674	2.705													5.954	1.284													3.268	0.255
			1.325	0.416													1.494	0.343													1.33	1.749
			1.396	0.513													1.254	1.384													2.005	0.392
			1.476	0.563													3.327	1.107													0.761	0.32
			0.907	1.281													3.128	0.702													1.281	0.864
			0.875	1.312													1.872	0.89													1.724	0.892
			1.605	0.677													0.538	3.933													1.93	0.669
			0.226	1.086													1.28	2.959													0.616	2.498
			0.757	1.148													1.761	0.422													1.119	0.401
			1.318	0.437													1.608	0.332													0.788	1.227
			1.332	0.399													1.402	2.596													2.527	0.507
			2.237	1.012													0.832	1.547													0.701	1.243
			1.562	0.545													2.46	0.81													1.961	2.027
			1.297	0.565													0.684	1.589													2.443	0.349
			0.767	1.078													1.375	3.669													1.223	1.328
			1.379	2.913													1.42	4.056													1.221	1.037
			2.563	0.994													3.94	0.408													3.11	2.022
			0.706	4.143													3.033	1.119													4.168	0.836
			0.53	0.567													1.084	0.418													5.554	2.743
			1.285	3.497													1.088	0.533													0.959	1.376
			0.402	0.565													2.202	4.294													2.62	0.39
			0.937	4.03													6.678	0.895													1.584	0.687
			0.67	0.45													8.425	0.922													1.546	3.055
			0.939	0.507													1.553	2.995													1.822	4.667
			3.446	1.094													7.223	3.144													0.76	0.442
			1.587	2.547													2.514	0.357													0.575	0.231
			1.119	3.46													1.779	1.053													1.556	1.544
			3.465	0.91													7.373	1.14													1.906	0.684
			1.197	1.528													1.077	0.355													1.6	1.003
			2.02	1.173													5.149	0.673													1.379	1.641
			3.073	1.86													3.122	0.604													1.709	0.847
			2.017	1.098													1.117	0.511													3.065	0.283
			1.473	1.251													2.437	6.059													0.756	0.689
			2.707	1.959													1.131	2.632													6.477	0.599
			1.61	0.511													1.419	1.052													3.54	0.507
			2.442	5.896													4.717	2.159													1.742	0.254
			3.088	0.476													3.505	1.048													3.035	0.183
			3.361	2.083													1.432	2.543													5.488	1.288
			1.145	0.49													0.917	1.198													5.593	1.669
			1.571	1.064													0.836	1.921													3.709	1.015
			1.371	1.094													2.322	0.318													0.592	0.646
			1.026	1.574													1.587	1.822													2.097	2.941
			2.319	0.626													2.539	1.898													0.839	0.914
			3.048	0.44													1.942	2.98													1.346	1.958
			1.057	1.291													3.928	5.229													2.039	3.074
			1.082	0.408													2.895	2.119													1.652	0.689
			1.709	2.132													1.159	0.79													0.632	2.574
			1.832	0													0.72	1.879													1.214	0.584
			2.905	0.521													0.867	2.373													0.788	0.883
			1.017	1.904													1.795	0.408													0.835	0.798
			1.028	1.477													1.822	5.7													0.973	1.003
			2.211	5.608													2.047	0.66													0.33	1.29
			0.38	1.033													2.059	2.513													1.028	0.453
			0.465	0.646													1.097	2.703													0.369	1.236
			1.467	0.399													0.696	3.664													1.182	0.51
			1.292	0.987													0.739	1.465													0.643	1.488
			0.746	2.62													3.449	0.747													0.601	0.845
			1.553	3.617													1.517	0.929													1.41	0.276
			0.528	1.479													1.645	2.551													0.985	1.446
			2.904	0.661													1.517	1.507													1.406	0.705
			2.143	0.355													2.242	1.191													0.694	3.046
			1.862	1.226													5.868	1.352													1.518	1.175
			2.217	0.416													1.975	0.692													0.335	1.001
			2.718	0.78													0.786	1.292													1.972	0.24
			2.631	1.074													1.299	0.356													1.532	0.969
			1.792	0.442													1.614	0.62													0.602	0.786
			0.804	1.481													1.42	0.804													1.225	0.511
			1.147	0.867													3.234	1.314													0.534	1.034
			1.453	1.413													1.523	3.314													0.632	0.277
			2.207	0.833													0.614	0.467													0.239	1.965
			1.063	0.528													2.135	1.744													1.244	0.631
			0.478	0.485													1.888	2.746													0.728	1.219
			0.963	0.443													4.018	0.833													0.308	0.342
			0.7	0.826													0.621	1.181													0.349	2.445
			0.371	0.408													0.802	0.793													3.025	0.494
			2.27	0.332													2.089	1.772													4.715	0.686
			0.976	1.083													0.709	0.922													0.657	0.418
			1.638	0.635													1.054	0.809													0.206	0.851
			2.108	1.96													1.864	1.169													0.491	1.48
			1.254	0.769													0.53	3.535													0.598	0.785
			1.681	2.567													0.198	1.921													1.068	0.31
			0.749	1.061													0.841	0.399													1.344	0.796
			0.679	0.705													1.088	1.447													2.821	0.548
			0.405	2.011													1.353	1.662													6.605	0.839
			0.397	0.53													1.415	2.076													1.15	1.269
			0.913	0.325													2.189	2.952													0.349	0.181
			1.394	3.733													1.332	1.937													3.025	0
			1.108	2.152													0.882	2.736													4.715	0.662
			1.623	1.413													0.485	3.17													0.657	0.265
			1.139	3.048													0.594	2.838													0.206	0.536
			2.015	1.086													0.935	1.479													0.491	0.231
			0.678	0.71													2.072	3.667													0.598	1.048
			1.104	3.325													1.252	0.81													1.068	1.632
			3.698	2.124													1.248	3.886													1.344	0.756
			0.203	0.408													1.431	1.594													2.821	1.442
			1.011	1.533													1.732	2.528													6.605	0.569
			0.847	0.431													1.718	6.717													1.15	1.043
			1.89	3.397													0.987	2.764													0.583	1.237
			0.524	0.878													0.336	1.526													1.421	0.298
			3.147	1.102													1.302	5.094													0.394	0.516
			2.547	0.7													0.802	1.387													2.076	1.153
			1.962	1.585													4.022	3.641													0.281	2.374
			2.045	0.955													1.262	1.451													0.965	0.744
			4.532	0.714													1.789	0.739													0.618	1.442
			1.169	1.015													1.093	0.831													1.447	0.402
			1.708	1.796													1.022	4.373													1.567	0.95
			0.669	2.153													0.675	1.452													0.765	0.257
			3.581	0.554													1.258	1.565													0.212	3.608
			1.222	1.34													1.926	1.425													0.933	0.988
			2.923	4.156													0.525	1.329													4.263	2.622
			1.588	1.632													3.723	2.734													0.729	1.849
			0.385	2.818													1.478	2.955													0.895	0.806
			1.265	0.919													1.101	1.124													2.2	1.29
			1.07	0.701													0.877	10.75													1.19	2.147
			2.033	0.601													1.111	2.987													1.085	0.665
			1.926	0.931													1.11	2.831													2.294	0.659
			1.314	1.633													1.502	2.825													0.99	0.306
			1.123	0.631													2.691	0.552													2.089	0.476
			0.907	0.58													3.825	0.537													0.549	0.421
			2.074	0.807													5.259	1.77													0.989	0.23
			1.001	1.098													2.319	2.068													1.561	0.265
			0.932	0.338													0.792	3.215													0.525	4.831
			2.558	0.784													1.613	4.047													0.763	0.565
			0.546	0.556													1.145	2.449													1.868	1.748
			1.196	0.514													0.554	3.138													3.231	1.711
			0.986	1.013													5.364	0.624													2.043	1.915
			6.936	2.147													2.617	6.123													2.583	2.027
			1.723	0.315													2.21	2.402													4.446	1.599
			8.247	1.865													3.712	0.952													0.263	2.541
			0.969	1.231													1.456	1.722													1.278	0.994
			2.559	2.229													0.307	1.724													1.759	0.465
			0.435	1.549													1.536	1.025													2.112	1.218
			0.508	1.555													1.138	3.63													0.285	2.169
			1.191	1.767													2.038	0.719													4.081	1.776
			3.722	1.538													2.101	1.751													0.889	1.759
			3.06	1.075													4.157	3.145													0.829	2.704
			1.897	0.727													1.773	1.897													0.547	0.562
			1.083	0.539													1.063	3.496													0.979	0.545
			0.917	1.302													0.882	2.979													0.935	1.771
			2.405	1.11													0.689	2.375													0.574	0.808
			0.598	0.815													0.898	4.154													3.216	1.148
			1.778	4.168													0.949	0.6													4.561	1.793
			1.747	3.784													5.041	1.245													0.843	1.567
			1.805	1.666													0.86	0.86													0.67	0.583
			2.192	0.486													1.884	2.051													1.033	0.441
			1.056	2.111													2.614	5.736													0.367	0.752
			0.764	3.105													1.487	2.132													1.143	1.269
			0.786	0.529													0.714	1.201													1.898	0.679
			1.231	0.462													1.425	1.648													1.309	1.058
			1.667	2.461													1.732	0.967													1.229	0.603
			1.227	1.829													1.934	0.598													0.589	2.753
			4.161	0.952													2.222	1.774													0.262	0.407
			3.512	0.521													0.536	2.523													1.188	1.31
			2.763	1.085													1.647	1.614													0.865	0.833
			1.371	1.612													1.284	1.572													0.91	0
			0.769	1.419													0.691	1.54													0.667	1.512
			0.87	1.394													1.013	5.39													2.551	0.334
			1.135	2.099													4.245	2.62													1.937	0.14
			1.138	1.245													1.809	5.956													1.229	1.462
			1.401	5.732													2.68	3.66													1.331	0.297
			2.169	1.331													4.564	0.91													2.19	4.684
			2.218	0.664													3.514	1.034													1.5	2.505
			0.817	0.38													0.382	1.165													1.644	4.545
			1.729	1.292													1.042	5.116													0.8	1.972
			2.19	0.642													1.375	4.54													0.286	0.26
			0.829	1.321													1.307	1.93													1.297	0.248
			4.951	2.513													2.788	1.524													0.593	5.138
			2.146	0.77													0.619	4.448													3.669	1.9
			1.729	3.824													0.987	1.261													1.118	1.564
			0.968	1.022													1.602	2.217													0.644	3.079
			0.68	1.289													1.078	1.474													0.862	2.386
			1.144	0.966													0.885	1.438													3.083	3.826
			1.458	0.792													1.049	3.365													0.5	4.002
			0.532	1.296													1.022	0.808													1.332	3.105
			0.857	0.398													3.379	0.452													0.631	3.21
			0.506	2.129													2.35	0.903													0.66	0.605
			1.435	1.214													2.043	1.632													0.693	1.384
			3.268	2.506													3.157	0.35													0.672	0.554
			2.796	7.184													3.244	0.852													1.534	0.938
			2.291	0.698													2.468	0.67													3.037	0.334
			1.494	0.91													0.726	0.256													0.437	0.644
			1.942	4.778													2.617	1.27													0.827	0
			0.516	2.214													1.761	0.841													0.915	0.584
			1.715	0.526													1.762	1.52													2.147	2.09
			0.514	0.829													1.607	1.275													0.883	1.054
			1.872	1.367													1.56	1.924													0.725	2.159
			3.515	1.01													1.139	0.911													2.055	3.407
			0.776	0.6													1.738	0.666													0.827	1.956
			2.061	0.554													1.407	0.811													2.189	0.523
			1.471	0.607													1.326	0.895													0.179	0.752
			1.031	0.563													2.197	1.058													0.761	0.685
			0.885	2.245													1.347	1.116													1.025	0.395
			1.261	2.223													1.989	0.592													1.048	0.532
			1.117	3.177													0.851	0.413													1.342	1.338
			2.824	1.672													1.393	1.15													0.444	0.218
			1.279	3.456													0.523	1.25													0.508	0.438
			0.698	1.558													1.795	1.361													0.476	1.597
			3.886	0.711													1.499	1.091													1.594	0.869
			1.846	0.753													1.472	2.56													3.226	0.334
			0.724	2.223													1.294	1.005													1.534	0.248
			4.386	1.978													1.334	0.647													2.884	0.105
			1.225	0.494													2.894	0.802													0.703	0.244
			1.071	0.166													1.579	0.654													1.518	0.244
			2.763	1.1													1.352	0.308													1.249	1.453
			3.261	0.85													0.697	1.226													0.685	0
			1.114	1.297													0.939	0.722													1.038	1.264
			5.304	0.645													0.99	2.133													2.238	1.93
			4.004	1.317													1.953	1.053													1.675	1.767
			1.533	2.771													1.37	0.362													0.948	1.57
			6.245	2.831													1.25	0.736													0.483	0.887
			1.742	0.485													1.572	0.731													1.21	1.725
			0.993	0.316													1.043	2.029													0.6	0.745
			5.252	2.515													1.772	3.324													2.2	1.719
			4.257	0.618													1.191	1.35													1.1	0.469
			1.947	0.682													0.742	1.609													3.074	0.279
			3.461	0.477													1.103	0.937													0.712	2.562
			0.73	0.548													0.805	0.662													5.545	1.101
			0.961	2.234													0.727	0.373													1.829	0.695
			5.671	2.691													0.81	3.879													0.785	3.184
			3.42	1.23													1.64	0.867													0.791	2.067
			1.323	2.793													1.195	0.996													0.378	1.546
			1.286	0.347													0.903	1.967													1.018	2.794
			3.388	0.603													4.889	1.045													0.937	0.669
			2.782	1.422													0.445	1.537													1.397	0.95
			1.937	1.704													1.576	1.271													0.297	0.622
			2.77	1.61													1.442	0.727													1.037	0.713
			1.218	3.565													0.624	0.79													2.338	0.912
			1.191	1.582													2.286	0.738													0.772	1.732
			1.987	0.566													1.347	0.62													0.293	1.49
			4.184	2.586													0.814	0.694													1.005	0.786
			4.196	5.861													2.264	0.986													0.128	4.725
			1.482	1.209													0.957	1.156													0.81	1.26
			1.742	1.506													1.804	0.486													0.559	0.764
			0.793	0.755													3.551	1.507													1.257	1.299
			1.315	0.877													1.59	1.077													0.454	0.605
			0.734	0.634													2.916	1.366													2.673	0.914
			3.313	0.971													1.307	0.985													0.861	1.6
			2.154	0.509													0.986	0.753													2.816	2.707
			1.288	0.595													3.501	1.18													0.458	1.505
			1.138	1.201													2.001	0.497													1.029	1.09
			0.812	0.259													1.678	1.527													1.82	0.93
			0.824	2.777													2.192	0.68													0.543	0.55
			2.339	3.477													1.209	2.512													1.372	0.867
			1.588	1.487													0.88	1.509													1.601	0.371
			1.527	0.964													1.261	1.352													6.085	0.923
			1.779	4.936													0.426	1.051													1.223	6.249
			2.247	4.371													1.434	1.826													1.523	2.509
			2.671	6.258													1.799	0.833													0.827	1.683
			0.327	3.547													1.05	1.524													1.964	0.566
			1.934	1.709													1.2	0.841													0.794	2.317
			1.254	3.216													2.971	1.821													0.622	1.509
			2.883	1.851													1.495	1.137													1.836	1.116
			2.815	0.862													0.764	1.34													0.347	0.716
			1.014	1.687													2.589	0.588													0.608	0.521
			2.62	0.529													1.058	0.73													1.379	2.126
			1.276	6.131													1.117	1.083													1.841	3.194
			6.362	3.22													1.185	1.021													1.41	0.877
			1.626	1.036													1.257	1.634													1.143	2.425
			4.944	0.225													1.766	0.932													2.054	2.262
			0.797	3.054													1.312	1.798													1.76	3.347
			1.1	3.795													0.912	2.741													1.268	2.535
			2.75	0.583													0.713	3.082													1.505	0.946
			2.688	8.127													0.994	0.9													1.079	1.307
			2.701	2.418													2.701	1.13													2.997	3.915
			1.325	2.768													1.542	1													0.488	2.665
			2.497	1.993													0.959	0.412													1.777	3.213
			0.959	0.728													0.481	0.509													2.614	0.755
			2.029	0.637													0.791	0.261													1.786	1.114
			1.338	3.507													1.85	0.396													1.134	0.899
			1.144	0.988													1.679	0.65													0.747	0.888
			2.106	2.471													1.581	0.916													0.718	0.683
			0.772	1.986													0.916	1.246													1.565	0.945
			1.827	1.152													1.802	1.033													0.427	1.213
			1.23	0.28													3.369	0.446													1.104	1.191
			0.614	2.803													1.983	0.664													0.537	5.715
			3.772	0.834													1.546	0.204													1.822	1.436
			2.42	1.94													2.206	0													1.293	2.991
			1.641	0.663													0.807	1.992													3.169	0.636
			0.979	3.44													0.641	0.451													0.386	0.732
			1.667	1.512													1.534	2.399													1.138	2.587
			0.914	5.897													1.752	1.897													1.005	0.926
			0.899	1.672													0.844	1.873													4.439	0.374
			1.236	3.327													1.457	1.602													0.802	0.799
			0.79	2.717													1.834	0.795													0.838	0.356
			3.523	2.284													2.982	1.788													2.44	1.18
			3.927	1.585													1.208	1.986													1.017	2.716
			0.989	1.857													2.302	0.958													1.174	1.206
			7.033	2.791													1.119	2.27													3.38	1.238
			0.507	2.847													1.384	0.834													3.236	1.901
			3.479	2.06													1.813	1.187													1.635	1.141
			1.196	0.953													3.181	1.366													1.414	0.497
			1.001	0.801													0.983	1.404													1.618	2.005
			2.2	0.686													0.468	2.13													2.908	1.759
			1.096	0.933													1.569	1.1													0.634	0.857
			6.79	0.771													1.487	1.779													1.129	1.01
			2.526	0.686													1.408	0.559													1.535	1.886
			7.167	1.775													1.915	1.813													0.163	0.808
			1.052	1.401													2.437	1.454													1.589	1.42
			0.714	1.016													2.866	1.337													0.794	3.9
			4.837	3.304													2.504	1.137													0.674	3.121
			3.876	0.834													1.591	2.08													1.251	1.033
			2.453	1.238													1.647	3.804													3.143	5.915
			3.882	2.032													2.204	0.521													2.985	1.17
			0.722	2.684													0.947	1.115													0.532	2.161
			1.424	1.144													1.075	1.839													4.286	1.731
			1.364	1.413													1.097	0.865													0.978	2.141
			2.625	5.068													0.846	0.664													2.957	3.305
			0.569	1.292													0.501	0.865													0.884	2.868
			1.619	2.621													1.206	3.277													1.131	3.456
			3.008	2.557													1.799	1.305													0.821	0.945
			1.062	1.377													2.831	1.205													0.41	0.653
			1.543	0.688													2.091	1.058													0.92	1.447
			1.945	1.478													2.497	2.83													2.374	1.025
			0.795	1.032													1.618	1.465													1.728	0.825
			1.825	0.623													0.936	1.823													3.492	1.094
			0.648	2.133													0.672	0.578													0.838	0.785
			0.995	1.229													0.738	1.363													0.699	1.582
			1.067	3.163													0.779	1.044													0.864	1.516
			1.45	3.59													0.819	1.63													1.595	2.859
			2.01	1.313													0.783	1.442													1.2	0.723
			1.131	1.274													0.46	1.712													0.228	1.553
			2.747	8.241													1.746	0.868													0.563	3.709
			0.891	0.446													0.668	1.167													3.339	1.154
			2.817	0.811													3.667	2.196													3.09	0.14
			0.806	1.84													2.255	1.514													1.187	1.431
			0.962	1.109													2.002	1.37													2.48	1.536
			1.172	1.805													0.689	1.172													1.293	5.671
			5.439	2.046													0.841	0.834													0.055	4.352
			1.221	4.886													0.727	0.258													0.111	0.945
			1.508	1.089													0.256	0.781													0.54	1.366
			1.084	1.255													1.15	0.535													1.651	2.465
			1.19	1.593													1.37	1.203													1.153	2.947
			1.602	1.4													0.563	1.107													1.342	1.153
			6.275	0.593													0.691	1.448													0.815	1.279
			0.612	1.9													0.773	1.614													0.497	0.275
			0.639	0.782													1.986	3.268													1.135	5.351
			1.669	1.326													1.082	1.028													0.28	1.463
			1.351	2.05													0.903	2.096													1.712	1.937
			0.552	0.385													0.517	1.116													0.293	2.421
			1.09	2.183													0.721	2.076													0.34	2.368
			2.36	1.722													0.647	1.988													0.234	0.449
			0.477	1.695													0.682	1.049													0.713	1.149
			0.87	2.27													0.655	1.625													2.762	0.807
			1.46	1.299													0.791	0.635													0.24	0.988
			1.962	0.906													1.017	1.204													0	3
			1.658	0.972													0.914	0.903													1.203	0.949
			1.868	0.5													0.384	1.599													1.105	0.662
			0.406	1.112													1.241	0.684													0.442	0.517
			0.256	0.947													0.532	0.575													0.588	2.315
			0.985	1.741													0.383	0.606													1.295	1.253
			8.124	0.851													0.57	0.731													2.901	2.468
			2.75	1.443													1.191	0.996													1.388	1.024
			3.726	0.73													0.469	0.332													2.301	1.173
			0.629	0.581													0.362	0.507													3.162	0.764
			1.403	1.221													1.333	1.5													0.692	1.752
			1.07	1.864													0.783	0.832													4.994	0.988
			0.215	2.122													1.972	1.055													0.361	1.113
			0.577	0.994													0.96	0.658													1.516	1.622
			0.675	0.609													1.244	0.521													1.425	1.078
			1.535	1.132													0.89	0.496													1.258	0.857
			1.241	0.854													2.136	2.592													1.984	0.858
			1.684	0.966													0.887	1.144													8.221	0.796
			4.42	0.85													0.427	3.162													1	1.382
			0.91	2.183													0.813	1.534													0.452	0.706
			1.716	0.916													0.77	0.892													1.047	0.418
			0.986	1.436													1.803	1.641													1.578	2.849
			1.133	0.954													2.067	0.999													2.164	0.353
			0.507	0.794													0.528	2.463													1.28	0.686
			0.988	1.63													0.46	1.631													1.121	0.456
			2.394	0.664													0.815	1.399													3.539	0.636
			2.71	1.235													0.183	1.21													0.997	3.92
			0.724	1.312													0.821	2.148													0.933	1.667
			1.611	1.622													0.719	2.116													1.926	6.839
			1.083	1.147													0.978	1.743													1.086	0.952
			1.517	2.276													0.326	1.324													0.173	1.291
			5.177	0.562													1.065	0.418													0.908	1.301
			0.344	0.76													0.416	1.495													0.39	1.699
			4.703	1.677													1.228	1.44													0.48	0.882
			3.689	1.999													1.616	2.561													0.246	0.521
			0.889	0.893													0.715	1.362													0.53	1.596
			0.441	1.44													0.425	1.51													0.1	1.456
			1.526	0.611													3.213	2.042													2.241	1.607
			0.744	0.93													0.528	2.693													0.729	0.934
			0.911	0.753													0.503	2.235													0.884	1.657
			2.014	1.665													2.783	1.742													1.436	0.935
			2.496	2.6													1.004	1.958													0.479	1.463
			1.756	0.382													0.777	2.801													0.745	0.843
			2.054	1.212													2.631	2.376													4.294	1.9
			0.258	0.937													3.847	2.915													1.613	0.394
			0.993	2.309													0.561	0.939													1.871	3.503
			1.562	0.909													1.506	1.232													1.788	1.979
			1.861	2.992													2.993	0.694													0.912	0.787
			3.127	1.665													0.981	0.808													1.402	1.484
			3.179	0.31													0.382	0.597													1.73	1.183
			1.214	1.91													4.449	1.344													0.273	1.359
			4.473	0.59													3.877	1.131													1.544	0.855
			1.266	0.977													2.103	2.18													0.801	1.237
			1.05	0.795													1.05	5.023													2.677	0.371
			0.527	0.967													1.242	8.445													2.361	0.261
			1.282	1.749													0.741	2.907													1.025	0.165
			1.022	2.588													3.364	2.15													0.823	0.523
			0.636	0.682													0.492	1.204													0.855	0.468
			0.585	0.56													1.005	4.319													2.152	2.062
			1.456	3.203													1.71	2.372													1.807	1.384
			2.543	2.324													3.248	1.341													1.286	0.873
			1.312	1.422													2.368	4.118													0.385	0.369
			3.645	0.29													3.128	0.527													1.66	1.315
			1.611	0.164													0.543	1.093													1.428	4.026
			5.582	3.146													0.751	1.773													0.323	0
			7.228	3.691													1.638	3.776													0.916	1.927
			5.085	1.793													0.785	1.907													1.57	0.971
			0.395	1.367													0.546	2.675													1.897	1.104
			0.365	0.88													5.11	1.13													0.925	1.792
			2.94	1.069													1.979	0.478													1.429	0.912
			3.302	1.712													0.866	3.638													0.78	0.803
			0.831	0.689													4.617	3.049													1.27	1.61
			1.732	1.702													0.602	1.128													1.767	0.2
			2.368	4.222													0.146	0.895													3.099	0.394
			2.199	0.185													1.346	0.548													0.404	0.971
			1.941	0.672													3.007	1.06													1.212	1.97
			4.11	1.519													1.659	1.908													1.883	1.368
			1.171	2.599													1.826	1.156													5.846	0.381
			4.833	2.838													1.2	1.545													1.282	1.76
			2.329	2.005													1.086	0.838													7.023	1.325
			1.071	0.513													2.11	0.936													4.721	3.304
			1.307	0.299													1.53	1.694													2.394	2.641
			2.847	0.393													1.624	1.446													0.67	1.609
			0.931	1.005													1.087	1.101													0.452	1.246
			0.798	1.566													1.612	3.971													1.606	6.709
			0.743	2.093													1.498	1.601													3.728	3.672
			1.266	4.657													2.535	1.488													1.051	3.806
			0.494	2.799													3.132	2.846													1.005	2.795
			4.871	6.056													1.342	1.824													1.16	1.254
			5.252	0.672													0.958	0.982													1.643	2.206
			1.2	4.3													1.5	0.89													0.495	1.743
			5.076	3.979													1.104	0.326													0.968	1.055
			0.772	0.598													3.083	0.809													1.457	3.814
			2.233	3.529													1.606	1.601													3.456	1.301
			0.526	6.558													1.932	1.226													2.022	0.844
			0.926	0.658													1.792	0.563													1.317	1.701
			1.353	2.629													0.468	0.582													1.083	2.241
			0.788	0.698													0.446	1.155													0.729	2.127
			0.28	3.891													1.594	0.693													1.848	1.442
			1.256	1.345													1.218	0.962													1.775	0.694
			3.964	1.204													1.106	1.683													3.026	2.573
			3.043	6.279													1.709	1.868													1.691	0.925
			0.742	1.012													0.428	0.935													0.417	1.926
			2.41	1.156													2.26	1.126													2.626	3.33
			3.059	3.717													1.236	1.06													1.438	1.456
			1.16	0.827													2.157	1.628													1.583	2.987
			1.096	5.524													1.217	1.15													0.599	2.989
			0.66	0.689													1.101	1.464													3.367	0.944
			1.344	1.383													1.504	0.39													1.233	2.199
			0.414	1.86													0.397	1.191													0.663	1.566
			0.85	1.252													1.035	3.76													0.566	2.074
			0.5	1.35													3.311	2.391													0.955	6.581
			3.963	1.511													1.777	3.453													0.716	1.615
			3.364	1.251													1.464	1.809													0.485	1.672
			0.849	2.882													1.134	2.492													0.194	3.645
			1.286	3.234													1.091	1.172													2.928	1.758
			1.231	1.015													1.341	2.318													1.72	2.159
			3.009	1.868													2.086	3.39													1.422	4.012
			4.956	1.933													0.652	2.925													3.082	1.323
			1.907	2.325													0.423	0.911													1.679	5.291
			0.486	6.132													0.867	1.227													4.543	1.908
			1.117	1.654													0.796	1.235													0.966	1.366
			2.105	1.455													0.653	3.051													3.657	1.138
			1.39	1.273													0.74	2.29													0.613	0.556
			0.403	0.258													0.386	2.113													1.6	1.626
			1.299	0.715													2.259	2.285													2.174	1.685
			1.742	1.013													0.48	3.822													2.934	1.927
			2.741	0.762													0.638	2.886													0.269	4.628
			1.202	1.778													2.003	1.387													3.862	4.292
			2.263	3.259													0.744	1.196													2.336	2.86
			1.251	4.18													0.552	0.889													2.322	2.881
			1.023	6.536													1.649	0.361													0.582	0.889
			1.266	3.704													1.27	1.989													2.196	1.62
			1.995	1.73													4.744	1.451													2.124	2.494
			1.472	1.076													0.783	0.643													3.573	0.83
			5.693	1.5													2.5	0.527													4.959	2.292
			0.816	1.483													1.091	0.56													2.481	1.32
			1.367	2.3													2.041	1.523													0.297	0.531
			1.06	2.959													1.423	0.526													2.694	1.532
			2.756	2.578													1.791	0.161													4.498	1.391
			1.045	2.562													0.783	0.5													1.39	0.568
			3.441	1.686													1.072	0.963													4.517	3.457
			0.819	2.944													2.313	1.275													5.566	2.968
			2.07	1.916													0.46	0.327													2.436	1.302
			2.206	3.544													0.424	1.368													2.27	1.285
			1.08	2.975													2.431	0.897													0.299	1.724
			0.895	3.125													0.609	3.326													2.999	0.767
			1.698	0.857													0.548	1.683													0.896	1.925
			0.508	2.16													0.949	1.571													0.917	1.735
			0.51	0.674													0.258	1.06													6.413	2.352
			1.022	1.656													0.799	1.245													1.321	1.442
			0.473	2.65													0.689	3.084													0.415	1.449
			0.764	0													1.333	0.425													1.797	2.283
			0.525	2.165													1.322	0.647													1.07	1.932
			0.869	3.936													0.885	0													2.872	0.856
			1.563	0.544													0.452	0.749													1.537	3.534
			1.99	0.872													4.388	0.59													0.76	2.417
			1.124	2.948													2.27	1.005													0.96	3.094
			0.839	1.58													1.837	0.906													3.644	1.819
			0.554	1.797													0.392	0.93													3.781	1.483
			0.759	1.424													1.905	0.619													1.109	1.202
			0.622	1.531													2.226	0.752													0.81	0.353
			0.922	0.979													0.78	2.882													0.984	0.259
			0.552	1.22													2.038	1.462													5.001	1.915
			1.95	3.432													6.448	0.443													2.005	0.666
			1.303	1.918													2.139	2.317													1.845	4.632
			1.507	1.092													3.037	0.645													3.223	3.343
			1.19	1.139													0.648	0.722													0.433	1.438
			1.048	4.533													1.02	0.928													0.24	2.438
			2.5	1.629													2.308	3.209													1.588	1.063
			3.57	8.119													1.82	0.475													1.761	1.301
			0.485	1.45													2.173	0.333													2.888	1.773
			2.69	0.775													1.58	1.281													1.167	0.922
			3.403	1.756													0.83	0.754													3.444	1.973
			2.447	1.053													1.09	0.905													0.826	7.141
			0.879	3.405													0.703	1.037													3.06	2.304
			0.563	1.221													3.525	0.761													3.244	1.426
			1.218	0.31													0.892	1.627													2.27	1.063
			1.615	1.152													0.416	1.712													0.874	1.785
			0.896	5.155													1.073	1.763													1.623	0.921
			1.798	1.884													2.178	0.502													0.889	9.559
			1.421	0.921													1.012	3.188													2.552	2.332
			1.962	3.052													1.076	1.142													2.316	6.078
			0.856	0.803													1.237	1.748													2.036	6.777
			1.687	3.196													1.662	2.727													0.522	4.072
			4.952	0.36													1.144	0.919													0.638	1.878
			2.844	0.836													1.223	0.666													1.65	3.157
			1.157	1.192													2.251	0.593													0	1.191
			1.964	1.669													1.274	0.768													0.687	2.981
			0.731	2.805													0.916	1.284													5.316	3.176
			0.704	3.542													1.018	0.22													0.427	4.809
			0.549	1.134													1.726	0.919													2.143	4.912
			2.846	0.357													3.1	0.606													1.975	1.147
			1.47	2.186													0.17	1.97													3.106	0.815
			0.882	0.763													0.098	1.215													2.626	2.288
			0.573	1.835													1.429	0.709													1.268	0.845
			1.866	1.171													3.467	0.885													6.111	2.356
			0.456	0.801													1.032	0.654													0.791	2.879
			1.009	0.865													0.702	0.465													0.335	0.487
			1.55	0.517													0.833	1.269													2.175	2.069
			0.866	0.811													0.575	1.656													5.18	1.045
			3.554	0.53													2.525	0.837													1.16	1.214
			0.236	1.412													1.739	0.725													0.586	2.716
			1.321	0.605													1.053	0.564													8.205	1.922
			0.701	1.383													0.551	3.425													1.921	1.117
			0.966	2.316													0.493	0.815													0.484	1.557
			1.344	1.376													0.536	1.194													0.922	3.88
			2.95	2.546													0.402	1.109													0.768	0.633
			0.497	1.727													5.399	0.842													1.587	0.762
			0.834	0.532													1.587	1.112													1.697	0.942
			2.633	1.33													1.663	1.287													4.69	4.695
			1.577	2.884													0.316	2.685													0.955	1.968
			0.433	0.721													1.043	0.95													0.855	0.454
			1.543	0.814													2.955	2.315													1.601	0.878
			2.447	0.991													1.856	0.724													1.776	1.544
			0.893	1.512													1.528	0.874													1.126	1.295
			0.962	1.284													8.081	6.881													2.293	4.527
			0.776	0.633													1.093	1.466													2.713	1.024
			1.214	1.423													1.174	1.74													1.577	2.43
			1.783	1.461													4.288	1.544													6.347	2.127
			3.11	1.807													0.458	3.428													2.386	2.497
			3.422	0.908													0.405	0.75													1.72	0.514
			2.132	1.377													3.55	0.983													3.405	0.739
			0.876	1.835													0.979	2.168													1.286	1.485
			2.687	1.327													2.211	2.748													1.726	1.365
			0.731	0.691													3.689	2.193													0.266	0.577
			0.876	0.653													5.324	4.05													0.597	2.05
			0.991	3.161													5.451	2.141													0.996	3.713
			0.835	0.408													0.761	5.124													1.316	3.533
			0.598	1.28													0.868	0.756													0.842	1.731
			1.315	1.062													3	2.128													0.568	4.547
			1.073	0.574													0.474	0.745													0.569	1.653
			1.435	1.247													1.18	0.62													1.38	1.434
			0.385	2.818													3.342	0.891													2.997	4.66
			0.56	1.371													4.224	3.463													0.5	1.437
			0.309	0.817													0.653	1.46													0.723	0.669
			1.034	0.664													2.298	2.09													2.528	0.963
			0.533	0.797													1.947	0.555													2.441	1.928
			1.338	1.094													0.455	6.326													2.785	1.739
			0.741	0.895													2.833	1.626													1.852	4.28
			1.301	0.658													1.128	0.788													0.298	3.615
			1.408	2.448													1.642	0.367													0.843	0.245
			0.933	0.742													2.236	0.79													1.273	5.452
			0.712	1.252													2.625	5.029													0.582	6.425
			1.385	0.801													1.47	1.775													1.843	3.445
			1.015	0.66													1.633	2.488													4.242	1.142
			1.737	3.454													2.033	3.498													9.888	0.473
			3.808	0.471													0.872	3.273													1.245	2.934
			1.288	0.497													0.619	0.982													1.733	1.056
			1.554	5.487													1.727	0													1.647	1.869
			1.448	2.832													0.41	0.947													1.183	3.772
			0.893	1.59													1.79	3.809													0.919	1.88
			3.914	1.487													0.258	0.788													2.353	0.417
			0.96	1.146													2.203	0.649													2.001	0.902
			1.192	0.697													1.505	0.732													2.439	2.002
			0.585	0.927													1.277	0.878													1.047	3.47
			0.855	0.48													1.217	2.624													0.742	0.636
			1.12	6.505													0.98	1.117													0.831	5.876
			0.981	4.085													1.504	0.72													1.154	1.212
			0.273	0.642													0.852	0.85													0.328	3.398
			0.417	1.986													2.152	2.251													1.454	3.82
			0.688	2.293													3.438	2.071													1.737	1.728
			0.273	0.685													0.608	1.535													1.555	3.591
			0.485	4.166													0.335	1.798													1.481	0.574
			1.63	0.906													2.341	0.726													6.552	3.272
			0.595	1.015													3.388	1.208													0.903	1.735
			0.768	1.389													1.182	0.799													1.062	1.098
			2.012	5.051													6.927	1.921													1.166	1.18
			0.356	0.621													1.245	2.057													1.714	2.871
			1.185	1.723													1.003	1.325													2.054	0.297
			0.13	1.859													1.433	2.222													1.161	0.449
			0.367	0.624													2.477	0.729													0.962	1.956
			6.07	1.427													2.812	4.991													1.454	2.608
			2.431	2.725													0.961	4.701													4.508	1.512
			0.783	1.569													0.549	4.673													0.253	1.601
			4.29	0.686													1.839	1.088													0.693	3.079
			0.765	0.802													2.097	1.332													2.194	3.305
			1.893	4.737													1.788	1.48													2.264	1.879
			2.311	3.2													2.502	1.253													2.018	0.398
			1.207	2.292													0.287	2.787													1.413	0.15
			2.057	2.2													0.586	1.36													1.284	1.225
			0.788	1.163													0.48	0.569													0.698	1.174
			0.531	1.046													1.421	3.262													1.393	2.357
			0.641	2.336													1.245	4.408													0.647	2.598
			1.301	1.394													1.263	1.507													3.384	1.825
			0.959	1.416													0.348	2.767													1.164	2.559
			2.737	1.564													1.058	2.15													1.281	0.889
			1.396	0.664													2.642	0.786													2.057	0.249
			1.714	1.135													1.153	1.428													2.734	0.406
			1.162	1.548													1.564	1.2													1.358	1.171
			1.714	1.609													1.034	1.02													2.415	0.755
			1.279	0.53													2.061	0.691													3.642	2.45
			1.195	2.941													1.507	0.817													0.902	4.208
			1.617	2.127													1.209	2.831													0.366	1.236
			0.72	1.387													1.996	0.535													4.38	1.615
			1.267	0.44													1.293	1.901													0.64	1.321
			1.167	1.157													1.724	0.451													0.605	2.006
			0.573	0.741													2.226	0.714													0.847	0.75
			1.497	2.812													1.809	0.876													0.867	3.074
			1.742	4.191													2.82	2.001													0.397	2.123
			1.326	2.285													1.807	3.415													0.563	0.744
			2.347	0.723													2.264	0.591													1.107	5.275
			1.141	4.531													1.672	1.908													0.817	1.929
			1.24	0.318													1.426	2.97													0.823	0.918
			1.336	0.336													1.707	1.345													1.347	2.483
			1.688	4.448													1.369	2.896													0.659	2.488
			1.55	1.318													3.244	2.049													2.626	3.843
			1.795	2.682													2.725	1.269													0.38	4.176
			1.128	0.828													2.295	1.558													1.892	2.464
			1.055	2.485													1.374	0.487													0.691	1.723
			0.672	0.628													1.28	1.633													0.688	3.074
			1.043	1.336													1.55	0.778													2.851	2.604
			0.516	0.706													1.146	0.901													2.311	1.736
			0.349	7.276													2.27	1.015													2.268	2.116
			0.701	1.25													3.039	0.84													4.441	3.639
			0.69	2.985													1.759	0.474													2.258	0.973
			0.621	1.522													0.963	0.869													2.818	1.199
			0.595	5.781													1.358	2.114													0.662	2.802
			0.483	1.212													1.392	0.533													1.277	2.634
			0.677	1.574													1.993	0.716													1.813	1.876
			1.039	0.547													2.976	2.288													6.919	1.694
			0.846	2.124													2.346	0.752													2.634	1.067
			3.448	1.161													0.987	2.97													6.354	0.979
			2.103	2.08													1.181	3.764													5.421	2.762
			0.792	2.433													1.092	0.84													2.13	1.502
			0.501	5.539													1.515	1.202													2.299	1.321
			0.564	0.936													1.517	5.207													2.52	0.56
			1.035	4.727													1.589	1.43													3.174	0.995
			2.424	3.224													0.985	1.672													1.524	0.883
			5.069	2.615													1.212	0.781													1.098	1.315
			1.089	0.451													2.361	0.942													0.349	0.795
			1.164	1.002													1.347	0.773													0.556	0.337
			0.495	3.742													0.275	3.205													2.461	2.86
			1.887	2.403													0.698	2.746													1.809	0.913
			0.423	0.827													0.429	0.622													1.192	2.232
			0.451	1.242													1.075	0.661													0.831	2.597
			0.737	2.964													0.675	3.246													1.025	1.59
			0.959	4.942													0.882	2.988													0.924	0.643
			0.893	2.215													4.192	1.313													0.873	0.749
			0.439	3.009													2.547	0.781													1.378	2.244
			0.639	0.881													1.554	1.199													0.882	2.028
			0.504	1.567													1.856	0.454													0.87	1.739
			3.935	2.124													4.834	1.351													0.761	3.78
			2.365	4.433													2.358	1.491													0.446	1.58
			0.396	4.84													0.299	1.936													1.457	0.162
			1.735	1.323													1.301	2.122													0.112	0.828
			0.719	2.566													3.009	2.536													0.163	1.417
			1.455	2.149													0.999	1.879													0.379	0.844
			1.816	2.964													0.463	1.714													2.026	1.485
			1.148	4.053													1.992	0.764													1.363	0.495
			0.962	2.552													1.518	0.796													2.15	1.632
			3.664	1.514													2.108	0.475													5.775	0.487
			0.601	1.526													2.855	1.156													1.573	2.441
			0.549	0.502													3.177	0.616													1.247	2.581
			0.951	1.024													4.235	1.855													1.481	1.753
			1.987	2.161													8.219	1.409													2.211	0.972
			0.876	0.5													0.77	1.622													2.027	1.256
			1.38	3.825													1.457	2.207													1.28	1.218
			1.381	0.949													0.383	0.844													5.011	2.962
			0.859	2.191													2.626	2.615													3.762	1.554
			1.672	1.189													9.554	1.202													6.882	2.526
			0.795	0.882													2.039	1.214													3.447	0.579
			1.499	0.736													1.842	2.557													5.548	1.26
			4.192	4.826													0.929	0.495													1.215	0.802
			3.562	4.443													3.299	0.714													4.535	0.792
			2.121	2.89													2.713	0.518													1.804	2.019
			5.902	2.487													1.363	2.282													3.145	2.519
			1.355	1.694													1.136	2.947													2.076	2.408
			2.255	1.998													3.455	1.615													1.977	0.659
			0.889	3.036													0.92	1.798													0.533	0.585
			1.225	1.471													2.745	3.289													2.052	0.527
			2.093	1.634													3.834	2.134													0.379	1.029
			2.169	2.994													4.733	0.782													1.586	1.238
			1.033	3.973													1.177	0.447													4.841	1.087
			0.832	1.216													2.102	1.014													7.134	0.81
			1.023	4.218													0.578	1.152													1.584	1.449
			0.478	3.087													1.155	1.373													1.809	0.255
			2.009	2.222													1.108	1.832													1.343	0.929
			0.509	2.028													4.237	2.419													5.463	2.16
			1.896	1.246													1.477	0.448													4.146	1.722
			0.688	4.777													0.565	1.367													2.888	1.434
			0.838	1.184													3.007	1.734													1.464	1.054
			0.458	0.428													2.219	1.97													1.075	1.021
			1.424	1.793													3.862	0.908													3.293	3.484
			0.917	1.174													3.869	0.463													3.412	1.942
			1.543	6.079													4.582	0.849													2.79	1.734
			1.786	1.93													1.654	6.081													0.293	1.376
			0.728	1.19													1.325	1.15													1.693	0.285
			0.613	0.657													2.979	1.944													3.241	0.743
			0.678	4.781													0.397	1.184													0.975	0.66
			4.127	0.167													0.706	0.821													3.734	0.088
			1.381	0.761													1.71	0.424													0.525	0.575
			2.405	1.162													2.595	0.647													0.641	0.172
			0.676	2.878													0.347	1.319													0.889	0.692
			1.364	0.288													3.987	1.101													0.159	3.234
			1.903	0.652													3.667	0.639													2.109	3.258
			0.554	0.689													2.698	1.826													1.137	0.919
			1.789	2.025													1.379	0.9													2.499	0.582
			1.599	0.862													3.707	0.79													1.044	1.531
			2.88	1.091													3.763	1.655													1.576	0.541
			1.279	1.94													2.207	4.866													1.456	1.574
			0.437	2.432													1.43	1.095													1.568	3.255
			1.569	0.843													1.574	3.638													2.205	0.772
			0.778	1.516													3.477	4.998													1.128	3.469
			1.533	2.848													0.323	1.227													3.649	0.587
			0.663	3.083													1.35	0.336													1.186	0.541
			1.868	1.595													1.62	0.869													1.912	0.443
			0.833	1.784													2.473	3.227													0.412	1.203
			0.778	4.16													5.399	1.774													0.598	1.428
			1.89	0.519													4.497	1.87													1.026	0.909
			0.344	0.869													3.117	4.821													2.777	1.906
			1.438	1.158													1.61	4.366													0.62	0.716
			1.021	1.224													1.338	2.613													2.692	1.813
			1.68	0													1.423	1.206													1.991	5.015
			0.806	0.711													4.964	10.383													3.874	3.383
			0.754	0.258													3.781	0.754													0.859	0.325
			1.045	2.297													2.657	3.191													0.225	1.048
			0.537	6.075													1.877	1.513													2.111	3.543
			0.573	1.301													1.696	2.231													1.254	2.778
			0.665	0.743													1.107	0.838													1.757	3.89
			0.914	0.794													0.474	1.324													0.925	1.44
			0.518	3.697													1.693	2.278													2.037	3.678
			0.413	2.231													0.889	3.556													0.433	1.08
			0.988	1.971													1.036	2.295													5.74	0.533
			0.373	0.842													1.325	2.352													8.617	0.627
			1.3	1.64													0.697	1.602													0.49	2.513
			1.982	2.314													0.701	0.696													1.961	0.661
			1.63	1.99													2.033	1.007													0.972	2.162
			1.06	1.148													1.803	0.871													1.842	1.135
			1.287	1.295													1.497	4.171													2.774	1.313
			0.633	3.641													1.502	3.405													2.027	2.507
			0.677	1.137													4.063	2.621													4.734	0.714
			0.521	2.111													1.439	0.814													1.675	0.532
			1.606	2.22													2.579	6.17													1.91	1.492
			0.523	3.616													3.022	3.508													1.113	0.772
			0.757	7.727													3.618	2.302													2.571	1.572
			0.632	0.508													1.442	0.839													1.69	0.6
			1.639	0.785													2.345	6.692													2.066	1.34
			1.288	1.541													1.285	6.739													4.367	1.189
			1.318	2.873													1.988	0.677													1.641	0.902
			1.24	0.202													1.829	2.744													1.417	4.246
			1.09	1.183													0.963	2.569													1.334	2.131
			0.641	8.083													3.957	0.8													7.899	1.083
			0.775	1.67													2.107	4.583													0.834	0.325
			0.786	1.966													2.938	0													1.897	7.284
			1.397	1.54													2.283	4.22													2.342	2.457
			0.777	1.863													2.941	1.101													4.143	1.716
			0.77	1.798													1.572	0													8.231	2.05
			2.704	2.826													2.626	1.926													0.897	1.141
			0.951	4.027													0.959	3.343													1.522	1.504
			0.687	1.842													1.795	0.561													1.262	1.763
			1.295	3.398													1.535	0.493													2.32	0.885
			0.449	1.509													2.344	0.444													1.608	2.648
			1.161	1.109													1.146	3.839													2.683	3.64
			0.911	0.773													0.647	0													2.065	1.545
			1.201	3.777													1.505	2.852													3.535	1.262
			1.133	2.121													0.977	4.21													1.419	1.779
			0.564	0.936													0.312	3.625													7.754	1.861
			0.432	1.222													1.012	4.494													6.008	1.434
			0.318	1.379													2.206	0.856													5.203	0.775
			0.832	0.895													0.802	3.252													1.97	2.161
			2.479	0.678													0.743	0.714													1.978	0.42
			1.234	1.456													0.602	1.191													1.933	0.375
			0.795	0.763													1.546	0.281													2.875	1.095
			0.649	3.335													0.841	2.652													3.049	0.783
			0.763	1.114													1.867	1.44													1.721	1.302
			0.601	2.345													0.528	4.317													6.38	0.242
			0.851	1.761													1.666	0.953													3.993	3.269
			0.474	4.216													3.716	0.981													2.714	0.504
			0.794	6.133													1.042	1.336													3.157	0.67
			1.993	1.637													1.495	7.087													3.739	1.846
			1.029	1.138													0.334	2.896													4.064	0.692
			0.397	1.912													2.143	5.043													5.825	2.552
			0.885	0.659													2.747	1.187													2.782	0.948
			1.091	0.971													0.891	0.63													4.788	0.727
			0.794	0.557													2.164	0.544													2.794	1.354
			0.926	0.59													1.907	4.307													5.744	0.274
			1.328	0.716													2.259	1.973													4.014	0.568
			0.888	0.851													0.992	0.201													3.666	0.817
			1.168	3.545													7.954	2.744													3.358	0.216
			1.028	0													2.38	2.851													4.374	0.317
			2.962	3.236													1.126	1.633													3.278	0.277
			1.729	1.219													2.184	0.989													11.455	0.324
			1.507	2.444													2.053	3.859													3.117	0.761
			1.093	3.161													1.485	0.747													0.896	0.42
			0.974	1.105													0.782	2.579													2.103	4.01
			2.413	3.168													1.018	0.28													1.502	0.759
			2.499	1.184													1.779	0.351													5.844	0.692
			1.804	2.119													2.091	2.411													7.95	1.492
			4.528	2.47													0.671	3.922													10.246	0.248
			0.862	1.839													1.743	0.87													13.223	0.929
			2.121	4.768													3.37	0.22													6.306	0.226
			1.443	1.323													4.069	2.138													2.302	1.018
			1.377	1.408													3.393	1.318													3.772	0.442
			1.799	1.344													1.127	2.343													1.108	1.468
			1.158	2.025													1.557	3.187													0.494	0.595
			1.92	1.592													4.613	2.203													2.117	0.992
			3.817	1.321													1.343	1.007													4.113	2.158
			0.774	1.51													5.494	2.755													1.252	0.76
			1.085	1.682													0.522	5.371													0.448	1.696
			1.329	1.355													1.213	0.583													1.187	1.811
			0.787	2.732													3.541	3.945													0.801	1.114
			3.996	3.052													2.687	4.421													0.328	4.866
			2.866	1.281													0.76	1.96													0.601	0.582
			1.447	0.231													1.396	3.674													2.25	1.234
			0.714	4.514													3.9	3.427													1.14	0.76
			1.592	0.608													1.003	1.894													1.345	1.024
			1.075	1.293													1.287	0.855													0.732	1.078
			0.292	1.546													4.527	3.882													1.226	2.681
			2.275	0.982													3.513	1.093													0.635	0.869
			1.918	2.197													4.209	2.123													0.68	0.834
			0.497	8.226													0.915	3.708													0.369	0.8
			2.056	1.783													0.45	2.827													1.165	2.898
			0.847	1.456													1.164	4.734													0.666	1.194
			1.03	4.641													1.55	1.196													3.885	2.079
			0.684	1.376													0.793	2.199													1.803	0.698
			2.168	4.277													1.681	3.041													2.468	1.422
			4.155	0.815													1.806	0.575													0.37	0.39
			2.752	0.872													3.24	1.136													4.111	2.168
			1.161	2.605													0.453	1.483													0.518	0.576
			0.751	1.085													1.507	1.951													1.514	0.423
			2.841	3.247													1.097	11.094													0.682	0.378
			3.082	5.054													1.017	2.951													0.678	1.726
			3.108	1.216													2.626	0.75													1.67	1.405
			0.869	2.867													3.236	3.77													1.993	0.68
			1.997	2.946													4.817	0.707													2.268	1.108
			1.505	1.325													3.155	0.254													4.226	0.523
			0.516	1.923													3.387	7.322													1.541	0.296
			0.605	0.977													4.88	3.354													3.882	0.384
			0.224	2.02													0.645	0.592													6.91	1.5
			0.969	1.451													1.116	0													1.4	1.438
			0.434	0.895													0.432	3.868													3.849	0.128
			0.441	1.612													4.816	7.041													1.816	1.36
			0.411	1.311													2.88	0.932													0.488	2.052
			1.377	4.119													1.826	4.33													3.237	3.635
			0.717	0.612													5.281	1.161													2.082	0.847
			0.286	1.203													1.087	0.897													2.004	0.212
			0.942	0.477													3.681	1.359													1.382	2.203
			0.36	0.693													1.514	0.93													0.991	1.249
			1.251	0.551													0.839	7.122													1.001	0.251
			0.342	1.28													0.407	1.994													2.63	0.978
			0.806	3.342													0.808	0.519													2.265	0.305
			1.605	0.686													4.191	1.604													1.167	0.277
			4.164	1.084													3.209	1.065													1.997	0.317
			8.916	1.015													3.799	3.846													0.749	0.857
			6.683	6.423													1.037	1.087													1.483	1.366
			1.555	1.553													0.485	0.6													1.705	0.162
			2.279	0.874													1.369	1.782													0.975	1.855
			0.462	3.468													0.97	2.183													0.4	0.223
			0.862	2.381													7.752	5.497													1.735	0.462
			0.788	3.45													0.791	6.75													0.628	3.099
			8.124	0.919													4.957	2.17													0.569	0.243
			2.962	2.148													0.769	1.837													0.651	0.434
			5.588	1.248													2.714	3.056													0.802	0.448
			4.541	2.633													1.421	0.732													1.468	0.127
			1.35	1.665													0.422	1.166													2.61	0.748
			2.32	1.047													1.42	1.595													0.748	0.614
			5.646	1.124													1.181	0.702													0.858	0.316
			2.562	1.752													4.52	3.006													2.691	1.224
			1.238	0.808													0.548	3.563													1.194	0.597
			4.557	0.983													9.414	3.866													1.414	0.585
			1.059	1.058													1.602	0.508													0.589	2.264
			1.699	3.321													1.388	1.947													0.929	1.687
			1.473	2.866													0.798	0.293													0.884	0.447
			0.604	1.592													2.259	2.923													2.913	0.592
			1.707	2.373													3.206	4.147													0.9	0.925
			2.304	1.18													4.643	1.913													1.021	1.876
			1.168	1.039													4.083	0.439													0.503	3.117
			1.295	1.201													3.21	1.184													0.567	2.226
			0.484	1.908													2.494	8.044													1.431	0.839
			5.062	4.098													1.545	1.365													1.136	1.44
			0.685	0.34													1.084	2.106													0.295	1.092
			4.449	0.746													1.436	1.864													0.855	0.992
			1.464	8.415													1.214	0.468													1.118	1.286
			0.997	2.197													1.501	1.435													0.771	3.572
			1.823	1.68													0.856	3.782													0.503	1.584
			1.807	1.622													1.688	4.242													0.455	3.664
			1.5	2.608													5.867	1.432													0.635	1.871
			1.51	0.809													9.729	3.04													0.995	2.157
			1.934	0.998													4.091	4.604													0.174	2.924
			0.648	4.101													16.811	0.875													4.624	1.458
			0.32	3.775													7.424	0.628													2.146	1.707
			3.234	1.739													7.713	3.005													2.458	0.992
			1.879	3.818													1.05	3.44													0.889	2.263
			1.037	0.643													3.455	0.722													2.284	1.249
			1.896	2.108													1.405	1.308													1.988	0.433
			1.607	2.621													0.573	0.753													1.011	1.194
			2.056	2.048													1.616	1.582													4.021	1.24
			3.243	0.702													1.235	0.578													1.239	0.937
			5.166	2.172													0.419	0.485													1.253	1.817
			2.229	2.095													1.826	3.283													0.319	3.556
			6.01	0.665													3.463	1.233													2.615	9
			0.996	0.821													2.478	2.483													0.595	1.615
			1.001	1.334													2.107	2.431													1.214	4.588
			2.051	0.862													2.363	2.598													0.821	3.335
			0.999	1.671													3.195	2.377													1.101	0.378
			1.916	1.008													0.87	1.07													1.095	1.502
			0.965	0.833													1.283	0.514													0.769	2.134
			0.978	0.454													2.7	0.347													0.476	0.349
			0.57	0.361													0.904	1.589													2.154	1.831
			0.734	1.141													1.835	0.593													0.679	0.539
			0.393	0.689													3.585	2.727													1.353	2.67
			0.404	1.198													3.277	3.183													0.401	2.259
			0.735	1.063													5.335	1.06													2.66	4.17
			0.654	0.931													4.463	0.214													1.696	1.02
			0.732	0.678													1.669	2.166													1.54	2.085
			1.207	2.121													0.862	1.336													0.315	0.248
			1.49	1.785													2.443	0.718													0.322	2.438
			0.288	1.056													5.227	1.576													1.505	3.007
			0.82	0.395													1.184	3.861													0.546	4.558
			2.797	0.69													2.043	0.587													1.027	2.24
			2.939	2.651													3.491	1.048													1.02	0.395
			2.393	0.643													1.066	3.398													1.788	0.815
			3.073	0.988													2.435	1.197													1.648	0.999
			0.902	0.686													2.696	1.166													3.68	1.215
			0.824	1.357													1.359	2.29													1.333	1.094
			0.738	0.912													2.374	0.308													5.924	1.511
			1.31	0.608													3.53	1.906													1.262	3.295
			4.342	0.415													0.432	3.06													0.687	0.444
			1.004	0.903													2.241	0.849													0.8	1.644
			0.284	0.606													3.489	2.233													1.21	3.112
			1.62	1.427													1.883	3.221													3.319	4.153
			1.204	2.249													0.46	1.553													2.229	2.433
			2.807	0.298													2.173	5.151													3.284	0.764
			1.846	1.964													2.854	1.366													1.684	2.042
			2.357	2.031													0.296	1.205													0.508	1.699
			4.466	3.28													0.866	11.44													1.08	1.535
			0.403	2.768													0.964	1.39													1.684	1.535
			0.437	0.728													1.113	5.083													2.031	1.023
			0.97	1.2													0.246	4.512													1.531	2.2
			0.706	0.855													0.468	3.046													0.566	0.919
			1.187	1.688													2.554	1.531													0.651	1.1
			1.011	1.238													1.595	3.359													0.971	1.679
			2.391	2.353													0.679	6.095													0.878	1
			1.854	1.803													0.62	2.148													2.587	3.39
			1.65	2.594													0.838	0.913													1.388	2.267
			1.334	0.843													0.658	0.606													1.617	0.15
			0.709	2.098													1.047	2.278													2.996	2.387
			0.687	2.044													0.355	4.214													2.184	2.795
			1.356	1.369													0.573	2.669													3.905	4.512
			1.651	1.686													0.999	0.574													0.97	0.972
			1.128	1.447													1.682	1.85													1.179	1.14
			1.946	1.338													1.207	4.254													1.102	0.798
			0.551	1.438													2.671	0.453													0.611	0.858
			2.409	2.361													1.873	0.315													0.215	2.737
			0.586	2.015													2.063	3.25													0.963	6.504
			1.867	0.461													0.6	0.331													2.199	2.485
			0.836	0.313													0.583	3.56													1.335	1.126
			1.109	0.606													0.498	0.576													1.17	0.689
			2.28	0.325													1.287	1.371													0.664	4.531
			0.837	1.323													3.525	1.816													1.197	1.571
			1.364	2.019													0.998	11.022													1.411	2.119
			2.773	1.032													1.096	5.337													0.837	1.043
			0.806	1.84													1.501	1.331													5.166	0.671
			2.505	1.481													1.345	1.684													2.607	1.091
			0.896	1.949													2.582	4.138													0.357	0.528
			1.681	2.316													2.4	2.287													0.58	3.022
			0.587	0.988													2.573	1.682													2.144	5.72
			0.62	0.707													1.05	1.823													2.316	1.296
			0.421	3.08													4.266	1.284													2.372	3.29
			0.893	1.173													2.462	0.424													0.707	2.392
			0.257	1.121													0.614	1.603													1.651	0.468
			1.728	2.038													1.396	0.988													0.924	1.252
			0.625	1.065													2.021	1.322													0.533	1.7
			0.93	0.767													1.359	2.618													2.501	0.513
			0.544	0.817													8.039	0.537													2.039	1.489
			2.334	0.753													1.048	2.187													1.438	2.336
			0.754	0.517													0.562	0.556													1.12	1.637
			0.492	0.648													0.998	0.733													1.435	5.147
			0.852	0.639													1.277	1.03													0.605	0.906
			1.436	1.038													5.651	0.754													0.805	0.739
			2.836	4.451													0.952	0.567													1.017	4.631
			1.353	2.594													0.792	0.891													0.401	3.019
			0.66	2.935													1.097	3.021													0.478	1.477
			0.529	2.765													0.809	1.194													0.939	1.552
			0.377	0.682													0.394	1.501													2.958	2.07
			1.46	3.083													2.505	1.254													1.254	2.377
			4.483	3.504													2.71	1.32													0.814	0.248
			0.695	2.298													2.773	1.482													3.436	0.9
			1.153	5.928													0.794	2.526													1.309	0.497
			1.484	3.845													1.645	0.734													0.539	0.557
			2.009	2.09													1.241	1.052													0.495	0.83
			3.005	0.512													1.597	3.912													0.468	0.073
			3.148	1.507													0.63	3.406													0.446	0.257
			2.228	4.52													0.587	1.41													0.134	1.422
			2.447	0.803													0.443	3.954													1.446	1.618
			1.001	1.008													0.631	1.837													0.167	1.123
			0.998	0.443													0.403	2.17													0.539	0.943
			1.597	2.858													1.235	3.374													0.384	4.398
			4.551	3.529													0.598	2.109													0.707	4.131
			1.544	3.788													2.392	1.674													1.002	0.34
			0.826	1.494													0.968	1.465													1.086	1.109
			0.659	3.145													3.565	2.365													0.999	0.902
			2.623	1.12													2.515	2.03													1.282	1.145
			1.075	2.715													0.708	3.854													1.158	1.14
			1.971	2.267													1.848	1.479													1.061	1.737
			1.277	0.905													1.709	1.604													0.488	1.655
			1.921	5.514													2.039	5.188													1.011	1.595
			2.55	1.369													0.519	1.956													0.719	2.401
			1.181	0.93													0.999	0.913													0.775	2.313
			0.786	1.363													1.778	3.766													1.749	6.578
			1.581	0.541													2.25	8.582													5.888	0.6
			4.02	1.825													1.503	0.595													1.369	1.079
			2.824	1.417													0.688	4.095													0.891	2.107
			3.123	0.91													0.784	0.758													1.43	2.493
			8.581	0.555													0.846	1.346													0.794	5.193
			1.427	1.047													2.038	3.015													0.597	1.466
			0	0.819													1.129	4.596													1.603	1.204
			0.678	3.861													1.97	7.372													0.932	2.037
			1.391	1.79													4.098	2.892													0.444	4.225
			1.11	2.637													6.891	1.843													0.322	0.503
			0.738	0.405													5.248	0.971													1.078	6.367
			1.78	1.59													0.479	0.917													0.598	1.415
			1.375	2.441													0.791	0.727													0.41	1.553
			1.403	2.031													0.789	2.97													1.791	0.907
			2.626	1.388													1.267	0.936													5.952	2.757
			3.776	1.582													0.952	1.19													1.469	1.127
			0.869	0.551													0.817	0.88													3.961	2.324
			0.619	3.848													1.342	0.487													0.779	0.284
			1.723	0.888													2.742	1.577													1.258	1.935
			1.169	2.389													3.405	1.209													1.199	2.05
			3.272	0.627													0.532	0.999													0.306	1.095
			3.296	0.577													1.181	1.442													1.644	0.405
			0.809	1.153													1.359	3.377													0.769	2.703
			0.617	4.262													1.289	1.326													0.403	0.603
			5.023	0.632													1.1	1.457													0.117	5.319
			6.769	0.33													0.501	1.635													0.421	3.675
			2.938	2.956													0.364	1.639													1.612	0.906
			2.026	0.888													1.399	1.195													0.455	1.259
			1.27	0.576													0.567	2.175													1.87	2.973
			4.732	2.186													0.777	2.35													0	3.79
			1.669	0.669													1.326	0.792													0.782	0.648
			0.533	0.991													7.972	4.066													1.412	2.568
			8.024	0.838													0.919	2.647													1.146	1.85
			2.24	1.372													1.219	0.554													0.912	0.746
			0.811	1.447													0.706	0.418													0.97	1.876
			0.87	6.335													4.747	1.092													0.376	2.493
			0.681	4.045													1.039	6.175													0.487	0.278
			2.126	2.477													0.737	1.999													0.981	4.02
			0.69	1.338													2.177	3.197													0	1.262
			0.416	1.555													1.451	3.25													0.385	1.776
			4.96	6.455													2.363	0.76													0.534	3.212
			2.863	0.557													2.481	1.522													0.603	2.155
			2.437	1.369													0.896	1.213													1.243	3.196
			0.838	0.494													4.608	1.036													0.275	1.557
			0.544	4.272													1.6	1.604													0.65	1.913
			2.593	3.036													3.396	1.384													7.078	1.206
			1.295	1.743													1.456	0.666													0.66	1.107
			1.483	0.709													1.586	1.251													0.406	0.85
			0.396	4.224													0.459	1.395													1.132	0.794
			1.127	0.552													0.827	0.857													1.543	2.851
			2.299	1.685													0.534	3.989													1.228	1.878
			1.135	0.438													1.559	0.771													1.046	1.366
			1.301	0.427													1.025	0.629													0.617	3.818
			0.442	2.009													1.098	1.561													1.787	1.305
			1.352	0.295													1.973	2.137													2.343	0.463
			1.327	1.289													4.545	2.62													0.8	1.027
			1.22	1.761													3.219	2.638													1.591	1.147
			0.432	1.26													2.907	0.652													1.111	0.995
			2.014	0.923													1.804	2.528													0.555	0.777
			0.797	1.077													0	0.734													5.68	0.929
			1.04	0.701													1.207	2.012													0.715	0.479
			0.789	2.025													0.805	1.146													1.953	1.16
			3.454	0.621													2.636	1.605													1.605	1.467
			1.208	2.4													1.437	1.569													2.105	4.303
			3.62	0.905													0.688	4.186													3.923	1.155
			1.1	1.934													0.66	1.783													1.198	0.98
			1.424	0.688													0.356	2.077													1.107	0.339
			0.786	1.385													1.128	1.775													1.315	1.395
			0.803	1.881													0.953	4.468													1.464	0.776
			1.735	3.346													0.747	0.83													1.724	0.805
			2.485	1.275													1.512	0.888													0.87	1.584
			5.322	3.249													3.122	1.201													2.748	0
			2.621	1.118													0.484	2.731													1.405	0.676
			1.973	0.721													1.829	3.041													3.054	1.424
			1.315	0.627													0.998	3.07													0.364	2.555
			1.196	1.005													3.02	3.011													3.552	1.304
			0.589	0.57													2.169	1.45													2.889	4.254
			2.6	1.446													1.155	1.372													2.352	4.836
			1.466	0.56													1.396	1.385													1.623	4.992
			0.395	0.733													0.51	2.945													2.567	1.923
			1.096	0.326													0.861	2.015													1.877	3.075
			0.913	2.905													2.024	1.83													1.904	0.949
			1.09	1.902													0.754	0.555													1.267	1.245
			1.464	1.836													1.355	1.267													1.238	1.068
			0.619	1.741													8.016	0.591													1.032	2.041
			1.442	2.231													1.998	0.679													1.31	0.615
			6.587	0.945													3.186	2.378													2.973	1.218
			3.317	2.422													5.832	1.698													1.74	2.262
			1.627	1.931													1.071	3.051													0.935	0.752
			2.022	2.287													0.882	3.13													1.995	0.932
			1.514	0.867													0.938	1.313													1.226	1.96
			1.456	1.21													1.332	0.778													0.932	1.003
			2.367	0.692													2.073	1.3													1.096	1.152
			1.216	3.405													2.279	0.911													0.795	0.542
			4.684	0.958													0.988	0.692													2.218	0.435
			2.478	0.353													3.527	0.725													1.609	0.691
			2.578	1.627													1.188	2.092													2.043	0.662
			1.126	3.523													1.225	3.829													0.9	2.387
			0.433	2.106													2.111	1.6													0.689	1.32
			1.871	1.115													1.576	1.439													0.908	2.216
			3.024	1.031													1.891	3.202													0.164	2.164
			1.028	5.411													1.655	0.282													1.225	3.235
			2.517	3.412													1.351	0.63													0.741	1.934
			1.156	2.275													4.512	1.818													1.129	0.527
			1.282	2.964													1.145	3.238													4.385	1.707
			1.54	2.238													1.492	0.798													0.792	1.121
			1.419	3.121													0.66	7.228													0.121	0.596
			0.641	0.74													0.791	1.161													0.797	0.695
			1.24	1.048													0.912	2.719													1.141	2.032
			6.07	0.722													0.452	1.499													0.765	2.837
			0.607	0.465													0.612	1.124													1.294	4.516
			5.55	0.918													1.486	2.474													4.314	2.789
			0.636	0.742													0.737	7.853													2.072	1.422
			2.077	1.391													0.447	3.388													1.511	0.792
			2.026	0.873													0.433	3.906													2.199	2.123
			2.144	0.612													1.001	0.54													4.597	1.1
			1.957	0.916													0.765	1.772													1.295	1.62
			1.198	0.495													0.31	2.643													1.835	1.699
			1.033	0.835													0.616	2.393													4.815	3.092
			0.656	0.641													1.201	2.96													1.606	1.273
			0.412	0.471													1.484	1.145													0.875	1.763
			0.409	0.656													1.108	1.806													2.964	0.996
			2.418	0.926													0.832	0.921													2.274	1.302
			0.587	2.773													0.564	1.666													4.395	1.572
			4.423	1.248													1.148	2.534													3.544	0.782
			1.524	1.438													0.388	1.303													1.161	1.602
			2.591	0.495													0.401	1.357													0.48	1.263
			3.593	3.877													1.022	0.921													1.303	1.191
			1.746	0.387													0.751	1.14													1.4	0.23
			1.444	0.774													1.007	3.649													0.831	0.97
			4.727	0.332													1.639	1.118													1.082	1.519
			1.208	0.947													2.938	2.959													0.733	1.699
			1.865	1.66													1.827	1.881													1.513	3.094
			4.703	0.601													0.982	2.085													1.911	0.186
			2.303	0.844													1.36	8.413													0.342	2.805
			1.037	1.653													1.502	0													0.99	1.567
			0.808	0.613													2.082	2.827													2.143	2.761
			2.598	3.615													0.937	1.396													4.721	2.944
			2.801	1.292													0.711	5.592													0	0.635
			4.65	1.607													1.191	3.666													0	1.171
			1.46	1.411													0	1.734													0.659	2.874
			0.668	0.887													2.542	0.866													2.974	3.445
			0.555	0.406													0.862	5.394													0.475	0.803
			0.223	0.925													0.562	1.027													1.835	1.406
			0.272	1.206													0.87	1.464													5.608	1.738
			1.544	0.654													1.041	4.516													4.656	2.424
			1.291	0.854													1.078	5.475													0.55	0.884
			0.604	0.492													0.544	1.248													2.137	1.048
			3.904	1.362													1.105	1.707													2.42	1.45
			1.275	2.138													2.891	1.099													1.808	0.626
			2.073	0.335													1.064	1.669													0.667	0.941
			4.419	0.938													1.618	1.161													7.532	3.776
			2.233	0.399													0.455	2.15													1.754	2.436
			1.886	1.115													0.677	2.155													4.51	1.622
			1.149	0.405													1.444	1.173													5.615	0.899
			1.498	0.421													1.363	7.687													2.159	2.278
			1.213	2.54													0.594	3.091													0.812	1.934
			0.969	1.332													0.627	4.875													3.486	0.886
			2.493	0.503													0.391	1.717													1.628	1.068
			1.202	0.459													0.398	1.296													1.051	1.38
			0.487	0.913													0.58	1.28													1.636	1.55
			1.875	0.476													0.535	1.388													0.72	2.209
			0.836	2.839													0.741	4.545													2.216	0.381
			1.837	1.386													0.5	0.891													0.876	1.293
			1.369	0.727													0.945	1.851													3.256	5.977
			9.242	0.406													1.403	4.987													2.834	1.466
			1.27	0.304													0.523	1.273													2.064	4.769
			1.286	0.494													0.491	1.389													4.058	1.579
			1.851	1.511													0.772	1.548													0.831	2.001
			3.782	0.846													0.385	1.372													1.554	3.527
			0.993	0.657													0.431	1.892													11.933	0.539
			1.053	3.127													0.765	2.138													1.918	2.116
			2.246	2.072													1.35	1.562													1.057	2.851
			0.956	1.839													1.14	3.336													3.254	0.853
			0.903	2.661													1.821	2.102													0.928	0.754
			4.557	1.757													0.672	1.939													3.126	1.788
			0.768	0.929													1.06	1.654													3.823	0.47
			2.314	1.764													0.78	1.864													2.377	1.291
			2.116	3.697													0.497	2.205													8.167	7.909
			1.403	1.564													0.607	0.682													1.568	1.136
			3.136	2.001													0.182	1.097													4.132	0.972
			1.334	2.114													0.553	0.919													2.598	5.333
			1.397	0.908													0.92	3.831													0	6.087
			6.502	1.682													3.579	1.101													1.957	0.378
			1.331	0.918													1.012	1.251													1.065	1.597
			2.343	0.523													1.462	2.121													1.597	3.211
			0.858	3.198													0.784	3.788													2.616	1.558
			4.434	0.929													0.602	4.048													0.927	1.535
			0.555	0.593													0.968	3.444													0.814	1.173
			1.719	0.485													0.48	2.229													4.871	0.77
			2.588	1.329													0.725	2.118													3.038	0.145
			2.927	1.011													1.066	1.145													6.075	2.774
			0.87	1.098													0.538	1.389													1.602	0.653
			1.075	1.094													0.633	1.167													1.282	1.099
			0.753	0.787													1.471	0.524													3.353	1.406
			0.796	1.157													2.581	0.896													1.018	4.766
			0.456	1.676													0.802	0.608													1.258	4.29
			1.988	1.304													0.924	4.138													1.496	4.372
			1.532	2.225													0.959	0.86													2.034	2.8
			1.566	2.337													0.687	1.538													1.369	2.095
			2.229	1.807													0.703	0.908													4.304	0.506
			0.704	0.954													0.796	0.762													2.873	0.724
			1.381	2.91													0.712	1.329													4.6	0.79
			1.025	1.109													1.698	0.363													1.565	0.62
			1	1.866													0.882	0.506													0.583	7.463
			0	2.229													0.617	2.332													2.373	3.218
			3.521	1.084													1.281	0.83													3.921	0.243
			0.485	0.432													0.535	1.677													3.952	0.35
			5.003	1.012													1.448	1.468													1.196	1.852
			0.659	1.82													0.911	1.047													2.238	1.159
			1.679	1.792													0.814	1.023													1.659	0.931
			0.31	3.781													1.196	0.41													2.747	0.305
			0.623	1.239													0.45	1.096													2.213	5.968
			0.444	2.065													0.702	1.616													2.385	0.974
			1.102	0.275													1.558	0.993													3.687	4.895
			1.974	0.647													0.405	1.031													2.274	2.819
			2.991	1.223													0.541	0.685													3.09	2.741
			1.309	0.518													1.111	2.18													3.849	1.206
			0.588														0.439	1.528													0.544	3.718
			1.229														0.61	0.697													3.825	2.064
			1.354														0.568	2.961													1.283	1.069
			0.683														0.395	1.182													1.429	2.665
			0.943														0.986	0.98													1.14	5.182
			1.225														1.092	1.483													1.641	0.727
			3.314														0.837	1.527													0.89	0.54
			1.268														0.528	2.698													0.443	0.614
			0.723														0.99	0.846													4.509	2.191
			3.201														0.629	2.716													1.536	1.63
			2.37														0.562	1.991													5.037	3.127
			0.331														0.666	3.953													3.382	2.501
			0														3.995	1.249													2.646	0.545
			1.709														5.092	1.982													0.881	0.219
			4.473														1.186	0.999													3.258	0.165
			3.231														0.816	1.826													1.368	1.29
			1.759														3.368	1.145													1.264	1.335
			0.922														0.787	1.338													6.554	1.715
			2.997														1.529	1.173													0.82	1.822
			0.527														0.54	1.031													2.041	1.925
			4.372														1.546	2.488													0.774	0.793
			1.629														0.807	0.969													1.032	1.725
			0.484														0.715	1.103													0.575	1.185
			3.142														1.445	3.523													0.563	0.552
			1.556														0.846	1.952													0.826	0.439
			1.029														1.128	1.889													1.15	2.399
			1.119														1.045	2.37													0.741	2.239
			0.509														0.86	0.967													0.873	1.104
			3.333														0.695	1.102													2.922
			1.251														0.695	0.821													0.17
			2.271														0.162	3.117													3.718
			2.79														0.664	1.085													1.818
			2.925														2.568	1.215													2.479
			1.207														0.865	1.048													1.816
			0.177														0.605	1.108													2.351
			1.173														1.427	1.031													3.421
			1.655														1.393	1.197													4.98
			0.938														2.786	1.235													0.99
			1.349														1.131	2.861													2.907
			0.613														1.524	2.662													2.991
			0.899														1.011	4.688													6.677
			1.389														0.594	1.399													0.426
			1.527														1.182	1.206													1.461
			4.342														1.038	2.499													2.687
			1.721														2.285	2.352													0.743
			0.737														2.764	0.863													5.565
			4.505														1.567	0.82													3.391
			0.645														0.564	1.968													3.74
			1.273														1.596	0.402													0.549
			1.299														4.594	2.657													1.665
			1.138														0.88	5.062													5.684
			0.884														1.74	0.831													1.493
			2.681														4.791	2.115													0.665
			2.251														0.648	2.461													3.59
			1.823														1.162	1.334													4.807
			1.811														1.317	2.372													4.626
			1.16														0.769	2.589													0
			0.786														0.425	3.098													0.299
			0.441														0.664	1.396													6.08
			2.953														1.26	0.657													6.08
			0.731														0.272	3.428													4.65
			1.594														1.126	0.78													2.434
			0.29														1.417	0.76													3.01
			1.106														1.489	1.372													5.794
			0.308														1.338	1.224													3.854
			1.794														2.852	1.326													4.868
			0.694														0.989	0.765													5.682
			0.616														0.732	1.17													0.588
			0.74														0.718	0.865													0.528
			2.17														1.459	3.29													5.481
			0.491														1.004	2.487													1
			0.343														0.613	0.704													2.314
			0.298														0.735	1.869													0.787
			0.234														1.867	0.931													2.966
			0.866														0.671	0.47													2.074
			0.399														0.952	1.069													0.753
			1.144														0.563	0.794													1.725
			0.981														1.134	1.736													1.828
			0.4														0.575	0.539													2.131
			1.072														0.756	1.452													3.249
			1.074														0.931	0.982													2.253
			1.089														0.508	0.598													1.573
			0.612														2.765	1.269													0.801
			0.95														1.65	1.573													5.053
			2.79														0.579	2.007													0.445
			1.309														0.535	1.294													1.598
			1.431														0.889	1.52													1.624
			0.731														3.031	0.621													1.071
			0.269														1.244	0.593													1.153
			1.321														1.36	0.992													0.491
			0.438														0.856	1.305													0.85
			1.336														2.458	1.239													0.657
			0.721														1.204	1.756													0.701
			0.618														1.779	0.58													0.414
			0.867														0.631	0.616													2.031
			0.483														1.71	1.15													1.773
			0.524														1.945	1.138													1.18
			0.186														0.633	0.795													0.443
			1.076														0.933	0.823													1.905
			0.766														1.117	1.564													0.714
			0.681														2.708	0.929													0.807
			0.179														2.066	1.559													2.422
			0.755														1.276	1.192													0.547
			1.554														1.076	4.797													1.429
			0.999														0.627	0.7													0.483
			1.71														2.483	1.009													2.676
			2.233														0.919	0.426													2.859
			2.239														1.297	3.434													2.092
			1.064														1.486	0.909													1.533
			2.11														4.393	0.851													0.228
			0.599														4.379	1.275													2.846
			1.546														1.042	1.108													1.043
			0.457														2.19	0.865													2.135
			0.726														1.876	1.161													1.29
			0.222														0.953	1.824													1.104
			0.78														3.212	3.456													1.094
			2.282														0.623	1.159													0.782
			1.278														1.038	2.994													0.788
			0.761														2.949	1.369													1.516
			1.397														1.659	0.547													0.988
			0.547														3.789	0.907													1.126
			0.978														3.061	0.887													0.935
			0.6														1.755	1.641													2.648
			0.694														0.748	1.175													0.445
			0.423														1.407	1.154													0.38
			1.456														1.763	2.715													0.685
			1.037														1.095	1.486													2.769
			2.338														1.563	0.939													2.012
			0.711														3.715	1.219													1.834
			1.778														6.23	4.953													0.494
			1.748														1.803	3.039													0.564
			2.832														1.042	0.776													0.825
			1.455														3.079	1.091													1.172
			0.956														1.662	1.031													0.985
			0.95														0.661	0.934													0.379
			0														0.72	1.408													0.868
			1.063														0.808	1.499													1.99
			1.207														1.765	0.51													1.264
			0.827														0.219	0.789													0.301
			1.555														1.034	1.076													4.46
			0.779														0.915	1.099													1.98
			0.559														1.68	0.933													1.27
			0.826														1.345	1.538													1.171
			0.921														0.907	1.869													1.377
			0.505														1.305	1.927													3.242
			1.065														1.499	1.161													0.695
			1.014														1.297	3.462													1.438
			0.565														0.59	1.105													1.44
			0.705														0.718	1.389													0.999
			1.507														1.184	1.677													1.385
			0.724														2.584	0.364													0.534
			0.581														1.312	1.159													0.898
			0.862														0.923	0.141													1.14
			0.806														1.65	1.864													1.009
			0.479														0.58	2.836													1.579
			0.407														3.748	1.846													1.136
			1.033														0.795	1.002													0.836
			1.039														2.436	2.821													0.587
			1.098														1.105	1.422													0.185
			0.795														3.245	0.759													0.392
			0.492														3.108	1.108													0.363
			1.596														1.303	1.016
			1.443														1.84	1.895													p-value	0.6421
			0.637														2.758	0.608														Kolmogorov-Smirnov
			2.525														0.683	0.926
			0.58														3.336	2.525
			1.79														0.979	1.834
			0.795														3.95	1.539
			1.966														0.788	1.697
			1.69														1.6	1.026
			1.823														2.463	1.836
			1.396														1.322	1.083
			0.491														1.391	0.8
			1.148														1.376	0.482
			1.554														2.06	0.922
			0.71														4.891	1.149
			0.751														1.109	0.802
			1.383														0.841	0.769
			0.738														3.235	1.502
			1.625														0.849	1.124
			2.147														1.044	0.702
			1.407														1.245	0.316
			1.314														0.349	0.613
			0.993														1.256	1.061
			0.511														0.739	1.705
			1.175														1.478	0.334
			1.427														1.205	0.67
			1.149														0.617	1.183
			1.313														2.367	1.764
			0.489														2.255	1.727
			0.964														1.185	2.704
			1.75														2.294	6.235
			1.42														3.484	2.682
			0.514														4.712	1.906
			0.717														1.96	0.362
			1.078														1.211	1.066
			1.737														1.589	2.783
			1.91														6.59	2.379
			1.214														3.923	0.951
			1.364														3.731	1.722
			0.708														3.024	1.781
			1.144														2.529	2.027
			0.647														1.488	1.999
			1.062														6.371	0.862
			1.508														1.964	0.651
			0.649														2.527	2.302
			0.502														1.848	2.593
			0.355														2.796	1.015
			0.601														1.141	1.82
			0.655														2.1	1.892
			0.725														1.995	0.544
			0.476														0.748	0.497
			0.28														3.683	2.088
			0.24														2.098	1.001
			0.534														2.311	2.799
			0.376														1.853	2.369
			3.305														1.853	0.868
			1.626														0.326	0.837
			0.942														0.791	0.504
			2.304														2.38	1.276
			1.008														1.977	1.192
			0.747														1.761	1.141
			1.778														1.435	4.901
			0.499														5.397	3.785
			0.979														2.566	1.08
			1.266														1.576	1.086
			1.189														2.541	1.638
			1.903														2.76	0.825
			1.181														2.096	2.615
			1.083														2.647	1.385
			0.664														2.911	1.29
			2.993														1.688	3.036
			0.456														2.858	2.077
			0.674														3.045	0.727
			0.577														2.081	0.777
			1.24														5.521	1.453
			0.479														1.593	3.377
			1.314														3.367	0.466
			1.046														3.621	0.536
			1.111														2.818	3.845
			1.41														0.758	1.183
			1.635														2.657	1.292
			0.852														1.714	0.638
[truncated: 319 more rows]

[truncated: 5 more sheets: Suppl. Fig. 4, Suppl. Fig. 6, Suppl. Fig. 8, Suppl. Fig. 10, Suppl. Fig. 12]
